# Supplementary material for: Circulating messenger RNA variants as a potential biomarker for surveillance of hepatocellular carcinoma
Source: Front Oncol. 2022 Dec 13;12:963641. doi: 10.3389/fonc.2022.963641 (PMC9793749; doi:10.3389/fonc.2022.963641)
Supplement: Supplementary Table 1 — Annotation and characteristics of top 1500 concordant high-risk variants found in tumors and plasma of HCC patients corresponding to Figure 3. Gene and genomic location, dbSNP rs numbers if available, variant effects and proportion/frequency in various clinical subsets are shown. The order of variants in the table corresponds to the order in the clustering heat map in Figure 3. [file Table_1.xlsx]

## Sheet: Sheet1
serial #	Variant	Variant effect	HCCP_proportion	HCCT_proportion	CCAP_proportion	CCAT_proportion	CCAMV_proportion	HCCMV_proportion
1	AGRN - chr1:1044256 CGGTGAGCTCTGTACCCCTGGCTCTCGGCGGGCGGCGGGGACGGGGCTGCGGCCGCTCACACTGACACCACCCTCCA>C	AGRN:ENST00000379370.6:c.2148+4_2151delAGCTCTGTACCCCTGGCTCTCGGCGGGCGGCGGGGACGGGGCTGCGGCCGCTCACACTGACACCACCCTCCAGGTG:HIGH:splice_acceptor_variant&conservative_inframe_deletion&splice_region_variant&intron_variant;AGRN:ENST00000620552.4:c.1734+4_1737delAGCTCTGTACCCCTGGCTCTCGGCGGGCGGCGGGGACGGGGCTGCGGCCGCTCACACTGACACCACCCTCCAGGTG:HIGH:splice_acceptor_variant&conservative_inframe_deletion&splice_regio…	0.214286	0.333333	0	0.5	0	0
2	AGRN - chr1:1046086 AAGGTGAGGGGTGTGGGATGTGAAGGGGAGTGGGGAGGAGGCCTCGCCTTGAACATCCTTGTTCTCTGCCCC>A	AGRN:ENST00000379370.6:c.2805+3_2807delGAGGGGTGTGGGATGTGAAGGGGAGTGGGGAGGAGGCCTCGCCTTGAACATCCTTGTTCTCTGCCCCAGGT:HIGH:frameshift_variant&splice_acceptor_variant&splice_region_variant&intron_variant;AGRN:ENST00000620552.4:c.2391+3_2393delGAGGGGTGTGGGATGTGAAGGGGAGTGGGGAGGAGGCCTCGCCTTGAACATCCTTGTTCTCTGCCCCAGGT:HIGH:frameshift_variant&splice_acceptor_variant&splice_region_variant&intron_variant;AGRN:EN…	0.142857	0.333333	0	0.5	0	0
3	AGRN - chr1:1046734 GGGTGAGCAGGGATCAAGGACTTGGGGTGGGTGGGCAGGCGCCGAGAGGCTCCACCAGAGCCTGGGCTCAGAGCGCGTCTCCCCA>G	AGRN:ENST00000379370.6:c.3250+2_3251delTGAGCAGGGATCAAGGACTTGGGGTGGGTGGGCAGGCGCCGAGAGGCTCCACCAGAGCCTGGGCTCAGAGCGCGTCTCCCCAGG:HIGH:frameshift_variant&splice_acceptor_variant&splice_donor_variant&splice_region_variant&intron_variant;AGRN:ENST00000620552.4:c.2836+2_2837delTGAGCAGGGATCAAGGACTTGGGGTGGGTGGGCAGGCGCCGAGAGGCTCCACCAGAGCCTGGGCTCAGAGCGCGTCTCCCCAGG:HIGH:frameshift_variant&splice_acceptor_varia…	0.214286	0.166667	0	1	0	0
4	AGRN - chr1:1050328 GGGTCGGTGGGGCAGGAGCAGGGGGAAGGGCCGGCCCCCACCTCCGTCTCTCCTGTGGGGAGGGGACAGCAAAGACACCCCGACTCCCCATGACCCCA>G	AGRN:ENST00000379370.6:c.4976+2_4977delTCGGTGGGGCAGGAGCAGGGGGAAGGGCCGGCCCCCACCTCCGTCTCTCCTGTGGGGAGGGGACAGCAAAGACACCCCGACTCCCCATGACCCCAGG:HIGH:frameshift_variant&splice_acceptor_variant&splice_donor_variant&splice_region_variant&intron_variant;AGRN:ENST00000620552.4:c.4562+2_4563delTCGGTGGGGCAGGAGCAGGGGGAAGGGCCGGCCCCCACCTCCGTCTCTCCTGTGGGGAGGGGACAGCAAAGACACCCCGACTCCCCATGACCCCAGG:HIGH:frameshift_var…	0.142857	0.333333	0	0.5	0	0
5	ACAP3&MIR6726 - chr1:1296109 GCTAGCGGGAGACAGGGCGAGCAGGCATCAGTGCGAACCTGCAGACCCCAGCTCCCGCCCCCACAAACGGGGTCCCGTGGCCTCCAGGAGCCCCACACGCAC>G	ACAP3&MIR6726:ENSG00000278073:n.1296210_1296110del:HIGH:gene_fusion	0.142857	0.166667	0	1	0	0
6	CPSF3L - chr1:1312368 TCTGTGGGGCAGGGACAGGTCAGTGAGCGCAGCAGCGGCCCTCCCCCCTCCAGAGACCGTCCTGGCACTCAC>T	CPSF3L:ENST00000435064.5:c.1464+1_1465-1delGTGAGTGCCAGGACGGTCTCTGGAGGGGGGAGGGCCGCTGCTGCGCTCACTGACCTGTCCCTGCCCCACAG:HIGH:splice_acceptor_variant&splice_donor_variant&splice_region_variant&intron_variant;CPSF3L:ENST00000323275.10:n.1852+1_1853-1delGTGAGTGCCAGGACGGTCTCTGGAGGGGGGAGGGCCGCTGCTGCGCTCACTGACCTGTCCCTGCCCCACAG:HIGH:splice_acceptor_variant&splice_donor_variant&splice_region_variant&intron_va…	0.142857	0.166667	0	0.5	0	0
7	DVL1 - chr1:1340315 GCCTATGGAGGAGAGGGGGCGTGTGTAAAAGGCACGGGGCTGCCCGACACTGACTTCGCCTCCCCAGCCCCGCCCTGCTCCACCCGGCTGCCTA>G	DVL1:ENST00000378891.9:c.699+2_700delTAGGCAGCCGGGTGGAGCAGGGCGGGGCTGGGGAGGCGAAGTCAGTGTCGGGCAGCCCCGTGCCTTTTACACACGCCCCCTCTCCTCCATAGG:HIGH:frameshift_variant&splice_acceptor_variant&splice_donor_variant&splice_region_variant&intron_variant;DVL1:ENST00000378888.9:c.699+2_700delTAGGCAGCCGGGTGGAGCAGGGCGGGGCTGGGGAGGCGAAGTCAGTGTCGGGCAGCCCCGTGCCTTTTACACACGCCCCCTCTCCTCCATAGG:HIGH:frameshift_variant&splice_…	0.142857	0.166667	0	0.5	0	0.2
8	MRPL20 - chr1:1407019 GCTGGGACAGAAAACGAGAAACCAGGGTTGTCAGCGGGGCCCGCGCCGGCCGCCCCTTGGCCCGCGGGATACCCCGGGCGCCCAGTGCCCAGGCCGGGCAGGCGGCACTCAC>G	MRPL20:ENST00000344843.11:c.87+1_88-1del:HIGH:splice_acceptor_variant&splice_donor_variant&splice_region_variant&intron_variant;MRPL20:ENST00000482352.1:c.87+1_88-1del:HIGH:splice_acceptor_variant&splice_donor_variant&splice_region_variant&intron_variant;MRPL20:ENST00000487659.1:n.138+1_139-1del:HIGH:splice_acceptor_variant&splice_donor_variant&splice_region_variant&intron_variant;MRPL20:ENST0000…	0.357143	0.833333	0.5	1	0	0.6
9	MIB2 - chr1:1625184 CGGTATGAGGCTGTCACACTGACTCCATCAGCCCTCCTGCCTTGGCTGAAGTCCCAGAGGGGAGGGGCCGCTGCCTGAGGCCTGGTCTGCCACCCTCCGCA>C	MIB2:ENST00000505820.6:c.1066+2_1067delTATGAGGCTGTCACACTGACTCCATCAGCCCTCCTGCCTTGGCTGAAGTCCCAGAGGGGAGGGGCCGCTGCCTGAGGCCTGGTCTGCCACCCTCCGCAGG:HIGH:frameshift_variant&splice_acceptor_variant&splice_donor_variant&splice_region_variant&intron_variant;MIB2:ENST00000520777.5:c.1066+2_1067delTATGAGGCTGTCACACTGACTCCATCAGCCCTCCTGCCTTGGCTGAAGTCCCAGAGGGGAGGGGCCGCTGCCTGAGGCCTGGTCTGCCACCCTCCGCAGG:HIGH:frameshi…	0.142857	0.5	0	0.5	0	0
10	RPL22 - chr1:6197724 C>CT	RPL22:ENST00000234875.8:c.44dupA:HIGH:frameshift_variant;RPL22:ENST00000484532.5:c.-56dupA:MODIFIER:5_prime_UTR_variant;RPL22:ENST00000497965.5:c.-56dupA:MODIFIER:5_prime_UTR_variant;RPL22:ENST00000471204.5:c.-56dupA:MODIFIER:5_prime_UTR_variant;RPL22:ENST00000465387.5:c.-56dupA:MODIFIER:5_prime_UTR_variant;RPL22:ENST00000462296.5:c.-56dupA:MODIFIER:5_prime_UTR_variant;RPL22:ENST00000465335.1:c.-…	0.142857	0.166667	0.5	0	0.5	0
11	UBE4B - chr1:10130616 TGTAAGTATAGTGGCTACTTGTACTTTGCTGCCCTTTTATTCAGATTCTTTCCCAAATGTGCATTATATGTTGACTGCATTTTTTCCTTCTCTTTCCAG>T	UBE4B:ENST00000343090.10:c.1812+3_1814delAAGTATAGTGGCTACTTGTACTTTGCTGCCCTTTTATTCAGATTCTTTCCCAAATGTGCATTATATGTTGACTGCATTTTTTCCTTCTCTTTCCAGGT:HIGH:frameshift_variant&splice_acceptor_variant&splice_region_variant&intron_variant;UBE4B:ENST00000253251.12:c.1425+3_1427delAAGTATAGTGGCTACTTGTACTTTGCTGCCCTTTTATTCAGATTCTTTCCCAAATGTGCATTATATGTTGACTGCATTTTTTCCTTCTCTTTCCAGGT:HIGH:frameshift_variant&splice_acc…	0.142857	0.333333	0	0.5	0	0.2
12	SRM - chr1:11054884 GCCTGGAGGGACATGAGGCCAGTCAGGAGGGCGCTCTGGGTCCCTGGGTCCCACCACCCAGCCCCGCAGGCCACCCA>G	SRM:ENST00000376957.6:c.888+2_889delTGGGTGGCCTGCGGGGCTGGGTGGTGGGACCCAGGGACCCAGAGCGCCCTCCTGACTGGCCTCATGTCCCTCCAGG:HIGH:frameshift_variant&splice_acceptor_variant&splice_donor_variant&splice_region_variant&intron_variant;SRM:ENST00000490101.1:c.164_239delTGGGTGGCCTGCGGGGCTGGGTGGTGGGACCCAGGGACCCAGAGCGCCCTCCTGACTGGCCTCATGTCCCTCCAGG:HIGH:frameshift_variant;SRM:ENST00000475189.1:n.243+2_244delTGGGTGGCC…	0.214286	0.666667	0	0.5	0.5	0.6
13	MFN2 - chr1:12001555 GTAATGAT>G	MFN2:ENST00000235329.9:c.970+2_970+8delTAATGAT:HIGH:splice_donor_variant&splice_region_variant&intron_variant;MFN2:ENST00000444836.5:c.970+2_970+8delTAATGAT:HIGH:splice_donor_variant&splice_region_variant&intron_variant	0.214286	0.333333	0	1	0.5	0.4
14	MFN2 - chr1:12001834 GAGGTGAGTCCTCTGATTCTGGTATCTGGCGATTCTGTGCCTCCCCAGCTCCCATTGGCTGTGTCCCTGGCAGTGAAAACCAGAGTCTGGCCCTTGGTTGTAGGCCCCTGGTGGCCCCCACCTCCCTCCGTGCCTCTGTGTGTTCC>G	MFN2:ENST00000235329.9:c.1038+2_1039del:HIGH:frameshift_variant&splice_acceptor_variant&splice_donor_variant&splice_region_variant&intron_variant;MFN2:ENST00000444836.5:c.1038+2_1039del:HIGH:frameshift_variant&splice_acceptor_variant&splice_donor_variant&splice_region_variant&intron_variant	0.214286	0.166667	0	0.5	0	0.2
15	MFN2 - chr1:12009727 G>GAA	MFN2:ENST00000235329.9:c.2204+1_2204+2insAA:HIGH:splice_donor_variant&intron_variant;MFN2:ENST00000444836.5:c.2204+1_2204+2insAA:HIGH:splice_donor_variant&intron_variant	0.142857	0.333333	0	0.5	1	0.6
16	SPEN - chr1:15929709 G>GA	SPEN:ENST00000375759.7:c.3475dupA:HIGH:frameshift_variant	0.142857	0.166667	0	0.5	0	0.4
17	ZBTB17 - chr1:15942420 ACTGCGGGCAGAGTCGCAGGGCCTAAGGTGAAGGCACGGGCACTGCCCCATCATCGCCACCCTGGCAGCAAGCTGCCTGTGACTTCCCTCTGCTGCCCACAGCCCGCAC>A	ZBTB17:ENST00000375733.6:c.2038+1_2059del:HIGH:splice_acceptor_variant&splice_donor_variant&disruptive_inframe_deletion&splice_region_variant&intron_variant;ZBTB17:ENST00000375743.8:c.2038+1_2039-1del:HIGH:splice_acceptor_variant&splice_donor_variant&splice_region_variant&intron_variant;ZBTB17:ENST00000537142.5:c.1792+1_1793-1del:HIGH:splice_acceptor_variant&splice_donor_variant&splice_region_var…	0.142857	0.5	0	1	0	0.2
18	NECAP2 - chr1:16447973 TGGTAGGCATGGGTCCTGGTGCTTCCTCCTCTTGGGAAAGGTTTTCTCTGCCTTTGGAAGGTGGGTTGATCATGTGTTGTTCCCCA>T	NECAP2:ENST00000337132.9:c.298+2_299delTAGGCATGGGTCCTGGTGCTTCCTCCTCTTGGGAAAGGTTTTCTCTGCCTTTGGAAGGTGGGTTGATCATGTGTTGTTCCCCAGG:HIGH:frameshift_variant&splice_acceptor_variant&splice_donor_variant&splice_region_variant&intron_variant;NECAP2:ENST00000443980.6:c.298+2_299delTAGGCATGGGTCCTGGTGCTTCCTCCTCTTGGGAAAGGTTTTCTCTGCCTTTGGAAGGTGGGTTGATCATGTGTTGTTCCCCAGG:HIGH:frameshift_variant&splice_acceptor_var…	0.142857	0.5	0	1	0.5	0.4
19	NBPF1 - chr1:16592056 ACTGGGGAGAAGAAACCCAAACATATGATGGGTTAAAAACTGGTGAAATCAAATAGGTTTAATCAGGACTGAGGGATGTCAGTAACTGAAATTCTTAACTTAC>A	NBPF1:ENST00000430580.6:c.-36+1_-35-1del:HIGH:splice_acceptor_variant&splice_donor_variant&splice_region_variant&intron_variant;NBPF1:ENST00000432949.5:c.-36+1_-35-1del:HIGH:splice_acceptor_variant&splice_donor_variant&splice_region_variant&intron_variant;NBPF1:ENST00000392963.5:c.-36+1_-35-1del:HIGH:splice_acceptor_variant&splice_donor_variant&splice_region_variant&intron_variant;NBPF1:ENST00000…	0.142857	0.5	0	0.5	0	0
20	MST1P2 - chr1:16646901 AGTGGGACAAACACCTTCCCTCCGTCCCGGCCTGGGACCTTCCCCCAGCACACACTATAGTGATGCTCTGGGCCCTCAG>A	MST1P2:ENST00000457982.3:n.432+3_434delGGGACAAACACCTTCCCTCCGTCCCGGCCTGGGACCTTCCCCCAGCACACACTATAGTGATGCTCTGGGCCCTCAGGT:HIGH:splice_acceptor_variant&splice_region_variant&intron_variant&non_coding_transcript_exon_variant;CROCCP2:ENST00000362058.2:n.-2296_-2219delCTGAGGGCCCAGAGCATCACTATAGTGTGTGCTGGGGGAAGGTCCCAGGCCGGGACGGAGGGAAGGTGTTTGTCCCAC:MODIFIER:upstream_gene_variant;CROCCP2:ENST00000635081.1:n.…	0.142857	0.333333	0	0	0	0
21	MST1L - chr1:16757392 CCCTGGCAGGTAGGAGAACTGATGAGGGCCCCGGGCCACAGCAATGACTAGCCTGCTTCATGATAAAATAGTTCATTTCTAGCCCCCCATACCCTTCCAGGGCTGGCCCAGGGCCCTGCCACCAA>C	MST1L:ENST00000455405.6:n.700+2_701del:HIGH:splice_acceptor_variant&splice_donor_variant&splice_region_variant&intron_variant&non_coding_transcript_exon_variant;MST1L:ENST00000624762.3:n.1908+2_1909del:HIGH:splice_acceptor_variant&splice_donor_variant&splice_region_variant&intron_variant&non_coding_transcript_exon_variant;MST1L:ENST00000442552.7:n.2023+2_2024del:HIGH:splice_acceptor_variant&splic…	0.142857	0.333333	0	0	0	0
22	MST1L - chr1:16757654 GTACCTGCAGTGAGGGGAATGGGGAGAAGGAGACGGTCCTGGAGGAAGATCCAGGGCTGGGCCTCCTGGCCACCAGCAGTCCTGTGCACTATGCTCT>G	MST1L:ENST00000455405.6:n.560+4_563delAGAGCATAGTGCACAGGACTGCTGGTGGCCAGGAGGCCCAGCCCTGGATCTTCCTCCAGGACCGTCTCCTTCTCCCCATTCCCCTCACTGCAGGTA:HIGH:splice_acceptor_variant&splice_region_variant&intron_variant&non_coding_transcript_exon_variant;MST1L:ENST00000624762.3:n.1768+4_1771delAGAGCATAGTGCACAGGACTGCTGGTGGCCAGGAGGCCCAGCCCTGGATCTTCCTCCAGGACCGTCTCCTTCTCCCCATTCCCCTCACTGCAGGTA:HIGH:splice_acceptor_varia…	0.142857	0.666667	0	1	0	0
23	ATP13A2 - chr1:16992129 ACTGCCAGGGAGAGGCAGGTGTCACAAGGAGGGGATGGCAGGGACAGAGGCTGGGTACCCACCCCATTCTGTGCCAATGCCCAACCAGGGGGACTCAGGGGCTTCCCCCTGCAC>A	ATP13A2:ENST00000326735.12:c.2005+1_2006-1del:HIGH:splice_acceptor_variant&splice_donor_variant&splice_region_variant&intron_variant;ATP13A2:ENST00000341676.9:c.1990+1_1991-1del:HIGH:splice_acceptor_variant&splice_donor_variant&splice_region_variant&intron_variant;ATP13A2:ENST00000452699.5:c.1990+1_1991-1del:HIGH:splice_acceptor_variant&splice_donor_variant&splice_region_variant&intron_variant;AT…	0.142857	0.166667	0	0.5	0	0
24	UBR4 - chr1:19113826 TCCTGCAACCCCAAGAGGTAAGCTGTCAGGCTCCCCACCTAAGGTGATCTCACCTAGGAGGCAGTCTTCTGATCAAGACCCAAGCCCTTATCCAAATGCCCTTTGCAGCGTGGGACTA>T	UBR4:ENST00000375254.7:c.11328+2_11329del:HIGH:frameshift_variant&splice_acceptor_variant&splice_donor_variant&splice_region_variant&intron_variant;UBR4:ENST00000375218.3:c.575_*52del:HIGH:stop_lost&conservative_inframe_deletion;UBR4:ENST00000375218.3:c.575_*52del:MODIFIER:3_prime_UTR_variant;UBR4:ENST00000466969.1:n.-1256_-1140del:MODIFIER:upstream_gene_variant;UBR4:ENST00000494503.1:n.-3385_-32…	0.285714	0.666667	0	0.5	0	0.4
25	UBR4 - chr1:19141524 ACTGCAGAGAGAAAGCTCTGTCAGTGTCCCATGGTAAGTGGTAACTTTTGGAAGTCCACTGAATAAGAGCTAGAGGAGAGTTGTGAAGCTCCTCCTCCCCTTCTCCTGCTGCCAGAGACTCAC>A	UBR4:ENST00000375254.7:c.8310+1_8311-1del:HIGH:splice_acceptor_variant&splice_donor_variant&splice_region_variant&intron_variant;UBR4:ENST00000425413.5:c.1239+1_1240-1del:HIGH:splice_acceptor_variant&splice_donor_variant&splice_region_variant&intron_variant;UBR4:ENST00000417040.1:c.4473+1_4474-1del:HIGH:splice_acceptor_variant&splice_donor_variant&splice_region_variant&intron_variant;UBR4:ENST000…	0.142857	0.333333	0	1	0	0
26	UBR4 - chr1:19187300 CCCTGAAGGCAATGATATCAAAGGGCAATTAATGATACTACTCAGCCAGAAAAAACAACTTGAGTTGATGGATCAAGCTTGCTTGGCCAGAAGTGGATCCCGCAATCAATATGCTGATTACCATGGGGATAACCTCCTCA>C	UBR4:ENST00000375254.7:c.1494+2_1495del:HIGH:frameshift_variant&splice_acceptor_variant&splice_donor_variant&splice_region_variant&intron_variant	0.142857	0.166667	0	0.5	0.5	0.6
27	HSPG2 - chr1:21831090 TCTGCAAAGCAGCCCCCAGAAGTAAGGCCGAGAACATTCAGTACCCCCCATAATCCCCACAGGGGCCAGCCATGGCTAGGGGTGGAGGCCACGGCAGCCAGGTGGTGTGTGGGGTGTGGGGTCAC>T	HSPG2:ENST00000374695.7:c.11562+1_11563-1del:HIGH:splice_acceptor_variant&splice_donor_variant&splice_region_variant&intron_variant;HSPG2:ENST00000635682.1:c.711+1_712-1del:HIGH:splice_acceptor_variant&splice_donor_variant&splice_region_variant&intron_variant;HSPG2:ENST00000486901.1:n.-501_-378del:MODIFIER:upstream_gene_variant;HSPG2:ENST00000374676.4:c.*4278_*4401del:MODIFIER:downstream_gene_var…	0.142857	0.5	0	1	0	0
28	HSPG2 - chr1:21842141 GCCTGGGGCCAAAGGGGCAGAGGGCTGGGCTCAGCAGGGGTGGGCTTAGCTTCAGGGCCCTCCCTTCCCCCCTTGCCCATGGCATCTGCCATACTCA>G	HSPG2:ENST00000374695.7:c.9052+2_9053delTGAGTATGGCAGATGCCATGGGCAAGGGGGGAAGGGAGGGCCCTGAAGCTAAGCCCACCCCTGCTGAGCCCAGCCCTCTGCCCCTTTGGCCCCAGG:HIGH:frameshift_variant&splice_acceptor_variant&splice_donor_variant&splice_region_variant&intron_variant;HSPG2:ENST00000374676.4:c.-3232_-3137delTGAGTATGGCAGATGCCATGGGCAAGGGGGGAAGGGAGGGCCCTGAAGCTAAGCCCACCCCTGCTGAGCCCAGCCCTCTGCCCCTTTGGCCCCAGG:MODIFIER:upstream_g…	0.142857	0.166667	0	1	0	0
29	HSPG2 - chr1:21852832 TCTGTGTGCAAATGGGGTGGGTTGGGAGGGGGCTGGAACAGTCCCATCCAGCCCCTCCAGCAAGGTGGTCCCGGGGGGCTGCCATAC>T	HSPG2:ENST00000374695.7:c.6591+1_6592-1delGTATGGCAGCCCCCCGGGACCACCTTGCTGGAGGGGCTGGATGGGACTGTTCCAGCCCCCTCCCAACCCACCCCATTTGCACACAG:HIGH:splice_acceptor_variant&splice_donor_variant&splice_region_variant&intron_variant;HSPG2:ENST00000453796.1:n.-4960_-4875delGTATGGCAGCCCCCCGGGACCACCTTGCTGGAGGGGCTGGATGGGACTGTTCCAGCCCCCTCCCAACCCACCCCATTTGCACACAG:MODIFIER:upstream_gene_variant;HSPG2:ENST00000493940.2:n…	0.142857	0.666667	0	0.5	0	0
30	HSPG2 - chr1:21855445 CCCTGCAGACAGAGTCCTGTGAGAACACGCCCTGGGCTGAGCACACTCCCGGCCCCCACCCTGAGCCCGGCCTCTCA>C	HSPG2:ENST00000374695.7:c.5854+2_5855delTGAGAGGCCGGGCTCAGGGTGGGGGCCGGGAGTGTGCTCAGCCCAGGGCGTGTTCTCACAGGACTCTGTCTGCAGG:HIGH:frameshift_variant&splice_acceptor_variant&splice_donor_variant&splice_region_variant&intron_variant;:MA0139.1:n.21855521_21855446delTGAGAGGCCGGGCTCAGGGTGGGGGCCGGGAGTGTGCTCAGCCCAGGGCGTGTTCTCACAGGACTCTGTCTGCAGG:LOW:TF_binding_site_variant;HSPG2:ENST00000493940.2:n.-865_-790delT…	0.142857	1	0	1	0	0
31	HSPG2 - chr1:21876405 ACTGGGAGGAGGAGAAAGGGCTGGGATGGGGGCCGTGGCCTGGGACTGGCGCTTGGTCCATCCGGCCCAGGGCTTGGCGGTCCTGCCCGCCCACCTTGCAGAGGTAC>A	HSPG2:ENST00000374695.7:c.2826+1_2827-1del:HIGH:splice_acceptor_variant&splice_donor_variant&splice_region_variant&intron_variant;HSPG2:ENST00000498495.1:n.-1303_-1198del:MODIFIER:upstream_gene_variant;HSPG2:ENST00000427897.1:c.-1806_-1701del:MODIFIER:upstream_gene_variant;HSPG2:ENST00000480900.1:n.*1003_*1108del:MODIFIER:downstream_gene_variant	0.142857	0.5	0	0.5	0	0
32	ASAP3 - chr1:23437317 CCACCTGCGGAGATTGAACGGGGTGGGATGGGGATGTCAAGTGGGAAGAGATAGGGCCGCCGGCCCCCACCCACAAGGCTGGCCGGGCTGGCCGAGGGGGCACT>C	ASAP3:ENST00000336689.7:c.1151+4_1154del:HIGH:splice_acceptor_variant&conservative_inframe_deletion&splice_region_variant&intron_variant;ASAP3:ENST00000492982.6:c.*985+4_*988del:HIGH:splice_acceptor_variant&splice_region_variant&3_prime_UTR_variant&intron_variant;ASAP3:ENST00000437606.6:c.1124+4_1127del:HIGH:splice_acceptor_variant&conservative_inframe_deletion&splice_region_variant&intron_varian…	0.142857	0.166667	0	0	0	0
33	ID3 - chr1:23559019 TCTGATTAGAGGAAAAGAGGGAAGAGTTACGCGAGGCAATCGGGAGCTCCGAGGGTCCCGCAGCATCCTTGCCTGGGTGTTCAGCCCTGTCCCGACTTCGAGGCTTAC>T	ID3:ENST00000374561.5:c.300+1_301-1del:HIGH:splice_acceptor_variant&splice_donor_variant&splice_region_variant&intron_variant;ID3:ENST00000486541.1:n.317+1_318-1del:HIGH:splice_acceptor_variant&splice_donor_variant&splice_region_variant&intron_variant;ID3:ENST00000463312.1:n.-51_56del:MODIFIER:upstream_gene_variant;ID3:ENST00000463312.1:n.-51_56del:MODIFIER:non_coding_transcript_exon_variant	0.142857	0.5	0	0.5	0	0
34	LYPLA2 - chr1:23794133 ACAGGTGAGGGGAGAGGGGTGGGGGGGTAGGGGGTAGGGGTGGCCGGTGAGTGAGCTGTGCCCTCATGACCCCTCTCTCTCCTCCCTC>A	LYPLA2:ENST00000374514.7:c.369+2_370delTGAGGGGAGAGGGGTGGGGGGGTAGGGGGTAGGGGTGGCCGGTGAGTGAGCTGTGCCCTCATGACCCCTCTCTCTCCTCCCTCCAGG:HIGH:frameshift_variant&splice_acceptor_variant&splice_donor_variant&splice_region_variant&intron_variant;LYPLA2:ENST00000374503.7:c.369+2_370delTGAGGGGAGAGGGGTGGGGGGGTAGGGGGTAGGGGTGGCCGGTGAGTGAGCTGTGCCCTCATGACCCCTCTCTCTCCTCCCTCCAGG:HIGH:frameshift_variant&splice_acceptor…	0.142857	0.333333	0	0	0	0.2
35	UBXN11 - chr1:26282788 TCCTGCACAGCCCAGAGGCCATCAGCACGCGGTGACCCAACGCCCCCAGGCCCTCACCTCCTCATCCCGCCCTCA>T	UBXN11:ENST00000374223.5:c.422+2_423delTGAGGGCGGGATGAGGAGGTGAGGGCCTGGGGGCGTTGGGTCACCGCGTGCTGATGGCCTCTGGGCTGTGCAGG:HIGH:frameshift_variant&splice_acceptor_variant&splice_donor_variant&splice_region_variant&intron_variant;UBXN11:ENST00000374221.7:c.1151+2_1152delTGAGGGCGGGATGAGGAGGTGAGGGCCTGGGGGCGTTGGGTCACCGCGTGCTGATGGCCTCTGGGCTGTGCAGG:HIGH:frameshift_variant&splice_acceptor_variant&splice_donor_va…	0.142857	0.166667	0.5	0.5	0.5	0.6
36	UBXN11 - chr1:26284244 GCCTACAGGCAGAGTTGGGAACCGGGGCCCAGGAAGGACTATGAGTGGTGGTGGAGCCCCCCTGGAGTTTGTTCTGCAGTCCCCCAGCCCCCTGGCTCAGCCTGGAGGCCAAACTCA>G	UBXN11:ENST00000374223.5:c.244+2_245del:HIGH:frameshift_variant&splice_acceptor_variant&splice_donor_variant&splice_region_variant&intron_variant;UBXN11:ENST00000374221.7:c.973+2_974del:HIGH:frameshift_variant&splice_acceptor_variant&splice_donor_variant&splice_region_variant&intron_variant;UBXN11:ENST00000314675.11:c.613+2_614del:HIGH:frameshift_variant&splice_acceptor_variant&splice_donor_varia…	0.214286	0.166667	0.5	0.5	0	0.6
37	RPS6KA1 - chr1:26553429 T>C	RPS6KA1:ENST00000374163.5:c.613T>C:HIGH:stop_lost;RPS6KA1:ENST00000374168.6:c.507T>C:LOW:synonymous_variant;RPS6KA1:ENST00000531382.5:c.534T>C:LOW:synonymous_variant;RPS6KA1:ENST00000374166.8:c.507T>C:LOW:synonymous_variant;RPS6KA1:ENST00000526792.5:c.231T>C:LOW:synonymous_variant;RPS6KA1:ENST00000529454.5:c.231T>C:LOW:synonymous_variant;RPS6KA1:ENST00000530003.5:c.459T>C:LOW:synonymous_variant;R…	0.142857	0.333333	0.5	0.5	0	0
38	EPB41 - chr1:29053204 T>TA	EPB41:ENST00000349460.8:c.1117dupA:HIGH:frameshift_variant;EPB41:ENST00000373800.7:c.1117dupA:HIGH:frameshift_variant;EPB41:ENST00000347529.7:c.1639dupA:HIGH:frameshift_variant;EPB41:ENST00000373797.1:c.1744dupA:HIGH:frameshift_variant;EPB41:ENST00000343067.8:c.1744dupA:HIGH:frameshift_variant;EPB41:ENST00000356093.6:c.1117dupA:HIGH:frameshift_variant;EPB41:ENST00000373798.5:c.1744dupA:HIGH:frame…	0.142857	0.5	0.5	0.5	0	0.4
39	BSDC1 - chr1:32378047 TCCTGAATGTGGGGGAGCAGAAGGCCACAGGCAGTCAGGGCACCCTCTTCCTAGACCCTGGTCCTGATCCCACAACTCTTGGCACCCTGTATCCCTTTCTTCTCTCAATAAATCCAGCCTGCTTCCCCCAGGGTTGAGTGGGGACCTCCCCATGCTAGACCAGCATA>T	BSDC1:ENST00000455895.6:c.597+2_598del:HIGH:frameshift_variant&splice_acceptor_variant&splice_donor_variant&splice_region_variant&intron_variant;BSDC1:ENST00000444377.5:c.597+2_598del:HIGH:frameshift_variant&splice_acceptor_variant&splice_donor_variant&splice_region_variant&intron_variant;BSDC1:ENST00000341071.11:c.648+2_649del:HIGH:frameshift_variant&splice_acceptor_variant&splice_donor_variant&…	0.142857	0.5	0.5	0	0	0.2
40	YARS - chr1:32810762 GTTACCTGGACAAGAGATAAGGGGCCACCAAAATGTGAATTTGTCCAATTACCTCCAACCTGTCTCCTCCAGCCCCACCCTGTCCTTGTTAAGTCTCTCTTGGGTCTCCCTTGGGTCATTCCCCAAGGGCTTATAGCATTAGTTC>G	YARS:ENST00000373477.8:c.204+5_208del:HIGH:frameshift_variant&splice_acceptor_variant&splice_region_variant&intron_variant;YARS:ENST00000616261.1:c.204+5_208del:HIGH:frameshift_variant&splice_acceptor_variant&splice_region_variant&intron_variant;YARS:ENST00000481895.5:n.277+5_281del:HIGH:splice_acceptor_variant&splice_region_variant&intron_variant&non_coding_transcript_exon_variant;YARS:ENST00000…	0.142857	0.333333	0	0.5	0	0.2
41	STK40 - chr1:36343978 CCCTGAGGCAGGGAGTTGGGGAGGAGGGCTCAGTGGGTGGTGCTGGGTCTGTGGCCAGGATGCCCAGGCTCACTGTGCCGTTTCCCTGCCTTAAGCCCATCAGGCTGGCTGCCCCCCCCACCCCCCGGGAGGCAGGACTCA>C	STK40:ENST00000373130.7:c.899+2_900del:HIGH:frameshift_variant&splice_acceptor_variant&splice_donor_variant&splice_region_variant&intron_variant;STK40:ENST00000373129.7:c.884+2_885del:HIGH:frameshift_variant&splice_acceptor_variant&splice_donor_variant&splice_region_variant&intron_variant;STK40:ENST00000373132.3:c.884+2_885del:HIGH:frameshift_variant&splice_acceptor_variant&splice_donor_variant&s…	0.285714	0.333333	1	0	1	0.6
42	STK40 - chr1:36348698 A>G	STK40:ENST00000373130.7:c.754+2T>C:HIGH:splice_donor_variant&intron_variant;STK40:ENST00000373129.7:c.739+2T>C:HIGH:splice_donor_variant&intron_variant;STK40:ENST00000373132.3:c.739+2T>C:HIGH:splice_donor_variant&intron_variant;STK40:ENST00000359297.6:c.739+2T>C:HIGH:splice_donor_variant&intron_variant	0.142857	0.333333	0.5	0.5	1	0.8
43	STK40 - chr1:36367821 TAGGAGCGCACACATGCTGGCAATTACCTAC>T	STK40:ENST00000373129.7:c.-12_-9+26delGTAGGTAATTGCCAGCATGTGTGCGCTCCT:HIGH:splice_donor_variant&splice_region_variant&5_prime_UTR_variant&intron_variant;STK40:ENST00000482458.1:n.390+1_390+30delGTAGGTAATTGCCAGCATGTGTGCGCTCCT:HIGH:splice_donor_variant&splice_region_variant&intron_variant;STK40:ENST00000373129.7:c.-12_-9+26delGTAGGTAATTGCCAGCATGTGTGCGCTCCT:LOW:splice_region_variant;STK40:ENST0000046…	0.214286	0.166667	0	0	0	0.2
44	CSF3R - chr1:36472388 CCACCTGGTGAGGGGTGGACAGGACTCTGAGCCTTGGATCGCTGGGCCATTCTAGGGCCAGCTCGAGCCCGACTTACCCTGCCCCCTGCCCCCACCACCTCAGGCTCTCCAGGTTGCCCTCTGCCT>C	CSF3R:ENST00000373103.5:c.843+4_846del:HIGH:splice_acceptor_variant&conservative_inframe_deletion&splice_region_variant&intron_variant;CSF3R:ENST00000373104.5:c.843+4_846del:HIGH:splice_acceptor_variant&conservative_inframe_deletion&splice_region_variant&intron_variant;CSF3R:ENST00000373106.5:c.843+4_846del:HIGH:splice_acceptor_variant&conservative_inframe_deletion&splice_region_variant&intron_va…	0.142857	0.333333	0	0.5	0	0
45	MEAF6 - chr1:37509322 GCCTAAAAGAAAAGCCACCAGTTACTAGAAAAGTGACCACAGACCTCAGAAGAGCACTCCCAGAGGAAGGTAAAGAAAAAACACATTCCCCAACAACAGGCCAAAGAAAGATTCCCCCACCACCACTACTTA>G	MEAF6:ENST00000373075.6:c.294+2_295del:HIGH:frameshift_variant&splice_acceptor_variant&splice_donor_variant&splice_region_variant&intron_variant;MEAF6:ENST00000296214.9:c.294+2_295del:HIGH:frameshift_variant&splice_acceptor_variant&splice_donor_variant&splice_region_variant&intron_variant;MEAF6:ENST00000448519.2:c.294+2_295del:HIGH:frameshift_variant&splice_acceptor_variant&splice_donor_variant&s…	0.142857	0.333333	0.5	0.5	0	0
46	UTP11 - chr1:38019150 AAGGTATGAAATGTTTGAAGGTTTCTGGGACAGTCTACCATGCCAGTCTGTGTCATTTGGTGTTAGAAACCGACAGTGCCTTAAGGATTGTCTTGAATTTT>A	UTP11:ENST00000373014.4:c.436+1_437-1delGTATGAAATGTTTGAAGGTTTCTGGGACAGTCTACCATGCCAGTCTGTGTCATTTGGTGTTAGAAACCGACAGTGCCTTAAGGATTGTCTTGAATTTTAG:HIGH:splice_acceptor_variant&splice_donor_variant&splice_region_variant&intron_variant;UTP11:ENST00000488453.1:n.1396+1_1397-1delGTATGAAATGTTTGAAGGTTTCTGGGACAGTCTACCATGCCAGTCTGTGTCATTTGGTGTTAGAAACCGACAGTGCCTTAAGGATTGTCTTGAATTTTAG:HIGH:splice_acceptor_variant…	0.142857	0.5	0	1	0	0.4
47	MACF1 - chr1:39283299 AAGGTGAGAGGGAGTTTACTGAACTTGAGTAAGGAACACGTATTCAGTATTCCTTCTTCTGGCAAGTTCCTTTGTTCTGACTAAGAAATTTCTTGTCCATTCTCTCTC>A	MACF1:ENST00000485063.1:n.176+1_177-1del:HIGH:splice_acceptor_variant&splice_donor_variant&splice_region_variant&intron_variant;MACF1:ENST00000567887.5:c.919+1_920-1del:HIGH:splice_acceptor_variant&splice_donor_variant&splice_region_variant&intron_variant;MACF1:ENST00000372915.7:c.823+1_824-1del:HIGH:splice_acceptor_variant&splice_donor_variant&splice_region_variant&intron_variant;MACF1:ENST00000…	0.214286	0.5	0	0	1	0.6
48	PABPC4 - chr1:39562202 TCCTATGGGGAGGATAGTTAATAAAAAAACAAATCAAATCCCAGTAAACAATGGACACTGGTGTCCTAGCTGGCATCAGGCTCTGGGACCCTCTTCTTCTGCAAGCAAGTGGGTCACTCA>T	PABPC4:ENST00000372858.7:c.1762+2_1763del:HIGH:frameshift_variant&splice_acceptor_variant&splice_donor_variant&splice_region_variant&intron_variant;PABPC4:ENST00000372857.7:c.1714+2_1715del:HIGH:frameshift_variant&splice_acceptor_variant&splice_donor_variant&splice_region_variant&intron_variant;PABPC4:ENST00000372856.7:c.1675+2_1676del:HIGH:frameshift_variant&splice_acceptor_variant&splice_donor_…	0.142857	1	0	1	0	0
49	ZNF691 - chr1:42851119 C>CA	ZNF691:ENST00000372508.7:c.167dupA:HIGH:frameshift_variant;ZNF691:ENST00000372502.5:c.260dupA:HIGH:frameshift_variant;ZNF691:ENST00000372506.5:c.167dupA:HIGH:frameshift_variant;ZNF691:ENST00000372503.2:c.260dupA:HIGH:frameshift_variant;ZNF691:ENST00000372507.5:c.167dupA:HIGH:frameshift_variant;ZNF691:ENST00000397034.3:c.260dupA:HIGH:frameshift_variant;ZNF691:ENST00000630961.1:c.233dupA:HIGH:frame…	0.214286	0.333333	0	0	0	0
50	SZT2 - chr1:43443084 GAGGTGAGGGTACTGGGCCAGGCAGCAGGGACAGGAAATCTGTGGAGTCTGGGAGGAAGGGAGTGACAATGCCTGGGGCTACTACTAATGCCCTCAACCCTC>G	SZT2:ENST00000634258.1:c.8419+1_8420-1del:HIGH:splice_acceptor_variant&splice_donor_variant&splice_region_variant&intron_variant;SZT2:ENST00000562955.1:c.8248+1_8249-1del:HIGH:splice_acceptor_variant&splice_donor_variant&splice_region_variant&intron_variant;SZT2:ENST00000460536.1:n.-2167_-2067del:MODIFIER:upstream_gene_variant;SZT2-AS1:ENST00000396885.2:n.*4591_*4691del:MODIFIER:downstream_gene_v…	0.142857	0.166667	0	0.5	0	0
51	HYI - chr1:43451543 CCCTGGGGACAGATGTGGACAAATGTGGGGTCCAGGCTCCTGCCAGGGCCTGAAGGACAGATGTGGGGATTGAAAGGGTGGGAGGGCAAAGGAAGGTCCTCTCA>C	HYI:ENST00000372425.8:c.625+2_626del:HIGH:frameshift_variant&splice_acceptor_variant&splice_donor_variant&splice_region_variant&intron_variant;HYI:ENST00000372430.7:c.505+2_506del:HIGH:frameshift_variant&splice_acceptor_variant&splice_donor_variant&splice_region_variant&intron_variant;HYI:ENST00000372432.5:c.625+2_626del:HIGH:frameshift_variant&splice_acceptor_variant&splice_donor_variant&splice_…	0.142857	0.666667	0.5	1	0.5	0.6
52	HYI - chr1:43451716 TCCTAGGGAAGAGGATACTACATTCCGAGACCCCGCAGGCCCCGCCCTCCTTCCGATCTGCGAAGTACCCCCTTCCACTTA>T	HYI:ENST00000372425.8:c.555+2_556delTAAGTGGAAGGGGGTACTTCGCAGATCGGAAGGAGGGCGGGGCCTGCGGGGTCTCGGAATGTAGTATCCTCTTCCCTAGG:HIGH:frameshift_variant&splice_acceptor_variant&splice_donor_variant&splice_region_variant&intron_variant;HYI:ENST00000372430.7:c.435+2_436delTAAGTGGAAGGGGGTACTTCGCAGATCGGAAGGAGGGCGGGGCCTGCGGGGTCTCGGAATGTAGTATCCTCTTCCCTAGG:HIGH:frameshift_variant&splice_acceptor_variant&splice_dono…	0.214286	0.666667	0.5	0.5	0.5	0.8
53	HYI - chr1:43451847 GCTGTAAGAGAAGCCAGGGAGGGGACCGTGAGCCTCAAGAGCACAGGAATCAAAAGGGACAGAAGGAGAGACAGGGCTGGGGTCGTAC>G	HYI:ENST00000372425.8:c.505+1_506-1delGTACGACCCCAGCCCTGTCTCTCCTTCTGTCCCTTTTGATTCCTGTGCTCTTGAGGCTCACGGTCCCCTCCCTGGCTTCTCTTACAG:HIGH:splice_acceptor_variant&splice_donor_variant&splice_region_variant&intron_variant;HYI:ENST00000372430.7:c.385+1_386-1delGTACGACCCCAGCCCTGTCTCTCCTTCTGTCCCTTTTGATTCCTGTGCTCTTGAGGCTCACGGTCCCCTCCCTGGCTTCTCTTACAG:HIGH:splice_acceptor_variant&splice_donor_variant&splice_reg…	0.214286	0.666667	0.5	1	0.5	0.8
54	HYI - chr1:43453496 TCCTGCAGAGAGAACGGGCCTCAGCCCCCGGCTCGGACACTCCCCTGCCCGCGCCCCGGCACCCCCCAGCCCTCCCAGCCCTCCCGGCCCGCGACGCA>T	HYI:ENST00000372425.8:c.199+2_200delTGCGTCGCGGGCCGGGAGGGCTGGGAGGGCTGGGGGGTGCCGGGGCGCGGGCAGGGGAGTGTCCGAGCCGGGGGCTGAGGCCCGTTCTCTCTGCAGG:HIGH:frameshift_variant&splice_acceptor_variant&splice_donor_variant&splice_region_variant&intron_variant;HYI:ENST00000372430.7:c.79+2_80delTGCGTCGCGGGCCGGGAGGGCTGGGAGGGCTGGGGGGTGCCGGGGCGCGGGCAGGGGAGTGTCCGAGCCGGGGGCTGAGGCCCGTTCTCTCTGCAGG:HIGH:frameshift_variant&spl…	0.142857	0.666667	0.5	0.5	1	0.6
55	PTPRF - chr1:43553635 GAGGTGCGTCTGTGGTGGGAAGGGGTCGGCAGGGCTCAGGGTCTGCCCACACTCTCTCCTTTCAGTGTCCCTCCTCATGGACCTTTTGGAGGTGGGAGGACAACTGACCCTGAGCAGGCTCCTGTGTCCTGAGTAGGCTGTGACCCCATGTCTGTCCTCTGAC>G	PTPRF:ENST00000359947.8:c.237+3_239del:HIGH:frameshift_variant&splice_acceptor_variant&splice_region_variant&intron_variant;PTPRF:ENST00000438120.5:c.237+3_239del:HIGH:frameshift_variant&splice_acceptor_variant&splice_region_variant&intron_variant;PTPRF:ENST00000437607.1:c.237+3_239del:HIGH:frameshift_variant&splice_acceptor_variant&splice_region_variant&intron_variant;PTPRF:ENST00000617451.4:c.2…	0.142857	0.166667	0	0	0	0
56	PTPRF - chr1:43619571 AAGGTGGGGCTCGGGTGGGCCTGCTTGGCTCCAGGGCCTAGACTGGGTCATGCAGATGACCCCCACCCCCACAGGAAGCCTGGCCTGACCAATCCCTGCCTCTCAAT>A	PTPRF:ENST00000359947.8:c.4932+1_4933-1del:HIGH:splice_acceptor_variant&splice_donor_variant&splice_region_variant&intron_variant;PTPRF:ENST00000438120.5:c.4905+1_4906-1del:HIGH:splice_acceptor_variant&splice_donor_variant&splice_region_variant&intron_variant;PTPRF:ENST00000429895.5:c.3867+1_3868-1del:HIGH:splice_acceptor_variant&splice_donor_variant&splice_region_variant&intron_variant;PTPRF:ENS…	0.214286	0.666667	0	1	0	0.2
57	ATP6V0B - chr1:43976172 TGGTGAGTATTGGGGTGGTGGGACTGGGGGCAGGGGCTGAGTCATGGCAGGTGGTGTCACTGGGGTCTTAGGCATGCTGAGGGCAGTGACAGCTTGGGCTCTGCTCATCAGTTTTTTATCCTTCCACCA>T	ATP6V0B:ENST00000472174.6:c.200+2_201del:HIGH:frameshift_variant&splice_acceptor_variant&splice_donor_variant&splice_region_variant&intron_variant;ATP6V0B:ENST00000532642.5:c.200+2_201del:HIGH:frameshift_variant&splice_acceptor_variant&splice_donor_variant&splice_region_variant&intron_variant;ATP6V0B:ENST00000236067.8:c.59+2_60del:HIGH:frameshift_variant&splice_acceptor_variant&splice_donor_varia…	0.142857	0.666667	0	1	0	0
58	RNF220 - chr1:44649768 TGGTGAGTAGAAAAGAACCTAGGGGTGCCCTTGGTCAGGCTTCCACGCCCTCTGGGGGAGTTGGAGAGGGTGGGCCTACCTCAGAGTGACCCCTTCTCTGCCCCCTCCTCCCTA>T	RNF220:ENST00000355387.6:c.1554+2_1555del:HIGH:frameshift_variant&splice_acceptor_variant&splice_donor_variant&splice_region_variant&intron_variant;RNF220:ENST00000361799.6:c.1554+2_1555del:HIGH:frameshift_variant&splice_acceptor_variant&splice_donor_variant&splice_region_variant&intron_variant;RNF220:ENST00000440132.2:c.702+2_703del:HIGH:frameshift_variant&splice_acceptor_variant&splice_donor_va…	0.214286	0.333333	0	0.5	0	0
59	PLK3 - chr1:44802855 TGTGAGTTGCAGGGTCCAGGTTCAGCAGCAGACAGGTGGTGGGTGTGTGGGTGGAGCATCTCCTCCACTTTACTCCTGACCCCTTGGCCCTGCCCTATAG>T	PLK3:ENST00000372201.4:c.749+3_751delGAGTTGCAGGGTCCAGGTTCAGCAGCAGACAGGTGGTGGGTGTGTGGGTGGAGCATCTCCTCCACTTTACTCCTGACCCCTTGGCCCTGCCCTATAGGT:HIGH:frameshift_variant&splice_acceptor_variant&splice_region_variant&intron_variant;PLK3:ENST00000465443.5:n.825+3_827delGAGTTGCAGGGTCCAGGTTCAGCAGCAGACAGGTGGTGGGTGTGTGGGTGGAGCATCTCCTCCACTTTACTCCTGACCCCTTGGCCCTGCCCTATAGGT:HIGH:splice_acceptor_variant&splice_regi…	0.142857	0.333333	0	0.5	0	0
60	HECTD3 - chr1:45005881 GACCTGTGTGACAAACACTCCCCACTGTCTTCTCACCCTGAGCTGCCCAGGTTTGGCTGGCCTTTCCTTCCAAGGGCCAGGGCTGATCGGACGGGGGTGTGGATAAGGCTACTC>G	HECTD3:ENST00000372168.7:c.675+3_677del:HIGH:frameshift_variant&splice_acceptor_variant&splice_region_variant&intron_variant;HECTD3:ENST00000372172.4:c.1845+3_1847del:HIGH:frameshift_variant&splice_acceptor_variant&splice_region_variant&intron_variant;HECTD3:ENST00000486296.5:n.228+3_230del:HIGH:splice_acceptor_variant&splice_region_variant&intron_variant&non_coding_transcript_exon_variant;HECTD3…	0.142857	0.5	0	1	0	0.2
61	UROD - chr1:45013016 CCAGGTAAGAGTCAGGGTCTGGAAATCTAGATAAAACTCCGGAGGGAGAAAAGTTTTCGAGGGGCAGGGGAGGGCTCTGGAGGGCCTCAAGGCTGAGCCCTGTCTTCCCTCTGTATG>C	UROD:ENST00000246337.8:c.133+1_134-1del:HIGH:splice_acceptor_variant&splice_donor_variant&splice_region_variant&intron_variant;UROD:ENST00000461035.5:n.237+1_238-1del:HIGH:splice_acceptor_variant&splice_donor_variant&splice_region_variant&intron_variant;UROD:ENST00000491773.5:n.287+1_288-1del:HIGH:splice_acceptor_variant&splice_donor_variant&splice_region_variant&intron_variant;UROD:ENST000004630…	0.142857	0.666667	0	0.5	0.5	0.4
62	UROD - chr1:45013212 GCAGGTGAGGGGTCCACAAAAGAGGGAAAGATTTATGCCTTCAGTCTGCCACCTAGCAACCTGTCTCCTGTTTCCTA>G	UROD:ENST00000246337.8:c.213+1_214-1delGTGAGGGGTCCACAAAAGAGGGAAAGATTTATGCCTTCAGTCTGCCACCTAGCAACCTGTCTCCTGTTTCCTACAG:HIGH:splice_acceptor_variant&splice_donor_variant&splice_region_variant&intron_variant;UROD:ENST00000461035.5:n.317+1_318-1delGTGAGGGGTCCACAAAAGAGGGAAAGATTTATGCCTTCAGTCTGCCACCTAGCAACCTGTCTCCTGTTTCCTACAG:HIGH:splice_acceptor_variant&splice_donor_variant&splice_region_variant&intron_v…	0.142857	0.666667	0	1	0.5	0.6
63	LRRC41 - chr1:46280290 TCTGGATAGGAGGCAGAGACCATGGACCATGGACCTTAGCTTTCCTAGAGAACAGTGCTAGGTCCCCACCTACTCCTCTCCCTTCACCATTCTGGCTGGGTCCTAC>T	LRRC41:ENST00000343304.10:c.1921+1_1922-1del:HIGH:splice_acceptor_variant&splice_donor_variant&splice_region_variant&intron_variant;LRRC41:ENST00000617190.4:c.1921+1_1922-1del:HIGH:splice_acceptor_variant&splice_donor_variant&splice_region_variant&intron_variant;LRRC41:ENST00000615587.4:c.1855+1_1856-1del:HIGH:splice_acceptor_variant&splice_donor_variant&splice_region_variant&intron_variant;LRRC4…	0.142857	0.666667	0	0.5	0.5	0.2
64	CC2D1B - chr1:52356302 TCTGACAGGGATGGGTATGTCAGCATGATGGTGGATTTTCTGCTCCCCACCCTATGAGCCCAGCCCCAGCCCTTGCACTTAC>T	CC2D1B:ENST00000491136.6:n.2930+1_2931-1delGTAAGTGCAAGGGCTGGGGCTGGGCTCATAGGGTGGGGAGCAGAAAATCCACCATCATGCTGACATACCCATCCCTGTCAG:HIGH:splice_acceptor_variant&splice_donor_variant&splice_region_variant&intron_variant;CC2D1B:ENST00000438021.5:c.1295+1_1296-1delGTAAGTGCAAGGGCTGGGGCTGGGCTCATAGGGTGGGGAGCAGAAAATCCACCATCATGCTGACATACCCATCCCTGTCAG:HIGH:splice_acceptor_variant&splice_donor_variant&splice_regio…	0.142857	0.166667	0	0	0	0.2
65	USP24 - chr1:55125548 TCTTAAAAAGAAACAGCTAGACTTATTCTGAGTCCATTCATACTATTTAAAAACATGATTTGCGAAGAAAAAGTCAAGTATTGCCTGGTAAGACTAATGCAATATATTTACATAC>T	USP24:ENST00000294383.6:c.3731+1_3732-1del:HIGH:splice_acceptor_variant&splice_donor_variant&splice_region_variant&intron_variant	0.142857	0.5	0	0.5	0	0.2
66	LEPR - chr1:65610104 AAGGTCTGCAGAGATTTTGTAAATGTGTTTTGAAAGTGCATAAGTGTGTGCTTCAAATATGGCTGAAAAGTATTTCTTCAAAAACATATACACAACTTGTCATTTTGC>A	LEPR:ENST00000349533.10:c.1912+1_1913-1del:HIGH:splice_acceptor_variant&splice_donor_variant&splice_region_variant&intron_variant;LEPR:ENST00000371059.7:c.1912+1_1913-1del:HIGH:splice_acceptor_variant&splice_donor_variant&splice_region_variant&intron_variant;LEPR:ENST00000371060.7:c.1912+1_1913-1del:HIGH:splice_acceptor_variant&splice_donor_variant&splice_region_variant&intron_variant;LEPR:ENST00…	0.214286	0.666667	1	1	1	0.8
67	LEPR - chr1:65617961 C>CAA	LEPR:ENST00000349533.10:c.2213-2_2213-1insAA:HIGH:splice_acceptor_variant&intron_variant;LEPR:ENST00000371059.7:c.2213-2_2213-1insAA:HIGH:splice_acceptor_variant&intron_variant;LEPR:ENST00000371060.7:c.2213-2_2213-1insAA:HIGH:splice_acceptor_variant&intron_variant;LEPR:ENST00000344610.12:c.2213-2_2213-1insAA:HIGH:splice_acceptor_variant&intron_variant;LEPR:ENST00000616738.4:c.2213-2_2213-1insAA:H…	0.142857	0.5	0	0	0.5	0.4
68	SERBP1 - chr1:67429986 A>T	SERBP1:ENST00000370995.6:c.313+2T>A:HIGH:splice_donor_variant&intron_variant;SERBP1:ENST00000370994.8:c.313+2T>A:HIGH:splice_donor_variant&intron_variant;SERBP1:ENST00000361219.10:c.313+2T>A:HIGH:splice_donor_variant&intron_variant;SERBP1:ENST00000370990.5:c.313+2T>A:HIGH:splice_donor_variant&intron_variant;SERBP1:ENST00000484880.1:n.-4866T>A:MODIFIER:upstream_gene_variant;SERBP1:ENST00000490406.…	0.142857	0.166667	0	1	0.5	0.4
69	CRYZ - chr1:74706992 AACCTAACATGAAAAACAGCAATTCTACAGTTAAAGATTACTGTAAAATAGTGTTAAATTGTGGTAAAACATTAAAGTGGTAAAAAAAAAAAAAAGAAAAGGAATACTT>A	CRYZ:ENST00000340866.9:c.732+3_734del:HIGH:frameshift_variant&splice_acceptor_variant&splice_region_variant&intron_variant;CRYZ:ENST00000370872.7:c.321+3_323del:HIGH:frameshift_variant&splice_acceptor_variant&splice_region_variant&intron_variant;CRYZ:ENST00000417775.5:c.732+3_734del:HIGH:frameshift_variant&splice_acceptor_variant&splice_region_variant&intron_variant;CRYZ:ENST00000370871.7:c.631-1…	0.142857	0.666667	0	1	0	0
70	NEXN - chr1:77929424 G>GA	NEXN:ENST00000334785.11:c.979dupA:HIGH:frameshift_variant;NEXN:ENST00000401035.7:c.787dupA:HIGH:frameshift_variant;NEXN:ENST00000342754.5:c.676dupA:HIGH:frameshift_variant;NEXN:ENST00000330010.12:c.787dupA:HIGH:frameshift_variant;NEXN:ENST00000440324.5:c.937dupA:HIGH:frameshift_variant;NEXN:ENST00000480732.2:n.-2238_-2237insA:MODIFIER:upstream_gene_variant;NEXN:ENST00000464998.1:n.439dupA:MODIFIE…	0.214286	0.166667	0	0	1	0.2
71	SSX2IP - chr1:84662374 TCCTGAGAAAGAAACTGTCAGTATGAAAATGCAGGATAGAAGGAAGTCTGATTACATTTATCAATTTAAACTGGACTTTA>T	SSX2IP:ENST00000342203.7:c.749+2_750delTAAAGTCCAGTTTAAATTGATAAATGTAATCAGACTTCCTTCTATCCTGCATTTTCATACTGACAGTTTCTTTCTCAGG:HIGH:frameshift_variant&splice_acceptor_variant&splice_donor_variant&splice_region_variant&intron_variant;SSX2IP:ENST00000437941.6:c.668+2_669delTAAAGTCCAGTTTAAATTGATAAATGTAATCAGACTTCCTTCTATCCTGCATTTTCATACTGACAGTTTCTTTCTCAGG:HIGH:frameshift_variant&splice_acceptor_variant&splice_…	0.142857	0.333333	0.5	0	1	0.8
72	SSX2IP - chr1:84664416 C>G	SSX2IP:ENST00000342203.7:c.673+1G>C:HIGH:splice_donor_variant&intron_variant;SSX2IP:ENST00000437941.6:c.592+1G>C:HIGH:splice_donor_variant&intron_variant;SSX2IP:ENST00000476905.6:c.661+1G>C:HIGH:splice_donor_variant&intron_variant;SSX2IP:ENST00000605755.5:c.592+1G>C:HIGH:splice_donor_variant&intron_variant;SSX2IP:ENST00000481102.5:c.673+1G>C:HIGH:splice_donor_variant&intron_variant;SSX2IP:ENST000…	0.214286	0.166667	0.5	0	0	0.4
73	ZNHIT6 - chr1:85706163 TCTAAAAATTTCAAAACAGAAGAATAAACAAGTGACATATACCAATGGCCAGGAAGCCTCAATTTGCTATGCATAAAGTGGCTTAC>T	ZNHIT6:ENST00000370574.3:c.829+1_830-1delGTAAGCCACTTTATGCATAGCAAATTGAGGCTTCCTGGCCATTGGTATATGTCACTTGTTTATTCTTCTGTTTTGAAATTTTTAG:HIGH:splice_acceptor_variant&splice_donor_variant&splice_region_variant&intron_variant;ZNHIT6:ENST00000431532.6:c.712+1_713-1delGTAAGCCACTTTATGCATAGCAAATTGAGGCTTCCTGGCCATTGGTATATGTCACTTGTTTATTCTTCTGTTTTGAAATTTTTAG:HIGH:splice_acceptor_variant&splice_donor_variant&splice_r…	0.142857	0.166667	0	0.5	0	0
74	PKN2 - chr1:88771566 AGTAATTTTAAATAAAAATTTTTATTTGGTTTAATAAATACATTATTCAAAGTATGTGATTATTTAAATGACAACAATTGTCTTTTCCCTGTGCAAG>A	PKN2:ENST00000370521.7:c.768+2_769delTAATTTTAAATAAAAATTTTTATTTGGTTTAATAAATACATTATTCAAAGTATGTGATTATTTAAATGACAACAATTGTCTTTTCCCTGTGCAAGG:HIGH:frameshift_variant&splice_acceptor_variant&splice_donor_variant&splice_region_variant&intron_variant;PKN2:ENST00000316005.11:c.768+2_769delTAATTTTAAATAAAAATTTTTATTTGGTTTAATAAATACATTATTCAAAGTATGTGATTATTTAAATGACAACAATTGTCTTTTCCCTGTGCAAGG:HIGH:frameshift_variant&…	0.214286	0.666667	1	1	1	0.8
75	RBMXL1 - chr1:88983825 A>AT	RBMXL1:ENST00000321792.5:c.1dupA:HIGH:frameshift_variant&start_lost;RBMXL1:ENST00000399794.6:c.1dupA:HIGH:frameshift_variant&start_lost;RBMXL1:ENST00000413769.1:c.1dupA:HIGH:frameshift_variant&start_lost;KYAT3:ENST00000260508.8:c.99+4426dupA:MODIFIER:intron_variant;KYAT3:ENST00000370491.7:c.-4+8759dupA:MODIFIER:intron_variant;KYAT3:ENST00000446900.6:n.104+4426dupA:MODIFIER:intron_variant	0.142857	0.333333	0	0	0	0.2
76	GBP7 - chr1:89147612 C>CT	GBP7:ENST00000294671.2:c.1319dupA:HIGH:frameshift_variant;GBP2:ENST00000464839.5:c.-264dupA:MODIFIER:5_prime_UTR_variant	0.142857	0.333333	0	0	0	0
77	ZNF326 - chr1:90005036 GAGGTCTGACATTCAAGGATATTTATCTAAAAATTCTTCTTTTGAGTGCCAGTAAAGGTGAGCATCATATAACTTTTTTCTTTTTAAACTCTTAT>G	ZNF326:ENST00000340281.8:c.97+2_98delTCTGACATTCAAGGATATTTATCTAAAAATTCTTCTTTTGAGTGCCAGTAAAGGTGAGCATCATATAACTTTTTTCTTTTTAAACTCTTATAGG:HIGH:frameshift_variant&splice_acceptor_variant&splice_donor_variant&splice_region_variant&intron_variant;ZNF326:ENST00000394583.7:c.99_151+41delTCTGACATTCAAGGATATTTATCTAAAAATTCTTCTTTTGAGTGCCAGTAAAGGTGAGCATCATATAACTTTTTTCTTTTTAAACTCTTATAGG:HIGH:frameshift_variant&spl…	0.142857	0.166667	0	0	0	0.2
78	EVI5 - chr1:92624175 C>CTATTGATCTGGTT	EVI5:ENST00000540033.2:c.1812_1812+1insAACCAGATCAATA:HIGH:frameshift_variant&splice_region_variant;EVI5:ENST00000370331.5:c.1779_1779+1insAACCAGATCAATA:HIGH:frameshift_variant&splice_region_variant;EVI5:ENST00000491940.5:c.630_630+1insAACCAGATCAATA:HIGH:frameshift_variant&splice_region_variant;EVI5:ENST00000492513.5:n.300_300+1insAACCAGATCAATA:LOW:splice_region_variant&non_coding_transcript_exon_…	0.214286	0.333333	0.5	1	0.5	0.6
79	ABCD3 - chr1:94498844 CTCAGGTAAGACCTAGCTTGAGTTATCTTTGATCTAAAGATCTTTTTGTTTATTTATTTTTTCATGTTGCTTCTAATTGACTTTTGCTCTACTACTG>C	ABCD3:ENST00000370214.8:c.1530+1_1531-1delGTAAGACCTAGCTTGAGTTATCTTTGATCTAAAGATCTTTTTGTTTATTTATTTTTTCATGTTGCTTCTAATTGACTTTTGCTCTACTACTGTCAG:HIGH:splice_acceptor_variant&splice_donor_variant&splice_region_variant&intron_variant;ABCD3:ENST00000484213.1:n.2380+1_2381-1delGTAAGACCTAGCTTGAGTTATCTTTGATCTAAAGATCTTTTTGTTTATTTATTTTTTCATGTTGCTTCTAATTGACTTTTGCTCTACTACTGTCAG:HIGH:splice_acceptor_variant&splic…	0.214286	0.666667	0	1	0.5	0.4
80	RTCA - chr1:100266625 G>GCC	RTCA:ENST00000370126.1:c.147_148insCC:HIGH:frameshift_variant&stop_lost;RTCA:ENST00000260563.4:c.146+1_146+2insCC:HIGH:splice_donor_variant&intron_variant;RTCA:ENST00000370128.8:c.146+1_146+2insCC:HIGH:splice_donor_variant&intron_variant;RTCA:ENST00000483474.1:n.276+1_276+2insCC:HIGH:splice_donor_variant&intron_variant;RTCA:ENST00000498617.5:n.306+1_306+2insCC:HIGH:splice_donor_variant&intron_var…	0.142857	0.5	0	0.5	0.5	0
81	RTCA - chr1:100266626 T>TC	RTCA:ENST00000370126.1:c.148_149insC:HIGH:frameshift_variant&stop_lost;RTCA:ENST00000260563.4:c.146+2_146+3insC:LOW:splice_region_variant&intron_variant;RTCA:ENST00000370128.8:c.146+2_146+3insC:LOW:splice_region_variant&intron_variant;RTCA:ENST00000483474.1:n.276+2_276+3insC:LOW:splice_region_variant&intron_variant;RTCA:ENST00000498617.5:n.306+2_306+3insC:LOW:splice_region_variant&intron_variant;…	0.142857	0.5	0	0	0.5	0
82	SORT1 - chr1:109367406 AC>A	SORT1:ENST00000256637.7:c.440+1delG:HIGH:splice_donor_variant&intron_variant;SORT1:ENST00000538502.5:c.32+1delG:HIGH:splice_donor_variant&intron_variant;SORT1:ENST00000493736.5:c.32+1delG:HIGH:splice_donor_variant&intron_variant;SORT1:ENST00000482236.5:c.32+1delG:HIGH:splice_donor_variant&intron_variant;SORT1:ENST00000633956.1:c.32+1delG:HIGH:splice_donor_variant&intron_variant;SORT1:ENST00000495…	0.142857	0.166667	0.5	1	0.5	0.8
83	GNAI3 - chr1:109573779 AGTAAGTTGGAATGTAGCGTTTTGTTAGACTAGGATTTCTCCTAATGCATATAAAGTCCATAGTATCTTTTCATTTTAGGTCCATGGTATTGACTTGTGGTTTTCTTTGTTTTAAAG>A	GNAI3:ENST00000369851.5:c.161+1_162-1del:HIGH:splice_acceptor_variant&splice_donor_variant&splice_region_variant&intron_variant	0.142857	0.333333	0.5	0	0	0.2
84	GSTM2 - chr1:109671380 AAGGTAATGGGGGCGTGTGATGGGGACACCACAGATTTGTCATACTTCCTATATTATGGAGGTTTCAGCCCACATATCCTTGGCCTTATCC>A	GSTM2:ENST00000241337.8:c.456+1_457-1delGTAATGGGGGCGTGTGATGGGGACACCACAGATTTGTCATACTTCCTATATTATGGAGGTTTCAGCCCACATATCCTTGGCCTTATCCAG:HIGH:splice_acceptor_variant&splice_donor_variant&splice_region_variant&intron_variant;GSTM2:ENST00000414179.6:c.144+1_145-1delGTAATGGGGGCGTGTGATGGGGACACCACAGATTTGTCATACTTCCTATATTATGGAGGTTTCAGCCCACATATCCTTGGCCTTATCCAG:HIGH:splice_acceptor_variant&splice_donor_variant&…	0.142857	0.166667	0.5	0.5	0.5	0.4
85	GSTM1 - chr1:109689129 TGTGAGTGTGGGTGGCTGCAATGTGTGGGGGGAAGGTGGCCTCCTCCTTGGCTGGGCTGTGATGCTGAGATTGAGTCTGTGTTTTGTGGGTGGCAG>T	GSTM1:ENST00000309851.9:c.259+4_262delAGTGTGGGTGGCTGCAATGTGTGGGGGGAAGGTGGCCTCCTCCTTGGCTGGGCTGTGATGCTGAGATTGAGTCTGTGTTTTGTGGGTGGCAGGTG:HIGH:splice_acceptor_variant&disruptive_inframe_deletion&splice_region_variant&intron_variant;GSTM1:ENST00000349334.7:c.259+4_262delAGTGTGGGTGGCTGCAATGTGTGGGGGGAAGGTGGCCTCCTCCTTGGCTGGGCTGTGATGCTGAGATTGAGTCTGTGTTTTGTGGGTGGCAGGTG:HIGH:splice_acceptor_variant&disrupti…	0.142857	0.166667	0.5	1	1	0.4
86	GSTM1 - chr1:109690364 AAGGTAAAGGAGGAGTGATATGGGGAATGAGATCTGTTTTGCTTCACGTGTTATGGAGGTTCCAGCCCACATATTCTTGGCCTTCTGC>A	GSTM1:ENST00000309851.9:c.456+1_457-1delGTAAAGGAGGAGTGATATGGGGAATGAGATCTGTTTTGCTTCACGTGTTATGGAGGTTCCAGCCCACATATTCTTGGCCTTCTGCAG:HIGH:splice_acceptor_variant&splice_donor_variant&splice_region_variant&intron_variant;GSTM1:ENST00000369823.6:c.513+1_514-1delGTAAAGGAGGAGTGATATGGGGAATGAGATCTGTTTTGCTTCACGTGTTATGGAGGTTCCAGCCCACATATTCTTGGCCTTCTGCAG:HIGH:splice_acceptor_variant&splice_donor_variant&splice…	0.142857	0.166667	0	0.5	0.5	0.2
87	AHCYL1 - chr1:110018466 TGGTAAGGCTTCTCTCATTTGTTGCTAGGCATTTCTCTACTACCTTTCATTAATAACCATAGTCAACTGTGCTTTCTTCCTTTCA>T	AHCYL1:ENST00000369799.9:c.1218+1_1219-1delGTAAGGCTTCTCTCATTTGTTGCTAGGCATTTCTCTACTACCTTTCATTAATAACCATAGTCAACTGTGCTTTCTTCCTTTCAG:HIGH:splice_acceptor_variant&splice_donor_variant&splice_region_variant&intron_variant;AHCYL1:ENST00000359172.3:c.1077+1_1078-1delGTAAGGCTTCTCTCATTTGTTGCTAGGCATTTCTCTACTACCTTTCATTAATAACCATAGTCAACTGTGCTTTCTTCCTTTCAG:HIGH:splice_acceptor_variant&splice_donor_variant&splice…	0.142857	0.5	0	0.5	0	0
88	RAP1A - chr1:111709262 CAGGTA>C	RAP1A:ENST00000356415.5:c.*29+1_*29+5delGTAAG:HIGH:splice_donor_variant&splice_region_variant&intron_variant;RAP1A:ENST00000369709.3:c.*29+1_*29+5delGTAAG:HIGH:splice_donor_variant&splice_region_variant&intron_variant;RAP1A:ENST00000494982.1:n.817+1_817+5delGTAAG:HIGH:splice_donor_variant&splice_region_variant&intron_variant;RAP1A:ENST00000433097.5:c.*4858_*4862delAGGTA:MODIFIER:downstream_gene_v…	0.214286	0.5	1	0.5	1	0.4
89	PHGDH - chr1:119721321 AGTAAGT>A	PHGDH:ENST00000369409.8:c.290+1_290+6delGTAAGT:HIGH:splice_donor_variant&splice_region_variant&intron_variant;PHGDH:ENST00000369407.3:c.188+1_188+6delGTAAGT:HIGH:splice_donor_variant&splice_region_variant&intron_variant;PHGDH:ENST00000493622.5:n.479+1_479+6delGTAAGT:HIGH:splice_donor_variant&splice_region_variant&intron_variant;PHGDH:ENST00000462324.1:n.407+1_407+6delGTAAGT:HIGH:splice_donor_vari…	0.142857	0.5	0	1	0.5	0.2
90	SF3B4 - chr1:149923727 GACCTGCAAAGAGTAAAAGAAAAGTTAGTAAGGGCACGGGACAAGGGGTGTGCCTACAGGAAGCTGTAAGAACATGATAAGTGCAGATGAGGGAGGTGGCTAGAGCCGACTT>G	SF3B4:ENST00000271628.8:c.1087+3_1089del:HIGH:frameshift_variant&splice_acceptor_variant&splice_region_variant&intron_variant;MTMR11:ENST00000466496.5:n.*4813_*4923del:MODIFIER:downstream_gene_variant;MTMR11:ENST00000482343.5:n.*4814_*4924del:MODIFIER:downstream_gene_variant;MTMR11:ENST00000492824.5:n.*4814_*4924del:MODIFIER:downstream_gene_variant;MTMR11:ENST00000439741.2:c.*5291_*5401del:MODIFI…	0.142857	0.5	1	0.5	1	0.8
91	CERS2 - chr1:150968082 C>G	CERS2:ENST00000368954.9:c.410+1G>C:HIGH:splice_donor_variant&intron_variant;CERS2:ENST00000345896.8:n.462+1G>C:HIGH:splice_donor_variant&intron_variant;CERS2:ENST00000361419.9:c.410+1G>C:HIGH:splice_donor_variant&intron_variant;CERS2:ENST00000558062.5:c.410+1G>C:HIGH:splice_donor_variant&intron_variant;CERS2:ENST00000460664.5:n.90+1G>C:HIGH:splice_donor_variant&intron_variant;CERS2:ENST0000042160…	0.142857	0.333333	0	0.5	0.5	0.8
92	SELENBP1 - chr1:151365683 GCCTGTGGGCAGGGGGCGAGTAGAGCCTTTAAGGACTCTTGTTTCCCAGGCCAAGAATCAACTTTCCTATGCCCTAGGCACTCA>G	SELENBP1:ENST00000368868.9:c.922+2_923delTGAGTGCCTAGGGCATAGGAAAGTTGATTCTTGGCCTGGGAAACAAGAGTCCTTAAAGGCTCTACTCGCCCCCTGCCCACAGG:HIGH:frameshift_variant&splice_acceptor_variant&splice_donor_variant&splice_region_variant&intron_variant;SELENBP1:ENST00000426705.6:c.1048+2_1049delTGAGTGCCTAGGGCATAGGAAAGTTGATTCTTGGCCTGGGAAACAAGAGTCCTTAAAGGCTCTACTCGCCCCCTGCCCACAGG:HIGH:frameshift_variant&splice_acceptor_v…	0.142857	0.666667	0	0.5	0	0
93	ILF2 - chr1:153663132 GCCTAGAACACAGGGAGGTATGAGGTATTAAAGGAATGCACAAAATAGTTTACAACCAACCCTAAACCCAAAGCATGCTGTA>G	ILF2:ENST00000361891.8:c.806+2_807delTACAGCATGCTTTGGGTTTAGGGTTGGTTGTAAACTATTTTGTGCATTCCTTTAATACCTCATACCTCCCTGTGTTCTAGG:HIGH:frameshift_variant&splice_acceptor_variant&splice_donor_variant&splice_region_variant&intron_variant;ILF2:ENST00000615950.4:c.692+2_693delTACAGCATGCTTTGGGTTTAGGGTTGGTTGTAAACTATTTTGTGCATTCCTTTAATACCTCATACCTCCCTGTGTTCTAGG:HIGH:frameshift_variant&splice_acceptor_variant&splice_…	0.142857	0.5	0	0.5	0	0
94	DENND4B - chr1:153930856 GCCTGGATGAAAGGAAAGAAGGCCACCAGAATCACTGAGCCCTCTGGGTATGGGACCCACCCTCCCCACCCAGGCCAAATACCAGACTCA>G	DENND4B:ENST00000361217.8:c.4114+2_4115delTGAGTCTGGTATTTGGCCTGGGTGGGGAGGGTGGGTCCCATACCCAGAGGGCTCAGTGATTCTGGTGGCCTTCTTTCCTTTCATCCAGG:HIGH:frameshift_variant&splice_acceptor_variant&splice_donor_variant&splice_region_variant&intron_variant;DENND4B:ENST00000474386.1:n.339+2_340delTGAGTCTGGTATTTGGCCTGGGTGGGGAGGGTGGGTCCCATACCCAGAGGGCTCAGTGATTCTGGTGGCCTTCTTTCCTTTCATCCAGG:HIGH:splice_acceptor_variant&sp…	0.142857	0.166667	0	0	0	0
95	CRTC2 - chr1:153952262 GCTAGGGGAAGGAGAGAAAAAGAAAGATGTAAATAGGAGGGTGGGTGCAGTGGTCAGGGAAGAGCAGAGATCAGTCTCCTACATCTCCCTGTACTTCCTTCCCCCACCTCTCAGCCAACCTCAGGGAGTACTTAC>G	CRTC2:ENST00000368633.1:c.752+1_753-1del:HIGH:splice_acceptor_variant&splice_donor_variant&splice_region_variant&intron_variant;CRTC2:ENST00000461638.6:c.512+1_513-1del:HIGH:splice_acceptor_variant&splice_donor_variant&splice_region_variant&intron_variant;CRTC2:ENST00000487235.5:n.909+1_910-1del:HIGH:splice_acceptor_variant&splice_donor_variant&splice_region_variant&intron_variant;CRTC2:ENST00000…	0.142857	0.166667	0	1	0.5	0
96	CRTC2 - chr1:153952446 GCTGAGGAGAGAAGGGAGAATATGGAAAATGAGGACAGTGCTCAGCAGAGAACCCTGGAAGGCCTGCCCCATGGCAAGGGGATAGCAGAGAGACTAGTGGGTGACACCCGGTGGCCTCCTCCTAC>G	CRTC2:ENST00000368633.1:c.702+1_703-1del:HIGH:splice_acceptor_variant&splice_donor_variant&splice_region_variant&intron_variant;CRTC2:ENST00000461638.6:c.462+1_463-1del:HIGH:splice_acceptor_variant&splice_donor_variant&splice_region_variant&intron_variant;CRTC2:ENST00000487235.5:n.859+1_860-1del:HIGH:splice_acceptor_variant&splice_donor_variant&splice_region_variant&intron_variant;CRTC2:ENST00000…	0.142857	0.166667	0	1	0	0
97	UBAP2L - chr1:154257256 CAGGTAGCCTTGCATAAGCAGATGGCATTCCTCTGGGATGGAGGAGGTAAGTAATTGTGTGATGGGATAAAAATGTAATTTCTCTTTT>C	UBAP2L:ENST00000361546.6:c.2353+2_2354delTAGCCTTGCATAAGCAGATGGCATTCCTCTGGGATGGAGGAGGTAAGTAATTGTGTGATGGGATAAAAATGTAATTTCTCTTTTAGG:HIGH:frameshift_variant&splice_acceptor_variant&splice_donor_variant&splice_region_variant&intron_variant;UBAP2L:ENST00000343815.10:c.2353+2_2354delTAGCCTTGCATAAGCAGATGGCATTCCTCTGGGATGGAGGAGGTAAGTAATTGTGTGATGGGATAAAAATGTAATTTCTCTTTTAGG:HIGH:frameshift_variant&splice_acc…	0.142857	0.5	0	0.5	0	0.2
98	UBE2Q1 - chr1:154551978 TCCTGAGAGAGAGAGAGACGACAATCAGGGGAGGGAGGCCAGCATCCTCCACAGGACTGTCAGGCAGACTGGGCAGCCTAGGCCAGAGGGAGAGACTGGAAAAGAAAAGTCTTA>T	UBE2Q1:ENST00000292211.4:c.966+2_967del:HIGH:frameshift_variant&splice_acceptor_variant&splice_donor_variant&splice_region_variant&intron_variant;UBE2Q1:ENST00000483639.1:n.553+2_554del:HIGH:splice_acceptor_variant&splice_donor_variant&splice_region_variant&intron_variant&non_coding_transcript_exon_variant;UBE2Q1:ENST00000491572.1:n.-234_-122del:MODIFIER:upstream_gene_variant;UBE2Q1-AS1:ENST00000…	0.142857	0.666667	0	1	1	0.8
99	ADAM15 - chr1:155057101 AGTAAGTAGCTGCAGGATGGAGAGAGGGTGTGGGGCAGGGGGCAGGGAGAGGCCCCCAGCCCCAACCTTCCTTGCCACCCTCCCCAG>A	ADAM15:ENST00000356955.6:c.1148+1_1149-1delGTAAGTAGCTGCAGGATGGAGAGAGGGTGTGGGGCAGGGGGCAGGGAGAGGCCCCCAGCCCCAACCTTCCTTGCCACCCTCCCCAG:HIGH:splice_acceptor_variant&splice_donor_variant&splice_region_variant&intron_variant;ADAM15:ENST00000355956.6:c.1148+1_1149-1delGTAAGTAGCTGCAGGATGGAGAGAGGGTGTGGGGCAGGGGGCAGGGAGAGGCCCCCAGCCCCAACCTTCCTTGCCACCCTCCCCAG:HIGH:splice_acceptor_variant&splice_donor_variant&sp…	0.142857	0.166667	0	0.5	0	0
100	SLC50A1 - chr1:155138097 TGGTAAGCACAACTGGGATGGGGTGACAGGGGTGCAAGATGGAAAACTGGCTCCTCTCCTCATAGCAGTTCTTGTGATTTCA>T	SLC50A1:ENST00000368404.8:c.564+3_566delAAGCACAACTGGGATGGGGTGACAGGGGTGCAAGATGGAAAACTGGCTCCTCTCCTCATAGCAGTTCTTGTGATTTCAGGT:HIGH:frameshift_variant&splice_acceptor_variant&splice_region_variant&intron_variant;SLC50A1:ENST00000303343.12:c.402+3_404delAAGCACAACTGGGATGGGGTGACAGGGGTGCAAGATGGAAAACTGGCTCCTCTCCTCATAGCAGTTCTTGTGATTTCAGGT:HIGH:frameshift_variant&splice_acceptor_variant&splice_region_variant…	0.214286	0.666667	0.5	1	1	0.8
101	GBA - chr1:155239761 GCCTGAGGACATCCACAGGGAATAAGGGTATCAGTACCCAGCGGGAAACTCCATGGTGATCACTGACACCATTTACCTCTAGGAGGACCCAGCCTGGCCCAGGGGGTGAGGGGTGTAATGGTTA>G	GBA:ENST00000327247.9:c.307+2_308del:HIGH:frameshift_variant&splice_acceptor_variant&splice_donor_variant&splice_region_variant&intron_variant;GBA:ENST00000368373.7:c.307+2_308del:HIGH:frameshift_variant&splice_acceptor_variant&splice_donor_variant&splice_region_variant&intron_variant;GBA:ENST00000428024.3:c.46+2_47del:HIGH:frameshift_variant&splice_acceptor_variant&splice_donor_variant&splice_re…	0.142857	0.666667	0	1	0.5	0
102	SCAMP3 - chr1:155260449 GCCTGCCCAGTGTGAGCAGACGGAGATGTGAGCCCTGGGCCCCAGGACTGGCCCTTCTCCCCAGCCCTCACCTGCACACCTCCTGTA>G	SCAMP3:ENST00000302631.7:c.267+2_268delTACAGGAGGTGTGCAGGTGAGGGCTGGGGAGAAGGGCCAGTCCTGGGGCCCAGGGCTCACATCTCCGTCTGCTCACACTGGGCAGG:HIGH:frameshift_variant&splice_acceptor_variant&splice_donor_variant&splice_region_variant&intron_variant;SCAMP3:ENST00000355379.3:c.189+2_190delTACAGGAGGTGTGCAGGTGAGGGCTGGGGAGAAGGGCCAGTCCTGGGGCCCAGGGCTCACATCTCCGTCTGCTCACACTGGGCAGG:HIGH:frameshift_variant&splice_acceptor_v…	0.142857	0.666667	0.5	1	0	0.6
103	ASH1L - chr1:155378389 TCTTGAAAAGAAAGCAAAGAATAGTTTGTGAACATACAGGATAATTTTTCAAGTGCTAGGCTCAGAAGAACATTAACGTATAGAGGCAGAAAAAATAGCTCCTAAGTTACTCAC>T	ASH1L:ENST00000368346.7:c.6238+1_6239-1del:HIGH:splice_acceptor_variant&splice_donor_variant&splice_region_variant&intron_variant;ASH1L:ENST00000392403.7:c.6223+1_6224-1del:HIGH:splice_acceptor_variant&splice_donor_variant&splice_region_variant&intron_variant	0.142857	0.5	0.5	0.5	0	0.2
104	ARHGEF2 - chr1:155951986 TCTGTTGAGAAGGAGAAAAGGATGGCTGAGCTCACTTCCCTGGGGCCCTGATACCACTTGATCCCTGGTACCACTCTACTAACTTTGGCCCCTCCCACCTACTACCTTGGTCCCCTGCCCTGGTACTCAC>T	ARHGEF2:ENST00000313695.11:c.2020+1_2021-1del:HIGH:splice_acceptor_variant&splice_donor_variant&splice_region_variant&intron_variant;ARHGEF2:ENST00000361247.8:c.2104+1_2105-1del:HIGH:splice_acceptor_variant&splice_donor_variant&splice_region_variant&intron_variant;ARHGEF2:ENST00000313667.8:c.2101+1_2102-1del:HIGH:splice_acceptor_variant&splice_donor_variant&splice_region_variant&intron_variant;AR…	0.142857	0.5	0	0	0	0
105	NAXE - chr1:156591984 GAGGTAGGCACGGGTCTCGGGTGGCCTGCTCTGCCCCGGGGCGGGGCCTGGGACGGCCGGGCCACCTGCGCGACAGAGAACACGAGGGGCGGGACTCAGGCCGCGGGTTTTCCTC>G	NAXE:ENST00000368235.7:c.182+1_183-1del:HIGH:splice_acceptor_variant&splice_donor_variant&splice_region_variant&intron_variant;NAXE:ENST00000368234.7:c.182+1_183-1del:HIGH:splice_acceptor_variant&splice_donor_variant&splice_region_variant&intron_variant;NAXE:ENST00000368233.3:c.182+1_183-1del:HIGH:splice_acceptor_variant&splice_donor_variant&splice_region_variant&intron_variant;NAXE:ENST000004673…	0.214286	0.833333	0	1	0.5	0
106	FCRL6 - chr1:159815580 T>C	FCRL6:ENST00000339348.9:c.1192T>C:HIGH:stop_lost;FCRL6:ENST00000392235.7:c.934T>C:HIGH:stop_lost;FCRL6:ENST00000321935.10:c.1240T>C:HIGH:stop_lost;FCRL6:ENST00000368106.3:c.1224T>C:LOW:synonymous_variant	0.142857	0.333333	0	0	0	0
107	COPA - chr1:160298988 GTACCTAGACATTTGGGGTGGAGTCGGGCAAGAAGTAGACATCACTTACAGGAAAAGAAAAAAAAAAAGAGTGCTGCCTCTCTTAATACTCTAGTTTGCATCCTCACTTCA>G	COPA:ENST00000368069.7:c.1857+4_1860del:HIGH:splice_acceptor_variant&conservative_inframe_deletion&splice_region_variant&intron_variant;COPA:ENST00000241704.7:c.1830+4_1833del:HIGH:splice_acceptor_variant&conservative_inframe_deletion&splice_region_variant&intron_variant;COPA:ENST00000545284.1:n.178+4_181del:HIGH:splice_acceptor_variant&splice_region_variant&intron_variant&non_coding_transcript_e…	0.142857	0.833333	0.5	1	1	0.8
108	F11R - chr1:160998905 CCCTGCAGAAATAAAACATCCAGTCAACTCTCAATAGTCTTCTTTAGCTGATAATCCCCAAAACACATAAACATGGGCTAGAAATCTCCTCACTCCAGCCCCAGGTGGCCCACCCCTGCCCAGGGGAGGCATACTCA>C	F11R:ENST00000368026.10:c.864+2_865del:HIGH:frameshift_variant&splice_acceptor_variant&splice_donor_variant&splice_region_variant&intron_variant;F11R:ENST00000537746.1:c.717+2_718del:HIGH:frameshift_variant&splice_acceptor_variant&splice_donor_variant&splice_region_variant&intron_variant;F11R:ENST00000621309.4:c.804+2_805del:HIGH:frameshift_variant&splice_acceptor_variant&splice_donor_variant&spl…	0.142857	0.5	1	1	0.5	0.6
109	F11R - chr1:160999747 ACTGCGAGACACAAATAAGAAGTCAGGCACGGGGATACTCACTCACGGCACCTACAGTATCACCAATGGCAGGATGAAAAGCAGACCCCAATCCCCACCCCAGGTCTGGGCTCAAGCCCTAACTCTCAC>A	F11R:ENST00000368026.10:c.694+1_695-1del:HIGH:splice_acceptor_variant&splice_donor_variant&splice_region_variant&intron_variant;RP11-544M22.13:ENST00000289779.7:c.*735+1_*736-1del:HIGH:splice_acceptor_variant&splice_donor_variant&splice_region_variant&intron_variant;F11R:ENST00000537746.1:c.547+1_548-1del:HIGH:splice_acceptor_variant&splice_donor_variant&splice_region_variant&intron_variant;F11R:…	0.357143	0.666667	0.5	1	1	0.6
110	MPC2 - chr1:167920047 A>AT	MPC2:ENST00000271373.8:c.278dupA:HIGH:frameshift_variant;MPC2:ENST00000367846.8:c.278dupA:HIGH:frameshift_variant;MPC2:ENST00000458574.1:c.278dupA:HIGH:frameshift_variant	0.142857	0.333333	0	0	0	0.4
111	PRDX6 - chr1:173487782 C>CA	PRDX6:ENST00000340385.5:c.600dupA:HIGH:frameshift_variant;PRDX6:ENST00000470017.1:n.632dupA:MODIFIER:non_coding_transcript_exon_variant	0.142857	0.333333	0.5	0	0	0.4
112	RP11-568K15.1 - chr1:178037800 TCCTGCAACACAAAACAAGGGAAGGGTCAGTCGGGCAGCCCCGCCGGGAGCACCCTGGGACTGCCTTGCGGGGCTCAGGGAGGAGTCGGGGTTGCA>T	RP11-568K15.1:ENST00000476232.6:n.54+2_55delTGCAACCCCGACTCCTCCCTGAGCCCCGCAAGGCAGTCCCAGGGTGCTCCCGGCGGGGCTGCCCGACTGACCCTTCCCTTGTTTTGTGTTGCAGG:HIGH:splice_acceptor_variant&splice_donor_variant&splice_region_variant&intron_variant&non_coding_transcript_exon_variant;RP4-798P15.3:ENST00000464428.2:n.111+2_112delTGCAACCCCGACTCCTCCCTGAGCCCCGCAAGGCAGTCCCAGGGTGCTCCCGGCGGGGCTGCCCGACTGACCCTTCCCTTGTTTTGTGTTGC…	0.142857	0.833333	1	0.5	1	0.6
113	C1orf220 - chr1:178545030 C>T	C1orf220:ENST00000367638.1:n.288+2C>T:HIGH:splice_donor_variant&intron_variant;C1orf220:ENST00000521244.1:n.91-183C>T:MODIFIER:intron_variant;TEX35:ENST00000419909.6:c.*1113-2064C>T:MODIFIER:intron_variant	0.214286	0.833333	0	0.5	0	0
114	IVNS1ABP - chr1:185308824 C>CT	IVNS1ABP:ENST00000367498.7:c.332dupA:HIGH:frameshift_variant;IVNS1ABP:ENST00000367497.1:c.332dupA:HIGH:frameshift_variant;IVNS1ABP:ENST00000480769.5:n.-2325dupA:MODIFIER:upstream_gene_variant;IVNS1ABP:ENST00000422754.1:c.-1163dupA:MODIFIER:upstream_gene_variant;IVNS1ABP:ENST00000459929.5:n.899dupA:MODIFIER:non_coding_transcript_exon_variant	0.142857	0.166667	0	0.5	0.5	0.4
115	IVNS1ABP - chr1:185308873 AACCTATTTAAAAAAAAAGTTACTTATGATACCAAAGCCTTAAAACACACTTAATTTAAATATATGTAGCAAGACTTGGAATTTTCTGAAGATATTCCCTAATTATATGGTTTACTTCAAATGTACTT>A	IVNS1ABP:ENST00000367498.7:c.281+3_283del:HIGH:frameshift_variant&splice_acceptor_variant&splice_region_variant&intron_variant;IVNS1ABP:ENST00000367497.1:c.281+3_283del:HIGH:frameshift_variant&splice_acceptor_variant&splice_region_variant&intron_variant;IVNS1ABP:ENST00000459929.5:n.848+3_850del:HIGH:splice_acceptor_variant&splice_region_variant&intron_variant&non_coding_transcript_exon_variant;IV…	0.142857	0.833333	0.5	0.5	1	0.8
116	TPR - chr1:186361709 TCTAAAAGTTAATCTTAAAAAGTTACCTAACAGTCAACAATGCAACATTTAGATACTAACATGTGTGGTGGGATATTTAC>T	TPR:ENST00000367478.8:c.870+1_871-1delGTAAATATCCCACCACACATGTTAGTATCTAAATGTTGCATTGTTGACTGTTAGGTAACTTTTTAAGATTAACTTTTAG:HIGH:splice_acceptor_variant&splice_donor_variant&splice_region_variant&intron_variant;TPR:ENST00000474852.1:n.1167+1_1168-1delGTAAATATCCCACCACACATGTTAGTATCTAAATGTTGCATTGTTGACTGTTAGGTAACTTTTTAAGATTAACTTTTAG:HIGH:splice_acceptor_variant&splice_donor_variant&splice_region_variant&in…	0.214286	0.833333	0	1	0	0.2
117	RGS1 - chr1:192575907 C>CA	RGS1:ENST00000367459.7:c.121dupA:HIGH:frameshift_variant;RGS1:ENST00000469578.2:c.121dupA:HIGH:frameshift_variant;RGS1:ENST00000462589.1:n.141dupA:MODIFIER:non_coding_transcript_exon_variant;RGS1:ENST00000498352.1:n.139dupA:MODIFIER:non_coding_transcript_exon_variant;RGS1:ENST00000474373.1:n.151dupA:MODIFIER:non_coding_transcript_exon_variant	0.142857	0.333333	0	0.5	0	0
118	UCHL5 - chr1:193029309 TCTACAGTAAATAAAAAAATAGTGAAACTCAAAGAAGCAAAGAAAGAAACAGTATTTATTTAACATAAAGTCTCTTTAC>T	UCHL5:ENST00000367455.8:c.434+1_435-1delGTAAAGAGACTTTATGTTAAATAAATACTGTTTCTTTCTTTGCTTCTTTGAGTTTCACTATTTTTTTATTTACTGTAG:HIGH:splice_acceptor_variant&splice_donor_variant&splice_region_variant&intron_variant;UCHL5:ENST00000367454.5:c.434+1_435-1delGTAAAGAGACTTTATGTTAAATAAATACTGTTTCTTTCTTTGCTTCTTTGAGTTTCACTATTTTTTTATTTACTGTAG:HIGH:splice_acceptor_variant&splice_donor_variant&splice_region_variant&in…	0.142857	0.666667	0.5	0.5	0.5	0.4
119	TROVE2 - chr1:193069635 GTAAGCATAAGATCTTC>G	TROVE2:ENST00000367441.1:c.580+2_580+17delTAAGCATAAGATCTTC:HIGH:splice_donor_variant&splice_region_variant&intron_variant;TROVE2:ENST00000400968.6:c.580+2_580+17delTAAGCATAAGATCTTC:HIGH:splice_donor_variant&splice_region_variant&intron_variant;TROVE2:ENST00000367446.7:c.580+2_580+17delTAAGCATAAGATCTTC:HIGH:splice_donor_variant&splice_region_variant&intron_variant;TROVE2:ENST00000367443.5:c.580+2_…	0.142857	0.333333	0	0.5	0.5	0.4
120	DENND1B - chr1:197652224 TGAATACTTAC>T	DENND1B:ENST00000235453.8:c.417+1_417+10delGTAAGTATTC:HIGH:splice_donor_variant&splice_region_variant&intron_variant;DENND1B:ENST00000367396.7:c.447+1_447+10delGTAAGTATTC:HIGH:splice_donor_variant&splice_region_variant&intron_variant;DENND1B:ENST00000294737.11:c.447+1_447+10delGTAAGTATTC:HIGH:splice_donor_variant&splice_region_variant&intron_variant;DENND1B:ENST00000496935.1:n.132+1_132+10delGTAA…	0.142857	0.166667	0.5	0	1	0.2
121	NEK7 - chr1:198253167 T>TA	NEK7:ENST00000538004.5:c.192dupA:HIGH:frameshift_variant;NEK7:ENST00000367383.5:c.192dupA:HIGH:frameshift_variant;NEK7:ENST00000391974.3:c.192dupA:HIGH:frameshift_variant;NEK7:ENST00000367385.8:c.192dupA:HIGH:frameshift_variant;NEK7:ENST00000442588.5:c.*89_*90insA:MODIFIER:downstream_gene_variant	0.142857	0.166667	0	0	0	0.4
122	KIF21B - chr1:200986918 GCTACAACAGAAGAGTCCAGTGAGGCCCAGACCCAACTCCACCTCCACTCCAACCCACATTCCTGCTCCCATCCTTAC>G	KIF21B:ENST00000422435.2:c.3614+1_3615-1delGTAAGGATGGGAGCAGGAATGTGGGTTGGAGTGGAGGTGGAGTTGGGTCTGGGCCTCACTGGACTCTTCTGTTGTAG:HIGH:splice_acceptor_variant&splice_donor_variant&splice_region_variant&intron_variant;KIF21B:ENST00000332129.6:c.3614+1_3615-1delGTAAGGATGGGAGCAGGAATGTGGGTTGGAGTGGAGGTGGAGTTGGGTCTGGGCCTCACTGGACTCTTCTGTTGTAG:HIGH:splice_acceptor_variant&splice_donor_variant&splice_region_varian…	0.142857	0.333333	0	1	0	0
123	IPO9 - chr1:201854712 AAGGTAAACACTTACTACCAATGAAATATTTGGAGTTTGAGGGGCTGGTCTGAAATCATTTATTTCTTATATATCACTCATAACTTGGGTCCTTTTCTCTTAACTTCTT>A	IPO9:ENST00000361565.8:c.810+2_811del:HIGH:frameshift_variant&splice_acceptor_variant&splice_donor_variant&splice_region_variant&intron_variant;IPO9:ENST00000479374.1:n.*3897_*4004del:MODIFIER:downstream_gene_variant;IPO9:ENST00000464348.5:n.*1640_*1747del:MODIFIER:downstream_gene_variant	0.142857	0.5	0	1	0.5	0
124	MAPKAPK2 - chr1:206731917 AAGGTGAGGGGCACCACTGGGTGAGAGGGGCTCCAGGTGGGGTGGGCGGCTTGCGGGGAGTGCCCAGGTGTGAGGCGTGGTGCTGGTAGGGGAGAGCTTGATTCTGCCTCTCTCATCCC>A	MAPKAPK2:ENST00000294981.8:c.1059+2_1060del:HIGH:frameshift_variant&splice_acceptor_variant&splice_donor_variant&splice_region_variant&intron_variant;MAPKAPK2:ENST00000367103.3:c.1059+2_1059+119del:HIGH:splice_donor_variant&splice_region_variant&intron_variant;MAPKAPK2:ENST00000493447.1:n.*2448_*2565del:MODIFIER:downstream_gene_variant;MAPKAPK2:ENST00000479009.1:n.554_671del:MODIFIER:non_coding_t…	0.214286	0.333333	0.5	0.5	1	0.8
125	MIA3 - chr1:222653130 TGTAAGTGCGTTCATGAATACAAGCTTAATTCTTGTGAATTATCAAATCTGTTGAATTAAATGGAAAGACTCTTAATGCCCTTTTACTTCTTTTCTAG>T	MIA3:ENST00000340535.11:c.843+2_844delTAAGTGCGTTCATGAATACAAGCTTAATTCTTGTGAATTATCAAATCTGTTGAATTAAATGGAAAGACTCTTAATGCCCTTTTACTTCTTTTCTAGG:HIGH:frameshift_variant&splice_acceptor_variant&splice_donor_variant&splice_region_variant&intron_variant;MIA3:ENST00000344922.9:c.4209+2_4210delTAAGTGCGTTCATGAATACAAGCTTAATTCTTGTGAATTATCAAATCTGTTGAATTAAATGGAAAGACTCTTAATGCCCTTTTACTTCTTTTCTAGG:HIGH:frameshift_vari…	0.142857	0.5	0	1	0.5	0.4
126	CAPN2 - chr1:223766431 TGTA>T	CAPN2:ENST00000295006.5:c.1755+1_1755+3delGTA:HIGH:splice_donor_variant&splice_region_variant&intron_variant;CAPN2:ENST00000433674.6:c.1521+1_1521+3delGTA:HIGH:splice_donor_variant&splice_region_variant&intron_variant;CAPN2:ENST00000474026.5:n.2084+1_2084+3delGTA:HIGH:splice_donor_variant&splice_region_variant&intron_variant;CAPN2:ENST00000487223.5:n.1482+1_1482+3delGTA:HIGH:splice_donor_variant&…	0.142857	0.166667	0.5	0	1	0
127	DNAH14 - chr1:225043789 AGTAAGTATTAGACATTTTAAAAATTACGAGTAATTGTATTTTATATGGTAGTTATTATATTCCTCTGAAATATGCTTTTATTGTTTTCTCTGTTAG>A	DNAH14:ENST00000430092.5:c.1814+1_1815-1delGTAAGTATTAGACATTTTAAAAATTACGAGTAATTGTATTTTATATGGTAGTTATTATATTCCTCTGAAATATGCTTTTATTGTTTTCTCTGTTAG:HIGH:splice_acceptor_variant&splice_donor_variant&splice_region_variant&intron_variant;DNAH14:ENST00000439375.6:c.1814+1_1815-1delGTAAGTATTAGACATTTTAAAAATTACGAGTAATTGTATTTTATATGGTAGTTATTATATTCCTCTGAAATATGCTTTTATTGTTTTCTCTGTTAG:HIGH:splice_acceptor_variant&spl…	0.142857	0.166667	0	0	0	0.2
128	TMEM63A - chr1:225862350 TCCTGCCACAAGACACATCCCATTGGGATGACGTGGCCCCATGCTGGTATCTGGGGCACCCCGATGCCAATGCCTCTGCTCCCAGCCGGGGGGTGGGACCCTTA>T	TMEM63A:ENST00000366835.7:c.951+2_952del:HIGH:frameshift_variant&splice_acceptor_variant&splice_donor_variant&splice_region_variant&intron_variant;TMEM63A:ENST00000537914.5:c.-28+2_-27del:HIGH:splice_acceptor_variant&splice_donor_variant&splice_region_variant&5_prime_UTR_variant&intron_variant;TMEM63A:ENST00000474478.5:n.2718+2_2719del:HIGH:splice_acceptor_variant&splice_donor_variant&splice_regi…	0.214286	0.666667	0.5	1	1	0.8
129	TMEM78 - chr1:229249922 TTC>T	TMEM78:ENST00000323223.2:c.234_235delCT:HIGH:frameshift_variant	0.214286	0.333333	0	0.5	0	0
130	ARID4B - chr1:235182205 C>CT	ARID4B:ENST00000264183.7:c.2713dupA:HIGH:frameshift_variant;ARID4B:ENST00000366603.6:c.2713dupA:HIGH:frameshift_variant;ARID4B:ENST00000349213.7:c.2455dupA:HIGH:frameshift_variant;ARID4B:ENST00000421364.5:c.2713dupA:HIGH:frameshift_variant;ARID4B:ENST00000474953.5:c.652dupA:HIGH:frameshift_variant;ARID4B:ENST00000444620.2:c.910dupA:HIGH:frameshift_variant;ARID4B:ENST00000494543.1:n.-341dupA:MODIF…	0.142857	0.166667	0	0.5	0	0.2
131	ACTN2 - chr1:236736599 TC>T	ACTN2:ENST00000546208.5:c.95delC:HIGH:frameshift_variant;ACTN2:ENST00000494762.1:n.-419delC:MODIFIER:upstream_gene_variant;ACTN2:ENST00000366578.5:c.784-518delC:MODIFIER:intron_variant;ACTN2:ENST00000542672.5:c.784-518delC:MODIFIER:intron_variant;ACTN2:ENST00000492634.5:n.1017-518delC:MODIFIER:intron_variant	0.142857	0.166667	0	0	0	0
132	SDCCAG8 - chr1:243307881 AAGGTGAGTACCCATAAACGATAGTAGTAGTTAACATTATGATGATTCATTTTAAAGTCATGTAATTTTACCTGGCCATTTTCTAGAATTTTTTCACCCTCTTTTT>A	SDCCAG8:ENST00000366541.7:c.741-104_741del:HIGH:frameshift_variant&splice_acceptor_variant&splice_region_variant&intron_variant;SDCCAG8:ENST00000435549.1:c.81-104_81del:HIGH:frameshift_variant&splice_acceptor_variant&splice_region_variant&intron_variant;SDCCAG8:ENST00000463012.1:n.100+2_101del:HIGH:splice_acceptor_variant&splice_donor_variant&splice_region_variant&intron_variant&non_coding_transc…	0.142857	0.166667	1	0	0.5	0.8
133	AHCTF1 - chr1:246889947 TAAAATTGTTTTACTATAC>T	AHCTF1:ENST00000470300.5:n.680+1_680+18delGTATAGTAAAACAATTTT:HIGH:splice_donor_variant&splice_region_variant&intron_variant;AHCTF1:ENST00000326225.3:c.2171+1_2171+18delGTATAGTAAAACAATTTT:HIGH:splice_donor_variant&splice_region_variant&intron_variant;AHCTF1:ENST00000366508.5:c.2249+1_2249+18delGTATAGTAAAACAATTTT:HIGH:splice_donor_variant&splice_region_variant&intron_variant	0.142857	0.333333	0	0.5	0	0
134	SH3BP5L - chr1:248816661 TCCTGGAAAGGAACAAGGCAGAGGAAAGGCACATGTTTGGGTCCCAGCCCCTCTTGTTTCTCAGACACACCCCTCCCACCGCCACTGCCTCAATCTGGGAAAGAGACAGATGGAGATACTTCCAAGGACCAGCCCAAGCACATAAGGAAAAGGACACTCA>T	SH3BP5L:ENST00000366472.5:c.246+2_247del:HIGH:frameshift_variant&splice_acceptor_variant&splice_donor_variant&splice_region_variant&intron_variant;SH3BP5L:ENST00000475978.1:n.1571+2_1572del:HIGH:splice_acceptor_variant&splice_donor_variant&splice_region_variant&intron_variant&non_coding_transcript_exon_variant;SH3BP5L:ENST00000494837.1:n.25+2_26del:HIGH:splice_acceptor_variant&splice_donor_varian…	0.142857	0.166667	0.5	0.5	0	0
135	TSSC1 - chr2:3208933 C>A	TSSC1:ENST00000443925.6:c.541G>T:HIGH:stop_gained;TSSC1:ENST00000382125.8:c.516+5216G>T:MODIFIER:intron_variant;TSSC1:ENST00000482570.5:n.361+5216G>T:MODIFIER:intron_variant;TSSC1:ENST00000463662.5:n.465+5216G>T:MODIFIER:intron_variant;TSSC1:ENST00000435721.5:c.359+5216G>T:MODIFIER:intron_variant;TSSC1:ENST00000398659.8:c.597+5216G>T:MODIFIER:intron_variant;TSSC1:ENST00000478754.5:n.1875+5216G>T:…	0.214286	0.333333	0	1	0	0
136	ADI1 - chr2:3519367 C>G	ADI1:ENST00000327435.10:c.120+1G>C:HIGH:splice_donor_variant&intron_variant;ADI1:ENST00000382093.5:c.-4458G>C:MODIFIER:upstream_gene_variant;AC142528.1:ENST00000450917.1:n.93C>G:MODIFIER:non_coding_transcript_exon_variant	0.214286	0.333333	0	0	0.5	0.4
137	ODC1 - chr2:10443571 GCTGGGGTAAAATAAAGAGACGAGACACTGTGTCTTAGTATTTCTTAAAATAATAGCAAACACTAGGAGAAAGCCTGTAAAACTCAAACTGTTCAATGTCTTGACCTCTAGCTATCCCACCAAAATCTCAC>G	ODC1:ENST00000234111.8:c.584+1_585-1del:HIGH:splice_acceptor_variant&splice_donor_variant&splice_region_variant&intron_variant;ODC1:ENST00000405333.5:c.584+1_585-1del:HIGH:splice_acceptor_variant&splice_donor_variant&splice_region_variant&intron_variant;RP11-320M2.1:ENST00000553181.5:n.-5122_-4993del:MODIFIER:upstream_gene_variant;ODC1:ENST00000443218.1:c.*843_*972del:MODIFIER:downstream_gene_var…	0.285714	0.833333	1	0.5	1	0.8
138	ROCK2 - chr2:11192361 ACTATAAAGAAAAATTAGAAAAAAAAATTAATGTGCTTAAAATGATCTGAACATAACCAATATCGATGGAGCAAGTAATTTATCATTTAC>A	ROCK2:ENST00000315872.10:c.3949+1_3950-1delGTAAATGATAAATTACTTGCTCCATCGATATTGGTTATGTTCAGATCATTTTAAGCACATTAATTTTTTTTTCTAATTTTTCTTTATAG:HIGH:splice_acceptor_variant&splice_donor_variant&splice_region_variant&intron_variant;ROCK2:ENST00000616279.4:c.1894+1_1895-1delGTAAATGATAAATTACTTGCTCCATCGATATTGGTTATGTTCAGATCATTTTAAGCACATTAATTTTTTTTTCTAATTTTTCTTTATAG:HIGH:splice_acceptor_variant&splice_donor_varia…	0.142857	0.666667	0.5	0.5	1	0.8
139	DDX1 - chr2:15628516 TGGTAAAAAGCAACTTTTTATGCCTGTAGTGTGATTGTTACGGAATCTAAAGTAAAGCCTTCTAATATGTTTGAAAAATTTAGAAACTACTGGCAATTGTTAATAATGGTTTTTATTTATA>T	DDX1:ENST00000233084.7:c.1759+1_1760-1del:HIGH:splice_acceptor_variant&splice_donor_variant&splice_region_variant&intron_variant;DDX1:ENST00000617198.4:c.1516+1_1517-1del:HIGH:splice_acceptor_variant&splice_donor_variant&splice_region_variant&intron_variant;DDX1:ENST00000381341.6:c.1759+1_1760-1del:HIGH:splice_acceptor_variant&splice_donor_variant&splice_region_variant&intron_variant;DDX1:ENST000…	0.142857	0.333333	0	0.5	0	0
140	PUM2 - chr2:20283231 GCTGTAAAATAAATTTCAGATACTTCTTTAAACCACCCAGAAAATTCTGTATTTTAAAAATGGTATCTCAACACCAGAAAAATATTATCCTAAAAATGTCAGTTACACTTAC>G	PUM2:ENST00000338086.9:c.1435+1_1436-1del:HIGH:splice_acceptor_variant&splice_donor_variant&splice_region_variant&intron_variant;PUM2:ENST00000319801.9:c.1267+1_1268-1del:HIGH:splice_acceptor_variant&splice_donor_variant&splice_region_variant&intron_variant;PUM2:ENST00000440577.5:c.1108+1_1109-1del:HIGH:splice_acceptor_variant&splice_donor_variant&splice_region_variant&intron_variant;PUM2:ENST000…	0.142857	0.666667	0	0.5	1	0.8
141	HADHB - chr2:26282922 GAGGTAAAGTAAATGTTCAAACAAATCATCTCTGATTTCTTTATTTTATTACCAAAGCTCACCTCTCTATTTTTTTACCT>G	HADHB:ENST00000317799.9:c.1013+2_1014delTAAAGTAAATGTTCAAACAAATCATCTCTGATTTCTTTATTTTATTACCAAAGCTCACCTCTCTATTTTTTTACCTAGG:HIGH:frameshift_variant&splice_acceptor_variant&splice_donor_variant&splice_region_variant&intron_variant;HADHB:ENST00000537713.5:c.968+2_969delTAAAGTAAATGTTCAAACAAATCATCTCTGATTTCTTTATTTTATTACCAAAGCTCACCTCTCTATTTTTTTACCTAGG:HIGH:frameshift_variant&splice_acceptor_variant&splice_…	0.142857	0.5	0	1	0	0
142	PREB - chr2:27132727 ACTAGTTAGGAATAAAGATTCCAAGGATGGACAGTTAGGGGATCCACTTACTGGGCAAGCAGCATAAGCACCTCCTCTCTCCTTTCTCCATCCTCCTCCCACCCCCAGCCCCTCAC>A	PREB:ENST00000260643.6:c.627+1_628-1del:HIGH:splice_acceptor_variant&splice_donor_variant&splice_region_variant&intron_variant;PREB:ENST00000444452.5:c.*407+1_*408-1del:HIGH:splice_acceptor_variant&splice_donor_variant&splice_region_variant&intron_variant;PREB:ENST00000468045.5:n.1594+1_1595-1del:HIGH:splice_acceptor_variant&splice_donor_variant&splice_region_variant&intron_variant;PREB:ENST00000…	0.142857	0.5	0	0.5	0	0
143	CAD - chr2:27224873 CCAGGTATGACTGGGGCAAGGCTGGAATGAAAAGAGGACTGGGCAGGGGGGCCCAGTGGTCACTGTGGGTTATTAAACTTTGATTGCCTCTCTACCCACAAGGTTCTGATGCCTGTAACTCCCCTCTCCATCCT>C	CAD:ENST00000264705.8:c.1386+3_1388del:HIGH:frameshift_variant&splice_acceptor_variant&splice_region_variant&intron_variant;CAD:ENST00000403525.5:c.1386+3_1388del:HIGH:frameshift_variant&splice_acceptor_variant&splice_region_variant&intron_variant;CAD:ENST00000491891.1:n.-1350_-1218del:MODIFIER:upstream_gene_variant;CAD:ENST00000464159.1:n.-2627_-2495del:MODIFIER:upstream_gene_variant	0.142857	0.333333	0	0	0	0
144	CAD - chr2:27233534 GAGGTGGGCTGGGACCTGGTGGGTTACCCGGAGGCTGGATGATGCTTGGGGGAAAGTGTGAACAACTCAGCTAAGCTCCCTGCCTCCTGT>G	CAD:ENST00000264705.8:c.3216+1_3217-1delGTGGGCTGGGACCTGGTGGGTTACCCGGAGGCTGGATGATGCTTGGGGGAAAGTGTGAACAACTCAGCTAAGCTCCCTGCCTCCTGTAG:HIGH:splice_acceptor_variant&splice_donor_variant&splice_region_variant&intron_variant;CAD:ENST00000403525.5:c.3027+1_3028-1delGTGGGCTGGGACCTGGTGGGTTACCCGGAGGCTGGATGATGCTTGGGGGAAAGTGTGAACAACTCAGCTAAGCTCCCTGCCTCCTGTAG:HIGH:splice_acceptor_variant&splice_donor_variant&sp…	0.142857	0.166667	0	0	0	0
145	CAD - chr2:27239230 GAGGTGTGGGGATGAGGCCCAGAGCAGGAGGGGGGCTCTCCAGCCCTAGGATATGTTCTCTGGGGATCCTTTCCCTAGCATAACCCATGTCCTCTGGGC>G	CAD:ENST00000264705.8:c.5253+4_5256delTGGGGATGAGGCCCAGAGCAGGAGGGGGGCTCTCCAGCCCTAGGATATGTTCTCTGGGGATCCTTTCCCTAGCATAACCCATGTCCTCTGGGCAGGTG:HIGH:splice_acceptor_variant&conservative_inframe_deletion&splice_region_variant&intron_variant;CAD:ENST00000403525.5:c.5064+4_5067delTGGGGATGAGGCCCAGAGCAGGAGGGGGGCTCTCCAGCCCTAGGATATGTTCTCTGGGGATCCTTTCCCTAGCATAACCCATGTCCTCTGGGCAGGTG:HIGH:splice_acceptor_variant&…	0.142857	0.166667	0	0	0	0
146	CAD - chr2:27240952 CCAGGTGAGACTCCACCCTGACACACACTCACCTCGGGGACCTCTGATCTGGCCTTGGTAGGAGGAACCCTCTGACCAGCCTTTTCTGCCCCATCCCTCACTG>C	CAD:ENST00000264705.8:c.5638+1_5639-1del:HIGH:splice_acceptor_variant&splice_donor_variant&splice_region_variant&intron_variant;CAD:ENST00000403525.5:c.5449+1_5450-1del:HIGH:splice_acceptor_variant&splice_donor_variant&splice_region_variant&intron_variant;CAD:ENST00000456311.1:c.550+1_551-1del:HIGH:splice_acceptor_variant&splice_donor_variant&splice_region_variant&intron_variant;CAD:ENST000004284…	0.142857	0.166667	0	0.5	0	0
147	SNX17 - chr2:27373969 GAGGTGAGGCGCTTGTTCAGCACTGCCCCTTCTTCCCCTACATCCTGGGGTCCTGGGCTTGGAGAATGATTGGAACCAGCCAGTATGATGAGCTGTACTTCTATCCCTATCCCC>G	SNX17:ENST00000233575.6:c.432+2_433del:HIGH:frameshift_variant&splice_acceptor_variant&splice_donor_variant&splice_region_variant&intron_variant;SNX17:ENST00000537606.5:c.357+2_358del:HIGH:frameshift_variant&splice_acceptor_variant&splice_donor_variant&splice_region_variant&intron_variant;SNX17:ENST00000440760.5:c.*277+2_*278del:HIGH:splice_acceptor_variant&splice_donor_variant&splice_region_vari…	0.142857	0.833333	0	1	1	0.8
148	SNX17 - chr2:27376181 AAGGTAGGCAGCAAGTGTGGACTGAGCAGTGAGCAGGTGTGCTCCCCTTGCCTTTTGTCCTAGATGTGAGGCTTGTCTTGAGAGGGAGGGGAAGTGATCCTGCCCTCACCGGCACCTTGTGTCTGTCCCC>A	SNX17:ENST00000233575.6:c.1182+1_1183-1del:HIGH:splice_acceptor_variant&splice_donor_variant&splice_region_variant&intron_variant;SNX17:ENST00000440760.5:c.*1027+1_*1028-1del:HIGH:splice_acceptor_variant&splice_donor_variant&splice_region_variant&intron_variant;SNX17:ENST00000453453.1:c.*709+1_*710-1del:HIGH:splice_acceptor_variant&splice_donor_variant&splice_region_variant&intron_variant;SNX17:E…	0.142857	0.666667	0	0.5	0	0.4
149	SNX17 - chr2:27376520 AGTGAGTTCCAGCGTTGGTGAGGTTGCTGTTTGTTGGGGGATCTTGCACGCCCAAGATCTCTGACCCCACCCTGCCTTTGTTACAG>A	SNX17:ENST00000233575.6:c.1299+1_1300-1delGTGAGTTCCAGCGTTGGTGAGGTTGCTGTTTGTTGGGGGATCTTGCACGCCCAAGATCTCTGACCCCACCCTGCCTTTGTTACAG:HIGH:splice_acceptor_variant&splice_donor_variant&splice_region_variant&intron_variant;SNX17:ENST00000440760.5:c.*1144+1_*1145-1delGTGAGTTCCAGCGTTGGTGAGGTTGCTGTTTGTTGGGGGATCTTGCACGCCCAAGATCTCTGACCCCACCCTGCCTTTGTTACAG:HIGH:splice_acceptor_variant&splice_donor_variant&spli…	0.142857	0.666667	0	1	0.5	0.4
150	BIRC6 - chr2:32401383 AAGGTATGTTTGAATTTTGAAGTAACAAATTAGTAATTGAAAAAAGATCAGTTGTAAACTTAGGCTTTTCATTTGTTT>A	BIRC6:ENST00000421745.6:c.1257+3_1259delATGTTTGAATTTTGAAGTAACAAATTAGTAATTGAAAAAAGATCAGTTGTAAACTTAGGCTTTTCATTTGTTTAGGT:HIGH:frameshift_variant&splice_acceptor_variant&splice_region_variant&intron_variant;BIRC6:ENST00000466527.1:n.554_*45delATGTTTGAATTTTGAAGTAACAAATTAGTAATTGAAAAAAGATCAGTTGTAAACTTAGGCTTTTCATTTGTTTAGGT:LOW:splice_region_variant&non_coding_transcript_exon_variant;BIRC6:ENST00000466527…	0.142857	0.666667	0	1	0.5	0.8
151	FEZ2 - chr2:36581589 T>G	FEZ2:ENST00000413938.5:c.191A>C:HIGH:stop_lost&splice_region_variant;FEZ2:ENST00000305852.11:c.-106A>C:LOW:splice_region_variant;FEZ2:ENST00000305852.11:c.-106A>C:MODIFIER:5_prime_UTR_variant;FEZ2:ENST00000487282.5:n.-2499A>C:MODIFIER:upstream_gene_variant;FEZ2:ENST00000441005.5:c.-263A>C:MODIFIER:upstream_gene_variant;FEZ2:ENST00000414288.5:c.-2759A>C:MODIFIER:upstream_gene_variant;FEZ2:ENST0000…	0.142857	0.333333	0	0.5	0	0
152	HNRNPLL - chr2:38581985 GCTGTTAAGATTGAAAATAATGTAAGTTCAAACTGCATATCCAAAGCATAAATATTTCTTGGGTAGGGTGTTGAAAAAAATATTTAC>G	HNRNPLL:ENST00000449105.7:c.729+1_730-1delGTAAATATTTTTTTCAACACCCTACCCAAGAAATATTTATGCTTTGGATATGCAGTTTGAACTTACATTATTTTCAATCTTAACAG:HIGH:splice_acceptor_variant&splice_donor_variant&splice_region_variant&intron_variant;HNRNPLL:ENST00000410076.5:c.714+1_715-1delGTAAATATTTTTTTCAACACCCTACCCAAGAAATATTTATGCTTTGGATATGCAGTTTGAACTTACATTATTTTCAATCTTAACAG:HIGH:splice_acceptor_variant&splice_donor_variant&spli…	0.214286	0.666667	0.5	1	1	0.8
153	MAP4K3 - chr2:39258438 AACCTAGAGGAAAAAAAGTCACTCAGAAACTAAGATAAAAGAAGTCTTATTAAAGTAAGACATTCATAAATAAAAACTT>A	MAP4K3:ENST00000263881.7:c.2377+3_2379delAAGTTTTTATTTATGAATGTCTTACTTTAATAAGACTTCTTTTATCTTAGTTTCTGAGTGACTTTTTTTCCTCTAGGT:HIGH:frameshift_variant&splice_acceptor_variant&splice_region_variant&intron_variant;MAP4K3:ENST00000341681.9:c.2314+3_2316delAAGTTTTTATTTATGAATGTCTTACTTTAATAAGACTTCTTTTATCTTAGTTTCTGAGTGACTTTTTTTCCTCTAGGT:HIGH:frameshift_variant&splice_acceptor_variant&splice_region_variant&intr…	0.142857	0.166667	0.5	0	0	0
154	EML4 - chr2:42295258 GGGTAAGAATCAGATTGTTTTAATGTCATTAGGTGTATAAGACTTTAATTTTTTTAATTGTTTAATAAGCATCAAGTTGTCATGGCAAAAAGAAAACTGAAAATTTTTATTGTTTCCTTGTA>G	EML4:ENST00000318522.9:c.1353+1_1354-1del:HIGH:splice_acceptor_variant&splice_donor_variant&splice_region_variant&intron_variant;EML4:ENST00000402711.6:c.1179+1_1180-1del:HIGH:splice_acceptor_variant&splice_donor_variant&splice_region_variant&intron_variant;EML4:ENST00000406175.3:n.688+1_689-1del:HIGH:splice_acceptor_variant&splice_donor_variant&splice_region_variant&intron_variant;EML4:ENST00000…	0.142857	0.5	0	0	0	0
155	FBXO11 - chr2:47818862 AACCTAAAATTTAAAAAAAAAAAAAAAGCTTTTTCAAGGGACAAGTATTTACAAAACAATGTATTTCCCATCCAAGAGTCCAGGCTAATCCT>A	FBXO11:ENST00000403359.7:c.1920+3_1922delAGGATTAGCCTGGACTCTTGGATGGGAAATACATTGTTTTGTAAATACTTGTCCCTTGAAAAAGCTTTTTTTTTTTTTTTAAATTTTAGGT:HIGH:frameshift_variant&splice_acceptor_variant&splice_region_variant&intron_variant;FBXO11:ENST00000402508.5:c.1668+3_1670delAGGATTAGCCTGGACTCTTGGATGGGAAATACATTGTTTTGTAAATACTTGTCCCTTGAAAAAGCTTTTTTTTTTTTTTTAAATTTTAGGT:HIGH:frameshift_variant&splice_acceptor_variant&…	0.142857	0.833333	0.5	1	1	0.6
156	FBXO11 - chr2:47839499 CCCTTCAAAAACAAAACAGAAACTAGTAAAGCAAATATTCTTATCATCCATAATCATTACTTCTAAAAAAGGATGACATTCCCTTTTTTGTTTCTTGAAAATTCTTTCATTACAAAAAGAAAAGCAACTACAGTTAAAGTTA>C	FBXO11:ENST00000403359.7:c.360+2_361del:HIGH:frameshift_variant&splice_acceptor_variant&splice_donor_variant&splice_region_variant&intron_variant;FBXO11:ENST00000402508.5:c.108+2_109del:HIGH:frameshift_variant&splice_acceptor_variant&splice_donor_variant&splice_region_variant&intron_variant;FBXO11:ENST00000424163.2:c.108+2_109del:HIGH:frameshift_variant&splice_acceptor_variant&splice_donor_varian…	0.142857	0.666667	0.5	0.5	1	0.8
157	CCDC88A - chr2:55418914 AACCTAGAACAAACAGAAGGATCACCACGACATGAACGCCCACCTCCATCTCTGCAGCCACAAATAACTCAGCAAAATATACAATAAAGGACACCCCACTT>A	CCDC88A:ENST00000336838.10:c.63+3_65delAAGTGGGGTGTCCTTTATTGTATATTTTGCTGAGTTATTTGTGGCTGCAGAGATGGAGGTGGGCGTTCATGTCGTGGTGATCCTTCTGTTTGTTCTAGGT:HIGH:frameshift_variant&splice_acceptor_variant&splice_region_variant&intron_variant;CCDC88A:ENST00000263630.12:c.63+3_65delAAGTGGGGTGTCCTTTATTGTATATTTTGCTGAGTTATTTGTGGCTGCAGAGATGGAGGTGGGCGTTCATGTCGTGGTGATCCTTCTGTTTGTTCTAGGT:HIGH:frameshift_variant&splice_acc…	0.142857	0.5	0	1	0	0
158	PNPT1 - chr2:55646321 GCCTAATATGGAAAAGTCAAACAATTATATAAATATTGACTCATGGCATTATTTAAATGTTACAAAAATGAAACAAAATGGGTTTTAAAAATA>G	PNPT1:ENST00000447944.6:c.1674+2_1675delTATTTTTAAAACCCATTTTGTTTCATTTTTGTAACATTTAAATAATGCCATGAGTCAATATTTATATAATTGTTTGACTTTTCCATATTAGG:HIGH:frameshift_variant&splice_acceptor_variant&splice_donor_variant&splice_region_variant&intron_variant;PNPT1:ENST00000415374.5:c.1674+2_1675delTATTTTTAAAACCCATTTTGTTTCATTTTTGTAACATTTAAATAATGCCATGAGTCAATATTTATATAATTGTTTGACTTTTCCATATTAGG:HIGH:frameshift_variant&spl…	0.142857	0.333333	0	0.5	0	0.4
159	AHSA2 - chr2:61186495 AAGGTATGTTACTAATTACTGCCCTTCATATTAAAGGTCCCAAAACACTAAGGCTAGGTTTTTCGTATGGATAAATTTTCCTTTTCATAATGCAGTAATAAGGTTCCTATTTTTTTTCTT>A	AHSA2:ENST00000357022.6:c.244+1_245-1del:HIGH:splice_acceptor_variant&splice_donor_variant&splice_region_variant&intron_variant;AHSA2:ENST00000394457.7:c.244+1_245-1del:HIGH:splice_acceptor_variant&splice_donor_variant&splice_region_variant&intron_variant;AHSA2:ENST00000471542.5:n.1675+1_1676-1del:HIGH:splice_acceptor_variant&splice_donor_variant&splice_region_variant&intron_variant;AHSA2:ENST000…	0.142857	0.166667	0	0.5	0.5	0
160	USP34 - chr2:61236236 TCTAGAATTTAAAAATAATCATTTAAAATTCACACGTAAGATTTTTTTAAAATGTGTAAAATATCTACTATGAAATTTACCAAACTTAC>T	USP34:ENST00000453734.1:c.1676+1_1677-1delGTAAGTTTGGTAAATTTCATAGTAGATATTTTACACATTTTAAAAAAATCTTACGTGTGAATTTTAAATGATTATTTTTAAATTCTAG:HIGH:splice_acceptor_variant&splice_donor_variant&splice_region_variant&intron_variant;USP34:ENST00000398571.6:c.6842+1_6843-1delGTAAGTTTGGTAAATTTCATAGTAGATATTTTACACATTTTAAAAAAATCTTACGTGTGAATTTTAAATGATTATTTTTAAATTCTAG:HIGH:splice_acceptor_variant&splice_donor_variant&…	0.142857	0.333333	0.5	0.5	0.5	0.8
161	USP34 - chr2:61257108 TCTTTAATATAAAACAAACAAAAAATAAGAAACTAGTTAAAACGCAGGCAAATTTGTTCAAATTTCAAAGAAACTTTTCAGTATTCTGATACTAAC>T	USP34:ENST00000453734.1:c.825+1_826-1delGTTAGTATCAGAATACTGAAAAGTTTCTTTGAAATTTGAACAAATTTGCCTGCGTTTTAACTAGTTTCTTATTTTTTGTTTGTTTTATATTAAAG:HIGH:splice_acceptor_variant&splice_donor_variant&splice_region_variant&intron_variant;USP34:ENST00000398571.6:c.5991+1_5992-1delGTTAGTATCAGAATACTGAAAAGTTTCTTTGAAATTTGAACAAATTTGCCTGCGTTTTAACTAGTTTCTTATTTTTTGTTTGTTTTATATTAAAG:HIGH:splice_acceptor_variant&splice_do…	0.142857	0.666667	0	0.5	0.5	0.6
162	XPO1 - chr2:61483935 A>AAG	XPO1:ENST00000401558.6:c.2677+1_2677+2insCT:HIGH:splice_donor_variant&intron_variant;XPO1:ENST00000428210.5:c.*4426+1_*4426+2insCT:HIGH:splice_donor_variant&intron_variant;XPO1:ENST00000406957.5:c.2677+1_2677+2insCT:HIGH:splice_donor_variant&intron_variant;XPO1:ENST00000481073.5:n.2282+1_2282+2insCT:HIGH:splice_donor_variant&intron_variant;XPO1:ENST00000404992.6:c.2677+1_2677+2insCT:HIGH:splice_d…	0.142857	0.666667	0	0.5	1	0.6
163	DYSF - chr2:71568082 CGTGAGTACCTGCCAGCCCCCACCTCTGCCTCCCACTACCTGGAGCTGCCTTGGCCCCCTGCTCACGCCTCATTCTTCCTGGCCCTCCAG>C	DYSF:ENST00000410020.7:c.2697+1_2698-1delGTGAGTACCTGCCAGCCCCCACCTCTGCCTCCCACTACCTGGAGCTGCCTTGGCCCCCTGCTCACGCCTCATTCTTCCTGGCCCTCCAG:HIGH:splice_acceptor_variant&splice_donor_variant&splice_region_variant&intron_variant;DYSF:ENST00000409582.7:c.2694+1_2695-1delGTGAGTACCTGCCAGCCCCCACCTCTGCCTCCCACTACCTGGAGCTGCCTTGGCCCCCTGCTCACGCCTCATTCTTCCTGGCCCTCCAG:HIGH:splice_acceptor_variant&splice_donor_variant&…	0.142857	0.5	0	1	0	0
164	DYSF - chr2:71611344 GAGGTGAGCCGTCCGGGCCTGGGCGTGGGGGCTGGGAGCAGCCTGCCCTTCCCCTTCCTGGCCCCAGCCTTTCCTGGGGCCCGGGGCCTTCTGAGCCACTCTCCTCATTCTGTGTGCTT>G	DYSF:ENST00000410020.7:c.4059+1_4060-1del:HIGH:splice_acceptor_variant&splice_donor_variant&splice_region_variant&intron_variant;DYSF:ENST00000409582.7:c.4056+1_4057-1del:HIGH:splice_acceptor_variant&splice_donor_variant&splice_region_variant&intron_variant;DYSF:ENST00000409762.5:c.4056+1_4057-1del:HIGH:splice_acceptor_variant&splice_donor_variant&splice_region_variant&intron_variant;DYSF:ENST000…	0.142857	0.333333	0	0.5	0	0
165	AUP1 - chr2:74527363 GCTGGGGAGAAAAGAGAAGGGAGTCCACTCCCTACTTACTTTCTTCCTTCACAACCCACTTTTCCTCCCTGTGCCCATCTCCCAGTGTGGGGCCACCCTTTCCCATAC>G	AUP1:ENST00000377526.3:c.961+1_962-1del:HIGH:splice_acceptor_variant&splice_donor_variant&splice_region_variant&intron_variant;AUP1:ENST00000425118.5:c.961+1_962-1del:HIGH:splice_acceptor_variant&splice_donor_variant&splice_region_variant&intron_variant;AUP1:ENST00000463900.5:n.1225+1_1226-1del:HIGH:splice_acceptor_variant&splice_donor_variant&splice_region_variant&intron_variant;AUP1:ENST0000046…	0.142857	0.833333	0	1	1	0.4
166	LOXL3 - chr2:74533991 AACCTGTGAGTGAGAAAAAGGCCACTTAACCCAGCGACAATCCTCGAATTCAAAGGTGTCTTTAACGCTCCCCCCACTCACCCATCTGGAAGCCCCAGACTCCAGGT>A	LOXL3:ENST00000264094.7:c.2076+3_2078del:HIGH:frameshift_variant&splice_acceptor_variant&splice_region_variant&intron_variant;LOXL3:ENST00000393937.6:c.1641+3_1643del:HIGH:frameshift_variant&splice_acceptor_variant&splice_region_variant&intron_variant;LOXL3:ENST00000409549.5:c.1908+3_1910del:HIGH:frameshift_variant&splice_acceptor_variant&splice_region_variant&intron_variant;LOXL3:ENST00000409986…	0.142857	0.166667	0.5	0.5	1	0.6
167	PTCD3 - chr2:86108400 CAGGTATATTTTAAAATATATTGAATTCTATTTTTATATCAACACGTTGGATTCCATTGTAGTACTAGGAAACTGATTCATGTTTTCTTTTTTACATT>C	PTCD3:ENST00000254630.11:c.157+2_158delTATATTTTAAAATATATTGAATTCTATTTTTATATCAACACGTTGGATTCCATTGTAGTACTAGGAAACTGATTCATGTTTTCTTTTTTACATTAGG:HIGH:frameshift_variant&splice_acceptor_variant&splice_donor_variant&splice_region_variant&intron_variant;PTCD3:ENST00000418628.5:c.157+2_158delTATATTTTAAAATATATTGAATTCTATTTTTATATCAACACGTTGGATTCCATTGTAGTACTAGGAAACTGATTCATGTTTTCTTTTTTACATTAGG:HIGH:frameshift_vari…	0.142857	0.166667	0	0	0.5	0.2
168	KRCC1 - chr2:88028016 C>CT	KRCC1:ENST00000347055.3:c.547dupA:HIGH:frameshift_variant	0.142857	0.166667	0	0	0	0.2
169	IGKV1-27 - chr2:89213718 TCTGATATTAGGAACATAAAAACACATATCCACATGATTAGTAATGTTCTAAGAAGAATTTCCTGAAGTGCCAGGCATTAGTGGCTACACTGGCTGAATAAAATTTTTGTTGTTTCCCTCCTTAC>T	IGKV1-27:ENST00000498435.1:c.55+1_56-1del:HIGH:splice_acceptor_variant&splice_donor_variant&splice_region_variant&intron_variant	0.142857	0.333333	0	0.5	0	0.2
170	ANKRD36C - chr2:95880498 GCCTGAATGGGTTTTAAAACAAAGTGATTAGCACATGATGTATATTGGTATAGGTTATGCAGTTAATAATTAAAAATATAAATGTAAGAGTAATTA>G	ANKRD36C:ENST00000456556.5:c.3396+2_3397delTAATTACTCTTACATTTATATTTTTAATTATTAACTGCATAACCTATACCAATATACATCATGTGCTAATCACTTTGTTTTAAAACCCATTCAGG:HIGH:frameshift_variant&splice_acceptor_variant&splice_donor_variant&splice_region_variant&intron_variant;ANKRD36C:ENST00000295246.6:c.1695+2_1696delTAATTACTCTTACATTTATATTTTTAATTATTAACTGCATAACCTATACCAATATACATCATGTGCTAATCACTTTGTTTTAAAACCCATTCAGG:HIGH:frameshift…	0.142857	0.5	0	0	1	0.8
171	ANKRD36C - chr2:95884244 GCCTGAATGGAATTTGAAACAAAATAATAAATCAATAAAGTATGTTTCATAGACTATACAATTACTAGTTCACAATATAAATAAGAGTTTAATTA>G	ANKRD36C:ENST00000456556.5:c.3192+2_3193delTAATTAAACTCTTATTTATATTGTGAACTAGTAATTGTATAGTCTATGAAACATACTTTATTGATTTATTATTTTGTTTCAAATTCCATTCAGG:HIGH:frameshift_variant&splice_acceptor_variant&splice_donor_variant&splice_region_variant&intron_variant;ANKRD36C:ENST00000295246.6:c.1491+2_1492delTAATTAAACTCTTATTTATATTGTGAACTAGTAATTGTATAGTCTATGAAACATACTTTATTGATTTATTATTTTGTTTCAAATTCCATTCAGG:HIGH:frameshift_v…	0.142857	0.333333	0	0.5	0	0.2
172	SNRNP200 - chr2:96277714 GCCTGAACAGGAAAAGGAGTATAAAAGTGGGCGGAGTTGGAGCTGAGATGTTTAGAGCACCACTGACCCCTCTGCCCCACACCCACACTCTA>G	SNRNP200:ENST00000323853.9:c.5754+2_5755delTAGAGTGTGGGTGTGGGGCAGAGGGGTCAGTGGTGCTCTAAACATCTCAGCTCCAACTCCGCCCACTTTTATACTCCTTTTCCTGTTCAGG:HIGH:frameshift_variant&splice_acceptor_variant&splice_donor_variant&splice_region_variant&intron_variant;SNRNP200:ENST00000429650.1:c.1335+2_1336delTAGAGTGTGGGTGTGGGGCAGAGGGGTCAGTGGTGCTCTAAACATCTCAGCTCCAACTCCGCCCACTTTTATACTCCTTTTCCTGTTCAGG:HIGH:frameshift_variant…	0.142857	0.666667	0	0.5	0	0
173	SNRNP200 - chr2:96297535 GCCTGGGAATGTGAAAGACAAAAACACAAAGGAAGTAAGCAAGCCGAGCAAGTGAGTTTTCCATCCATCAAGGCCTGGGAAATAAATCGCCCTGGATCCTA>G	SNRNP200:ENST00000323853.9:c.1203+2_1204delTAGGATCCAGGGCGATTTATTTCCCAGGCCTTGATGGATGGAAAACTCACTTGCTCGGCTTGCTTACTTCCTTTGTGTTTTTGTCTTTCACATTCCCAGG:HIGH:frameshift_variant&splice_acceptor_variant&splice_donor_variant&splice_region_variant&intron_variant	0.142857	0.5	0	1	0	0
174	SEMA4C - chr2:96861051 C>A	SEMA4C:ENST00000305476.9:c.2077G>T:HIGH:stop_gained;ANKRD39:ENST00000393537.4:c.-3064G>T:MODIFIER:upstream_gene_variant;ANKRD39:ENST00000443120.5:c.-3064G>T:MODIFIER:upstream_gene_variant;ANKRD23:ENST00000462692.1:n.-3117G>T:MODIFIER:upstream_gene_variant;SEMA4C:ENST00000442264.5:c.*4183G>T:MODIFIER:downstream_gene_variant;SEMA4C:ENST00000449330.1:c.*4616G>T:MODIFIER:downstream_gene_variant;SEMA4…	0.142857	0.333333	0	0	0	0
175	ANKRD36 - chr2:97219076 AAGGTAATTACTCTTACATTTATATTTTTAATTATTAACTGCATAACCTATACCAATATACATCATGTGCTAATCACTTTGTTTTAAAACCCATTC>A	ANKRD36:ENST00000420699.6:c.3882+2_3883delTAATTACTCTTACATTTATATTTTTAATTATTAACTGCATAACCTATACCAATATACATCATGTGCTAATCACTTTGTTTTAAAACCCATTCAGG:HIGH:frameshift_variant&splice_acceptor_variant&splice_donor_variant&splice_region_variant&intron_variant;ANKRD36:ENST00000461153.6:c.3882+2_3883delTAATTACTCTTACATTTATATTTTTAATTATTAACTGCATAACCTATACCAATATACATCATGTGCTAATCACTTTGTTTTAAAACCCATTCAGG:HIGH:frameshift_v…	0.142857	0.166667	0.5	0	1	0.6
176	MITD1 - chr2:99169470 TCTAAGAAGAGAAGAAAAGAGTATCATTAAAAATGATACAAAAACAGTGCTACACATTTACTCATAAGATTATATCCTAC>T	MITD1:ENST00000289359.6:c.654+1_655-1delGTAGGATATAATCTTATGAGTAAATGTGTAGCACTGTTTTTGTATCATTTTTAATGATACTCTTTTCTTCTCTTCTTAG:HIGH:splice_acceptor_variant&splice_donor_variant&splice_region_variant&intron_variant;MITD1:ENST00000409107.1:c.567+1_568-1delGTAGGATATAATCTTATGAGTAAATGTGTAGCACTGTTTTTGTATCATTTTTAATGATACTCTTTTCTTCTCTTCTTAG:HIGH:splice_acceptor_variant&splice_donor_variant&splice_region_variant&…	0.142857	0.166667	0	0	0	0
177	LIMS1-AS1 - chr2:108678436 T>TA	LIMS1-AS1:ENST00000411710.1:n.163+2dupT:HIGH:splice_donor_variant&intron_variant;LIMS1:ENST00000422797.5:c.*6076_*6077insA:MODIFIER:downstream_gene_variant;LIMS1:ENST00000338045.7:c.973+410dupA:MODIFIER:intron_variant;LIMS1:ENST00000544547.5:c.823+410dupA:MODIFIER:intron_variant;LIMS1:ENST00000332345.10:c.787+410dupA:MODIFIER:intron_variant;LIMS1:ENST00000393310.5:c.787+410dupA:MODIFIER:intron_va…	0.214286	0.333333	0	1	0	0
178	SLC20A1 - chr2:112659093 TGGTGAGTTGGAATTCCTGGTTTCACTTTTGTTACCTGCAGTGGTGAGGAGGCTTATTGTTTTGGATTTGATGCTTTTTGTATTGAATGTCACCTTGGTGATCTTGACTA>T	SLC20A1:ENST00000272542.7:c.1048+4_1051del:HIGH:splice_acceptor_variant&disruptive_inframe_deletion&splice_region_variant&intron_variant;SLC20A1:ENST00000498224.5:n.603+4_606del:HIGH:splice_acceptor_variant&splice_region_variant&intron_variant&non_coding_transcript_exon_variant;SLC20A1:ENST00000433924.5:c.397+4_400del:HIGH:splice_acceptor_variant&disruptive_inframe_deletion&splice_region_variant&…	0.214286	0.833333	0	1	0	0
179	CCDC115 - chr2:130341749 GCTGAAGGACGAGAAGGGAGGATGGAGCTTTGGCAGCCCGGGCCTAGAACGCGCCCGCCCGCCCACCCAGCCCAGCATGGAAGCTTCCTCAC>G	CCDC115:ENST00000259229.6:c.215+1_216-1delGTGAGGAAGCTTCCATGCTGGGCTGGGTGGGCGGGCGGGCGCGTTCTAGGCCCGGGCTGCCAAAGCTCCATCCTCCCTTCTCGTCCTTCAG:HIGH:splice_acceptor_variant&splice_donor_variant&splice_region_variant&intron_variant;CCDC115:ENST00000442217.5:c.215+1_216-1delGTGAGGAAGCTTCCATGCTGGGCTGGGTGGGCGGGCGGGCGCGTTCTAGGCCCGGGCTGCCAAAGCTCCATCCTCCCTTCTCGTCCTTCAG:HIGH:splice_acceptor_variant&splice_donor_va…	0.142857	0.5	0	0.5	0	0.2
180	IMP4 - chr2:130342934 TGGTAGGAGAATGAGCTCCTGTTTCGGAGGTCCGGGGCGCGTGAAGTGCTGGGGATGTGGCTCTGGGGACTTGGAGGCTCAGCGGCTCCGGGGCTCCGGGGTTCCGGGGCTCGGGAGCGAGTAGTGAGTGACTGGGCCTGCTGTTCCCACA>T	IMP4:ENST00000259239.7:c.3+1_4-1del:HIGH:splice_acceptor_variant&splice_donor_variant&splice_region_variant&intron_variant;IMP4:ENST00000477375.5:n.40_67-1del:HIGH:splice_acceptor_variant&splice_donor_variant&splice_region_variant&intron_variant&non_coding_transcript_exon_variant;IMP4:ENST00000409649.5:c.-279_-252-1del:HIGH:splice_acceptor_variant&splice_donor_variant&splice_region_variant&5_prim…	0.142857	0.5	0	1	0	0.2
181	IMP4 - chr2:130345483 AAGGTACTGGTGAGCAGGGAGTGAGGGAGAGACACCCAGGACACACAGCCCCAGTCCTGACTGTACACTGCCATCCACGCCC>A	IMP4:ENST00000259239.7:c.306+2_307delTACTGGTGAGCAGGGAGTGAGGGAGAGACACCCAGGACACACAGCCCCAGTCCTGACTGTACACTGCCATCCACGCCCAGG:HIGH:frameshift_variant&splice_acceptor_variant&splice_donor_variant&splice_region_variant&intron_variant;IMP4:ENST00000409649.5:c.51+2_52delTACTGGTGAGCAGGGAGTGAGGGAGAGACACCCAGGACACACAGCCCCAGTCCTGACTGTACACTGCCATCCACGCCCAGG:HIGH:frameshift_variant&splice_acceptor_variant&splice_do…	0.142857	0.5	0	1	0	0
182	IMP4 - chr2:130345932 GGGTGAGTCTGGGGGCCTTCAGGCTGGGGCTGCGGGCCAGGCCAGGCATTTGCCACTCTGTTTCCCTCTCTTTCCTTGTGCCCCA>G	IMP4:ENST00000259239.7:c.594+3_596delGAGTCTGGGGGCCTTCAGGCTGGGGCTGCGGGCCAGGCCAGGCATTTGCCACTCTGTTTCCCTCTCTTTCCTTGTGCCCCAGGT:HIGH:frameshift_variant&splice_acceptor_variant&splice_region_variant&intron_variant;IMP4:ENST00000409649.5:c.339+3_341delGAGTCTGGGGGCCTTCAGGCTGGGGCTGCGGGCCAGGCCAGGCATTTGCCACTCTGTTTCCCTCTCTTTCCTTGTGCCCCAGGT:HIGH:frameshift_variant&splice_acceptor_variant&splice_region_variant&…	0.142857	0.833333	0	1	0	0.2
183	PTPN18 - chr2:130359490 AAGGTCAGCACTTGGGGGTGCGGCACAATGGTGGGGTCAACATCTAAGTACCCCCTCGGCAGTTTCCCTGGCCCCCTCACCCAAATCACCTTCCTCTCCCCTGACCCTCCTTGTCT>A	PTPN18:ENST00000175756.9:c.375+3_377del:HIGH:frameshift_variant&splice_acceptor_variant&splice_region_variant&intron_variant;PTPN18:ENST00000428843.5:c.*284+3_*286del:HIGH:splice_acceptor_variant&splice_region_variant&3_prime_UTR_variant&intron_variant;PTPN18:ENST00000420717.5:n.285+3_287del:HIGH:splice_acceptor_variant&splice_region_variant&intron_variant&non_coding_transcript_exon_variant;PTPN1…	0.142857	0.833333	0.5	1	1	0.6
184	RAB3GAP1 - chr2:135162851 AGTAAGTTTGATGTAGTGTCAGAATCTTGCCAAGTGTTCTCCTCAGTTGGCAAAAATAATTTTTAAGATGCGTTTTCAAAGGGCTTTGCTTTTTTGCCATCTCGCAATGTATGCCTCTTCCTTTTCTACCGCCAG>A	RAB3GAP1:ENST00000442034.5:c.2490+2_2491del:HIGH:frameshift_variant&splice_acceptor_variant&splice_donor_variant&splice_region_variant&intron_variant;RAB3GAP1:ENST00000264158.12:c.2490+2_2491del:HIGH:frameshift_variant&splice_acceptor_variant&splice_donor_variant&splice_region_variant&intron_variant;RAB3GAP1:ENST00000539493.2:c.2358+2_2359del:HIGH:frameshift_variant&splice_acceptor_variant&splice…	0.214286	0.666667	0	0	1	0.6
185	MCM6 - chr2:135862749 CTGAA>C	MCM6:ENST00000264156.2:c.1079-5_1079-2delTTCA:HIGH:splice_acceptor_variant&splice_region_variant&intron_variant;MCM6:ENST00000492091.1:n.40-5_40-2delTTCA:HIGH:splice_acceptor_variant&splice_region_variant&intron_variant	0.142857	0.166667	0	0.5	1	0.6
186	SPOPL - chr2:138559196 GCAGGTACTTTCTAGTTATGGGGTAATATAGTACATTTAAAAAAATGCATTTATGCATAAAATAATGATACATAATCTTGTTA>G	SPOPL:ENST00000280098.8:c.658+1_659-1delGTACTTTCTAGTTATGGGGTAATATAGTACATTTAAAAAAATGCATTTATGCATAAAATAATGATACATAATCTTGTTACAG:HIGH:splice_acceptor_variant&splice_donor_variant&splice_region_variant&intron_variant;SPOPL:ENST00000420679.1:c.*182+1_*183-1delGTACTTTCTAGTTATGGGGTAATATAGTACATTTAAAAAAATGCATTTATGCATAAAATAATGATACATAATCTTGTTACAG:HIGH:splice_acceptor_variant&splice_donor_variant&splice_region_…	0.142857	0.166667	1	0.5	0.5	0.4
187	ZEB2 - chr2:144389415 G>GA	ZEB2:ENST00000636026.1:c.3568dupT:HIGH:frameshift_variant;ZEB2:ENST00000627532.2:c.*35dupT:MODIFIER:3_prime_UTR_variant;ZEB2:ENST00000558170.6:c.*35dupT:MODIFIER:3_prime_UTR_variant;ZEB2:ENST00000303660.8:c.*35dupT:MODIFIER:3_prime_UTR_variant;ZEB2:ENST00000539609.7:c.*35dupT:MODIFIER:3_prime_UTR_variant;ZEB2:ENST00000409487.7:c.*35dupT:MODIFIER:3_prime_UTR_variant;ZEB2:ENST00000636471.1:c.*35dup…	0.142857	0.166667	0.5	0	0	0
188	ZEB2 - chr2:144424794 AC>A	ZEB2:ENST00000627532.2:c.403+1delG:HIGH:splice_donor_variant&intron_variant;ZEB2:ENST00000558170.6:c.403+1delG:HIGH:splice_donor_variant&intron_variant;ZEB2:ENST00000303660.8:c.400+1delG:HIGH:splice_donor_variant&intron_variant;ZEB2:ENST00000427902.5:c.490+1delG:HIGH:splice_donor_variant&intron_variant;ZEB2:ENST00000392861.6:c.487+1delG:HIGH:splice_donor_variant&intron_variant;ZEB2:ENST0000040948…	0.142857	0.166667	0	0.5	0	0
189	RIF1 - chr2:151416687 TGGTGAGTATAGTTTTTGGGTATGCCATCTTAACTATATGCCAATTAAAAGAAAAAACTATAATGCCAATAAAAACAGTTCAGGCTTATTTCATTTGTATTTATTTGGTTCGTTTTTTA>T	RIF1:ENST00000243326.9:c.408+3_410del:HIGH:frameshift_variant&splice_acceptor_variant&splice_region_variant&intron_variant;RIF1:ENST00000444746.6:c.408+3_410del:HIGH:frameshift_variant&splice_acceptor_variant&splice_region_variant&intron_variant;RIF1:ENST00000453091.6:c.408+3_410del:HIGH:frameshift_variant&splice_acceptor_variant&splice_region_variant&intron_variant;RIF1:ENST00000428287.6:c.408+3…	0.214286	0.5	0.5	0.5	1	0.6
190	STAM2 - chr2:152133259 TCCTAAAAAAGTAACAGGACACTTTTCAAAAACTCAAGAGTTTTAACTTCAGTAAATATGAAATTACTCTTTCCAAGCATTCTCAAAGATAGTACATTTAAATGTCTTGATAGTTTAACTATTAAACAAAAGAGGGACCCTA>T	STAM2:ENST00000263904.4:c.882+2_883del:HIGH:frameshift_variant&splice_acceptor_variant&splice_donor_variant&splice_region_variant&intron_variant;STAM2:ENST00000482997.5:n.969+2_970del:HIGH:splice_acceptor_variant&splice_donor_variant&splice_region_variant&intron_variant&non_coding_transcript_exon_variant;STAM2:ENST00000463854.5:n.989+2_990del:HIGH:splice_acceptor_variant&splice_donor_variant&spli…	0.214286	0.666667	0.5	0	0.5	0.6
191	PKP4 - chr2:158673759 AAGGTAACCTACAAGAATAGCTCTGGCATAATTAGCATTCATCAGAGCACACACTCATAATCATTTATTGTAATGAAATGTCATTATTCATTTTGAGAGGTTTCTTTTTCTCTTAACTCTGC>A	PKP4:ENST00000389757.7:c.3009+2_3010del:HIGH:frameshift_variant&splice_acceptor_variant&splice_donor_variant&splice_region_variant&intron_variant;PKP4:ENST00000389759.7:c.3009+2_3010del:HIGH:frameshift_variant&splice_acceptor_variant&splice_donor_variant&splice_region_variant&intron_variant;PKP4:ENST00000628904.2:c.3003+2_3004del:HIGH:frameshift_variant&splice_acceptor_variant&splice_donor_varian…	0.142857	0.333333	0	0.5	1	0.6
192	BAZ2B - chr2:159404910 GCTACAAGAAACCAAAGGATAGATATCATCAAAAAGGGAATGAAGAAAAGAAAACTCTTATGAATTCCCCAGTACTGACTCTTCGAGTTTATGTTACATTTAAATCACTCAC>G	BAZ2B:ENST00000392782.5:c.2662+1_2663-1del:HIGH:splice_acceptor_variant&splice_donor_variant&splice_region_variant&intron_variant;BAZ2B:ENST00000482501.5:n.392+1_393-1del:HIGH:splice_acceptor_variant&splice_donor_variant&splice_region_variant&intron_variant;BAZ2B:ENST00000392783.6:c.2770+1_2771-1del:HIGH:splice_acceptor_variant&splice_donor_variant&splice_region_variant&intron_variant;BAZ2B:ENST0…	0.142857	0.666667	0	1	0	0.4
193	PTCHD3P2 - chr2:169767711 C>T	PTCHD3P2:ENST00000424937.1:n.1087+2G>A:HIGH:splice_donor_variant&intron_variant;KLHL23:ENST00000448589.1:c.44-8730C>T:MODIFIER:intron_variant;KLHL23:ENST00000437875.1:c.830-5609C>T:MODIFIER:intron_variant	0.142857	0.333333	0	0	0	0
194	METTL5 - chr2:169824640 TCTGCGGAGAAATCTATTGAACTGGGATCTTGTTTCCTCCCTACCCCCAACCTTCTCCCTTTTTCAGCACCGCTGGCCGGACCCGAAGACGCGCCCTAAGGAGACGCCCGGACGCAGGGCACGGGGCGAGCCTCTGACCCAC>T	METTL5:ENST00000409837.5:c.-44+87_-43-1del:HIGH:splice_acceptor_variant&splice_region_variant&intron_variant;METTL5:ENST00000409965.5:c.-44+1_-43-1del:HIGH:splice_acceptor_variant&splice_donor_variant&splice_region_variant&intron_variant;METTL5:ENST00000392640.6:c.-44+87_-43-1del:HIGH:splice_acceptor_variant&splice_region_variant&intron_variant;METTL5:ENST00000410097.5:c.-44+1_-43-1del:HIGH:splic…	0.142857	0.5	0.5	0.5	0	0
195	TLK1 - chr2:171061079 A>T	TLK1:ENST00000360843.7:c.406+2T>A:HIGH:splice_donor_variant&intron_variant;TLK1:ENST00000431350.6:c.406+2T>A:HIGH:splice_donor_variant&intron_variant;TLK1:ENST00000521943.5:c.262+2T>A:HIGH:splice_donor_variant&intron_variant;TLK1:ENST00000434911.6:c.118+2T>A:HIGH:splice_donor_variant&intron_variant;TLK1:ENST00000409443.6:c.406+2T>A:HIGH:splice_donor_variant&intron_variant;TLK1:ENST00000486857.5:n…	0.142857	0.333333	0	0	0	0.2
196	CALCRL - chr2:187380579 TCTTTAAAATTAAAAAAAAAGGGAAAACAGGAATTTAATTAACCTAGGATTTATTAAATAGATGTCAAGGAGATATGTAGATACATTTCTGCTTTTAC>T	CALCRL:ENST00000392370.7:c.295+1_296-1delGTAAAAGCAGAAATGTATCTACATATCTCCTTGACATCTATTTAATAAATCCTAGGTTAATTAAATTCCTGTTTTCCCTTTTTTTTTAATTTTAAAG:HIGH:splice_acceptor_variant&splice_donor_variant&splice_region_variant&intron_variant;CALCRL:ENST00000410068.5:c.295+1_296-1delGTAAAAGCAGAAATGTATCTACATATCTCCTTGACATCTATTTAATAAATCCTAGGTTAATTAAATTCCTGTTTTCCCTTTTTTTTTAATTTTAAAG:HIGH:splice_acceptor_variant&splic…	0.142857	0.666667	0	1	0.5	0
197	GLS - chr2:190932781 G>GA	GLS:ENST00000338435.8:c.1722dupA:HIGH:frameshift_variant;GLS:ENST00000409626.5:c.435dupA:HIGH:frameshift_variant;GLS:ENST00000409215.5:c.237dupA:HIGH:frameshift_variant;GLS:ENST00000320717.7:c.1650+1150dupA:MODIFIER:intron_variant;GLS:ENST00000409428.5:c.165+1150dupA:MODIFIER:intron_variant;GLS:ENST00000412247.1:c.213+1150dupA:MODIFIER:intron_variant;GLS:ENST00000457316.5:c.363+1150dupA:MODIFIER:…	0.142857	0.166667	0	0.5	0.5	0
198	NBEAL1 - chr2:203126715 CGGTGAGAGCAGGCTTTCAGATAAACATTTTATAGTTGTTTTAGAAATTTATAACTACCTATTGACTTTATTTTAGCTGAATTACTTACCATTGAACTTTTTATTTTA>C	NBEAL1:ENST00000449802.5:c.3058+3_3060del:HIGH:frameshift_variant&splice_acceptor_variant&splice_region_variant&intron_variant	0.142857	0.166667	0	0.5	0	0
199	PIKFYVE - chr2:208335419 AGTAAGTTC>A	PIKFYVE:ENST00000264380.8:c.4256+1_4256+8delGTAAGTTC:HIGH:splice_donor_variant&splice_region_variant&intron_variant;PIKFYVE:ENST00000452564.1:c.4088+1_4088+8delGTAAGTTC:HIGH:splice_donor_variant&splice_region_variant&intron_variant;PIKFYVE:ENST00000474721.1:n.246+1_246+8delGTAAGTTC:HIGH:splice_donor_variant&splice_region_variant&intron_variant	0.142857	0.333333	0	0.5	1	0.2
200	VIL1 - chr2:218429487 AGTGAGCGCCCAGCGGGGTCTTCCTGGGTGCTGGGGACTCCCTGGGAGAAGGTGCCCTGGCTGAGGGACTTGGGCCCCCTCCCCATCTATGCCTTGCTTCTGTCCTGCAG>A	VIL1:ENST00000248444.9:c.770+1_771-1del:HIGH:splice_acceptor_variant&splice_donor_variant&splice_region_variant&intron_variant;VIL1:ENST00000440053.1:c.770+1_771-1del:HIGH:splice_acceptor_variant&splice_donor_variant&splice_region_variant&intron_variant;VIL1:ENST00000392114.6:c.-164+1_-163-1del:HIGH:splice_acceptor_variant&splice_donor_variant&splice_region_variant&intron_variant;VIL1:ENST0000041…	0.214286	0.333333	0.5	1	1	0.8
201	ZFAND2B - chr2:219207777 AAGGTAAACATTGTAGGGGTCAGCCACAACCCAGCTGGGACTACGGATGCCTGGAAACCCAAACAGCTAATCAGAGTCTCAGCAGAGACAACCTTCTCACTTCACCTC>A	ZFAND2B:ENST00000289528.9:c.282+1_283-1del:HIGH:splice_acceptor_variant&splice_donor_variant&splice_region_variant&intron_variant;ZFAND2B:ENST00000409206.5:c.282+1_283-1del:HIGH:splice_acceptor_variant&splice_donor_variant&splice_region_variant&intron_variant;ZFAND2B:ENST00000409594.5:c.282+1_283-1del:HIGH:splice_acceptor_variant&splice_donor_variant&splice_region_variant&intron_variant;ZFAND2B:E…	0.142857	0.5	0.5	0	1	0.2
202	ATG9A - chr2:219223761 ACACCTAAAAGGGCGGGACCAAGGTCACAAGCGAGCAGGAGGGAGCCCAGCCCTCACCACCGAGCTACCAGCCAGTCTCTAGCAGGCCCTAACTCCAACTCCACT>A	ATG9A:ENST00000409033.7:c.1360+63_1363del:HIGH:splice_acceptor_variant&disruptive_inframe_deletion&splice_region_variant&intron_variant;ATG9A:ENST00000396761.6:c.1419+4_1422del:HIGH:splice_acceptor_variant&conservative_inframe_deletion&splice_region_variant&intron_variant;ATG9A:ENST00000361242.8:c.1419+4_1422del:HIGH:splice_acceptor_variant&conservative_inframe_deletion&splice_region_variant&intr…	0.142857	0.333333	0.5	0	0	0.4
203	ATG9A - chr2:219224020 GACCTAGTGGGATCAGGATCATGGTGAGATGTATGCCTTTCCCAGGAATGCTAGCCGGCTTGCTCCCGCCTGTGGCCCTGGCCC>G	ATG9A:ENST00000409033.7:c.1265+3_1267delGGGCCAGGGCCACAGGCGGGAGCAAGCCGGCTAGCATTCCTGGGAAAGGCATACATCTCACCATGATCCTGATCCCACTAGGT:HIGH:frameshift_variant&splice_acceptor_variant&splice_region_variant&intron_variant;ATG9A:ENST00000396761.6:c.1265+3_1267delGGGCCAGGGCCACAGGCGGGAGCAAGCCGGCTAGCATTCCTGGGAAAGGCATACATCTCACCATGATCCTGATCCCACTAGGT:HIGH:frameshift_variant&splice_acceptor_variant&splice_region_vari…	0.142857	0.333333	0	1	1	0.6
204	ATG9A - chr2:219227813 GCTGTGGGATAGGAACAGAGATGTCAGAGCCCTGGGAGAACACAAGCCCCTTGCTCTCTCCATGTTCTTCCATCAACTCTCCCTATGGCTGTCATATCCAAGAACTCAC>G	ATG9A:ENST00000409033.7:c.103+1_104-1del:HIGH:splice_acceptor_variant&splice_donor_variant&splice_region_variant&intron_variant;ATG9A:ENST00000396761.6:c.103+1_104-1del:HIGH:splice_acceptor_variant&splice_donor_variant&splice_region_variant&intron_variant;ATG9A:ENST00000361242.8:c.103+1_104-1del:HIGH:splice_acceptor_variant&splice_donor_variant&splice_region_variant&intron_variant;ATG9A:ENST00000…	0.214286	0.333333	0	0	0.5	0.8
205	OBSL1 - chr2:219567968 CCCTGAGATGCGGACAGGAATCCATCAACCTGGAATCTGAGCACCTGCCTGCCTCCGCCTCAGCCTCTTCCCCACGGGCCAGCTGA>C	OBSL1:ENST00000404537.5:c.1282+2_1283delTCAGCTGGCCCGTGGGGAAGAGGCTGAGGCGGAGGCAGGCAGGTGCTCAGATTCCAGGTTGATGGATTCCTGTCCGCATCTCAGG:HIGH:frameshift_variant&splice_acceptor_variant&splice_donor_variant&splice_region_variant&intron_variant;OBSL1:ENST00000373873.8:c.1282+2_1283delTCAGCTGGCCCGTGGGGAAGAGGCTGAGGCGGAGGCAGGCAGGTGCTCAGATTCCAGGTTGATGGATTCCTGTCCGCATCTCAGG:HIGH:frameshift_variant&splice_acceptor_v…	0.214286	0.833333	0	1	0	0
206	TRIP12 - chr2:229859399 G>GT	TRIP12:ENST00000389044.8:c.399dupA:HIGH:frameshift_variant;TRIP12:ENST00000283943.9:c.273dupA:HIGH:frameshift_variant;TRIP12:ENST00000409677.5:c.399dupA:HIGH:frameshift_variant;TRIP12:ENST00000430954.5:c.399dupA:HIGH:frameshift_variant;TRIP12:ENST00000435716.5:c.273dupA:HIGH:frameshift_variant;TRIP12:ENST00000428959.5:c.273dupA:HIGH:frameshift_variant;TRIP12:ENST00000343290.5:c.273dupA:HIGH:frame…	0.214286	0.666667	0.5	1	1	0.6
207	DGKD - chr2:233448181 AGTGAGTGCCTGGTGGCCCTGGGGAGGGCATGGTGCCCTGGCCCCCAGCCTGGAGCTGCCTCTCTAGAAGGGTCTTTCTGTTTTTCTCCCCACAG>A	DGKD:ENST00000264057.6:c.1514+1_1515-1delGTGAGTGCCTGGTGGCCCTGGGGAGGGCATGGTGCCCTGGCCCCCAGCCTGGAGCTGCCTCTCTAGAAGGGTCTTTCTGTTTTTCTCCCCACAG:HIGH:splice_acceptor_variant&splice_donor_variant&splice_region_variant&intron_variant;DGKD:ENST00000409813.7:c.1382+1_1383-1delGTGAGTGCCTGGTGGCCCTGGGGAGGGCATGGTGCCCTGGCCCCCAGCCTGGAGCTGCCTCTCTAGAAGGGTCTTTCTGTTTTTCTCCCCACAG:HIGH:splice_acceptor_variant&splice_dono…	0.142857	0.166667	0	0	1	0.6
208	COL6A3 - chr2:237359249 CCCTAAGAGGGAATAAGGCGGACAGGTAAGTATAGAAAGCTATTCTGGCAAAGGAAGAAATGAGAAATACTGGGAGAGTTTTCCATTTGTAAAACAAAACCAAGCTTGCATA>C	COL6A3:ENST00000295550.8:c.6309+2_6310del:HIGH:frameshift_variant&splice_acceptor_variant&splice_donor_variant&splice_region_variant&intron_variant;COL6A3:ENST00000472056.5:c.4488+2_4489del:HIGH:frameshift_variant&splice_acceptor_variant&splice_donor_variant&splice_region_variant&intron_variant;COL6A3:ENST00000353578.8:c.5691+2_5692del:HIGH:frameshift_variant&splice_acceptor_variant&splice_donor_…	0.142857	0.5	1	1	1	0.4
209	GPC1 - chr2:240464744 AAGGTGCGGGCAGGAGGACGTGACGAGCACAGCGGGGTGGGGGTCCTGGATGTGGCCCCATTGGGCTTGAGGGGCCCCACTACCCCCCAAGGACCCTGCAGTGTCTCTCC>A	GPC1:ENST00000264039.6:c.1014+3_1016del:HIGH:frameshift_variant&splice_acceptor_variant&splice_region_variant&intron_variant;GPC1:ENST00000455111.1:c.246+3_269del:HIGH:frameshift_variant&splice_acceptor_variant&splice_region_variant&intron_variant;GPC1:ENST00000420138.5:c.798+3_800del:HIGH:frameshift_variant&splice_acceptor_variant&splice_region_variant&intron_variant;GPC1:ENST00000425056.5:c.798…	0.142857	0.666667	0	0.5	0	0
210	GPC1 - chr2:240464974 TGGTGAGTGGCCCCTGCGTGTCCACTGGACCAGGCATGAGGGAGGCAGACAGGCAGAGGCGGGCGGGCCCTGGCAGCCCAGTGGCCTGACTGCTGCCCCACA>T	GPC1:ENST00000264039.6:c.1134+3_1136del:HIGH:frameshift_variant&splice_acceptor_variant&splice_region_variant&intron_variant;GPC1:ENST00000455111.1:c.387+3_389del:HIGH:frameshift_variant&splice_acceptor_variant&splice_region_variant&intron_variant;GPC1:ENST00000420138.5:c.918+3_920del:HIGH:frameshift_variant&splice_acceptor_variant&splice_region_variant&intron_variant;GPC1:ENST00000495100.1:n.291…	0.142857	0.5	0	0.5	0	0
211	ING5 - chr2:241723074 CGTGAGTGTCGCCTGCAGGATTCGCGCCATGGGGCGGGGTCTTGTGTGGGGCAGGGCTGGCGGATGTTGGCATTTCTTGTGTTTTGCATACAGAACATGAGGCGTGTTGACTGCGGTTTCTCCCTTTACTTTGCAG>C	ING5:ENST00000313552.10:c.618+1_619-1del:HIGH:splice_acceptor_variant&splice_donor_variant&splice_region_variant&intron_variant;ING5:ENST00000406941.5:c.618+1_619-1del:HIGH:splice_acceptor_variant&splice_donor_variant&splice_region_variant&intron_variant;ING5:ENST00000493578.1:n.826+1_827-1del:HIGH:splice_acceptor_variant&splice_donor_variant&splice_region_variant&intron_variant;ING5:ENST00000474…	0.142857	0.333333	0.5	0	1	0
212	ITPR1 - chr3:4683549 CAGGTAGCTCAGGTCACCCACGTGTGTGTTGTCTGTCCAAGAAGCTGTTGTGTGCACCTAACGGATTGCGTTCATTA>C	ITPR1:ENST00000357086.9:c.3300+3_3302delAGCTCAGGTCACCCACGTGTGTGTTGTCTGTCCAAGAAGCTGTTGTGTGCACCTAACGGATTGCGTTCATTAAGGT:HIGH:frameshift_variant&splice_acceptor_variant&splice_region_variant&intron_variant;ITPR1:ENST00000456211.7:c.3255+3_3257delAGCTCAGGTCACCCACGTGTGTGTTGTCTGTCCAAGAAGCTGTTGTGTGCACCTAACGGATTGCGTTCATTAAGGT:HIGH:frameshift_variant&splice_acceptor_variant&splice_region_variant&intron_var…	0.142857	0.166667	0.5	0.5	1	0.8
213	BRPF1 - chr3:9745709 AGTAAGTTCCCTTGCCCAAGGCCAGGGATGCTGGGGACCCAGTGTCAGGGTCTCGCCAGCCCCCCAGCTGCTGATCCACCCCCTCTCCCCCATTCCTGTGAAG>A	BRPF1:ENST00000383829.6:c.3205+1_3206-1del:HIGH:splice_acceptor_variant&splice_donor_variant&splice_region_variant&intron_variant;BRPF1:ENST00000424362.5:c.3184+1_3185-1del:HIGH:splice_acceptor_variant&splice_donor_variant&splice_region_variant&intron_variant;BRPF1:ENST00000433861.6:c.2902+1_2903-1del:HIGH:splice_acceptor_variant&splice_donor_variant&splice_region_variant&intron_variant;BRPF1:ENS…	0.214286	0.166667	0	0.5	0	0
214	CAMK1 - chr3:9761536 GCTGTGGAGGGAAGAGGACGTGGTGGTGACAAATCTCTGCCCTTCAACTCCTGGTTCCCCCCACCATCACAGCCCCAGCCCAGGGCCCTCCGCAC>G	CAMK1:ENST00000256460.7:c.556+1_557-1delGTGCGGAGGGCCCTGGGCTGGGGCTGTGATGGTGGGGGGAACCAGGAGTTGAAGGGCAGAGATTTGTCACCACCACGTCCTCTTCCCTCCACAG:HIGH:splice_acceptor_variant&splice_donor_variant&splice_region_variant&intron_variant;CAMK1:ENST00000421120.1:c.94+1_95-1delGTGCGGAGGGCCCTGGGCTGGGGCTGTGATGGTGGGGGGAACCAGGAGTTGAAGGGCAGAGATTTGTCACCACCACGTCCTCTTCCCTCCACAG:HIGH:splice_acceptor_variant&splice_donor_va…	0.142857	0.5	0	0	0	0.2
215	TADA3 - chr3:9789604 AAGCCCAGAACCTGCAGGGAGAAGCAGATCCTGAGTGGGCGCCCCTGCCCCACCAGTGCCTCCACCACCAGAACCTTGAGGCCCCCTTCTATGTTCTCT>A	TADA3:ENST00000301964.6:c.458+11_468delAGAGAACATAGAAGGGGGCCTCAAGGTTCTGGTGGTGGAGGCACTGGTGGGGCAGGGGCGCCCACTCAGGATCTGCTTCTCCCTGCAGGTTCTGGGCT:HIGH:frameshift_variant&splice_acceptor_variant&splice_region_variant&intron_variant;TADA3:ENST00000343450.2:c.458+11_468delAGAGAACATAGAAGGGGGCCTCAAGGTTCTGGTGGTGGAGGCACTGGTGGGGCAGGGGCGCCCACTCAGGATCTGCTTCTCCCTGCAGGTTCTGGGCT:HIGH:frameshift_variant&splice_accepto…	0.214286	0.5	0	1	1	0.6
216	ARPC4 - chr3:9803701 TGGAAGGG>T	ARPC4:ENST00000440787.5:c.*155_*160+1delGGAAGGG:HIGH:splice_donor_variant&3_prime_UTR_variant&intron_variant;ARPC4:ENST00000440787.5:c.*155_*160+1delGGAAGGG:LOW:splice_region_variant;TTLL3:ENST00000452597.5:c.-6960_-6954delGGAAGGG:MODIFIER:upstream_gene_variant;TTLL3:ENST00000414814.5:c.-6960_-6954delGGAAGGG:MODIFIER:upstream_gene_variant;ARPC4:ENST00000397261.7:c.331-141_331-135delGGAAGGG:MODIFI…	0.142857	0.166667	0	0	1	0.4
217	ARPC4 - chr3:9803751 GATGAGTGGAGGACATGACCAGCTCAGTTCCCATGGGGTGCTAATTCTCTCCTGTTCCTTCTCTTCCCCCTCCCTACTGTCTTCTTCCCT>G	ARPC4:ENST00000397261.7:c.331-90_331-2delTGAGTGGAGGACATGACCAGCTCAGTTCCCATGGGGTGCTAATTCTCTCCTGTTCCTTCTCTTCCCCCTCCCTACTGTCTTCTTCCCTA:HIGH:splice_acceptor_variant&splice_region_variant&intron_variant;ARPC4:ENST00000498623.6:c.61-90_61-2delTGAGTGGAGGACATGACCAGCTCAGTTCCCATGGGGTGCTAATTCTCTCCTGTTCCTTCTCTTCCCCCTCCCTACTGTCTTCTTCCCTA:HIGH:splice_acceptor_variant&splice_region_variant&intron_variant;ARPC4:E…	0.142857	0.166667	0	0	1	0.2
218	IL17RC - chr3:9928486 CGTAAGTGAAGCAGAGGGCACCTCCCGTGGTGAGGGGAGAGTGGGGAACCGGGGGTCCCCTTTTGTGATCCCACCCATTCCTCTCTTTCCACAG>C	IL17RC:ENST00000383812.8:c.1014+1_1015-1delGTAAGTGAAGCAGAGGGCACCTCCCGTGGTGAGGGGAGAGTGGGGAACCGGGGGTCCCCTTTTGTGATCCCACCCATTCCTCTCTTTCCACAG:HIGH:splice_acceptor_variant&splice_donor_variant&splice_region_variant&intron_variant;IL17RC:ENST00000483582.5:n.1232+1_1233-1delGTAAGTGAAGCAGAGGGCACCTCCCGTGGTGAGGGGAGAGTGGGGAACCGGGGGTCCCCTTTTGTGATCCCACCCATTCCTCTCTTTCCACAG:HIGH:splice_acceptor_variant&splice_do…	0.142857	0.333333	0	0	0	0
219	RAF1 - chr3:12600279 GCTTAATAGACAAGACAAACAGAAGCCACACAAGGATAAGCCAACAGAAGATACACCGCATAAAGAAAAAAAGCCCATTATTGTTGGCTAAATGACTATGGAAAAGTAC>G	RAF1:ENST00000251849.8:c.862+1_863-1del:HIGH:splice_acceptor_variant&splice_donor_variant&splice_region_variant&intron_variant;RAF1:ENST00000423275.5:c.*539+1_*540-1del:HIGH:splice_acceptor_variant&splice_donor_variant&splice_region_variant&intron_variant;RAF1:ENST00000465826.5:n.106+1_107-1del:HIGH:splice_acceptor_variant&splice_donor_variant&splice_region_variant&intron_variant;RAF1:ENST0000044…	0.142857	0.833333	0	0	0	0.2
220	EAF1 - chr3:15427881 T>TTA	EAF1:ENST00000396842.6:c.103_103+1insAT:HIGH:splice_donor_variant&intron_variant;EAF1:ENST00000449565.1:c.103_103+1insAT:HIGH:splice_donor_variant&intron_variant;METTL6:ENST00000383790.7:c.-1371_-1370insTA:MODIFIER:upstream_gene_variant;METTL6:ENST00000450816.6:c.-1371_-1370insTA:MODIFIER:upstream_gene_variant;METTL6:ENST00000383789.9:c.-1371_-1370insTA:MODIFIER:upstream_gene_variant;METTL6:ENST0…	0.142857	0.333333	0.5	1	1	0.6
221	EAF1 - chr3:15427883 G>GATTT	EAF1:ENST00000396842.6:c.103+1_103+2insATTT:HIGH:splice_donor_variant&intron_variant;EAF1:ENST00000449565.1:c.103+1_103+2insATTT:HIGH:splice_donor_variant&intron_variant;METTL6:ENST00000383790.7:c.-1373_-1372insAAAT:MODIFIER:upstream_gene_variant;METTL6:ENST00000450816.6:c.-1373_-1372insAAAT:MODIFIER:upstream_gene_variant;METTL6:ENST00000383789.9:c.-1373_-1372insAAAT:MODIFIER:upstream_gene_varian…	0.142857	0.333333	0.5	0.5	1	0.6
222	TBC1D5 - chr3:17404768 GCTAGTAAAGAAAGAGAAAACACACACACAAGGATCAGAGGCTACTGGACTTTAAAGTGTACATAAGAAAACAATTACATTAATTAAATATACTATTTACTTAC>G	TBC1D5:ENST00000446818.6:c.366+1_367-1del:HIGH:splice_acceptor_variant&splice_donor_variant&splice_region_variant&intron_variant;TBC1D5:ENST00000253692.11:c.366+1_367-1del:HIGH:splice_acceptor_variant&splice_donor_variant&splice_region_variant&intron_variant;TBC1D5:ENST00000429924.6:c.222+1_223-1del:HIGH:splice_acceptor_variant&splice_donor_variant&splice_region_variant&intron_variant;TBC1D5:ENST…	0.142857	0.333333	1	0.5	1	0.8
223	GLB1 - chr3:32997100 C>CT	GLB1:ENST00000307363.9:c.1978dupA:HIGH:frameshift_variant;GLB1:ENST00000307377.12:c.1585dupA:HIGH:frameshift_variant;GLB1:ENST00000399402.7:c.1888dupA:HIGH:frameshift_variant	0.142857	0.333333	0	0	0	0
224	RPSA - chr3:39406763 GGGT>G	RPSA:ENST00000443003.2:c.-34+1_-34+3delGTG:HIGH:splice_donor_variant&splice_region_variant&intron_variant;RPSA:ENST00000301821.10:c.-34+1_-34+3delGTG:HIGH:splice_donor_variant&splice_region_variant&intron_variant;RPSA:ENST00000475346.1:n.47+1_47+3delGTG:HIGH:splice_donor_variant&splice_region_variant&intron_variant;RPSA:ENST00000477325.1:n.49+1_49+3delGTG:HIGH:splice_donor_variant&splice_region_v…	0.214286	0.166667	0.5	0	1	0.6
225	RPL14 - chr3:40461660 T>TGA	RPL14:ENST00000338970.10:c.354_354+1insAG:HIGH:splice_donor_variant&intron_variant;RPL14:ENST00000396203.6:c.354_354+1insAG:HIGH:splice_donor_variant&intron_variant;RPL14:ENST00000479563.5:n.364_364+1insAG:HIGH:splice_donor_variant&intron_variant;RPL14:ENST00000435633.5:c.*468_*468+1insAG:HIGH:splice_donor_variant&intron_variant;RPL14:ENST00000416518.1:c.354_354+1insAG:HIGH:splice_donor_variant&i…	0.142857	0.166667	0	0	0	0
226	ZDHHC3 - chr3:44932933 A>AT	ZDHHC3:ENST00000296127.7:c.667dupA:HIGH:frameshift_variant;ZDHHC3:ENST00000443879.2:c.-3584dupA:MODIFIER:upstream_gene_variant;RPL12P44:ENST00000442319.1:n.-4740_-4739insT:MODIFIER:upstream_gene_variant;ZDHHC3:ENST00000455235.5:c.*204dupA:MODIFIER:downstream_gene_variant;ZDHHC3:ENST00000419642.1:c.*12330dupA:MODIFIER:downstream_gene_variant;ZDHHC3:ENST00000424952.6:c.610+184dupA:MODIFIER:intron_v…	0.142857	0.166667	0	0	0	0
227	ALS2CL - chr3:46672032 TCCTGCAGCAGGGTAGCTGGCTCCAGGTCAAGGCCCTTGGTTCAGTCCCAACCAGGAGCACCCCACACTCTGCCTCCGGACCCCCAACCCACTACGGCTCACACTCA>T	ALS2CL:ENST00000318962.8:c.2534+2_2535del:HIGH:frameshift_variant&splice_acceptor_variant&splice_donor_variant&splice_region_variant&intron_variant;ALS2CL:ENST00000415953.5:c.2534+2_2535del:HIGH:frameshift_variant&splice_acceptor_variant&splice_donor_variant&splice_region_variant&intron_variant;ALS2CL:ENST00000383742.7:c.575+2_576del:HIGH:frameshift_variant&splice_acceptor_variant&splice_donor_va…	0.214286	0.166667	0	0.5	0	0
228	NBEAL2 - chr3:46989164 GAGGTGAAGTGGCCTCTACCTTGGGGGGCAGAGGGTGTATGCAGGGAGGCAGGCGGTAGCCATGGCGGGGCTAACCCTCTCTCCCCACACCTAC>G	NBEAL2:ENST00000450053.7:c.351+1_352-1delGTGAAGTGGCCTCTACCTTGGGGGGCAGAGGGTGTATGCAGGGAGGCAGGCGGTAGCCATGGCGGGGCTAACCCTCTCTCCCCACACCTACAG:HIGH:splice_acceptor_variant&splice_donor_variant&splice_region_variant&intron_variant	0.142857	0.166667	0	0.5	0.5	0.8
229	NBEAL2 - chr3:46989380 GGGTGAGACCCAGCCCACAGGAAGGGAACCCAGAGGAGGGTGGGGAGAGGATGGCCGCGCTGGGCCCAAGGAGGGGTGACGGCCAGGAGTGGTGAGAGCCGGGCTGATGTACTTGGCCTCACTGCCCCCA>G	NBEAL2:ENST00000450053.7:c.473+2_474del:HIGH:frameshift_variant&splice_acceptor_variant&splice_donor_variant&splice_region_variant&intron_variant	0.142857	0.333333	0	0.5	0.5	0.2
230	NBEAL2 - chr3:46996831 CAGGTATTTGGGGGCCCCAGGGGAGTGGTTGGCTCGACTGTGCTACTTCCCCGGCTCCCACACTCTGCCTGCCACCCCCTCCTCCCTCTGACCCTGGCTGCCTGCCCATTCCCCTATCCCT>C	NBEAL2:ENST00000416683.5:c.969+2_970del:HIGH:frameshift_variant&splice_acceptor_variant&splice_donor_variant&splice_region_variant&intron_variant;NBEAL2:ENST00000450053.7:c.2556+2_2557del:HIGH:frameshift_variant&splice_acceptor_variant&splice_donor_variant&splice_region_variant&intron_variant;NBEAL2:ENST00000475689.1:n.-4118_-3999del:MODIFIER:upstream_gene_variant	0.142857	0.166667	0	0.5	0	0.4
231	NBEAL2 - chr3:47003975 GGGTGCGTCCTGGTGGTGTGGTTTAGGAGGATGGCAGGGAATGGCTGAGCTCTGGGTGGGGCTGGGGTGAGTGACTCCCGTACCTGCTGTTCCTCCCCATA>G	NBEAL2:ENST00000416683.5:c.3742+2_3743delTGCGTCCTGGTGGTGTGGTTTAGGAGGATGGCAGGGAATGGCTGAGCTCTGGGTGGGGCTGGGGTGAGTGACTCCCGTACCTGCTGTTCCTCCCCATAGG:HIGH:frameshift_variant&splice_acceptor_variant&splice_donor_variant&splice_region_variant&intron_variant;NBEAL2:ENST00000443829.5:c.985+2_986delTGCGTCCTGGTGGTGTGGTTTAGGAGGATGGCAGGGAATGGCTGAGCTCTGGGTGGGGCTGGGGTGAGTGACTCCCGTACCTGCTGTTCCTCCCCATAGG:HIGH:frames…	0.142857	0.166667	0.5	0.5	0.5	0.6
232	NBEAL2 - chr3:47005618 CGGTAGGTGTGAGGTGCTCACACTGGAGCGGGCAGGTGTAGGGATGGAGAGCAGATGGTGGAGTGGCCAGGGGGCAGTCGGGATGGACAGGGAGACAGCTGACCCAGTCCTCTGTGCCA>C	NBEAL2:ENST00000416683.5:c.4552+3_4554del:HIGH:frameshift_variant&splice_acceptor_variant&splice_region_variant&intron_variant;NBEAL2:ENST00000443829.5:c.1795+3_1797del:HIGH:frameshift_variant&splice_acceptor_variant&splice_region_variant&intron_variant;NBEAL2:ENST00000450053.7:c.6691+3_6693del:HIGH:frameshift_variant&splice_acceptor_variant&splice_region_variant&intron_variant;NBEAL2:ENST0000042…	0.142857	0.333333	0.5	0.5	0.5	0.2
233	NBEAL2 - chr3:47009122 GAGGTGAGGATGGGGCGGGGGTGGGGAGGCCCCTCGAACGGGGCGGGGCGTGGCGCGGCGATCCCAGCTGATCCTACTCAACCCTTACGCCCACC>G	NBEAL2:ENST00000416683.5:c.6024+4_6027delAGGATGGGGCGGGGGTGGGGAGGCCCCTCGAACGGGGCGGGGCGTGGCGCGGCGATCCCAGCTGATCCTACTCAACCCTTACGCCCACCAGGTG:HIGH:splice_acceptor_variant&conservative_inframe_deletion&splice_region_variant&intron_variant;NBEAL2:ENST00000443829.5:c.3177+4_3180delAGGATGGGGCGGGGGTGGGGAGGCCCCTCGAACGGGGCGGGGCGTGGCGCGGCGATCCCAGCTGATCCTACTCAACCCTTACGCCCACCAGGTG:HIGH:splice_acceptor_variant&co…	0.142857	0.166667	0	0.5	0.5	0.4
234	PTPN23 - chr3:47409830 GACAGGTTTGTGTGGCCCTGGGGCTGTGGTGCGGCTCGGGTCCAGACAGGCTGGGGTGATGGGAGCCTGGCCCCACTTTTTCCTTGCCTGTCGC>G	PTPN23:ENST00000265562.4:c.2129+2_2130delTTTGTGTGGCCCTGGGGCTGTGGTGCGGCTCGGGTCCAGACAGGCTGGGGTGATGGGAGCCTGGCCCCACTTTTTCCTTGCCTGTCGCACAGG:HIGH:frameshift_variant&splice_acceptor_variant&splice_donor_variant&splice_region_variant&intron_variant;PTPN23:ENST00000602307.5:c.*1806+2_*1807delTTTGTGTGGCCCTGGGGCTGTGGTGCGGCTCGGGTCCAGACAGGCTGGGGTGATGGGAGCCTGGCCCCACTTTTTCCTTGCCTGTCGCACAGG:HIGH:splice_acceptor_…	0.142857	0.5	0	0.5	0	0
235	PTPN23 - chr3:47411967 TGTGAGTCCACTGCTCTGGATGGTGGTTGGGGGTCTAAGTGCTGTCCAGTCCTTGGTGCTGGGAGGGATGAGAGCCTCAGGTCAGGCCTGGCTCATAGGCTCTTCCTGGCCCCATCCTGTCCCACAG>T	PTPN23:ENST00000265562.4:c.4073+1_4074-1del:HIGH:splice_acceptor_variant&splice_donor_variant&splice_region_variant&intron_variant;PTPN23:ENST00000602307.5:c.*3750+1_*3751-1del:HIGH:splice_acceptor_variant&splice_donor_variant&splice_region_variant&intron_variant;:MA0138.2:n.47412093_47411968del:LOW:TFBS_ablation;SCAP:ENST00000265565.9:c.*1761_*1886del:MODIFIER:downstream_gene_variant;PTPN23:ENST…	0.142857	0.166667	0	0	0	0
236	PTPN23 - chr3:47412625 AAGGTGAGGAAGGTTCCGTGGAAGCTGCTGGGAGAGCCACAGCCTTGGGACTCCCTCTCCTCACTCACTCTGTCTTCTC>A	PTPN23:ENST00000265562.4:c.4431+1_4432-1delGTGAGGAAGGTTCCGTGGAAGCTGCTGGGAGAGCCACAGCCTTGGGACTCCCTCTCCTCACTCACTCTGTCTTCTCAG:HIGH:splice_acceptor_variant&splice_donor_variant&splice_region_variant&intron_variant;PTPN23:ENST00000602307.5:c.*4108+1_*4109-1delGTGAGGAAGGTTCCGTGGAAGCTGCTGGGAGAGCCACAGCCTTGGGACTCCCTCTCCTCACTCACTCTGTCTTCTCAG:HIGH:splice_acceptor_variant&splice_donor_variant&splice_region_va…	0.142857	0.333333	0	0.5	0	0
237	SCAP - chr3:47414992 CCCTGAGGACAAAAGGCCAAGTGAAGAATCTCTGAGAAAGCAATGGGTAGACGGCCCCTGCCCGTCCCACCAAGTGTGAACACCTGCCCACCCCAGGCCCTCCGA>C	SCAP:ENST00000265565.9:c.3139+2_3140del:HIGH:frameshift_variant&splice_acceptor_variant&splice_donor_variant&splice_region_variant&intron_variant;SCAP:ENST00000545718.2:c.2017+2_2018del:HIGH:frameshift_variant&splice_acceptor_variant&splice_donor_variant&splice_region_variant&intron_variant;SCAP:ENST00000320017.10:c.*1853+2_*1854del:HIGH:splice_acceptor_variant&splice_donor_variant&splice_region_…	0.142857	0.666667	0	1	0	0
238	DHX30 - chr3:47848385 CGGTGCGGCGGGGCGGGGCAGGGGCTGGCCTGGGGACCAGGCAGGTGGGAGGCAGGCTCATGGCGGGCTCTGGCTCTGTCATA>C	DHX30:ENST00000445061.5:c.2493+2_2494delTGCGGCGGGGCGGGGCAGGGGCTGGCCTGGGGACCAGGCAGGTGGGAGGCAGGCTCATGGCGGGCTCTGGCTCTGTCATAGG:HIGH:frameshift_variant&splice_acceptor_variant&splice_donor_variant&splice_region_variant&intron_variant;DHX30:ENST00000619982.4:c.2376+2_2377delTGCGGCGGGGCGGGGCAGGGGCTGGCCTGGGGACCAGGCAGGTGGGAGGCAGGCTCATGGCGGGCTCTGGCTCTGTCATAGG:HIGH:frameshift_variant&splice_acceptor_variant…	0.142857	0.5	0	0.5	0	0
239	COL7A1 - chr3:48582512 CCCTGAATGTAGAGAAAGTGTGAGCCCAGGAGGGGAAGGGAAAGGGGAGGGACACACAAAAGTCCCACTCCTGGTCCCACCACAGTCACAGACTCA>C	COL7A1:ENST00000328333.12:c.4563+2_4564delTGAGTCTGTGACTGTGGTGGGACCAGGAGTGGGACTTTTGTGTGTCCCTCCCCTTTCCCTTCCCCTCCTGGGCTCACACTTTCTCTACATTCAGG:HIGH:frameshift_variant&splice_acceptor_variant&splice_donor_variant&splice_region_variant&intron_variant;COL7A1:ENST00000487017.5:n.480+2_481delTGAGTCTGTGACTGTGGTGGGACCAGGAGTGGGACTTTTGTGTGTCCCTCCCCTTTCCCTTCCCCTCCTGGGCTCACACTTTCTCTACATTCAGG:HIGH:splice_acceptor…	0.142857	0.166667	0	0.5	0	0
240	NCKIPSD - chr3:48678969 GCTAAGGAAGGACATGGGTATAGACAGGGTGCTGAGCCTGAGAGCCACCATGTGCTCAGCCACCGCCCAGCCAGGCCCCACCCCAC>G	NCKIPSD:ENST00000294129.6:c.1699+1_1700-1delGTGGGGTGGGGCCTGGCTGGGCGGTGGCTGAGCACATGGTGGCTCTCAGGCTCAGCACCCTGTCTATACCCATGTCCTTCCTTAG:HIGH:splice_acceptor_variant&splice_donor_variant&splice_region_variant&intron_variant;NCKIPSD:ENST00000416649.6:c.1678+1_1679-1delGTGGGGTGGGGCCTGGCTGGGCGGTGGCTGAGCACATGGTGGCTCTCAGGCTCAGCACCCTGTCTATACCCATGTCCTTCCTTAG:HIGH:splice_acceptor_variant&splice_donor_variant&sp…	0.214286	0.166667	0	0.5	0.5	0.6
241	WDR6 - chr3:49014291 AAGGTGAGAGCATAGGGCCCAGTGGGACAGGAGACAAAGGAAGTAAGGTTGTCTAGGATGCGTTCTGAGCTGGGCCACCCCCCGCCCCCC>A	WDR6:ENST00000395474.7:c.2756+2_2757delTGAGAGCATAGGGCCCAGTGGGACAGGAGACAAAGGAAGTAAGGTTGTCTAGGATGCGTTCTGAGCTGGGCCACCCCCCGCCCCCCAGG:HIGH:frameshift_variant&splice_acceptor_variant&splice_donor_variant&splice_region_variant&intron_variant;WDR6:ENST00000610967.4:c.2756+2_2757delTGAGAGCATAGGGCCCAGTGGGACAGGAGACAAAGGAAGTAAGGTTGTCTAGGATGCGTTCTGAGCTGGGCCACCCCCCGCCCCCCAGG:HIGH:frameshift_variant&splice_acce…	0.142857	0.333333	0	1	0	0
242	WDR6 - chr3:49014718 CGTGAGTAGCTAATGTGCAACCATGGCTACCCCTCCTCACCTGTCACATAGCCCTCACACATGTGGCAGGCGGGGCCCTGACAACTACCCTCTTCCTCTTCCTTCAG>C	WDR6:ENST00000395474.7:c.2992+2_2993del:HIGH:frameshift_variant&splice_acceptor_variant&splice_donor_variant&splice_region_variant&intron_variant;WDR6:ENST00000610967.4:c.2992+2_2993del:HIGH:frameshift_variant&splice_acceptor_variant&splice_donor_variant&splice_region_variant&intron_variant;WDR6:ENST00000608424.5:c.2902+2_2903del:HIGH:frameshift_variant&splice_acceptor_variant&splice_donor_varian…	0.142857	0.5	0	0	0	0
243	DALRD3&NDUFAF3 - chr3:49022220 TGGTGAGCTTGGACCCCGCGCCCTCGACCATCCAGCCCCCTAGGGCCGGCGACTGCCAGCCCAGCACCTTCCGGCCTCTCGGGCTGCCCGGCCCGGCCCCGCGCCCCTGACCCTTTCCCTCCGCA>T	DALRD3&NDUFAF3:ENSG00000178149:n.49022344_49022221del:HIGH:bidirectional_gene_fusion	0.214286	0.833333	0	1	1	0.4
244	NDUFAF3 - chr3:49022538 CGTGAGTCCTGGCCCGCAGTGTGGAAACTGAGGCCCAGAGTCACAGGCCCTCACCCTGCTTGGTCCCTGCAAACTTGGCTTTCCTCTGTCTCCTCCTGCAGTGGATGGAGATGGGGAGAGGCTGCGTGGATTTGTCGTATTAAATGTGCCTCCTCCCTGCACAG>C	NDUFAF3:ENST00000326925.10:c.270+4_273del:HIGH:splice_acceptor_variant&conservative_inframe_deletion&splice_region_variant&intron_variant;NDUFAF3:ENST00000451378.2:c.99+4_102del:HIGH:splice_acceptor_variant&conservative_inframe_deletion&splice_region_variant&intron_variant;NDUFAF3:ENST00000326912.8:c.99+4_102del:HIGH:splice_acceptor_variant&conservative_inframe_deletion&splice_region_variant&intr…	0.142857	0.333333	0	0.5	0	0
245	NDUFAF3 - chr3:49022765 ATAGGTACTGGGGAAGGGGAGGGAGAACAGAGGTGTTCTGGGCCCCAGAAGGCGACCCCCACTGCAGCCTCTCAACAGAACTGTAGACTAGCCACACCCACCCTTCCC>A	NDUFAF3:ENST00000326925.10:c.337+1_338-1del:HIGH:splice_acceptor_variant&splice_donor_variant&splice_region_variant&intron_variant;NDUFAF3:ENST00000451378.2:c.166+1_167-1del:HIGH:splice_acceptor_variant&splice_donor_variant&splice_region_variant&intron_variant;NDUFAF3:ENST00000326912.8:c.166+1_167-1del:HIGH:splice_acceptor_variant&splice_donor_variant&splice_region_variant&intron_variant;NDUFAF3:…	0.142857	0.5	0.5	0.5	1	0.4
246	QARS - chr3:49098116 GCCTGCAGGCAGGGAACTCAGGCAACCATCCAACCAGGGAGGCCTACCTCCCTCACCCCAAACCTCATGAACCTA>G	QARS:ENST00000306125.11:c.2151+2_2152delTAGGTTCATGAGGTTTGGGGTGAGGGAGGTAGGCCTCCCTGGTTGGATGGTTGCCTGAGTTCCCTGCCTGCAGG:HIGH:frameshift_variant&splice_acceptor_variant&splice_donor_variant&splice_region_variant&intron_variant;QARS:ENST00000464962.6:c.1716+2_1717delTAGGTTCATGAGGTTTGGGGTGAGGGAGGTAGGCCTCCCTGGTTGGATGGTTGCCTGAGTTCCCTGCCTGCAGG:HIGH:frameshift_variant&splice_acceptor_variant&splice_donor_var…	0.142857	0.333333	0	1	0	0
247	USP19 - chr3:49115639 GCTGCAGGAGCAAAGACGACATGAGAGAACAGCCCCAAGACTCTCCAGCCTCCATTCTTCGTCCTTCCCACCCCAGAATTCTCAC>G	USP19:ENST00000398896.5:c.1077+1_1078-1delGTGAGAATTCTGGGGTGGGAAGGACGAAGAATGGAGGCTGGAGAGTCTTGGGGCTGTTCTCTCATGTCGTCTTTGCTCCTGCAG:HIGH:splice_acceptor_variant&splice_donor_variant&splice_region_variant&intron_variant;USP19:ENST00000417901.5:c.1692+1_1693-1delGTGAGAATTCTGGGGTGGGAAGGACGAAGAATGGAGGCTGGAGAGTCTTGGGGCTGTTCTCTCATGTCGTCTTTGCTCCTGCAG:HIGH:splice_acceptor_variant&splice_donor_variant&splice_r…	0.142857	0.5	0	1	0	0.4
248	LAMB2 - chr3:49124100 GCTGCAAGAAAGAGCAGAGCACAGAGTTAGGGTCACTGTGGGGCATTCTGGGAAGTCCTCCATCTACCCTGGCCCCGCTGGCTCCCTCAC>G	LAMB2:ENST00000305544.8:c.3424+1_3425-1delGTGAGGGAGCCAGCGGGGCCAGGGTAGATGGAGGACTTCCCAGAATGCCCCACAGTGACCCTAACTCTGTGCTCTGCTCTTTCTTGCAG:HIGH:splice_acceptor_variant&splice_donor_variant&splice_region_variant&intron_variant;LAMB2:ENST00000418109.5:c.3424+1_3425-1delGTGAGGGAGCCAGCGGGGCCAGGGTAGATGGAGGACTTCCCAGAATGCCCCACAGTGACCCTAACTCTGTGCTCTGCTCTTTCTTGCAG:HIGH:splice_acceptor_variant&splice_donor_varian…	0.214286	0.5	0	0.5	0	0
249	LAMB2 - chr3:49124286 ACTGGGGTGGGAACAAGGCAGGGTCAGAGCCTCTATAAGAGGCTAAGCCCTGGAGATAAGACAGACACCTGGCCCCATCTAACCAGGGATCTGCAGGAGGGTCCCATAC>A	LAMB2:ENST00000305544.8:c.3327+1_3328-1del:HIGH:splice_acceptor_variant&splice_donor_variant&splice_region_variant&intron_variant;LAMB2:ENST00000418109.5:c.3327+1_3328-1del:HIGH:splice_acceptor_variant&splice_donor_variant&splice_region_variant&intron_variant;LAMB2:ENST00000480640.1:n.85+1_86-1del:HIGH:splice_acceptor_variant&splice_donor_variant&splice_region_variant&intron_variant;USP19:ENST000…	0.142857	0.5	0	0.5	0	0.2
250	LAMB2 - chr3:49128583 GACCTGGGAAAACGGGATGATGGAGGAGATGCTCCCACACCCAGAGGTTCAGCCCCAGATTAGATAACAGGGTCTA>G	LAMB2:ENST00000305544.8:c.1890+3_1892delTAGACCCTGTTATCTAATCTGGGGCTGAACCTCTGGGTGTGGGAGCATCTCCTCCATCATCCCGTTTTCCCAGGT:HIGH:frameshift_variant&splice_acceptor_variant&splice_region_variant&intron_variant;LAMB2:ENST00000418109.5:c.1890+3_1892delTAGACCCTGTTATCTAATCTGGGGCTGAACCTCTGGGTGTGGGAGCATCTCCTCCATCATCCCGTTTTCCCAGGT:HIGH:frameshift_variant&splice_acceptor_variant&splice_region_variant&intron_varia…	0.142857	0.666667	0	1	0.5	0
251	MST1 - chr3:49684656 TCTTTAGCAAGAATGGGGGCACTCAGGGTCTGAGGCCACAAGGCCCAGCCCCACCTCACACCCTCCCAGGTTGTCCACATAC>T	MST1:ENST00000449682.2:c.1769+1_1770-1delGTATGTGGACAACCTGGGAGGGTGTGAGGTGGGGCTGGGCCTTGTGGCCTCAGACCCTGAGTGCCCCCATTCTTGCTAAAG:HIGH:splice_acceptor_variant&splice_donor_variant&splice_region_variant&intron_variant;AC099668.5:ENST00000563780.1:n.246+1_247-1delGTATGTGGACAACCTGGGAGGGTGTGAGGTGGGGCTGGGCCTTGTGGCCTCAGACCCTGAGTGCCCCCATTCTTGCTAAAG:HIGH:splice_acceptor_variant&splice_donor_variant&splice_regio…	0.142857	0.666667	0	1	0	0
252	MST1 - chr3:49687067 GCTGGAGACAAAGAGCCAGTGGGTTCGTGGATGGACGTGGGCTTGTCCCTCCACTCTCCCAGCTTGACCCGGCGCCGCTTAC>G	MST1:ENST00000449682.2:c.607+1_608-1delGTAAGCGGCGCCGGGTCAAGCTGGGAGAGTGGAGGGACAAGCCCACGTCCATCCACGAACCCACTGGCTCTTTGTCTCCAG:HIGH:splice_acceptor_variant&splice_donor_variant&splice_region_variant&intron_variant;MST1:ENST00000492370.5:n.474+1_475-1delGTAAGCGGCGCCGGGTCAAGCTGGGAGAGTGGAGGGACAAGCCCACGTCCATCCACGAACCCACTGGCTCTTTGTCTCCAG:HIGH:splice_acceptor_variant&splice_donor_variant&splice_region_varian…	0.142857	0.666667	0	1	0	0
253	MST1 - chr3:49687478 TCTGGGAGCAAGAGACAGAAGATCAACTTGGGCTGAGGTCCCCTGTCTCCCACCCTGCCCCTCTCCACCCCCACTTGC>T	MST1:ENST00000449682.2:c.355+1_356-1delGCAAGTGGGGGTGGAGAGGGGCAGGGTGGGAGACAGGGGACCTCAGCCCAAGTTGATCTTCTGTCTCTTGCTCCCAG:HIGH:splice_acceptor_variant&splice_donor_variant&splice_region_variant&intron_variant;MST1:ENST00000494828.6:n.187+1_188-1delGCAAGTGGGGGTGGAGAGGGGCAGGGTGGGAGACAGGGGACCTCAGCCCAAGTTGATCTTCTGTCTCTTGCTCCCAG:HIGH:splice_acceptor_variant&splice_donor_variant&splice_region_variant&intron…	0.142857	0.666667	0	1	0	0
254	RNF123 - chr3:49715712 GAGGTGGGCTGTGGTGGGGCCTCGTGGGTTAGGGTGGTGCAAGGGATGAGGCCTGGTCCTGGGCTAGAGCCAGGTGCTGACCACTGCATGCCCACGTGTTGGTGGCTC>G	RNF123:ENST00000327697.10:c.3150+1_3151-1del:HIGH:splice_acceptor_variant&splice_donor_variant&splice_region_variant&intron_variant;RNF123:ENST00000457726.5:c.*1224+1_*1225-1del:HIGH:splice_acceptor_variant&splice_donor_variant&splice_region_variant&intron_variant;RNF123:ENST00000486102.5:n.3545+1_3546-1del:HIGH:splice_acceptor_variant&splice_donor_variant&splice_region_variant&intron_variant;RNF…	0.142857	0.5	0	0.5	0	0
255	UBA7 - chr3:49809461 GCACCTAGGTAGGTAAGTAGAAGCTGCTGGGCTCAGTCTGGTCCCCCTGAGCCCCCAGCGTCCCAACCCCTAGCCACA>G	UBA7:ENST00000333486.3:c.2088+4_2091delTGTGGCTAGGGGTTGGGACGCTGGGGGCTCAGGGGGACCAGACTGAGCCCAGCAGCTTCTACTTACCTACCTAGGTG:HIGH:splice_acceptor_variant&conservative_inframe_deletion&splice_region_variant&intron_variant;UBA7:ENST00000497908.1:n.-3248_-3172delTGTGGCTAGGGGTTGGGACGCTGGGGGCTCAGGGGGACCAGACTGAGCCCAGCAGCTTCTACTTACCTACCTAGGTG:MODIFIER:upstream_gene_variant;UBA7:ENST00000584510.1:n.-3293_-3217de…	0.142857	0.333333	0	0	1	0.6
256	UBA7 - chr3:49809724 CCCTGCAGAGAGAGGAGGAAGTGTGAGACTGAGTCCTGCAGACTCATGCTTGGAGCCCTGGACTCCCATCTGCCTCTGTTGGTGGCCTTA>C	UBA7:ENST00000333486.3:c.1904+2_1905delTAAGGCCACCAACAGAGGCAGATGGGAGTCCAGGGCTCCAAGCATGAGTCTGCAGGACTCAGTCTCACACTTCCTCCTCTCTCTGCAGG:HIGH:frameshift_variant&splice_acceptor_variant&splice_donor_variant&splice_region_variant&intron_variant;UBA7:ENST00000483751.5:n.135+2_136delTAAGGCCACCAACAGAGGCAGATGGGAGTCCAGGGCTCCAAGCATGAGTCTGCAGGACTCAGTCTCACACTTCCTCCTCTCTCTGCAGG:HIGH:splice_acceptor_variant&splice_d…	0.142857	0.333333	0.5	0	0.5	0.6
257	UBA7 - chr3:49810669 CCACCTGTTGGCAGGAACAGCCTTAGCCAGAGGGGCTGGGCTGGCTCTCCCAAAGGCACCCCCAGTCTCACCCCACAGCT>C	UBA7:ENST00000333486.3:c.1311+4_1314delAGCTGTGGGGTGAGACTGGGGGTGCCTTTGGGAGAGCCAGCCCAGCCCCTCTGGCTAAGGCTGTTCCTGCCAACAGGTG:HIGH:splice_acceptor_variant&conservative_inframe_deletion&splice_region_variant&intron_variant;UBA7:ENST00000460516.5:n.372+4_375delAGCTGTGGGGTGAGACTGGGGGTGCCTTTGGGAGAGCCAGCCCAGCCCCTCTGGCTAAGGCTGTTCCTGCCAACAGGTG:HIGH:splice_acceptor_variant&splice_region_variant&intron_variant&n…	0.142857	0.166667	0	0	0.5	0.6
258	UBA7 - chr3:49812542 CCCTGGGTAGGAGGAGGCTTGGCTCAGGGTTGCCTGGACCTGCCTTCCACAGGCCCTGGCAGCCTCTCCTTGGTCAGCAGGTGAATGCCTACAGCTCAGCACCCA>C	UBA7:ENST00000333486.3:c.558+2_559del:HIGH:frameshift_variant&splice_acceptor_variant&splice_donor_variant&splice_region_variant&intron_variant;UBA7:ENST00000494212.1:n.613-103_613del:HIGH:splice_acceptor_variant&splice_region_variant&intron_variant&non_coding_transcript_exon_variant;UBA7:ENST00000488536.1:n.-2941_-2838del:MODIFIER:upstream_gene_variant;UBA7:ENST00000483751.5:n.-2599_-2496del:MOD…	0.142857	0.5	0.5	1	1	0.6
259	RBM5 - chr3:50114097 AAGGTAATAGCAGGAATGGCCAGTATGTCATGATGGGAACTTACCTAAAACTTGAGTCTCATGGCTTGTCCTCTGTTTCCC>A	RBM5:ENST00000347869.7:c.1767+2_1768delTAATAGCAGGAATGGCCAGTATGTCATGATGGGAACTTACCTAAAACTTGAGTCTCATGGCTTGTCCTCTGTTTCCCAGG:HIGH:frameshift_variant&splice_acceptor_variant&splice_donor_variant&splice_region_variant&intron_variant;RBM5:ENST00000464087.6:n.4434+2_4435delTAATAGCAGGAATGGCCAGTATGTCATGATGGGAACTTACCTAAAACTTGAGTCTCATGGCTTGTCCTCTGTTTCCCAGG:HIGH:splice_acceptor_variant&splice_donor_variant&spl…	0.142857	0.833333	0.5	0.5	0.5	0.6
260	IFRD2 - chr3:50288710 CCCTGCAGGGTAGAGGTGCCAACACAACTGGGCTTGGCTGCTATGCCTGGGGGTGCACCCTTGCTAGGACACATATGTTCTCACACACA>C	IFRD2:ENST00000417626.6:c.1215+2_1216delTGTGTGTGAGAACATATGTGTCCTAGCAAGGGTGCACCCCCAGGCATAGCAGCCAAGCCCAGTTGTGTTGGCACCTCTACCCTGCAGG:HIGH:frameshift_variant&splice_acceptor_variant&splice_donor_variant&splice_region_variant&intron_variant;IFRD2:ENST00000436390.5:c.1023+2_1024delTGTGTGTGAGAACATATGTGTCCTAGCAAGGGTGCACCCCCAGGCATAGCAGCCAAGCCCAGTTGTGTTGGCACCTCTACCCTGCAGG:HIGH:frameshift_variant&splice_acce…	0.142857	0.5	0	1	0	0
261	BAP1 - chr3:52409742 GCCTGGGTGGGGCGACAAGAGGAGGGGGTGATGGTCAGGCAGGCGCGTCCCGGGCCCATCCGGCCTCCCCAGCCCCTGGCCCTCCCGGTCCCCTCCTCA>G	BAP1:ENST00000460680.5:c.37+2_38delTGAGGAGGGGACCGGGAGGGCCAGGGGCTGGGGAGGCCGGATGGGCCCGGGACGCGCCTGCCTGACCATCACCCCCTCCTCTTGTCGCCCCACCCAGG:HIGH:frameshift_variant&splice_acceptor_variant&splice_donor_variant&splice_region_variant&intron_variant;BAP1:ENST00000296288.9:c.37+2_38delTGAGGAGGGGACCGGGAGGGCCAGGGGCTGGGGAGGCCGGATGGGCCCGGGACGCGCCTGCCTGACCATCACCCCCTCCTCTTGTCGCCCCACCCAGG:HIGH:frameshift_variant&s…	0.142857	0.5	0.5	1	1	0.8
262	PBRM1 - chr3:52550634 CCACCTGAAAGAGCACAGGACCACATGGTGAGGCAAAAAGAGACTCTGCACATGTTCTGAGAAGGATAACTCGAATTCTGTCAAGTCCTAGAAAATCAAACTGGGAGGCT>C	PBRM1:ENST00000296302.11:c.4680+4_4683del:HIGH:splice_acceptor_variant&conservative_inframe_deletion&splice_region_variant&intron_variant;PBRM1:ENST00000356770.8:c.4419+4_4422del:HIGH:splice_acceptor_variant&conservative_inframe_deletion&splice_region_variant&intron_variant;PBRM1:ENST00000394830.7:c.4359+4_4362del:HIGH:splice_acceptor_variant&conservative_inframe_deletion&splice_region_variant&in…	0.142857	0.666667	0	1	0.5	0.6
263	PRKCD - chr3:53186025 AAGGTGAGGGCTGTGAGCCGGGCACCTGCTTCCCACCCCACCCTGGCTTCTTCCCGCTTAGGTGGCTGAGGTGGGAGTCTGTGAATCGGGCTGTGGCCCCTGCCCCGTCCTCACCTGCTCAGCACCCGTGTCTCCCCATC>A	PRKCD:ENST00000330452.7:c.1086+4_1089del:HIGH:splice_acceptor_variant&conservative_inframe_deletion&splice_region_variant&intron_variant;PRKCD:ENST00000394729.6:c.1086+4_1089del:HIGH:splice_acceptor_variant&conservative_inframe_deletion&splice_region_variant&intron_variant;PRKCD:ENST00000487897.5:c.*4759_*4897del:MODIFIER:downstream_gene_variant;PRKCD:ENST00000464818.1:c.*1053_*1191del:MODIFIER:d…	0.214286	0.166667	0.5	0	1	0.6
264	FAM208A - chr3:56648893 TCTAAAAAACAGAAGCCAAACTCATTAGCAATGTGTTTTAACTAAAAAGTTAAGAAAGAATTGTAAAAATTTATTAAAGAGAGACCACCTAC>T	FAM208A:ENST00000355628.9:c.1441+1_1442-1delGTAGGTGGTCTCTCTTTAATAAATTTTTACAATTCTTTCTTAACTTTTTAGTTAAAACACATTGCTAATGAGTTTGGCTTCTGTTTTTTAG:HIGH:splice_acceptor_variant&splice_donor_variant&splice_region_variant&intron_variant;FAM208A:ENST00000431842.6:c.253+1_254-1delGTAGGTGGTCTCTCTTTAATAAATTTTTACAATTCTTTCTTAACTTTTTAGTTAAAACACATTGCTAATGAGTTTGGCTTCTGTTTTTTAG:HIGH:splice_acceptor_variant&splice_donor_…	0.142857	0.166667	0	0.5	0.5	0.4
265	FAM208A - chr3:56660834 ACTGACATAAGAAAAATACATAGTAAATATCCAAATCAAGTCTGCTTCTAATGCATTTCAATAAAATTAAATTACCTTAC>A	FAM208A:ENST00000355628.9:c.1264+1_1265-1delGTAAGGTAATTTAATTTTATTGAAATGCATTAGAAGCAGACTTGATTTGGATATTTACTATGTATTTTTCTTATGTCAG:HIGH:splice_acceptor_variant&splice_donor_variant&splice_region_variant&intron_variant;FAM208A:ENST00000431842.6:c.76+1_77-1delGTAAGGTAATTTAATTTTATTGAAATGCATTAGAAGCAGACTTGATTTGGATATTTACTATGTATTTTTCTTATGTCAG:HIGH:splice_acceptor_variant&splice_donor_variant&splice_region_vari…	0.214286	0.666667	0.5	1	1	0.6
266	PDHB - chr3:58431791 AACCTACAATTAAGAGTTGATCCCTTAAGTGTATCTGGGGGTAACAGTGACCTCAATTTTGTATAACTTTCATATATTTTAGTT>A	PDHB:ENST00000302746.10:c.204+3_206delAACTAAAATATATGAAAGTTATACAAAATTGAGGTCACTGTTACCCCCAGATACACTTAAGGGATCAACTCTTAATTGTAGGT:HIGH:frameshift_variant&splice_acceptor_variant&splice_region_variant&intron_variant;PDHB:ENST00000383714.8:c.150+3_152delAACTAAAATATATGAAAGTTATACAAAATTGAGGTCACTGTTACCCCCAGATACACTTAAGGGATCAACTCTTAATTGTAGGT:HIGH:frameshift_variant&splice_acceptor_variant&splice_region_variant&i…	0.285714	0.666667	0.5	1	0	0.4
267	UBA3 - chr3:69055905 ACTAGAAAACAAAATTACTTTAATGTAAGACACATTAAAGTAAAATAAAACTTGATATAATTTTCTGAAAAAAATTTAAAATACACATTGATAAC>A	UBA3:ENST00000361055.8:c.1248+1_1249-1delGTTATCAATGTGTATTTTAAATTTTTTTCAGAAAATTATATCAAGTTTTATTTTACTTTAATGTGTCTTACATTAAAGTAATTTTGTTTTCTAG:HIGH:splice_acceptor_variant&splice_donor_variant&splice_region_variant&intron_variant;UBA3:ENST00000349511.8:c.1206+1_1207-1delGTTATCAATGTGTATTTTAAATTTTTTTCAGAAAATTATATCAAGTTTTATTTTACTTTAATGTGTCTTACATTAAAGTAATTTTGTTTTCTAG:HIGH:splice_acceptor_variant&splice_dono…	0.142857	0.5	0	0.5	0.5	0.6
268	UBA3 - chr3:69056693 ACTGTAATGAAAAAATGTTCATCTTTATATAATTAAACCAAGTCAAAACATAAATTTACATGCATATTAAAAATGAAACCTATTAC>A	UBA3:ENST00000361055.8:c.1001+1_1002-1delGTAATAGGTTTCATTTTTAATATGCATGTAAATTTATGTTTTGACTTGGTTTAATTATATAAAGATGAACATTTTTTCATTACAG:HIGH:splice_acceptor_variant&splice_donor_variant&splice_region_variant&intron_variant;UBA3:ENST00000349511.8:c.959+1_960-1delGTAATAGGTTTCATTTTTAATATGCATGTAAATTTATGTTTTGACTTGGTTTAATTATATAAAGATGAACATTTTTTCATTACAG:HIGH:splice_acceptor_variant&splice_donor_variant&splice_reg…	0.142857	0.333333	0	0	0	0.2
269	MINA - chr3:97967429 G>GA	MINA:ENST00000333396.11:c.164dupT:HIGH:frameshift_variant;MINA:ENST00000394198.6:c.164dupT:HIGH:frameshift_variant;MINA:ENST00000360258.8:c.164dupT:HIGH:frameshift_variant;MINA:ENST00000514314.5:c.164dupT:HIGH:frameshift_variant	0.142857	0.333333	0	0	0	0
270	TBC1D23 - chr3:100294960 AAGGTACGCATTAAATATCAGGTGCAGATAATTTGATATAATGTTTCTTATTCATTTGCTTTAATACTTTTAAGAGAACAAGTCACCTCCAGTGGTTTATGTCTCTCATTTCATTTCCTGATTAC>A	TBC1D23:ENST00000394144.8:c.601-124_601-1del:HIGH:splice_acceptor_variant&splice_region_variant&intron_variant;TBC1D23:ENST00000344949.9:c.601-124_601-1del:HIGH:splice_acceptor_variant&splice_region_variant&intron_variant;TBC1D23:ENST00000486274.5:n.1030-124_1030-1del:HIGH:splice_acceptor_variant&splice_region_variant&intron_variant;TBC1D23:ENST00000475134.1:c.190-124_190-1del:HIGH:splice_accepto…	0.142857	0.166667	0.5	0	0.5	0.2
271	TRMT10C - chr3:101565207 G>GA	TRMT10C:ENST00000309922.6:c.432dupA:HIGH:frameshift_variant;TRMT10C:ENST00000495642.1:c.432dupA:HIGH:frameshift_variant	0.142857	0.166667	0	0	0	0
272	CCDC80 - chr3:112638306 C>CT	CCDC80:ENST00000206423.7:c.1599dupA:HIGH:frameshift_variant;CCDC80:ENST00000439685.6:c.1599dupA:HIGH:frameshift_variant;CCDC80:ENST00000461431.1:c.-211dupA:MODIFIER:upstream_gene_variant;CCDC80:ENST00000475181.1:n.*1093dupA:MODIFIER:downstream_gene_variant;CCDC80:ENST00000469554.1:n.*2125dupA:MODIFIER:downstream_gene_variant;CCDC80:ENST00000473959.5:n.*2414dupA:MODIFIER:downstream_gene_variant;CC…	0.142857	0.166667	0	0.5	0	0
273	ZNF80 - chr3:114236340 A>C	ZNF80:ENST00000308095.4:c.735T>G:HIGH:stop_gained;ZNF80:ENST00000619534.1:c.735T>G:HIGH:stop_gained;ZNF80:ENST00000482457.3:c.735T>G:HIGH:stop_gained;RP11-553L6.3:ENST00000473625.1:n.-3319T>G:MODIFIER:upstream_gene_variant;RP11-553L6.2:ENST00000493033.1:n.*136A>C:MODIFIER:downstream_gene_variant;RP11-553L6.2:ENST00000481773.1:n.*946A>C:MODIFIER:downstream_gene_variant	0.142857	0.333333	0	0.5	0	0
274	FSTL1 - chr3:120450682 A>T	FSTL1:ENST00000295633.7:c.63+2T>A:HIGH:splice_donor_variant&intron_variant;FSTL1:ENST00000464690.5:n.160+2T>A:HIGH:splice_donor_variant&intron_variant;FSTL1:ENST00000424703.6:c.63+2T>A:HIGH:splice_donor_variant&intron_variant;FSTL1:ENST00000472536.5:n.159+2T>A:HIGH:splice_donor_variant&intron_variant;FSTL1:ENST00000485968.5:n.127+2T>A:HIGH:splice_donor_variant&intron_variant;FSTL1:ENST00000467994…	0.142857	0.166667	0	0	0	0
275	FSTL1 - chr3:120450746 TCTGCGGAAGAGAGAAGAGAGCGAGTCTGAAGGCGCCGGGCCCCGCGCTGACCTGGGAAACTTGCTCGGGTCCCGCAGGCTCGCTCCGGCCGCCCAAGCACCCCCGGCCGCCCGAAGAGTCCGGCCTCCGCGCCGTGCGCCCTGCGCTCAC>T	FSTL1:ENST00000295633.7:c.-1+1_1-1del:HIGH:splice_acceptor_variant&splice_donor_variant&splice_region_variant&intron_variant;FSTL1:ENST00000464690.5:n.97+1_98-1del:HIGH:splice_acceptor_variant&splice_donor_variant&splice_region_variant&intron_variant;FSTL1:ENST00000424703.6:c.-1+1_1-1del:HIGH:splice_acceptor_variant&splice_donor_variant&splice_region_variant&intron_variant;FSTL1:ENST00000472536.5…	0.214286	0.333333	0.5	1	1	0.8
276	GOLGB1 - chr3:121729304 G>GT	GOLGB1:ENST00000393667.7:c.285dupA:HIGH:frameshift_variant;GOLGB1:ENST00000340645.9:c.285dupA:HIGH:frameshift_variant;GOLGB1:ENST00000614479.4:c.168dupA:HIGH:frameshift_variant;GOLGB1:ENST00000494517.5:c.285dupA:HIGH:frameshift_variant;GOLGB1:ENST00000489400.1:c.120dupA:HIGH:frameshift_variant;GOLGB1:ENST00000482512.5:c.*193dupA:MODIFIER:3_prime_UTR_variant;GOLGB1:ENST00000472475.1:c.*685dupA:MOD…	0.142857	0.333333	0.5	0	0.5	0
277	CCDC14 - chr3:123931234 TCTAAAACAACAAAAGTTTCAGTTTCCTTATTCCTTTTAAAAGATGTGACCATAACTACTGTCTAAATACGTAC>T	CCDC14:ENST00000433542.6:c.1666+1_1667-1delGTACGTATTTAGACAGTAGTTATGGTCACATCTTTTAAAAGGAATAAGGAAACTGAAACTTTTGTTGTTTTAG:HIGH:splice_acceptor_variant&splice_donor_variant&splice_region_variant&intron_variant;CCDC14:ENST00000488653.6:c.1666+1_1667-1delGTACGTATTTAGACAGTAGTTATGGTCACATCTTTTAAAAGGAATAAGGAAACTGAAACTTTTGTTGTTTTAG:HIGH:splice_acceptor_variant&splice_donor_variant&splice_region_variant&intron…	0.142857	0.333333	0	0	0.5	0.6
278	ITGB5 - chr3:124848559 CT>C	ITGB5:ENST00000296181.8:c.362-2delA:HIGH:splice_acceptor_variant&intron_variant;ITGB5:ENST00000608657.5:c.38-2delA:HIGH:splice_acceptor_variant&intron_variant;ITGB5:ENST00000608107.1:c.38-2delA:HIGH:splice_acceptor_variant&intron_variant;ITGB5:ENST00000483168.5:c.38-2delA:HIGH:splice_acceptor_variant&intron_variant;ITGB5:ENST00000465464.5:c.120-2delA:HIGH:splice_acceptor_variant&intron_variant;IT…	0.142857	0.333333	1	1	0.5	0.6
279	PLXNA1 - chr3:127017662 AAGGTGGGTCACCATTGCCCGTAGGCTGGGCCAAGCCAGGGAAGAGGCCCCTCGTCCTGGGCTCTGGCTCACCCCCATCTCCTAC>A	PLXNA1:ENST00000393409.2:c.3516+2_3517delTGGGTCACCATTGCCCGTAGGCTGGGCCAAGCCAGGGAAGAGGCCCCTCGTCCTGGGCTCTGGCTCACCCCCATCTCCTACAGG:HIGH:frameshift_variant&splice_acceptor_variant&splice_donor_variant&splice_region_variant&intron_variant	0.142857	0.166667	0	0.5	0	0
280	TPRA1 - chr3:127576695 GCCTGGAAGAAACATGCTGGTCAGCAGGCAGGAGCCAGCCCAGGTGACCACTCCAGAGTCAGCCCACAGCCAGGGAGGGGCAGGGGAGAGCATCGCCAGGGCCCAAGAGCCCAGCGGTACACACA>G	TPRA1:ENST00000355552.7:c.418+2_419del:HIGH:frameshift_variant&splice_acceptor_variant&splice_donor_variant&splice_region_variant&intron_variant;TPRA1:ENST00000450633.6:c.418+2_419del:HIGH:frameshift_variant&splice_acceptor_variant&splice_donor_variant&splice_region_variant&intron_variant;TPRA1:ENST00000296210.11:c.418+2_419del:HIGH:frameshift_variant&splice_acceptor_variant&splice_donor_variant&…	0.142857	0.333333	0	0.5	0	0
281	ABTB1 - chr3:127677561 AAGGTGCCTGTGCCCTCCTGTTGCCCCTGGCCCCAGCCCGTTGCCCTGAGCCCCCGTCTAGCTCCTCAGGAGACAGACCCTGGCCCTCACACTTCCTGAGCCCGGCCTCCCCC>A	ABTB1:ENST00000232744.12:c.861+2_862del:HIGH:frameshift_variant&splice_acceptor_variant&splice_donor_variant&splice_region_variant&intron_variant;ABTB1:ENST00000453791.6:c.435+2_436del:HIGH:frameshift_variant&splice_acceptor_variant&splice_donor_variant&splice_region_variant&intron_variant;ABTB1:ENST00000468137.5:c.435+2_436del:HIGH:frameshift_variant&splice_acceptor_variant&splice_donor_variant&…	0.285714	0.166667	0.5	0	1	0.6
282	RAB43 - chr3:129121284 A>AGAT	RAB43:ENST00000315150.9:c.204+1_204+2insATC:HIGH:splice_donor_variant&intron_variant;RAB43:ENST00000476465.5:c.204+1_204+2insATC:HIGH:splice_donor_variant&intron_variant;RAB43:ENST00000393304.5:c.204+1_204+2insATC:HIGH:splice_donor_variant&intron_variant;RAB43:ENST00000393308.5:c.204+1_204+2insATC:HIGH:splice_donor_variant&intron_variant;RAB43:ENST00000393307.5:c.204+1_204+2insATC:HIGH:splice_don…	0.142857	0.333333	0	1	0	0
283	RAB43 - chr3:129121285 C>CTGCAG	RAB43:ENST00000315150.9:c.204_204+1insCTGCA:HIGH:frameshift_variant&splice_region_variant;RAB43:ENST00000476465.5:c.204_204+1insCTGCA:HIGH:frameshift_variant&splice_region_variant;RAB43:ENST00000393304.5:c.204_204+1insCTGCA:HIGH:frameshift_variant&splice_region_variant;RAB43:ENST00000393308.5:c.204_204+1insCTGCA:HIGH:frameshift_variant&splice_region_variant;RAB43:ENST00000393307.5:c.204_204+1insC…	0.142857	0.333333	0	1	0	0
284	PLXND1 - chr3:129586078 GCACCTGGGGTGGCACCGCAGGGTCAGGACCCAGGTCAGCTCCTCCCACCCCCACAGCCCTCCTGGTCCAGCTGTTGCTGGTGTCCAGCCT>G	PLXND1:ENST00000324093.8:c.1721+4_1724delAGGCTGGACACCAGCAACAGCTGGACCAGGAGGGCTGTGGGGGTGGGAGGAGCTGACCTGGGTCCTGACCCTGCGGTGCCACCCCAGGTG:HIGH:splice_acceptor_variant&disruptive_inframe_deletion&splice_region_variant&intron_variant;PLXND1:ENST00000505665.5:c.197+4_200delAGGCTGGACACCAGCAACAGCTGGACCAGGAGGGCTGTGGGGGTGGGAGGAGCTGACCTGGGTCCTGACCCTGCGGTGCCACCCCAGGTG:HIGH:splice_acceptor_variant&disruptive_inf…	0.142857	0.5	0	1	0	0
285	NUDT16 - chr3:131381941 TGGTGAGAAGGGGGCGCGCCCGGCCACTTTCTGCCTGAGCCCCGCACCCTCTCTGGTGGTCTCCTCTGGGGCGCCCCTGCCAATCCCCGCTTCCCCCTCCCGCA>T	NUDT16:ENST00000521288.1:c.138+1_139-1del:HIGH:splice_acceptor_variant&splice_donor_variant&splice_region_variant&intron_variant;NUDT16:ENST00000502852.1:c.138+1_139-1del:HIGH:splice_acceptor_variant&splice_donor_variant&splice_region_variant&intron_variant;NUDT16:ENST00000537561.5:c.1-103_1-1del:HIGH:splice_acceptor_variant&splice_region_variant&intron_variant;RP11-933H2.4:ENST00000502521.1:n.-5…	0.142857	0.666667	0	0.5	0	0.2
286	TOPBP1 - chr3:133623193 GCTATTGAAAAAGAAAAATTATAAATTCTCAAACCAAGCCACTGTATAAGGTTTCATAGCAATATATGATTATACCTTTAGCTTAAGAGGGGGTAAATGTATCATCCATATCTCCTAC>G	TOPBP1:ENST00000260810.9:c.3075+1_3076-1del:HIGH:splice_acceptor_variant&splice_donor_variant&splice_region_variant&intron_variant;TOPBP1:ENST00000513818.1:n.301+1_302-1del:HIGH:splice_acceptor_variant&splice_donor_variant&splice_region_variant&intron_variant;TOPBP1:ENST00000506779.1:n.*4797_*4913del:MODIFIER:downstream_gene_variant	0.142857	0.666667	0.5	0.5	0.5	0.4
287	ARMC8 - chr3:138229011 GTA>G	ARMC8:ENST00000481646.5:c.486+2_486+3delTA:HIGH:splice_donor_variant&splice_region_variant&intron_variant;ARMC8:ENST00000358441.6:c.486+2_486+3delTA:HIGH:splice_donor_variant&splice_region_variant&intron_variant;ARMC8:ENST00000461822.5:c.528+2_528+3delTA:HIGH:splice_donor_variant&splice_region_variant&intron_variant;ARMC8:ENST00000471453.5:c.486+2_486+3delTA:HIGH:splice_donor_variant&splice_regio…	0.214286	0.166667	0.5	0.5	0.5	0.2
288	CEP70 - chr3:138529287 ACTGCAACACATTTCATAGAAAAATAATTAACTTTCTTAGATTACTTAGTTTATTAAAAAGTATTTATTAGTTATGCAGTCCCCATAC>A	CEP70:ENST00000264982.7:c.780+1_781-1delGTATGGGGACTGCATAACTAATAAATACTTTTTAATAAACTAAGTAATCTAAGAAAGTTAATTATTTTTCTATGAAATGTGTTGCAG:HIGH:splice_acceptor_variant&splice_donor_variant&splice_region_variant&intron_variant;CEP70:ENST00000481834.5:c.780+1_781-1delGTATGGGGACTGCATAACTAATAAATACTTTTTAATAAACTAAGTAATCTAAGAAAGTTAATTATTTTTCTATGAAATGTGTTGCAG:HIGH:splice_acceptor_variant&splice_donor_variant&splice…	0.142857	0.5	0.5	0	1	0.8
289	XRN1 - chr3:142403772 ACTTTAAAAGAATTCAAATAATTTAATTTTAATTCTTTCTCCATAATCACTTCACACTTAATAAAGTGAAAAAATTCTGAACTAAATAGCCACTGAC>A	XRN1:ENST00000264951.8:c.2004+1_2005-1delGTCAGTGGCTATTTAGTTCAGAATTTTTTCACTTTATTAAGTGTGAAGTGATTATGGAGAAAGAATTAAAATTAAATTATTTGAATTCTTTTAAAG:HIGH:splice_acceptor_variant&splice_donor_variant&splice_region_variant&intron_variant;XRN1:ENST00000392981.6:c.2004+1_2005-1delGTCAGTGGCTATTTAGTTCAGAATTTTTTCACTTTATTAAGTGTGAAGTGATTATGGAGAAAGAATTAAAATTAAATTATTTGAATTCTTTTAAAG:HIGH:splice_acceptor_variant&splice_…	0.142857	0.5	0.5	1	1	0.2
290	HLTF - chr3:149060686 GCCTAAAAATAAAACAAAAATAAACATAAAAATGGGCAAAACAGGACATTAGAATATAGGACACATTATCAAATCAAATCTATTACATGTTA>G	HLTF:ENST00000310053.9:c.1240+2_1241delTAACATGTAATAGATTTGATTTGATAATGTGTCCTATATTCTAATGTCCTGTTTTGCCCATTTTTATGTTTATTTTTGTTTTATTTTTAGG:HIGH:frameshift_variant&splice_acceptor_variant&splice_donor_variant&splice_region_variant&intron_variant;HLTF:ENST00000465259.5:c.1240+2_1241delTAACATGTAATAGATTTGATTTGATAATGTGTCCTATATTCTAATGTCCTGTTTTGCCCATTTTTATGTTTATTTTTGTTTTATTTTTAGG:HIGH:frameshift_variant&splice_…	0.142857	0.666667	0	0.5	0	0.4
291	GMPS - chr3:155916194 T>G	GMPS:ENST00000496455.6:c.1212+2T>G:HIGH:splice_donor_variant&intron_variant	0.142857	0.5	0	0.5	0.5	0.2
292	GOLIM4 - chr3:168029778 A>G	GOLIM4:ENST00000470487.5:c.1433+2T>C:HIGH:splice_donor_variant&intron_variant;GOLIM4:ENST00000309027.4:c.1349+2T>C:HIGH:splice_donor_variant&intron_variant	0.142857	0.166667	0	0	0	0
293	TTC14 - chr3:180603013 AAGGTCAGTTTAGCCTTAAAATCTTTAAGATTGCGGTTCGGTTTAACAGTACTTCAGGTGAAACGGAACTCAAAACTATCGTTAGTGATTTTGTTAATTTTTTTTTTTT>A	TTC14:ENST00000296015.8:c.286+1_287-1del:HIGH:splice_acceptor_variant&splice_donor_variant&splice_region_variant&intron_variant;TTC14:ENST00000412756.6:c.286+1_287-1del:HIGH:splice_acceptor_variant&splice_donor_variant&splice_region_variant&intron_variant;TTC14:ENST00000465065.5:c.286+1_287-1del:HIGH:splice_acceptor_variant&splice_donor_variant&splice_region_variant&intron_variant;TTC14:ENST00000…	0.142857	0.833333	0	1	0	0.2
294	ABCF3 - chr3:184189754 CCAGGTGTGGGGCCTGGCAGGGCTGGGGGTCCCATCCCAGGGGTTCCAGAGTGGGGGATAGTGGGGGAATTTGACCAATGCCTACACTCCTCCACCTG>C	ABCF3:ENST00000429586.6:c.1314+3_1316delGTGGGGCCTGGCAGGGCTGGGGGTCCCATCCCAGGGGTTCCAGAGTGGGGGATAGTGGGGGAATTTGACCAATGCCTACACTCCTCCACCTGCAGGT:HIGH:frameshift_variant&splice_acceptor_variant&splice_region_variant&intron_variant;ABCF3:ENST00000292808.5:c.1296+3_1298delGTGGGGCCTGGCAGGGCTGGGGGTCCCATCCCAGGGGTTCCAGAGTGGGGGATAGTGGGGGAATTTGACCAATGCCTACACTCCTCCACCTGCAGGT:HIGH:frameshift_variant&splice_accepto…	0.142857	0.333333	0.5	0.5	0	0
295	ALG3 - chr3:184245613 TACCTGGAAGATGAGAGAAAATGTGAGCCTGGGTCAGGTCACACAGACTAGTACCTAACCAGCCCCTCACATCCTCCCTGAACTTCCTGTCCCCACTC>T	ALG3:ENST00000397676.7:c.296+3_298delGAGTGGGGACAGGAAGTTCAGGGAGGATGTGAGGGGCTGGTTAGGTACTAGTCTGTGTGACCTGACCCAGGCTCACATTTTCTCTCATCTTCCAGGT:HIGH:frameshift_variant&splice_acceptor_variant&splice_region_variant&intron_variant;ALG3:ENST00000411922.5:c.197-95_198delGAGTGGGGACAGGAAGTTCAGGGAGGATGTGAGGGGCTGGTTAGGTACTAGTCTGTGTGACCTGACCCAGGCTCACATTTTCTCTCATCTTCCAGGT:HIGH:frameshift_variant&splice_acceptor_var…	0.142857	0.666667	0	0.5	0	0
296	PSMD2 - chr3:184301656 CAGGTAAGATCTTTCTTCTTGGGAATCCGAAGGGGGCTCTGAGGCTCTGAGATAATTCAGAATTTTCTTGTGGAGTACAATCTGTCTTGGAGCATCAGTGTATTGAATTTCCCAGACGCTGGATTCCTTGACCCACAGAGAAGTGCTTCCCCTGAAGCTGTGCTCTCTTAATCGTCTGGGACTATCTGT>C	PSMD2:ENST00000310118.8:c.479+2_480del:HIGH:frameshift_variant&splice_acceptor_variant&splice_donor_variant&splice_region_variant&intron_variant;PSMD2:ENST00000439383.5:c.89+2_90del:HIGH:frameshift_variant&splice_acceptor_variant&splice_donor_variant&splice_region_variant&intron_variant;PSMD2:ENST00000433010.5:c.*531+2_*532del:HIGH:splice_acceptor_variant&splice_donor_variant&splice_region_varian…	0.142857	0.166667	0	0.5	0	0.2
297	PSMD2 - chr3:184308564 CCAGGTGAGAGGCTGAGTAGAGGGGAGGGCTCAGGCTGTATTCTCAAACTGGAGAATGTACATATACTTGCTTTGCTGAAACTGGCGTGGGCGGTGGCTTGTCGCTACTTTTCCATCTCTCTTTTCAATTTTCTTACCCTA>C	PSMD2:ENST00000310118.8:c.2544+2_2545del:HIGH:frameshift_variant&splice_acceptor_variant&splice_donor_variant&splice_region_variant&intron_variant;PSMD2:ENST00000435761.5:c.2067+2_2068del:HIGH:frameshift_variant&splice_acceptor_variant&splice_donor_variant&splice_region_variant&intron_variant;PSMD2:ENST00000439383.5:c.2154+2_2155del:HIGH:frameshift_variant&splice_acceptor_variant&splice_donor_var…	0.142857	0.833333	0	0.5	0.5	0.4
298	POLR2H - chr3:184365048 GGGTAAGTATTGAATACAGACAATAATAAGAGACTTTTTGCTGCTTCTGCTATTCTTTACTCTCTGATATTGCTGTTATTTTCA>G	POLR2H:ENST00000429568.1:c.157+3_159delAAGTATTGAATACAGACAATAATAAGAGACTTTTTGCTGCTTCTGCTATTCTTTACTCTCTGATATTGCTGTTATTTTCAGGT:HIGH:frameshift_variant&splice_acceptor_variant&splice_region_variant&intron_variant;POLR2H:ENST00000430783.5:c.157+3_159delAAGTATTGAATACAGACAATAATAAGAGACTTTTTGCTGCTTCTGCTATTCTTTACTCTCTGATATTGCTGTTATTTTCAGGT:HIGH:frameshift_variant&splice_acceptor_variant&splice_region_varian…	0.214286	0.666667	0	0.5	1	0.4
299	CHRD - chr3:184382527 GCAGGTAGGGAGCAAAGAGCCCCGGGCGTGAAGTTCTGAGTCTTCTCTATCACCCAGGAAAGGGGGGGAGGGTTTCTGACGGGCTCTCATCATCGTCCCTTCCC>G	CHRD:ENST00000204604.5:c.841+1_842-1del:HIGH:splice_acceptor_variant&splice_donor_variant&splice_region_variant&intron_variant;CHRD:ENST00000356534.7:c.*631+1_*632-1del:HIGH:splice_acceptor_variant&splice_donor_variant&splice_region_variant&intron_variant;CHRD:ENST00000420973.5:c.841+1_842-1del:HIGH:splice_acceptor_variant&splice_donor_variant&splice_region_variant&intron_variant;CHRD:ENST0000044…	0.142857	0.666667	0	0	0	0
300	CCDC50 - chr3:191380731 AGTAAGTTAATGAGTTTAGCTGATATTCTTTGGAAATATCCTAGTATATTTCTATCTGCACCTCTGCAGTTAATGATATTGACTGTATTTTGTTTAG>A	CCDC50:ENST00000392456.3:c.1137+2_1138delTAAGTTAATGAGTTTAGCTGATATTCTTTGGAAATATCCTAGTATATTTCTATCTGCACCTCTGCAGTTAATGATATTGACTGTATTTTGTTTAGG:HIGH:frameshift_variant&splice_acceptor_variant&splice_donor_variant&splice_region_variant&intron_variant;CCDC50:ENST00000392455.7:c.609+2_610delTAAGTTAATGAGTTTAGCTGATATTCTTTGGAAATATCCTAGTATATTTCTATCTGCACCTCTGCAGTTAATGATATTGACTGTATTTTGTTTAGG:HIGH:frameshift_var…	0.142857	0.333333	0	0	0	0
301	CPN2 - chr3:194341178 G>A	CPN2:ENST00000323830.3:c.1525C>T:HIGH:stop_gained;CPN2:ENST00000429275.1:c.1525C>T:HIGH:stop_gained	0.142857	0.333333	0	0.5	0	0
302	ACAP2 - chr3:195381902 C>CTTGT	ACAP2:ENST00000326793.10:c.231_231+1insACAA:HIGH:frameshift_variant&splice_region_variant;ACAP2:ENST00000439666.1:c.99_99+1insACAA:HIGH:frameshift_variant&splice_region_variant;ACAP2:ENST00000618471.4:c.231_231+1insACAA:HIGH:frameshift_variant&splice_region_variant;ACAP2:ENST00000635383.1:c.231_231+1insACAA:HIGH:frameshift_variant&splice_region_variant;ACAP2:ENST00000480906.5:n.427_427+1insACAA:L…	0.214286	0.166667	0.5	0	0	0.6
303	ATP5I - chr4:673911 C>CTTTAATATGCTGTCATCTTCTGCCAATTCTCTGGCAATCCGTTTCAGTTCATCCTGCTTCTTCTTCTCTTCTGCTGCTATCCTCCTCTCCTCTTCTGCCCGAGGTTTTAGGTAAT	ATP5I:ENST00000304312.4:c.91_91+1insATTACCTAAAACCTCGGGCAGAAGAGGAGAGGAGGATAGCAGCAGAAGAGAAGAAGAAGCAGGATGAACTGAAACGGATTGCCAGAGAATTGGCAGAAGATGACAGCATATTAAA:HIGH:frameshift_variant&splice_region_variant;ATP5I:ENST00000515202.5:n.210_210+1insATTACCTAAAACCTCGGGCAGAAGAGGAGAGGAGGATAGCAGCAGAAGAGAAGAAGAAGCAGGATGAACTGAAACGGATTGCCAGAGAATTGGCAGAAGATGACAGCATATTAAA:LOW:splice_region_variant&non_coding_transcript…	0.214286	0.333333	0	1	1	0.4
304	FGFRL1 - chr4:1023720 GGGTGAGCAGGGGGTGACGGGGGTGGGGGGCGTCCGTCTGTCCCGGCCCCTTGGCTGCATCCCCGTCCTCTGACCTCCACGCCACCCCACCCCGCA>G	FGFRL1:ENST00000264748.6:c.433+1_434-1delGTGAGCAGGGGGTGACGGGGGTGGGGGGCGTCCGTCTGTCCCGGCCCCTTGGCTGCATCCCCGTCCTCTGACCTCCACGCCACCCCACCCCGCAG:HIGH:splice_acceptor_variant&splice_donor_variant&splice_region_variant&intron_variant;FGFRL1:ENST00000510644.5:c.433+1_434-1delGTGAGCAGGGGGTGACGGGGGTGGGGGGCGTCCGTCTGTCCCGGCCCCTTGGCTGCATCCCCGTCCTCTGACCTCCACGCCACCCCACCCCGCAG:HIGH:splice_acceptor_variant&splice_do…	0.142857	0.5	0	0	0	0
305	BOD1L1 - chr4:13581051 TCTTCTAAAAAAAAAAAATTCACTTAGAAAATCGGTTCGAAAATTTCTTGTGTGTGAACTGAAAACACACCAAGTACCTAC>T	BOD1L1:ENST00000040738.9:c.8668+1_8671delGTAGGTACTTGGTGTGTTTTCAGTTCACACACAAGAAATTTTCGAACCGATTTTCTAAGTGAATTTTTTTTTTTTAGAAG:HIGH:splice_acceptor_variant&splice_donor_variant&disruptive_inframe_deletion&splice_region_variant&intron_variant;BOD1L1:ENST00000507943.1:c.-85_-6delGTAGGTACTTGGTGTGTTTTCAGTTCACACACAAGAAATTTTCGAACCGATTTTCTAAGTGAATTTTTTTTTTTTAGAAG:MODIFIER:upstream_gene_variant;BOD1L1:ENST000…	0.142857	0.166667	0	0	0	0
306	GBA3 - chr4:22818881 A>T	GBA3:ENST00000508166.5:c.1368A>T:HIGH:stop_lost;GBA3:ENST00000503442.1:c.447A>T:HIGH:stop_lost;GBA3:ENST00000511446.2:c.855A>T:HIGH:stop_lost;GBA3:ENST00000610628.4:c.1366-1A>T:HIGH:splice_acceptor_variant&intron_variant;GBA3:ENST00000613293.4:c.445-1A>T:HIGH:splice_acceptor_variant&intron_variant;GBA3:ENST00000508264.1:n.326A>T:MODIFIER:non_coding_transcript_exon_variant	0.142857	0.666667	0	0.5	0	0
307	ANAPC4 - chr4:25388738 ATTTAGGTAAGATACGCCTTTTCTTGTTTTCAAGTAAGATAATCTGCTATTATTTGGAAGACAGAATTGAAAGATGACCCAATTTACTTCTATAT>A	ANAPC4:ENST00000315368.7:c.470+1_471-1delGTAAGATACGCCTTTTCTTGTTTTCAAGTAAGATAATCTGCTATTATTTGGAAGACAGAATTGAAAGATGACCCAATTTACTTCTATATTTTAG:HIGH:splice_acceptor_variant&splice_donor_variant&splice_region_variant&intron_variant;ANAPC4:ENST00000505080.1:c.*184+1_*185-1delGTAAGATACGCCTTTTCTTGTTTTCAAGTAAGATAATCTGCTATTATTTGGAAGACAGAATTGAAAGATGACCCAATTTACTTCTATATTTTAG:HIGH:splice_acceptor_variant&splice_do…	0.142857	0.166667	0	0	0.5	0.4
308	PGM2 - chr4:37847109 GAGGTAGGGTGTTTCTGGGACTCACTCATTTTCCTTTCATCTGCTCTGTAGAAGATCTAAGGCATGTCTTTCTCTTTTGGATTATCCCTTT>G	PGM2:ENST00000381967.8:c.1188+2_1189delTAGGGTGTTTCTGGGACTCACTCATTTTCCTTTCATCTGCTCTGTAGAAGATCTAAGGCATGTCTTTCTCTTTTGGATTATCCCTTTAGG:HIGH:frameshift_variant&splice_acceptor_variant&splice_donor_variant&splice_region_variant&intron_variant;PGM2:ENST00000510084.2:c.72+2_73delTAGGGTGTTTCTGGGACTCACTCATTTTCCTTTCATCTGCTCTGTAGAAGATCTAAGGCATGTCTTTCTCTTTTGGATTATCCCTTTAGG:HIGH:frameshift_variant&splice_accept…	0.142857	0.666667	0	1	1	0.8
309	KLF3 - chr4:38688838 T>TA	KLF3:ENST00000261438.9:c.318dupA:HIGH:frameshift_variant;KLF3:ENST00000514033.1:c.318dupA:HIGH:frameshift_variant	0.142857	0.166667	0	0	0	0.2
310	RBM47 - chr4:40630621 TCTAGAAAGGGAACAAAAAAACACTGCATTTAGAAACAGCAGCCAAGCCCTCGCTTCACCTTGCCTGCTCTCTGGGGAGTTGGCTCGAACCCCCACCCCATCCCAATTCCCAAGAAACCCAGATGTCCGCAATCCGCGCCCCACCCCCTCCGCCTTAC>T	RBM47:ENST00000511598.5:c.-399+1_-398-1del:HIGH:splice_acceptor_variant&splice_donor_variant&splice_region_variant&intron_variant;RBM47:ENST00000505414.5:c.-314+1_-313-1del:HIGH:splice_acceptor_variant&splice_donor_variant&splice_region_variant&intron_variant;RBM47:ENST00000514014.1:c.-191999_-258del:MODIFIER:5_prime_UTR_variant;RBM47:ENST00000505220.1:c.-555_-399del:MODIFIER:5_prime_UTR_variant;…	0.142857	0.166667	0	0	0	0
311	ATP8A1 - chr4:42455419 TCTAAAGCGCACAAACTGGTCATTATGTCAAGCAGCCAAATGCAGGGTGAACCTTTATCTCCCAAGTATTCAATGAAACAGGAATTATCAAATGTCCTAAACTTAC>T	ATP8A1:ENST00000506602.5:c.387+1_401del:HIGH:frameshift_variant&splice_acceptor_variant&splice_donor_variant&splice_region_variant&intron_variant;ATP8A1:ENST00000381668.9:c.2694+1_2695-1del:HIGH:splice_acceptor_variant&splice_donor_variant&splice_region_variant&intron_variant;ATP8A1:ENST00000514372.5:c.*346+1_*347-1del:HIGH:splice_acceptor_variant&splice_donor_variant&splice_region_variant&intron…	0.142857	0.166667	0.5	0	0	0.6
312	SRP72 - chr4:56474197 AGTGAGTATCCTTGTGGTGTACCCATACAGTCATGAATTATTATTCATATTTAGTATTTAACTGGTATTTTGTCCCCTGACAG>A	SRP72:ENST00000342756.9:c.498+2_499delTGAGTATCCTTGTGGTGTACCCATACAGTCATGAATTATTATTCATATTTAGTATTTAACTGGTATTTTGTCCCCTGACAGG:HIGH:frameshift_variant&splice_acceptor_variant&splice_donor_variant&splice_region_variant&intron_variant;SRP72:ENST00000510663.5:c.498+2_499delTGAGTATCCTTGTGGTGTACCCATACAGTCATGAATTATTATTCATATTTAGTATTTAACTGGTATTTTGTCCCCTGACAGG:HIGH:frameshift_variant&splice_acceptor_variant&spl…	0.214286	0.833333	0	1	0	0
313	POLR2B - chr4:57010887 AGTGTGTATAGATGGAATTAGTTTTTTAAACTATAGTTAATCTTTAGTTGTTGCTTAGTATAGAATTGTTAAGTGTAAAATGCTTTTGCTTTTTCATTGTAG>A	POLR2B:ENST00000314595.5:c.1688+1_1689-1del:HIGH:splice_acceptor_variant&splice_donor_variant&splice_region_variant&intron_variant;POLR2B:ENST00000431623.6:c.1463+1_1464-1del:HIGH:splice_acceptor_variant&splice_donor_variant&splice_region_variant&intron_variant;POLR2B:ENST00000441246.6:c.1667+1_1668-1del:HIGH:splice_acceptor_variant&splice_donor_variant&splice_region_variant&intron_variant;POLR2B…	0.142857	0.666667	0	1	0.5	0.6
314	ALB - chr4:73417669 T>TCTATCC	ALB:ENST00000295897.8:c.1428_1428+1insCTATCC:HIGH:splice_donor_variant&intron_variant;ALB:ENST00000415165.6:c.852_852+1insCTATCC:HIGH:splice_donor_variant&intron_variant;ALB:ENST00000621628.4:c.789_789+1insCTATCC:HIGH:splice_donor_variant&intron_variant;ALB:ENST00000621085.4:c.789_789+1insCTATCC:HIGH:splice_donor_variant&intron_variant;ALB:ENST00000476441.6:c.*707_*707+1insCTATCC:HIGH:splice_dono…	0.142857	0.166667	0	0	0	0
315	CXCL3 - chr4:74038176 TCTGCAGAGAGAAGGGAATTCCGTGAGACAGGAGGTCGGGCTGGGGACAGGGTTGGGGCAGCGGGAGAGTCGGGGACCCCAGCGGTGGCAGCGGAAGCGCGGGGCGGGACTTAC>T	CXCL3:ENST00000296026.4:c.224+1_225-1del:HIGH:splice_acceptor_variant&splice_donor_variant&splice_region_variant&intron_variant;CXCL3:ENST00000502974.1:n.400+1_401-1del:HIGH:splice_acceptor_variant&splice_donor_variant&splice_region_variant&intron_variant;CXCL3:ENST00000510390.1:n.263+1_264-1del:HIGH:splice_acceptor_variant&splice_donor_variant&splice_region_variant&intron_variant;CXCL3:ENST00000…	0.214286	0.5	0.5	1	1	0.8
316	CXCL3 - chr4:74038412 TCCTAGGGAAGAATAGACTCGCTGATTGAGCGGGGCTGTCGGCGCGGGGCGCCCACCCCAGCCGCGTCCGGCCCGGGGACCCCAGGGCGCCGGGACCCA>T	CXCL3:ENST00000296026.4:c.100+2_101delTGGGTCCCGGCGCCCTGGGGTCCCCGGGCCGGACGCGGCTGGGGTGGGCGCCCCGCGCCGACAGCCCCGCTCAATCAGCGAGTCTATTCTTCCCTAGG:HIGH:frameshift_variant&splice_acceptor_variant&splice_donor_variant&splice_region_variant&intron_variant;CXCL3:ENST00000511669.1:n.296+2_297delTGGGTCCCGGCGCCCTGGGGTCCCCGGGCCGGACGCGGCTGGGGTGGGCGCCCCGCGCCGACAGCCCCGCTCAATCAGCGAGTCTATTCTTCCCTAGG:HIGH:splice_accepto…	0.357143	0.333333	0.5	1	1	0.8
317	RCHY1 - chr4:75491781 TCCTGTAAATGAAATAAATGTTAGTGCTTGTATGAAGACAATATAAACATCCAAGTATTTTAAATTCAAGAGCTGAGACTTCCAAAGTAAAAAATATTTTAAGCCTA>T	RCHY1:ENST00000324439.9:c.450+2_451del:HIGH:frameshift_variant&splice_acceptor_variant&splice_donor_variant&splice_region_variant&intron_variant;RCHY1:ENST00000380840.6:c.330+2_331del:HIGH:frameshift_variant&splice_acceptor_variant&splice_donor_variant&splice_region_variant&intron_variant;RCHY1:ENST00000505105.5:c.450+2_451del:HIGH:frameshift_variant&splice_acceptor_variant&splice_donor_variant&s…	0.142857	0.166667	0.5	0	1	0.8
318	ANTXR2 - chr4:80055217 GCCTATGGAGAATGAGGAGGGAAAGAGAGAAAAAAAGAGAGGGGAGAGGGAGAAAGTGAATTATTCAAATATCAAGCTATACATTCCGAGACACACAGCGATGTACAGTGGGGTGTAGAGAACAGTCTCAGTTCAATACTCA>G	ANTXR2:ENST00000307333.7:c.486+2_487del:HIGH:frameshift_variant&splice_acceptor_variant&splice_donor_variant&splice_region_variant&intron_variant;ANTXR2:ENST00000403729.6:c.486+2_487del:HIGH:frameshift_variant&splice_acceptor_variant&splice_donor_variant&splice_region_variant&intron_variant;ANTXR2:ENST00000404191.5:c.255+2_256del:HIGH:frameshift_variant&splice_acceptor_variant&splice_donor_varian…	0.214286	0.5	0.5	0.5	1	0.8
319	HNRNPD - chr4:82356682 GCCTGCAGCACATTAATAGGTTCACTAAAGTCAGAAGATCAGCAAAGATCTTTACTTCAGGATAATTAAAAAGCAGAAAAGCTTAAGATAGAGTAAACTTAGGCTCTAGCTTA>G	HNRNPD:ENST00000313899.11:c.853+2_854del:HIGH:frameshift_variant&splice_acceptor_variant&splice_donor_variant&splice_region_variant&intron_variant;HNRNPD:ENST00000352301.8:c.796+2_797del:HIGH:frameshift_variant&splice_acceptor_variant&splice_donor_variant&splice_region_variant&intron_variant;HNRNPD:ENST00000509263.5:c.652+2_653del:HIGH:frameshift_variant&splice_acceptor_variant&splice_donor_varia…	0.142857	0.666667	0.5	1	0.5	0.2
320	LARP1B - chr4:128122038 G>GA	LARP1B:ENST00000512292.5:c.1380dupA:HIGH:frameshift_variant;LARP1B:ENST00000507377.1:c.1284dupA:HIGH:frameshift_variant;LARP1B:ENST00000326639.10:c.1380dupA:HIGH:frameshift_variant;LARP1B:ENST00000508819.5:c.1239dupA:HIGH:frameshift_variant;LARP1B:ENST00000507259.5:c.-79_-78insA:MODIFIER:upstream_gene_variant	0.142857	0.333333	0	0.5	1	0.6
321	MAML3 - chr4:139889929 GC>G	MAML3:ENST00000509479.6:c.1506delG:HIGH:frameshift_variant;MAML3:ENST00000502696.1:c.109-159263delG:MODIFIER:intron_variant	0.142857	0.166667	0	0	1	0.8
322	MAML3 - chr4:139889931 TGCTGCTGCTGC>T	MAML3:ENST00000509479.6:c.1494_1504delGCAGCAGCAGC:HIGH:frameshift_variant;MAML3:ENST00000398940.1:c.108+3_108+13delGCAGCAGCAGC:LOW:splice_region_variant&intron_variant;MAML3:ENST00000502696.1:c.109-159275_109-159265delGCAGCAGCAGC:MODIFIER:intron_variant	0.142857	0.166667	0	0	1	0.8
323	GAB1 - chr4:143415629 C>CA	GAB1:ENST00000262995.8:c.231dupA:HIGH:frameshift_variant;GAB1:ENST00000262994.8:c.231dupA:HIGH:frameshift_variant;GAB1:ENST00000511836.1:c.126dupA:HIGH:frameshift_variant;GAB1:ENST00000514639.5:c.231dupA:HIGH:frameshift_variant;GAB1:ENST00000509992.1:c.168dupA:HIGH:frameshift_variant;GAB1:ENST00000505913.5:c.-79dupA:MODIFIER:5_prime_UTR_variant;GAB1:ENST00000515366.5:c.-79dupA:MODIFIER:5_prime_UT…	0.142857	0.166667	0	0	0.5	0.6
324	ABCE1 - chr4:145123356 CGGTAAATATCTTGCTCCTAGCCATATTTTGATTATGTATACTGTCCTACAAGTGTGCTTAATATAACAGTCGAATGTTTTATGATAGAAAGCTATAAGATTTCAAAATCATTGTGTTTTA>C	ABCE1:ENST00000296577.8:c.1517+1_1518-1del:HIGH:splice_acceptor_variant&splice_donor_variant&splice_region_variant&intron_variant;ABCE1:ENST00000507193.5:c.*461+1_*462-1del:HIGH:splice_acceptor_variant&splice_donor_variant&splice_region_variant&intron_variant;ABCE1:ENST00000515678.5:n.537+1_538-1del:HIGH:splice_acceptor_variant&splice_donor_variant&splice_region_variant&intron_variant;ABCE1:ENST0…	0.142857	0.666667	0	1	0	0.4
325	OTUD4 - chr4:145150699 TCTGTTGTAAGAACCCAAAAGTACATGATAATATTCATATTATAAACAATCCCAAGTACCATCATCCCAATCCCAAAGGAATGATAGCTTGATGTGCTCCTAC>T	OTUD4:ENST00000454497.6:c.877+1_878-1del:HIGH:splice_acceptor_variant&splice_donor_variant&splice_region_variant&intron_variant;OTUD4:ENST00000509517.1:n.94+1_95-1del:HIGH:splice_acceptor_variant&splice_donor_variant&splice_region_variant&intron_variant;OTUD4:ENST00000447906.6:c.1072+1_1073-1del:HIGH:splice_acceptor_variant&splice_donor_variant&splice_region_variant&intron_variant;OTUD4:ENST00000…	0.142857	0.333333	0	0.5	0	0.4
326	RP11-597D13.9 - chr4:158171481 A>G	RP11-597D13.9:ENST00000503611.5:n.729+1A>G:HIGH:splice_donor_variant&intron_variant;RP11-597D13.9:ENST00000505532.5:n.108+1A>G:HIGH:splice_donor_variant&intron_variant;RP11-597D13.9:ENST00000509463.5:n.253+1A>G:HIGH:splice_donor_variant&intron_variant;FAM198B:ENST00000393807.9:c.-106T>C:MODIFIER:5_prime_UTR_variant;FAM198B:ENST00000585682.5:c.-106T>C:MODIFIER:5_prime_UTR_variant;FAM198B:ENST00000…	0.214286	0.5	0	1	0	0
327	PRIMPOL - chr4:184691581 TGTAAGTTACTAATTTTTACATTTACCACAAAGTAAAAATTAGATAACTGTAATATGTAATAGTTTTGCTATCTTTCTGATTCAG>T	PRIMPOL:ENST00000314970.10:c.1378+3_1380delAAGTTACTAATTTTTACATTTACCACAAAGTAAAAATTAGATAACTGTAATATGTAATAGTTTTGCTATCTTTCTGATTCAGGT:HIGH:frameshift_variant&splice_acceptor_variant&splice_region_variant&intron_variant;PRIMPOL:ENST00000515774.5:c.991+3_993delAAGTTACTAATTTTTACATTTACCACAAAGTAAAAATTAGATAACTGTAATATGTAATAGTTTTGCTATCTTTCTGATTCAGGT:HIGH:frameshift_variant&splice_acceptor_variant&splice_region…	0.142857	0.333333	1	0	0.5	0.4
328	CTD-2297D10.2 - chr5:5133769 TCCTTAGATCAAAATCCACAAAATGGTGAGGTTTGAAATGAAAAGCCACAGACCGACGGCAAGCAAGACTACCTTCTCTACCCCTCCCTGTCTTCACA>T	CTD-2297D10.2:ENST00000512155.1:n.302+2_303delTGTGAAGACAGGGAGGGGTAGAGAAGGTAGTCTTGCTTGCCGTCGGTCTGTGGCTTTTCATTTCAAACCTCACCATTTTGTGGATTTTGATCTAAGG:HIGH:splice_acceptor_variant&splice_donor_variant&splice_region_variant&intron_variant&non_coding_transcript_exon_variant	0.142857	0.166667	0	0	0	0
329	GUSBP1 - chr5:21459582 AAGGTGGGTTTCATGAAGCGAGTCCTGGCGGGGTGGGCCGTGTCGGGGGAGCTGGGGCGCCGCACTAACTAGGCCGCCTCTCTTTTCTTGCTCC>A	GUSBP1:ENST00000607545.5:n.29+1_30-1delGTGGGTTTCATGAAGCGAGTCCTGGCGGGGTGGGCCGTGTCGGGGGAGCTGGGGCGCCGCACTAACTAGGCCGCCTCTCTTTTCTTGCTCCAG:HIGH:splice_acceptor_variant&splice_donor_variant&splice_region_variant&intron_variant;GUSBP1:ENST00000508260.5:n.221-93_221-1delGTGGGTTTCATGAAGCGAGTCCTGGCGGGGTGGGCCGTGTCGGGGGAGCTGGGGCGCCGCACTAACTAGGCCGCCTCTCTTTTCTTGCTCCAG:HIGH:splice_acceptor_variant&splice_region_…	0.142857	0.333333	0	0	0	0
330	DAB2 - chr5:39394234 C>CT	DAB2:ENST00000320816.10:c.86dupA:HIGH:frameshift_variant;DAB2:ENST00000509337.5:c.86dupA:HIGH:frameshift_variant;DAB2:ENST00000511792.5:c.86dupA:HIGH:frameshift_variant;DAB2:ENST00000503513.5:c.86dupA:HIGH:frameshift_variant;DAB2:ENST00000545653.5:c.86dupA:HIGH:frameshift_variant;DAB2:ENST00000339788.10:c.86dupA:HIGH:frameshift_variant;DAB2:ENST00000507539.5:c.86dupA:HIGH:frameshift_variant;DAB2:…	0.142857	0.166667	0	0	0.5	0.6
331	NDUFS4 - chr5:53646231 A>T	NDUFS4:ENST00000296684.9:c.178-2A>T:HIGH:splice_acceptor_variant&intron_variant;NDUFS4:ENST00000506974.5:c.350-2A>T:HIGH:splice_acceptor_variant&intron_variant;NDUFS4:ENST00000506765.1:c.166-2A>T:HIGH:splice_acceptor_variant&intron_variant;NDUFS4:ENST00000507026.5:c.*152-2A>T:HIGH:splice_acceptor_variant&intron_variant;NDUFS4:ENST00000502423.5:c.*45-2A>T:HIGH:splice_acceptor_variant&intron_varian…	0.142857	0.166667	0	0	0	0.2
332	CWC27 - chr5:64804306 C>CA	CWC27:ENST00000381070.7:c.864dupA:HIGH:frameshift_variant;CWC27:ENST00000508024.1:c.864dupA:HIGH:frameshift_variant;CWC27:ENST00000506168.1:n.198dupA:MODIFIER:non_coding_transcript_exon_variant	0.142857	0.166667	0	0	0	0
333	HMGCR - chr5:75351313 AAGGTAACTTGTTATTCTCTTCGCTTTCAATCCTTCATTGCTTTGTCAAAAAGTAGTCTGTTTTCAAAATTATGTGCCGTGTTGTGAGATTTCTTTTGATTTCTTGAAC>A	HMGCR:ENST00000287936.8:c.1189+1_1190-1del:HIGH:splice_acceptor_variant&splice_donor_variant&splice_region_variant&intron_variant;HMGCR:ENST00000343975.9:c.1189+1_1190-1del:HIGH:splice_acceptor_variant&splice_donor_variant&splice_region_variant&intron_variant;HMGCR:ENST00000511206.5:c.1189+1_1190-1del:HIGH:splice_acceptor_variant&splice_donor_variant&splice_region_variant&intron_variant;HMGCR:ENS…	0.142857	0.5	0	0.5	0	0.2
334	IQGAP2 - chr5:76570657 G>GATATTTTATCCAGAAACAACAGAT	IQGAP2:ENST00000274364.10:c.381_381+1insATATTTTATCCAGAAACAACAGAT:HIGH:splice_donor_variant&intron_variant;IQGAP2:ENST00000514350.5:c.300_300+1insATATTTTATCCAGAAACAACAGAT:HIGH:splice_donor_variant&intron_variant;IQGAP2:ENST00000505766.5:c.231_231+1insATATTTTATCCAGAAACAACAGAT:HIGH:splice_donor_variant&intron_variant;IQGAP2:ENST00000379730.7:c.231_231+1insATATTTTATCCAGAAACAACAGAT:HIGH:splice_donor_v…	0.142857	0.333333	0	0.5	0	0
335	IQGAP2 - chr5:76590559 G>GA	IQGAP2:ENST00000274364.10:c.798dupA:HIGH:frameshift_variant;IQGAP2:ENST00000514350.5:c.717dupA:HIGH:frameshift_variant;IQGAP2:ENST00000505766.5:c.648dupA:HIGH:frameshift_variant;IQGAP2:ENST00000379730.7:c.648dupA:HIGH:frameshift_variant	0.142857	0.5	0	0.5	1	0.6
336	TTC37 - chr5:95536925 ACTTGAAAATATAAAAGCAAAATACACTACATTCTAGTAGTAGTAAAATGTATTTATGAACACTTTCCTAATTAGAAATACATACAAGTCACATTAGAGATTTAAAAAATCAACTTAC>A	TTC37:ENST00000358746.6:c.642+1_643-1del:HIGH:splice_acceptor_variant&splice_donor_variant&splice_region_variant&intron_variant;TTC37:ENST00000514952.5:c.498+1_499-1del:HIGH:splice_acceptor_variant&splice_donor_variant&splice_region_variant&intron_variant;TTC37:ENST00000503279.1:n.65+1_66-1del:HIGH:splice_acceptor_variant&splice_donor_variant&splice_region_variant&intron_variant;TTC37:ENST0000050…	0.142857	0.666667	0.5	1	1	0.4
337	ELL2 - chr5:95898360 G>GT	ELL2:ENST00000237853.8:c.1404dupA:HIGH:frameshift_variant;ELL2:ENST00000508757.1:c.-46dupA:MODIFIER:upstream_gene_variant;ELL2:ENST00000505584.1:n.*1867dupA:MODIFIER:downstream_gene_variant;ELL2:ENST00000513343.1:c.*403dupA:MODIFIER:downstream_gene_variant	0.142857	0.166667	0	0	0	0.2
338	PPIP5K2 - chr5:103177772 AAGGTAAACAGAGCTCTTGATTTGTGTTTTACCAGACATAAATAAAGAGCTTAAAGTTTCTCATTTTGAAAATGTTCTGTCATATTTCTT>A	PPIP5K2:ENST00000358359.7:c.2637+2_2638delTAAACAGAGCTCTTGATTTGTGTTTTACCAGACATAAATAAAGAGCTTAAAGTTTCTCATTTTGAAAATGTTCTGTCATATTTCTTAGG:HIGH:frameshift_variant&splice_acceptor_variant&splice_donor_variant&splice_region_variant&intron_variant;PPIP5K2:ENST00000414217.5:c.2637+2_2638delTAAACAGAGCTCTTGATTTGTGTTTTACCAGACATAAATAAAGAGCTTAAAGTTTCTCATTTTGAAAATGTTCTGTCATATTTCTTAGG:HIGH:frameshift_variant&splic…	0.142857	0.5	0	0.5	0	0
339	DCP2 - chr5:113001466 TCAGGTGTGTTCATATTTCTTGAAATGTAACTTTCATGATTGGGATAGTCATCTTCTGTCTGTAGCCATATTTTGAAAGTGAATTCTTAATGTTTCTG>T	DCP2:ENST00000389063.2:c.698+1_699-1delGTGTGTTCATATTTCTTGAAATGTAACTTTCATGATTGGGATAGTCATCTTCTGTCTGTAGCCATATTTTGAAAGTGAATTCTTAATGTTTCTGCAG:HIGH:splice_acceptor_variant&splice_donor_variant&splice_region_variant&intron_variant;DCP2:ENST00000515408.5:c.698+1_699-1delGTGTGTTCATATTTCTTGAAATGTAACTTTCATGATTGGGATAGTCATCTTCTGTCTGTAGCCATATTTTGAAAGTGAATTCTTAATGTTTCTGCAG:HIGH:splice_acceptor_variant&splice_do…	0.142857	0.166667	0	0	1	0.8
340	SNX2 - chr5:122827457 GAGGCATGTATAATAATTTTGCATTTATCTTAACAACATGGTCACATTTTGCTGCAATTTTGTGGTAAAGTTGAATTTAGCTTTCTACTAACGGACTTTTTAAAATGTACTTCAAC>G	SNX2:ENST00000379516.6:c.1437+1_1438-1del:HIGH:splice_acceptor_variant&splice_donor_variant&splice_region_variant&intron_variant;SNX2:ENST00000514949.1:c.1086+1_1087-1del:HIGH:splice_acceptor_variant&splice_donor_variant&splice_region_variant&intron_variant;SNX2:ENST00000510372.5:n.1266+1_1267-1del:HIGH:splice_acceptor_variant&splice_donor_variant&splice_region_variant&intron_variant;SNX2:ENST000…	0.142857	0.333333	0	0.5	0	0.2
341	CDC42SE2 - chr5:131359546 CTG>C	CDC42SE2:ENST00000360515.7:c.54+1_54+2delGT:HIGH:splice_donor_variant&intron_variant;CDC42SE2:ENST00000505065.1:c.54+1_54+2delGT:HIGH:splice_donor_variant&intron_variant;CDC42SE2:ENST00000395246.5:c.54+1_54+2delGT:HIGH:splice_donor_variant&intron_variant;CDC42SE2:ENST00000503291.5:c.-38_-37delGT:MODIFIER:5_prime_UTR_variant;CDC42SE2:ENST00000506419.5:n.*285_*286delTG:MODIFIER:downstream_gene_vari…	0.142857	0.166667	0.5	0.5	0	0.2
342	IRF1 - chr5:132486686 ACTGTCGAGGGAGAAAGCAGCTTAGGCCCAGGCCCACCTTAGCATTTCTTCCACTGCTCACCCTGGCCCACAGGTGACCAAAGGCCTGGCTGCTTAGGACCACACTCAC>A	IRF1:ENST00000245414.8:c.414+1_415-1del:HIGH:splice_acceptor_variant&splice_donor_variant&splice_region_variant&intron_variant;IRF1:ENST00000613424.4:c.414+1_415-1del:HIGH:splice_acceptor_variant&splice_donor_variant&splice_region_variant&intron_variant;IRF1:ENST00000437654.5:c.414+1_415-1del:HIGH:splice_acceptor_variant&splice_donor_variant&splice_region_variant&intron_variant;IRF1:ENST000004599…	0.142857	0.833333	0	1	0	0.4
343	TMCO6 - chr5:140643674 TGGTAGGTGAAGATGTCAGGTGAAATTCTGGGAGATGTTTCTTGATACTCTGGAATGCAGGTAACCTCTTCCTTCTTACACCTGACCCCCCAATTTGTCTTTGCA>T	TMCO6:ENST00000252100.6:c.936+1_937-1del:HIGH:splice_acceptor_variant&splice_donor_variant&splice_region_variant&intron_variant;TMCO6:ENST00000510336.5:n.1079+1_1080-1del:HIGH:splice_acceptor_variant&splice_donor_variant&splice_region_variant&intron_variant;TMCO6:ENST00000394671.7:c.918+1_919-1del:HIGH:splice_acceptor_variant&splice_donor_variant&splice_region_variant&intron_variant;TMCO6:ENST000…	0.142857	0.5	0	1	0	0
344	DIAPH1 - chr5:141580742 A>T	DIAPH1:ENST00000389054.7:c.824+2T>A:HIGH:splice_donor_variant&intron_variant;DIAPH1:ENST00000253811.10:c.692+2T>A:HIGH:splice_donor_variant&intron_variant;DIAPH1:ENST00000389057.9:c.797+2T>A:HIGH:splice_donor_variant&intron_variant;DIAPH1:ENST00000398557.8:c.824+2T>A:HIGH:splice_donor_variant&intron_variant;DIAPH1:ENST00000518047.5:c.797+2T>A:HIGH:splice_donor_variant&intron_variant;DIAPH1:ENST00…	0.142857	0.166667	0	0.5	0.5	0.6
345	DIAPH1 - chr5:141583484 C>A	DIAPH1:ENST00000389054.7:c.533+1G>T:HIGH:splice_donor_variant&intron_variant;DIAPH1:ENST00000253811.10:c.401+1G>T:HIGH:splice_donor_variant&intron_variant;DIAPH1:ENST00000389057.9:c.506+1G>T:HIGH:splice_donor_variant&intron_variant;DIAPH1:ENST00000398557.8:c.533+1G>T:HIGH:splice_donor_variant&intron_variant;DIAPH1:ENST00000518047.5:c.506+1G>T:HIGH:splice_donor_variant&intron_variant;DIAPH1:ENST00…	0.285714	0.333333	0	0.5	0.5	0.2
346	HDAC3 - chr5:141626070 TCCTGAAACCAACCAGCAGAGGGGAGCAGGCTGACCAAGTGGGCTGAAGGACCCATGTGGCCATATCTGAGGGACACCCTAGCTCACACTGGACAACAGGGGAGGAAATCAGGAGAGTGCTCA>T	HDAC3:ENST00000305264.7:c.920+2_921del:HIGH:frameshift_variant&splice_acceptor_variant&splice_donor_variant&splice_region_variant&intron_variant;HDAC3:ENST00000469550.6:n.993+2_994del:HIGH:splice_acceptor_variant&splice_donor_variant&splice_region_variant&intron_variant&non_coding_transcript_exon_variant;HDAC3:ENST00000475549.1:n.251+2_252del:HIGH:splice_acceptor_variant&splice_donor_variant&spli…	0.142857	0.333333	0.5	0.5	1	0.6
347	HDAC3 - chr5:141636629 TCCTGGGGGTGGGGAGAAGAGAGTTCGTCAGCTCTCACCCCTGGAGTTGCAACCCCGCCTCAAAACCTCCGTGTCCCAACCCCTCATGCATATCCCTGTTTCCTCA>T	HDAC3:ENST00000305264.7:c.55+2_56del:HIGH:frameshift_variant&splice_acceptor_variant&splice_donor_variant&splice_region_variant&intron_variant;HDAC3:ENST00000523088.5:c.55+2_56del:HIGH:frameshift_variant&splice_acceptor_variant&splice_donor_variant&splice_region_variant&intron_variant;HDAC3:ENST00000519474.5:c.55+2_56del:HIGH:frameshift_variant&splice_acceptor_variant&splice_donor_variant&splice_…	0.142857	0.5	1	1	1	0.8
348	ABLIM3 - chr5:149183451 G>GTGCAAAGACATCACCATGAACACTAGCA	ABLIM3:ENST00000309868.11:c.14_15insGCAAAGACATCACCATGAACACTAGCAT:HIGH:frameshift_variant&stop_gained&splice_region_variant;ABLIM3:ENST00000506113.5:c.14_15insGCAAAGACATCACCATGAACACTAGCAT:HIGH:frameshift_variant&stop_gained&splice_region_variant;ABLIM3:ENST00000504238.5:c.14_15insGCAAAGACATCACCATGAACACTAGCAT:HIGH:frameshift_variant&stop_gained&splice_region_variant;ABLIM3:ENST00000508983.5:c.14_15…	0.285714	0.5	0.5	1	1	0.8
349	CSF1R - chr5:150054223 TCCTGAGGGTGGGAGGGACCAGAAACTGTCAGTCCAGATCCATCAGGCCCAGCCCAACGTGCTTTACCGGCCACCCACCCCAAGCCTCACCCCACTCA>T	CSF1R:ENST00000286301.7:c.2763+2_2764delTGAGTGGGGTGAGGCTTGGGGTGGGTGGCCGGTAAAGCACGTTGGGCTGGGCCTGATGGATCTGGACTGACAGTTTCTGGTCCCTCCCACCCTCAGG:HIGH:frameshift_variant&splice_acceptor_variant&splice_donor_variant&splice_region_variant&intron_variant;CSF1R:ENST00000504875.5:c.*584+2_*585delTGAGTGGGGTGAGGCTTGGGGTGGGTGGCCGGTAAAGCACGTTGGGCTGGGCCTGATGGATCTGGACTGACAGTTTCTGGTCCCTCCCACCCTCAGG:HIGH:splice_accep…	0.142857	0.5	0	1	0	0
350	CSF1R - chr5:150056136 GCCTGGGATGACAGTCCCCAGTTATTTTGGGCCCCGACTCTTCACCCCCTCCCCAGCCTGGCCCAAGCCCTCCCAGCACTTA>G	CSF1R:ENST00000286301.7:c.2442+2_2443delTAAGTGCTGGGAGGGCTTGGGCCAGGCTGGGGAGGGGGTGAAGAGTCGGGGCCCAAAATAACTGGGGACTGTCATCCCAGG:HIGH:frameshift_variant&splice_acceptor_variant&splice_donor_variant&splice_region_variant&intron_variant;CSF1R:ENST00000504875.5:c.*263+2_*264delTAAGTGCTGGGAGGGCTTGGGCCAGGCTGGGGAGGGGGTGAAGAGTCGGGGCCCAAAATAACTGGGGACTGTCATCCCAGG:HIGH:splice_acceptor_variant&splice_donor_variant…	0.142857	0.333333	0	1	0	0.4
351	TCOF1 - chr5:150374808 TCAGGTGAGGCAGAGGGGAGGGGTGGAGAGTAGCCCCATGCCTAAACCCCAGCACCTGCATGGGTGTGGCCACCTTTGCCACATCCAGCTCCTGTCTCCACACGTCCACCCTCTGGGCTCTCCCCTCATCCTGTTTCTCACTC>T	TCOF1:ENST00000323668.11:c.1047+2_1048del:HIGH:frameshift_variant&splice_acceptor_variant&splice_donor_variant&splice_region_variant&intron_variant;TCOF1:ENST00000394269.7:c.1278+2_1279del:HIGH:frameshift_variant&splice_acceptor_variant&splice_donor_variant&splice_region_variant&intron_variant;TCOF1:ENST00000504761.6:c.1278+2_1279del:HIGH:frameshift_variant&splice_acceptor_variant&splice_donor_va…	0.142857	0.166667	0	0	0	0
352	CCNG1 - chr5:163437659 ACCCAGGACAGTCCCCCTCCCCGGGCCTCTCTCCTCTTGCCTACGAGTCCCCTCTCCTCGTAGGCCTCTCGGATCTGATATCGTGGGGTGAGGTGAGCAGG>A	CCNG1:ENST00000393929.5:c.-42_-40-3delAGGACAGTCCCCCTCCCCGGGCCTCTCTCCTCTTGCCTACGAGTCCCCTCTCCTCGTAGGCCTCTCGGATCTGATATCGTGGGGTGAGGTGAGCAGGCCC:HIGH:splice_donor_variant&splice_region_variant&5_prime_UTR_variant&intron_variant;CCNG1:ENST00000510097.5:c.-88_-1+12delAGGACAGTCCCCCTCCCCGGGCCTCTCTCCTCTTGCCTACGAGTCCCCTCTCCTCGTAGGCCTCTCGGATCTGATATCGTGGGGTGAGGTGAGCAGGCCC:HIGH:splice_donor_variant&splice_regio…	0.214286	0.166667	0.5	0.5	0	0.2
353	DOCK2 - chr5:169712007 TGTGAGTACCATACTGAATGGCATCTCTGCACCTCCCCCTAAGGGGAGAAGAATGGAAGAGCTGGGTGGCCCATGTATCATTTTCTTTCCTGACCCCACAATGCTATTTCCAG>T	DOCK2:ENST00000256935.12:c.1555+1_1556-1del:HIGH:splice_acceptor_variant&splice_donor_variant&splice_region_variant&intron_variant;DOCK2:ENST00000524185.5:c.1555+1_1556-1del:HIGH:splice_acceptor_variant&splice_donor_variant&splice_region_variant&intron_variant;DOCK2:ENST00000540750.5:c.109+1_110-1del:HIGH:splice_acceptor_variant&splice_donor_variant&splice_region_variant&intron_variant;DOCK2:ENST…	0.142857	0.166667	0	0.5	0	0
354	NPM1 - chr5:171392816 GGTAGAGATGGC>*,GAGAGATGGC	NPM1:ENST00000296930.9:c.459+1_459+2delGT:HIGH:splice_donor_variant&intron_variant;NPM1:ENST00000517671.5:c.459+1_459+2delGT:HIGH:splice_donor_variant&intron_variant;NPM1:ENST00000351986.10:c.459+1_459+2delGT:HIGH:splice_donor_variant&intron_variant;NPM1:ENST00000393820.2:c.459+1_459+2delGT:HIGH:splice_donor_variant&intron_variant;NPM1:ENST00000521672.5:c.267+1_267+2delGT:HIGH:splice_donor_varian…	0.142857	0.166667	0	0	0	0
355	KIAA1191 - chr5:176347807 TCCTACAAAAGTGAACCAGAGTGCAAATGATTTCAAAACCAGTAAACAGCTCCCGGTATACAATATGGTAAGATGTCTGCCATGCTGCTCTCTTTTTTGAAGGTGCTGCCTTA>T	KIAA1191:ENST00000298569.8:c.709+2_710del:HIGH:frameshift_variant&splice_acceptor_variant&splice_donor_variant&splice_region_variant&intron_variant;KIAA1191:ENST00000393725.6:c.652+2_653del:HIGH:frameshift_variant&splice_acceptor_variant&splice_donor_variant&splice_region_variant&intron_variant;KIAA1191:ENST00000510164.5:c.709+2_710del:HIGH:frameshift_variant&splice_acceptor_variant&splice_donor_…	0.285714	0.666667	0.5	1	1	0.8
356	RNF44 - chr5:176529643 GCCTGCATGCGGGCAGGAGACGGGGTCAGCGGCGCCCAGGGCTGCAGGTCTCCCAAACCCCACCTCCCAGCATGGGGCTCCATGGGA>G	RNF44:ENST00000274811.8:c.1014+2_1015delTCCCATGGAGCCCCATGCTGGGAGGTGGGGTTTGGGAGACCTGCAGCCCTGGGCGCCGCTGACCCCGTCTCCTGCCCGCATGCAGG:HIGH:frameshift_variant&splice_acceptor_variant&splice_donor_variant&splice_region_variant&intron_variant;RNF44:ENST00000506378.1:c.276+2_277delTCCCATGGAGCCCCATGCTGGGAGGTGGGGTTTGGGAGACCTGCAGCCCTGGGCGCCGCTGACCCCGTCTCCTGCCCGCATGCAGG:HIGH:frameshift_variant&splice_acceptor_v…	0.214286	0.5	0	0.5	1	0.6
357	HK3 - chr5:176881845 AACCTGCATGAACATGTGTGCACTCGGCAGAAGGCCCCACCAGCCACCATCCCCAGCACCGGTCACAGCCAGCCACCACTGCCTGGGCCCAGCCCAC>A	HK3:ENST00000292432.9:c.2237+3_2239delGTGGGCTGGGCCCAGGCAGTGGTGGCTGGCTGTGACCGGTGCTGGGGATGGTGGCTGGTGGGGCCTTCTGCCGAGTGCACACATGTTCATGCAGGT:HIGH:frameshift_variant&splice_acceptor_variant&splice_region_variant&intron_variant;HK3:ENST00000506834.5:n.1249+3_1251delGTGGGCTGGGCCCAGGCAGTGGTGGCTGGCTGTGACCGGTGCTGGGGATGGTGGCTGGTGGGGCCTTCTGCCGAGTGCACACATGTTCATGCAGGT:HIGH:splice_acceptor_variant&splice_region_v…	0.142857	0.333333	0.5	0.5	0	0.2
358	UIMC1 - chr5:176982594 C>CT	UIMC1:ENST00000377227.8:c.21dupA:HIGH:frameshift_variant;UIMC1:ENST00000506128.5:c.21dupA:HIGH:frameshift_variant;UIMC1:ENST00000511320.5:c.21dupA:HIGH:frameshift_variant;UIMC1:ENST00000507513.1:c.21dupA:HIGH:frameshift_variant;UIMC1:ENST00000428382.2:c.21dupA:HIGH:frameshift_variant;UIMC1:ENST00000512031.5:c.21dupA:HIGH:frameshift_variant;UIMC1:ENST00000509236.5:c.21dupA:HIGH:frameshift_variant;…	0.142857	0.166667	0	0	0	0
359	ZNF346 - chr5:177041780 C>CA	ZNF346:ENST00000358149.7:c.288dupA:HIGH:frameshift_variant;ZNF346:ENST00000503039.1:c.363dupA:HIGH:frameshift_variant;ZNF346:ENST00000508155.5:c.288dupA:HIGH:frameshift_variant;ZNF346:ENST00000513587.5:c.288dupA:HIGH:frameshift_variant;ZNF346:ENST00000511834.5:c.288dupA:HIGH:frameshift_variant;ZNF346:ENST00000504600.1:n.-2547_-2546insA:MODIFIER:upstream_gene_variant;ZNF346:ENST00000506693.5:c.176…	0.142857	0.166667	0.5	0	0	0.4
360	FGFR4 - chr5:177095438 AAGGTGGGGCCGAGGCGGGGCTGGCTGCACGGGCCGTTAGGGTGCAGAGCCAAAGCTTTGGCAGCCTCTCCACGCTCCCTCCACTCCCTCTGC>A	FGFR4:ENST00000292408.8:c.1630+2_1631delTGGGGCCGAGGCGGGGCTGGCTGCACGGGCCGTTAGGGTGCAGAGCCAAAGCTTTGGCAGCCTCTCCACGCTCCCTCCACTCCCTCTGCAGG:HIGH:frameshift_variant&splice_acceptor_variant&splice_donor_variant&splice_region_variant&intron_variant;FGFR4:ENST00000502906.5:c.1630+2_1631delTGGGGCCGAGGCGGGGCTGGCTGCACGGGCCGTTAGGGTGCAGAGCCAAAGCTTTGGCAGCCTCTCCACGCTCCCTCCACTCCCTCTGCAGG:HIGH:frameshift_variant&spl…	0.142857	0.666667	0	1	0	0
361	FGFR4 - chr5:177097395 GAGGTACAGCCCCTCCCACCCACCACCTCCCTCTGCCTGCTCCCCTCCAGGCCTCATCTGGCCTGACCGCGTGGACATGCGCCCCGTCCCATCCCGGGCGCTGCAGAGGCTGACCAGCTCCGTTCCCCAC>G	FGFR4:ENST00000292408.8:c.2259+1_2260-1del:HIGH:splice_acceptor_variant&splice_donor_variant&splice_region_variant&intron_variant;FGFR4:ENST00000502906.5:c.2259+1_2260-1del:HIGH:splice_acceptor_variant&splice_donor_variant&splice_region_variant&intron_variant;FGFR4:ENST00000393637.5:c.2139+1_2140-1del:HIGH:splice_acceptor_variant&splice_donor_variant&splice_region_variant&intron_variant;FGFR4:ENS…	0.142857	0.5	0	0	0	0
362	RAB24 - chr5:177303319 TCCTGAGCGGGGACGGGAGGCAAACCCCGATCTCCGCTCGGCCCAGGCAGCGCCCAAGCCTCAGACCCCGACCCCAAACGGCGCCAA>T	RAB24:ENST00000393611.6:c.-33+2_-32delTTGGCGCCGTTTGGGGTCGGGGTCTGAGGCTTGGGCGCTGCCTGGGCCGAGCGGAGATCGGGGTTTGCCTCCCGTCCCCGCTCAGG:HIGH:splice_acceptor_variant&splice_donor_variant&splice_region_variant&5_prime_UTR_variant&intron_variant;RAB24:ENST00000512758.1:n.255+2_256delTTGGCGCCGTTTGGGGTCGGGGTCTGAGGCTTGGGCGCTGCCTGGGCCGAGCGGAGATCGGGGTTTGCCTCCCGTCCCCGCTCAGG:HIGH:splice_acceptor_variant&splice_donor_…	0.142857	0.5	0	0.5	0	0
363	DBN1 - chr5:177467626 CCCTTCCGCAAGAAGACGGCAGTGCTCAGGCGGCACCATCCTCCCGCCATCCCCACCCCAGCACGCAGACCCTGGTGGCTGTCCCCACCCCCAAGAGCGCTGGCCCCTGACACGCA>C	DBN1:ENST00000309007.9:c.330+2_331del:HIGH:frameshift_variant&splice_acceptor_variant&splice_donor_variant&splice_region_variant&intron_variant;DBN1:ENST00000292385.9:c.336+2_337del:HIGH:frameshift_variant&splice_acceptor_variant&splice_donor_variant&splice_region_variant&intron_variant;DBN1:ENST00000477391.6:c.327+2_328del:HIGH:frameshift_variant&splice_acceptor_variant&splice_donor_variant&spli…	0.214286	0.166667	1	1	1	0.6
364	DDX41 - chr5:177512206 TCTGGGGGAGGAGTGGGGAAGCATCAGGGCCCATCCTGGGCTCTGTGGCCAGAACCTGGGTGGCCACAGGCAGGGGACCCAGGGAACAGCTAAGGTGGCGCTGGTAACAGACTCAC>T	DDX41:ENST00000330503.11:c.1675+1_1676-1del:HIGH:splice_acceptor_variant&splice_donor_variant&splice_region_variant&intron_variant;DDX41:ENST00000507955.5:c.1621+1_1622-1del:HIGH:splice_acceptor_variant&splice_donor_variant&splice_region_variant&intron_variant;DDX41:ENST00000512334.5:n.224+1_225-1del:HIGH:splice_acceptor_variant&splice_donor_variant&splice_region_variant&intron_variant;DDX41:ENST…	0.214286	0.833333	0	1	0	0.4
365	DDX41 - chr5:177512874 TACCTGTCCGGAAAGACCAACTCCAGTCAGGGGCTAACTGCCTGGGCACCCACCGCACCTCCCCTGGCACTCTGTCCCCTCCAAAGCCCTCCCTGGTCCTGGGGACTCTGGCCCCGGCCTGGCCTGGCTGCACTC>T	DDX41:ENST00000330503.11:c.1356+3_1358del:HIGH:frameshift_variant&splice_acceptor_variant&splice_region_variant&intron_variant;DDX41:ENST00000507955.5:c.1302+3_1304del:HIGH:frameshift_variant&splice_acceptor_variant&splice_region_variant&intron_variant;DDX41:ENST00000505081.5:n.2169+3_2171del:HIGH:splice_acceptor_variant&splice_region_variant&intron_variant&non_coding_transcript_exon_variant;DDX4…	0.142857	0.333333	0	0.5	0.5	0.6
366	DDX41 - chr5:177515069 ACTGTTGGGAGAGGATGACCCGAGGGCCAATTTCAACAGAAGATGAAGGACACCTAGCCATTGCTCCTCCCTGTTCCAGCCCTCCTCAAGGACCCCAGGTCCACAGTCCACACTCAC>A	DDX41:ENST00000330503.11:c.698+1_699-1del:HIGH:splice_acceptor_variant&splice_donor_variant&splice_region_variant&intron_variant;DDX41:ENST00000507955.5:c.644+1_645-1del:HIGH:splice_acceptor_variant&splice_donor_variant&splice_region_variant&intron_variant;DDX41:ENST00000505081.5:n.1311+1_1312-1del:HIGH:splice_acceptor_variant&splice_donor_variant&splice_region_variant&intron_variant;DDX41:ENST00…	0.142857	0.166667	0	0.5	1	0.6
367	HNRNPH1 - chr5:179621275 C>CT	HNRNPH1:ENST00000393432.8:c.219dupA:HIGH:frameshift_variant;HNRNPH1:ENST00000442819.6:c.219dupA:HIGH:frameshift_variant;HNRNPH1:ENST00000329433.10:c.219dupA:HIGH:frameshift_variant;HNRNPH1:ENST00000356731.9:c.219dupA:HIGH:frameshift_variant;HNRNPH1:ENST00000508103.5:c.219dupA:HIGH:frameshift_variant;HNRNPH1:ENST00000510431.5:c.219dupA:HIGH:frameshift_variant;HNRNPH1:ENST00000503105.5:c.219dupA:HI…	0.142857	0.666667	0	1	0	0
368	CANX - chr5:179723779 G>GAAACAGACCA	CANX:ENST00000247461.8:c.1518_1518+1insAAACAGACCA:HIGH:splice_donor_variant&intron_variant;CANX:ENST00000452673.6:c.1518_1518+1insAAACAGACCA:HIGH:splice_donor_variant&intron_variant;CANX:ENST00000504734.5:c.1518_1518+1insAAACAGACCA:HIGH:splice_donor_variant&intron_variant;CANX:ENST00000514032.5:c.*1168_*1168+1insAAACAGACCA:HIGH:splice_donor_variant&intron_variant;CANX:ENST00000505090.1:n.302_302+…	0.142857	0.166667	0	0	0	0
369	MGAT4B - chr5:179799310 TCTGTGGAGGGTGGGCAACACCCCAGGGCTCGGCTTAGCCCTCCTTCCTCAACACGGCCTCTCCTGGGGACTACCAGGGCCCTCCCACAGCTGACAGTGCTCTATGTGAGCAGATGCAAGGACAGGGACACAGTTTGGGGTGGAGGCTGCCTGCCCCTTGGCCCTGCCCCTGCCAGTCCCGCCAGCTCTTGCTCAC>T	MGAT4B:ENST00000292591.11:c.1041+1_1042-1del:HIGH:splice_acceptor_variant&splice_donor_variant&splice_region_variant&intron_variant;MGAT4B:ENST00000337755.9:c.1086+1_1087-1del:HIGH:splice_acceptor_variant&splice_donor_variant&splice_region_variant&intron_variant;MGAT4B:ENST00000520969.5:c.129+1_130-1del:HIGH:splice_acceptor_variant&splice_donor_variant&splice_region_variant&intron_variant;MGAT4B:…	0.214286	0.166667	0	0	0	0
370	BMP6 - chr6:7880100 TGGTGAGCTCTCGGAGACTTTGTTTTGTAAGTGGGAGTAAGCCAAGACCAGGTGTCATTTCTAAGGTACCTTCTCCCCTTCTGTTTTGGAACA>T	BMP6:ENST00000283147.6:c.1392+3_1394delGAGCTCTCGGAGACTTTGTTTTGTAAGTGGGAGTAAGCCAAGACCAGGTGTCATTTCTAAGGTACCTTCTCCCCTTCTGTTTTGGAACAGGT:HIGH:frameshift_variant&splice_acceptor_variant&splice_region_variant&intron_variant;TXNDC5:ENST00000379757.8:c.*2952_*3043delTGTTCCAAAACAGAAGGGGAGAAGGTACCTTAGAAATGACACCTGGTCTTGGCTTACTCCCACTTACAAAACAAAGTCTCCGAGAGCTCACC:MODIFIER:downstream_gene_variant;TXNDC5:ENST0000…	0.142857	0.166667	1	0	1	0.8
371	TMEM14B - chr6:10749268 T>TAGTGCCTTTGCATTGGTTTGGCTTTGGCTACACAGCACTGGTTGTTTCTG	TMEM14B:ENST00000379542.9:c.23_23+1insAGTGCCTTTGCATTGGTTTGGCTTTGGCTACACAGCACTGGTTGTTTCTG:HIGH:splice_donor_variant&intron_variant;TMEM14B:ENST00000463448.5:c.23_23+1insAGTGCCTTTGCATTGGTTTGGCTTTGGCTACACAGCACTGGTTGTTTCTG:HIGH:splice_donor_variant&intron_variant;RP11-637O19.3:ENST00000480294.1:c.23_23+1insAGTGCCTTTGCATTGGTTTGGCTTTGGCTACACAGCACTGGTTGTTTCTG:HIGH:splice_donor_variant&intron_variant;TME…	0.142857	0.166667	0	0	0	0
372	DEK - chr6:18263995 ACCTGCATGCGGGAAGAAAGCCGGACGTCTCGGTCCTCCTACTCCCGCAGGCAGGACCGGGCGGCCACCCTGAATGATGCTACCCTTCCCGCGGGACACCTG>A	DEK:ENST00000515742.1:c.-94_7del:HIGH:frameshift_variant&start_lost;DEK:ENST00000397239.7:c.-9-100_-9del:HIGH:splice_acceptor_variant&splice_region_variant&5_prime_UTR_variant&intron_variant;DEK:ENST00000505224.5:c.-9-100_-9del:HIGH:splice_acceptor_variant&splice_region_variant&5_prime_UTR_variant&intron_variant;DEK:ENST00000244776.11:c.-9-100_-9del:HIGH:splice_acceptor_variant&splice_region_vari…	0.142857	0.333333	0.5	0.5	1	0.6
373	TDP2 - chr6:24666611 TCTGAAAAACAAAGGCACAAGGGATGAGGTTTGTGCGCTCCACCGACCTAGGTAATGGAGCCGGAAGCGAGGACAGCGAAAGCGTAC>T	TDP2:ENST00000378198.8:c.165+1_166-1delGTACGCTTTCGCTGTCCTCGCTTCCGGCTCCATTACCTAGGTCGGTGGAGCGCACAAACCTCATCCCTTGTGCCTTTGTTTTTCAG:HIGH:splice_acceptor_variant&splice_donor_variant&splice_region_variant&intron_variant;TDP2:ENST00000480495.1:n.89+1_90-1delGTACGCTTTCGCTGTCCTCGCTTCCGGCTCCATTACCTAGGTCGGTGGAGCGCACAAACCTCATCCCTTGTGCCTTTGTTTTTCAG:HIGH:splice_acceptor_variant&splice_donor_variant&splice_regio…	0.142857	0.833333	0	1	1	0.8
374	C6orf62 - chr6:24718599 C>CT	C6orf62:ENST00000378119.8:c.69dupA:HIGH:frameshift_variant;C6orf62:ENST00000378102.3:c.42+1260dupA:MODIFIER:intron_variant	0.142857	0.5	0	1	0.5	0.6
375	HLA-K - chr6:29928061 C>CGCA	HLA-K:ENST00000430151.2:n.618-3_618-2insGCA:HIGH:splice_acceptor_variant&intron_variant	0.142857	0.166667	0	0	0	0
376	HLA-A - chr6:29942627 GTGAGTGCGGGGTCGGGAGGGAAACCGC>*,G	HLA-A:ENST00000376806.9:c.73+2_73+28delTGAGTGCGGGGTCGGGAGGGAAACCGC:HIGH:splice_donor_variant&splice_region_variant&intron_variant;HLA-A:ENST00000396634.5:c.73+2_73+28delTGAGTGCGGGGTCGGGAGGGAAACCGC:HIGH:splice_donor_variant&splice_region_variant&intron_variant;HLA-A:ENST00000376809.9:c.73+2_73+28delTGAGTGCGGGGTCGGGAGGGAAACCGC:HIGH:splice_donor_variant&splice_region_variant&intron_variant;HLA-A:ENS…	0.142857	0.166667	0	0	0	0
377	HLA-A - chr6:29942658 TGCGGGGAGAAGCAAGGGGCCCTCCTGGCGGGGGCGCAGGACCGGGGGAGCCGCGCCGGGACGAGGGTCGGGCAGGTCTCAGCCACTGCTCGCCCCCAGGCTCC>*,T	HLA-A:ENST00000376806.9:c.73+33_78del:HIGH:frameshift_variant&splice_acceptor_variant&splice_region_variant&intron_variant;HLA-A:ENST00000396634.5:c.73+33_78del:HIGH:frameshift_variant&splice_acceptor_variant&splice_region_variant&intron_variant;HLA-A:ENST00000376809.9:c.73+33_78del:HIGH:frameshift_variant&splice_acceptor_variant&splice_region_variant&intron_variant;HLA-A:ENST00000376802.2:c.73+3…	0.142857	0.166667	0	0	0	0
378	HLA-A - chr6:29942997 TG>T	HLA-A:ENST00000376806.9:c.315delG:HIGH:frameshift_variant;HLA-A:ENST00000396634.5:c.315delG:HIGH:frameshift_variant;HLA-A:ENST00000376809.9:c.315delG:HIGH:frameshift_variant;HLA-A:ENST00000376802.2:c.315delG:HIGH:frameshift_variant;HLA-A:ENST00000496081.5:n.177+144delG:MODIFIER:intron_variant;HCG4P5:ENST00000429656.1:n.70delC:MODIFIER:non_coding_transcript_exon_variant;HLA-A:ENST00000495183.5:n.3…	0.214286	0.166667	0	0.5	0	0.4
379	HLA-A - chr6:29943002 G>GCTCC	HLA-A:ENST00000376806.9:c.319_320insCTCC:HIGH:frameshift_variant;HLA-A:ENST00000396634.5:c.319_320insCTCC:HIGH:frameshift_variant;HLA-A:ENST00000376809.9:c.319_320insCTCC:HIGH:frameshift_variant;HLA-A:ENST00000376802.2:c.319_320insCTCC:HIGH:frameshift_variant;HLA-A:ENST00000496081.5:n.177+148_177+149insCTCC:MODIFIER:intron_variant;HCG4P5:ENST00000429656.1:n.65_66insGGAG:MODIFIER:non_coding_transc…	0.214286	0.166667	0	0.5	0	0.4
380	HLA-J - chr6:30009368 G>C	HLA-J:ENST00000469281.5:n.819+1G>C:HIGH:splice_donor_variant&intron_variant;HLA-J:ENST00000495278.5:n.536+1G>C:HIGH:splice_donor_variant&intron_variant;HLA-J:ENST00000494367.1:n.1082+1G>C:HIGH:splice_donor_variant&intron_variant;HCG4P3:ENST00000458060.1:n.-2252C>G:MODIFIER:upstream_gene_variant;ZNRD1ASP:ENST00000444051.1:n.*2731C>G:MODIFIER:downstream_gene_variant;ZNRD1ASP:ENST00000420251.5:n.709…	0.142857	0.333333	0	0.5	0	0
381	RPP21 - chr6:30345397 CGGTGAGACAGCCACGGGGCGGGCGGCGGGCGGGACGCGGGAGGAACGCGAGAGGGAGCGCGGGCGCCAGACCACTATCCTCCTCCGCCCCCA>C	RPP21:ENST00000442966.6:c.158+2_159delTGAGACAGCCACGGGGCGGGCGGCGGGCGGGACGCGGGAGGAACGCGAGAGGGAGCGCGGGCGCCAGACCACTATCCTCCTCCGCCCCCAGG:HIGH:frameshift_variant&splice_acceptor_variant&splice_donor_variant&splice_region_variant&intron_variant;RPP21:ENST00000436442.2:c.158+2_159delTGAGACAGCCACGGGGCGGGCGGCGGGCGGGACGCGGGAGGAACGCGAGAGGGAGCGCGGGCGCCAGACCACTATCCTCCTCCGCCCCCAGG:HIGH:frameshift_variant&splice_…	0.142857	0.333333	0	0.5	0	0
382	GNL1 - chr6:30554915 ACTGGGAATTCAGGAAAAAGTCCAAGTGTGAGGAAATCTTCAGGATTCAAGAGTACATCCCAGACCCCTCCTTCCTCACAGTCGGCTTTTACCTTTCCAAACTCCTTCCCCAGCCCAATGCCTGTCTTGCTCTCACTCAC>A	GNL1:ENST00000376621.7:c.376+1_377-1del:HIGH:splice_acceptor_variant&splice_donor_variant&splice_region_variant&intron_variant;GNL1:ENST00000433809.1:c.370+1_371-1del:HIGH:splice_acceptor_variant&splice_donor_variant&splice_region_variant&intron_variant;PRR3:ENST00000376560.7:c.-2429_-2291del:MODIFIER:upstream_gene_variant;GNL1:ENST00000462708.1:n.-2508_-2370del:MODIFIER:upstream_gene_variant;PRR…	0.142857	0.666667	0	1	0.5	0.6
383	ABCF1 - chr6:30586548 AGTGAGTTGGCGGGGTTGCCTCAGGGATGTGTAGCAGGAGCCACAGGGAGAGTCTCTGGGGACCTCTTTGACCACCTGTCTTCCATCTTGCAG>A	ABCF1:ENST00000326195.12:c.1960+1_1961-1delGTGAGTTGGCGGGGTTGCCTCAGGGATGTGTAGCAGGAGCCACAGGGAGAGTCTCTGGGGACCTCTTTGACCACCTGTCTTCCATCTTGCAG:HIGH:splice_acceptor_variant&splice_donor_variant&splice_region_variant&intron_variant;ABCF1:ENST00000376545.7:c.1846+1_1847-1delGTGAGTTGGCGGGGTTGCCTCAGGGATGTGTAGCAGGAGCCACAGGGAGAGTCTCTGGGGACCTCTTTGACCACCTGTCTTCCATCTTGCAG:HIGH:splice_acceptor_variant&splice_donor…	0.142857	0.333333	0	0.5	0	0.2
384	PPP1R10 - chr6:30606035 GCTGTCAGAAGAGGAACTGTCATCAACATCTCCGACTCACCCCCTCCTGCTCCCTTGTGTCCACAGATCCACCCCATTCAGAGCCTGAGAATATGGTCCATAC>G	PPP1R10:ENST00000376511.6:c.740+1_741-1del:HIGH:splice_acceptor_variant&splice_donor_variant&splice_region_variant&intron_variant;PPP1R10:ENST00000461593.5:n.376+1_377-1del:HIGH:splice_acceptor_variant&splice_donor_variant&splice_region_variant&intron_variant;PPP1R10:ENST00000468181.1:n.106+1_107-1del:HIGH:splice_acceptor_variant&splice_donor_variant&splice_region_variant&intron_variant;PPP1R10:E…	0.357143	0.833333	0.5	1	0	0.4
385	FLOT1 - chr6:30730565 TCTGAGGGTTAAGGATGCTTGTGAGATTGACGGAAATCATTAAGAACAAGAAATCCCCGATCAAGCAGCAACCCCCACCCTCTCCACAAGCCAGCATGGAACTGCCTCTTAACTCAC>T	FLOT1:ENST00000376389.7:c.951+1_952-1del:HIGH:splice_acceptor_variant&splice_donor_variant&splice_region_variant&intron_variant;FLOT1:ENST00000487376.5:n.843+1_844-1del:HIGH:splice_acceptor_variant&splice_donor_variant&splice_region_variant&intron_variant;FLOT1:ENST00000476729.5:n.*310_*425del:MODIFIER:downstream_gene_variant;FLOT1:ENST00000413165.5:c.*238_*353del:MODIFIER:downstream_gene_variant…	0.142857	0.833333	0.5	1	1	0.6
386	DDR1 - chr6:30899033 GGCAGGTCAGAGTGGAGGAGAGGGAAGATGGGTCCGAGGCGGGGGACAGAAGGGGCAGAGTTGTCATCTTGGAGACTAAAGAATATTTGTTCCCTGACTCTCATCCACACTGCCACAAT>G	DDR1:ENST00000376570.8:c.2490+3_2492del:HIGH:frameshift_variant&splice_acceptor_variant&splice_region_variant&intron_variant;DDR1:ENST00000376568.7:c.2601+3_2603del:HIGH:frameshift_variant&splice_acceptor_variant&splice_region_variant&intron_variant;DDR1:ENST00000452441.5:c.2601+3_2603del:HIGH:frameshift_variant&splice_acceptor_variant&splice_region_variant&intron_variant;DDR1:ENST00000376567.6:c…	0.142857	0.166667	0	0.5	0	0
387	HLA-C - chr6:31269384 GCCTGGGGTAGAACAAAAAAAAAGACCTGGTCAGAGCCCGCAGGAGATGTGGGACAAGAGGAATTATGGAGTAGGTGAGCTCCTCCACACGCCCGCCGCCATCACTTA>G,GGGGGTAGAACAAAAAAAAAGACCTGGTCAGAGCCCGCAGGAGATGTGGGACAAGAGGAATTATGGAGTAGGTGAGCTCCTCCACACGCCCGCCGCCATCACTTA	HLA-C:ENST00000383329.7:c.1067-2_1067delAGG:HIGH:frameshift_variant&splice_acceptor_variant&splice_region_variant&intron_variant;HLA-C:ENST00000383329.7:c.1066+2_1067del:HIGH:frameshift_variant&splice_acceptor_variant&splice_donor_variant&splice_region_variant&intron_variant;HLA-C:ENST00000376228.9:c.1049-2_1049delAGG:HIGH:frameshift_variant&splice_acceptor_variant&splice_region_variant&intron_va…	0.142857	0.333333	0	0	0	0
388	HLA-C - chr6:31269388 GGGGTAGAACAAAAAAAAAGACCTGGTCAGAGCCCGCAGGAGATGTGGGACAAGAGGAATTATGGAGTAGGTGAGCTCCTCCACACGCCCGCCGCCATCACTTAC>*,G	HLA-C:ENST00000383329.7:c.1066+1_1067-4del:HIGH:splice_donor_variant&splice_region_variant&intron_variant;HLA-C:ENST00000470363.5:n.806+1_807-4del:HIGH:splice_donor_variant&splice_region_variant&intron_variant;HLA-C:ENST00000487245.5:n.1407+1_1408-4del:HIGH:splice_donor_variant&splice_region_variant&intron_variant;HLA-C:ENST00000376228.9:c.1048+1_1049-4del:HIGH:splice_donor_variant&splice_region_…	0.142857	0.333333	0	0	0	0
389	HLA-C - chr6:31270085 TCTGGGAAAGGAGGAGAAGGTGAGGGGCCCTGACCCCCAAGCCTCAGCCCTGACCCGGCTGAAGGGCTCCAGAAGGACTTCTGCTTTCTCTGATAAGAGATGTGACCCCCCATTCCCCTCCTTAC>T	HLA-C:ENST00000383329.7:c.895+1_896-1del:HIGH:splice_acceptor_variant&splice_donor_variant&splice_region_variant&intron_variant;HLA-C:ENST00000470363.5:n.213+1_214-1del:HIGH:splice_acceptor_variant&splice_donor_variant&splice_region_variant&intron_variant;HLA-C:ENST00000487245.5:n.1254+1_1255-1del:HIGH:splice_acceptor_variant&splice_donor_variant&splice_region_variant&intron_variant;HLA-C:ENST000…	0.142857	0.5	0	0.5	0	0.2
390	HLA-C - chr6:31270197 TTCCCCTCCTTACCCCAG>*,T	HLA-C:ENST00000383329.7:c.891_895+12delCTGGGGTAAGGAGGGGA:HIGH:frameshift_variant&splice_donor_variant&splice_region_variant&intron_variant;HLA-C:ENST00000376228.9:c.891_895+12delCTGGGGTAAGGAGGGGA:HIGH:frameshift_variant&splice_donor_variant&splice_region_variant&intron_variant;HLA-C:ENST00000415537.1:c.781_*16delCTGGGGTAAGGAGGGGA:HIGH:frameshift_variant&splice_region_variant;HLA-C:ENST00000470363…	0.142857	0.166667	0	0	0	0.2
391	PRRC2A - chr6:31624358 GAGGTACCTGGAGAACTGGAGGGGTGGGGAGGAAGAATGGTTCATAGCTGCCCCACCCACATCATTTATCATCTTTCTGAACACTTCCCC>G	PRRC2A:ENST00000376007.8:c.390+1_391-1delGTACCTGGAGAACTGGAGGGGTGGGGAGGAAGAATGGTTCATAGCTGCCCCACCCACATCATTTATCATCTTTCTGAACACTTCCCCAG:HIGH:splice_acceptor_variant&splice_donor_variant&splice_region_variant&intron_variant;PRRC2A:ENST00000376033.2:c.390+1_391-1delGTACCTGGAGAACTGGAGGGGTGGGGAGGAAGAATGGTTCATAGCTGCCCCACCCACATCATTTATCATCTTTCTGAACACTTCCCCAG:HIGH:splice_acceptor_variant&splice_donor_variant&…	0.142857	0.666667	0.5	0.5	0	0
392	PRRC2A - chr6:31636943 GAGGTAAGGTACAGGAACTGAGGGGCTAGGGAGCGCCAAGACTTGGGAGTAGGGATTCTGTATTTCAAGGTAGGCAGCTCATGATTTTTTTCCCCTC>G	PRRC2A:ENST00000376007.8:c.6147+1_6148-1delGTAAGGTACAGGAACTGAGGGGCTAGGGAGCGCCAAGACTTGGGAGTAGGGATTCTGTATTTCAAGGTAGGCAGCTCATGATTTTTTTCCCCTCAG:HIGH:splice_acceptor_variant&splice_donor_variant&splice_region_variant&intron_variant;PRRC2A:ENST00000376033.2:c.6147+1_6148-1delGTAAGGTACAGGAACTGAGGGGCTAGGGAGCGCCAAGACTTGGGAGTAGGGATTCTGTATTTCAAGGTAGGCAGCTCATGATTTTTTTCCCCTCAG:HIGH:splice_acceptor_variant&spl…	0.142857	0.833333	0	0.5	0.5	0
393	ABHD16A - chr6:31687740 GCTGGTCAGGGAGAGAGATGACAGCCAGTCAGCAACCTGACCTTGCTGGGCCCCCGCCCCAAGCCTCACTGGATCCCTTCTCAC>G	ABHD16A:ENST00000395952.7:c.1447+1_1448-1delGTGAGAAGGGATCCAGTGAGGCTTGGGGCGGGGGCCCAGCAAGGTCAGGTTGCTGACTGGCTGTCATCTCTCTCCCTGACCAG:HIGH:splice_acceptor_variant&splice_donor_variant&splice_region_variant&intron_variant;XXbac-BPG32J3.20:ENST00000461287.1:c.*1400+1_*1401-1delGTGAGAAGGGATCCAGTGAGGCTTGGGGCGGGGGCCCAGCAAGGTCAGGTTGCTGACTGGCTGTCATCTCTCTCCCTGACCAG:HIGH:splice_acceptor_variant&splice_donor_var…	0.142857	0.5	0.5	1	1	0.6
394	ABHD16A - chr6:31691680 ACTGAGTACGGAAGACGCAATGGCCAAGATGCAAGGGTCAGGAGGCCACATCACAGGGGTGGGGCGGGGTGGGTGGGGGTGAGAGGGGAGGGCTTTAGGGGATGTGCGGGCAGGGAAGCCTCAC>A	ABHD16A:ENST00000395952.7:c.741+1_742-1del:HIGH:splice_acceptor_variant&splice_donor_variant&splice_region_variant&intron_variant;XXbac-BPG32J3.20:ENST00000461287.1:c.*694+1_*695-1del:HIGH:splice_acceptor_variant&splice_donor_variant&splice_region_variant&intron_variant;ABHD16A:ENST00000492084.5:c.*568+1_*569-1del:HIGH:splice_acceptor_variant&splice_donor_variant&splice_region_variant&intron_vari…	0.142857	0.5	1	1	1	0.6
395	VARS - chr6:31782176 CCCTGCAAATGTCGGGGAGGAGAAATCAGGGAGGGCCTGATGGAGCCTGGCCCGAGTGAGCCCTGCTCAGCCCTCGGCAAGCCCCTCCCACACTGAGGACCCTACACA>C	VARS:ENST00000375663.7:c.2150+2_2151del:HIGH:frameshift_variant&splice_acceptor_variant&splice_donor_variant&splice_region_variant&intron_variant;VARS:ENST00000428445.1:c.102-106_102del:HIGH:frameshift_variant&splice_acceptor_variant&splice_region_variant&intron_variant;VARS:ENST00000483275.1:n.145+2_146del:HIGH:splice_acceptor_variant&splice_donor_variant&splice_region_variant&intron_variant&non…	0.142857	0.5	0	0.5	0	0
396	VARS - chr6:31784308 TCTGGGGTGACAGAAGGCCTTGTGGTCTTGGCCTTGGCCCCTTCCTGCCACTCCCAGCCCAGGATCCTGGTGCCCCTGGCTCCTAC>T	VARS:ENST00000375663.7:c.1576+1_1577-1delGTAGGAGCCAGGGGCACCAGGATCCTGGGCTGGGAGTGGCAGGAAGGGGCCAAGGCCAAGACCACAAGGCCTTCTGTCACCCCAG:HIGH:splice_acceptor_variant&splice_donor_variant&splice_region_variant&intron_variant;VARS:ENST00000461328.1:n.42+1_43-1delGTAGGAGCCAGGGGCACCAGGATCCTGGGCTGGGAGTGGCAGGAAGGGGCCAAGGCCAAGACCACAAGGCCTTCTGTCACCCCAG:HIGH:splice_acceptor_variant&splice_donor_variant&splice_regio…	0.142857	0.833333	0	1	0	0
397	EHMT2 - chr6:31888275 CCCTGGGAGCAGGGAAACGACATGGTCAGGTTACTGGGGCCCCCTCTGCCACAGGGCATGCTACCTGTCTGCCCCACTGGTCACTCA>C	EHMT2:ENST00000395728.7:c.1680+2_1681delTGAGTGACCAGTGGGGCAGACAGGTAGCATGCCCTGTGGCAGAGGGGGCCCCAGTAACCTGACCATGTCGTTTCCCTGCTCCCAGG:HIGH:frameshift_variant&splice_acceptor_variant&splice_donor_variant&splice_region_variant&intron_variant;EHMT2:ENST00000375537.8:c.1509+2_1510delTGAGTGACCAGTGGGGCAGACAGGTAGCATGCCCTGTGGCAGAGGGGGCCCCAGTAACCTGACCATGTCGTTTCCCTGCTCCCAGG:HIGH:frameshift_variant&splice_acceptor…	0.214286	0.166667	0	0	0	0
398	C2 - chr6:31943098 GGGTGAGTGAGCTTTGCCCTCCTTGGTGTGGGGAGGATGGTGAGGAGCCCGCCAGAGGCCCGTGTTGGGAACCTGGACACAGTGCCCCTCACTTGCCTCCTTCCCCATCTGATCCTCACACCCACA>G	C2:ENST00000299367.9:c.1360+1_1361-1del:HIGH:splice_acceptor_variant&splice_donor_variant&splice_region_variant&intron_variant;XXbac-BPG116M5.17:ENST00000456570.5:c.901+1_902-1del:HIGH:splice_acceptor_variant&splice_donor_variant&splice_region_variant&intron_variant;C2:ENST00000469372.5:c.622+1_623-1del:HIGH:splice_acceptor_variant&splice_donor_variant&splice_region_variant&intron_variant;C2:ENST…	0.142857	0.833333	0	1	0	0
399	SKIV2L - chr6:31960118 CGGTGAGGAGTCTGGAGGGGCTTAGACTAGGGTGATGGGTTCCTGAAGGAAGCTGGGACAGAGGAAGAAAGAAGACCCAAAAGTTACTATTTTTCTCTCCA>C	SKIV2L:ENST00000375394.6:c.236+1_237-1delGTGAGGAGTCTGGAGGGGCTTAGACTAGGGTGATGGGTTCCTGAAGGAAGCTGGGACAGAGGAAGAAAGAAGACCCAAAAGTTACTATTTTTCTCTCCAG:HIGH:splice_acceptor_variant&splice_donor_variant&splice_region_variant&intron_variant;SKIV2L:ENST00000465703.5:n.288+1_289-1delGTGAGGAGTCTGGAGGGGCTTAGACTAGGGTGATGGGTTCCTGAAGGAAGCTGGGACAGAGGAAGAAAGAAGACCCAAAAGTTACTATTTTTCTCTCCAG:HIGH:splice_acceptor_variant…	0.142857	0.5	0.5	1	0	0
400	SKIV2L - chr6:31963558 GGGTAAGCCTCGAGATGGGGGAAAGAGTTAGGGCTGGGCCCCCAGCTGGACATTGTGGCTACCCCTCCCTGTGCCCCA>G	SKIV2L:ENST00000375394.6:c.1550+4_1553delAGCCTCGAGATGGGGGAAAGAGTTAGGGCTGGGCCCCCAGCTGGACATTGTGGCTACCCCTCCCTGTGCCCCAGGTA:HIGH:splice_acceptor_variant&disruptive_inframe_deletion&splice_region_variant&intron_variant;SKIV2L:ENST00000465703.5:n.2049+4_2052delAGCCTCGAGATGGGGGAAAGAGTTAGGGCTGGGCCCCCAGCTGGACATTGTGGCTACCCCTCCCTGTGCCCCAGGTA:HIGH:splice_acceptor_variant&splice_region_variant&intron_variant&n…	0.142857	0.5	0	0.5	0	0
401	SKIV2L - chr6:31967138 CCAGGTGAGCAAGTGTGAGTGCTGAGGAGGTGATAGGAGAAGGGAAGAGAAGATCGTGTTACTCTAGGTGCTACTAAACTTAGTCCAAGTGTCTGTCCCTGTGATGCCTCCTCCCATCTGTCCTTTGCTCTT>C	SKIV2L:ENST00000375394.6:c.2478+1_2479-1del:HIGH:splice_acceptor_variant&splice_donor_variant&splice_region_variant&intron_variant;SKIV2L:ENST00000465703.5:n.2977+1_2978-1del:HIGH:splice_acceptor_variant&splice_donor_variant&splice_region_variant&intron_variant;SKIV2L:ENST00000474839.5:c.*1850+1_*1851-1del:HIGH:splice_acceptor_variant&splice_donor_variant&splice_region_variant&intron_variant;SKIV…	0.142857	0.166667	0	0	0	0
402	STK19 - chr6:31972507 GCCAGGTAACCATGGCAACCCCGGGGGTGGGGCCTCGCTTCCGGTAGCCGAGAGTTTTGTTAGAACCGCGTCCCCGCCCCAGTTCCCTGTCCGTGAGCCGATTTATCTGC>G	STK19:ENST00000375333.2:c.430+2_431del:HIGH:frameshift_variant&splice_acceptor_variant&splice_donor_variant&splice_region_variant&intron_variant;STK19:ENST00000375331.6:c.430+2_431del:HIGH:frameshift_variant&splice_acceptor_variant&splice_donor_variant&splice_region_variant&intron_variant;STK19:ENST00000466132.5:n.827+2_828del:HIGH:splice_acceptor_variant&splice_donor_variant&splice_region_varian…	0.214286	0.5	0	0.5	1	0.4
403	C4A - chr6:31996109 CAGGTGCGGGCATGCTGGGGCTGGCCCGAGAAGCGCCTGTCGGAGGACTCTCTTTGCCCCTTCCCCCTCCTGTTTGACATCTTTTCTCCCCTTACT>C	C4A:ENST00000428956.6:c.3387+2_3388delTGCGGGCATGCTGGGGCTGGCCCGAGAAGCGCCTGTCGGAGGACTCTCTTTGCCCCTTCCCCCTCCTGTTTGACATCTTTTCTCCCCTTACTAGG:HIGH:frameshift_variant&splice_acceptor_variant&splice_donor_variant&splice_region_variant&intron_variant;C4A:ENST00000498271.1:c.3387+2_3388delTGCGGGCATGCTGGGGCTGGCCCGAGAAGCGCCTGTCGGAGGACTCTCTTTGCCCCTTCCCCCTCCTGTTTGACATCTTTTCTCCCCTTACTAGG:HIGH:frameshift_variant&s…	0.142857	0.833333	0	1	0	0
404	C4A - chr6:31997061 AGTAGGGGCCGTCCCCGGGCTCTGGCGGGGGTGGGTAGTCCTCAGACCAAGGGCTTGCTTGAGTCCTGGCTCAACCTCCCTAG>A	C4A:ENST00000428956.6:c.3909+2_3910delTAGGGGCCGTCCCCGGGCTCTGGCGGGGGTGGGTAGTCCTCAGACCAAGGGCTTGCTTGAGTCCTGGCTCAACCTCCCTAGG:HIGH:frameshift_variant&splice_acceptor_variant&splice_donor_variant&splice_region_variant&intron_variant;C4A:ENST00000498271.1:c.3909+2_3910delTAGGGGCCGTCCCCGGGCTCTGGCGGGGGTGGGTAGTCCTCAGACCAAGGGCTTGCTTGAGTCCTGGCTCAACCTCCCTAGG:HIGH:frameshift_variant&splice_acceptor_variant&spl…	0.142857	0.166667	0	0	0	0
405	ATF6B - chr6:32118866 TCTAAGGTACAAAGAAGGAGACAAGAAAAAGGGGAATCATTCCAAGGAGGCTGTATTCCTGTTGGTCTCCCAGGGACAGACTGGTCTTAC>T	ATF6B:ENST00000375203.7:c.1152+1_1153-1delGTAAGACCAGTCTGTCCCTGGGAGACCAACAGGAATACAGCCTCCTTGGAATGATTCCCCTTTTTCTTGTCTCCTTCTTTGTACCTTAG:HIGH:splice_acceptor_variant&splice_donor_variant&splice_region_variant&intron_variant;ATF6B:ENST00000375201.8:c.1143+1_1144-1delGTAAGACCAGTCTGTCCCTGGGAGACCAACAGGAATACAGCCTCCTTGGAATGATTCCCCTTTTTCTTGTCTCCTTCTTTGTACCTTAG:HIGH:splice_acceptor_variant&splice_donor_varian…	0.142857	0.5	0	0.5	0	0.2
406	ATF6B - chr6:32120901 GCCTGAAGGAAGGTGAGAGAAAAGAACAAGAAATGTCAGGACCAAAGGCCTCTCACTAGGGATTCCAAGTGTCAGGAGACTCCATTA>G	ATF6B:ENST00000375203.7:c.700+2_701delTAATGGAGTCTCCTGACACTTGGAATCCCTAGTGAGAGGCCTTTGGTCCTGACATTTCTTGTTCTTTTCTCTCACCTTCCTTCAGG:HIGH:frameshift_variant&splice_acceptor_variant&splice_donor_variant&splice_region_variant&intron_variant;ATF6B:ENST00000375201.8:c.691+2_692delTAATGGAGTCTCCTGACACTTGGAATCCCTAGTGAGAGGCCTTTGGTCCTGACATTTCTTGTTCTTTTCTCTCACCTTCCTTCAGG:HIGH:frameshift_variant&splice_acceptor_var…	0.142857	0.666667	0	1	0.5	0.8
407	PPT2 - chr6:32157716 CACAGGTGAGAATTCAGGCTCCTACCTGTGTTGCTTTTTCTGCTTCTTTGACTCCCTATGTCTCCCTCTCCAACCTGGCCTGACCCCTGTGGCTGACTCAGCCTCTCTTCTTCCCATCCT>C	PPT2:ENST00000361568.6:c.643+1_644-1del:HIGH:splice_acceptor_variant&splice_donor_variant&splice_region_variant&intron_variant;PPT2:ENST00000324816.10:c.625+1_626-1del:HIGH:splice_acceptor_variant&splice_donor_variant&splice_region_variant&intron_variant;PPT2:ENST00000375137.6:c.625+1_626-1del:HIGH:splice_acceptor_variant&splice_donor_variant&splice_region_variant&intron_variant;PPT2-EGFL8:ENST00…	0.142857	0.333333	0.5	0	1	0.6
408	RNF5 - chr6:32179930 GGGTGAGTCTTCTTGTCCAGTTGTGTCCCTTCCTTGACAGATTTGCCGGCTTCCTGTCTGACTTTTTCTGCCTCCCTA>G	RNF5:ENST00000375094.3:c.327+2_328delTGAGTCTTCTTGTCCAGTTGTGTCCCTTCCTTGACAGATTTGCCGGCTTCCTGTCTGACTTTTTCTGCCTCCCTAGG:HIGH:frameshift_variant&splice_acceptor_variant&splice_donor_variant&splice_region_variant&intron_variant;AGPAT1:ENST00000336984.6:c.-8511_-8435delTAGGGAGGCAGAAAAAGTCAGACAGGAAGCCGGCAAATCTGTCAAGGAAGGGACACAACTGGACAAGAAGACTCACC:MODIFIER:upstream_gene_variant;AGPAT1:ENST00000375107.7:c.-…	0.142857	0.833333	0	0.5	1	0.6
409	TAP2 - chr6:32828908 A>G	TAP2:ENST00000374897.2:c.2059T>C:HIGH:stop_lost;TAP2:ENST00000620123.4:c.2058+1T>C:HIGH:splice_donor_variant&intron_variant;TAP2:ENST00000464100.1:n.*36T>C:MODIFIER:downstream_gene_variant;TAP2:ENST00000485701.1:n.*3387T>C:MODIFIER:downstream_gene_variant;TAP2:ENST00000374899.8:c.1932+492T>C:MODIFIER:intron_variant;XXbac-BPG246D15.9:ENST00000452392.2:c.1932+492T>C:MODIFIER:intron_variant	0.142857	0.333333	0	1	0	0
410	RXRB - chr6:33195453 CCCTGGAGAGGGACCTGCAGGTCACTCAAAGGTCACAGCTCAGCCAGCCTTGGACACGGACCAGCCTATAGCCCCACCCCCTCTATCTACATGCCAGCCTAGCCGAGGGCCACTGA>C	RXRB:ENST00000374685.8:c.1256+2_1269del:HIGH:frameshift_variant&splice_acceptor_variant&splice_donor_variant&splice_region_variant&intron_variant;RXRB:ENST00000374680.3:c.1256+2_1257del:HIGH:frameshift_variant&splice_acceptor_variant&splice_donor_variant&splice_region_variant&intron_variant;RXRB:ENST00000483281.5:c.*768+2_*769del:HIGH:splice_acceptor_variant&splice_donor_variant&splice_region_var…	0.142857	0.333333	0	1	0	0
411	SLC39A7 - chr6:33202425 AAGGTGAGCCCAGGAACAACTTTCCTGAAAGCTGACTTGCCTGCCTCAGAATCTCCTCATCTTATGGCCCTCAGGAGGGAGAGGACATGTTGGAAGATCTGTTCTCCACTCTGACCAACTCTTTTCTTCCCTC>A	SLC39A7:ENST00000374675.7:c.799+1_800-1del:HIGH:splice_acceptor_variant&splice_donor_variant&splice_region_variant&intron_variant;SLC39A7:ENST00000374677.7:c.799+1_800-1del:HIGH:splice_acceptor_variant&splice_donor_variant&splice_region_variant&intron_variant;SLC39A7:ENST00000463972.1:n.173+1_174-1del:HIGH:splice_acceptor_variant&splice_donor_variant&splice_region_variant&intron_variant;SLC39A7:E…	0.142857	0.166667	0	0.5	0	0
412	HSD17B8 - chr6:33205335 AAGGTGGCGATCTCTGAACCTGCGACGTTTGGCCCCCTTAGCCTGGGGAGGGAGTTGGAGGAGGGCTGTCACCCCAGCTGATCTTTTCTCCCTTGTTACCCTTTCCCGCC>A	HSD17B8:ENST00000374662.3:c.387+2_388del:HIGH:frameshift_variant&splice_acceptor_variant&splice_donor_variant&splice_region_variant&intron_variant;HSD17B8:ENST00000469186.1:n.551+2_552del:HIGH:splice_acceptor_variant&splice_donor_variant&splice_region_variant&intron_variant&non_coding_transcript_exon_variant;:MA0139.1:n.33205336_33205444del:LOW:TF_binding_site_variant;RXRB:ENST00000374685.8:c.-49…	0.142857	0.666667	0	0.5	0	0
413	WDR46 - chr6:33288026 GCTGGGAAAGAGAAGAGTGAAAAAAAAGAGTGCCCTGCAGTAACGCCTTCTTCTAGCCCCCATTCCTCTATTGTCCTGCACCACCAATCAATCCCTTGGCTCCTTTACCTCCTCAGGCTCAC>G	WDR46:ENST00000374617.8:c.561+1_562-1del:HIGH:splice_acceptor_variant&splice_donor_variant&splice_region_variant&intron_variant;WDR46:ENST00000477718.5:n.760+1_761-1del:HIGH:splice_acceptor_variant&splice_donor_variant&splice_region_variant&intron_variant;WDR46:ENST00000468157.5:n.643+1_644-1del:HIGH:splice_acceptor_variant&splice_donor_variant&splice_region_variant&intron_variant;WDR46:ENST00000…	0.142857	0.333333	0	0.5	0	0.4
414	PHF1 - chr6:33414364 GAGGTAAGGGGTAGTGCAGTTTTGGGGGTTGGGATGGGACAGGGAGATGTAGCGGAAAGGGGAAGAGAAGAAATCACTGCTCCCCTGGCCCCATTTTTCTTCATTTCTCCC>G	PHF1:ENST00000374516.7:c.876+1_877-1del:HIGH:splice_acceptor_variant&splice_donor_variant&splice_region_variant&intron_variant;PHF1:ENST00000374512.7:c.876+1_877-1del:HIGH:splice_acceptor_variant&splice_donor_variant&splice_region_variant&intron_variant;PHF1:ENST00000495509.6:c.876+1_877-1del:HIGH:splice_acceptor_variant&splice_donor_variant&splice_region_variant&intron_variant;PHF1:ENST000004876…	0.214286	0.5	0	0.5	0.5	0.2
415	UHRF1BP1 - chr6:34871691 CGGTGAGTCAGGCTTGTCAGCCTGTTGGTTTCTCTGCCTTTTCTCCTAAAAGTGAATAGGTGACACCTAGGAACTGTTTGGGAGTTGGCAGCAGTTTGTCACTTAGAACCTTTACTTGTTTTCTCCA>C	UHRF1BP1:ENST00000192788.5:c.4090+1_4091-1del:HIGH:splice_acceptor_variant&splice_donor_variant&splice_region_variant&intron_variant;UHRF1BP1:ENST00000452449.6:c.4090+1_4091-1del:HIGH:splice_acceptor_variant&splice_donor_variant&splice_region_variant&intron_variant;RNY3P15:ENST00000516297.2:n.-2139_-2014del:MODIFIER:upstream_gene_variant	0.142857	0.333333	0.5	0.5	1	0.6
416	SRPK1 - chr6:35920290 G>C	SRPK1:ENST00000507909.1:c.65C>G:HIGH:stop_gained;SRPK1:ENST00000361690.7:c.122+178C>G:MODIFIER:intron_variant;SRPK1:ENST00000373825.6:c.74+178C>G:MODIFIER:intron_variant;SRPK1:ENST00000346162.10:n.598+178C>G:MODIFIER:intron_variant;SRPK1:ENST00000423325.6:c.-3+178C>G:MODIFIER:intron_variant;SRPK1:ENST00000508473.5:c.-3+178C>G:MODIFIER:intron_variant;SRPK1:ENST00000513367.1:n.119+178C>G:MODIFIER:i…	0.357143	0.5	0	0.5	0	0.2
417	PEX6 - chr6:42966447 TCTAGGAGATGGAAAGTGCGTGGTTGGGATATGCTCTTGGAGGGGCTCCTGTCCCACCTCCAAGGACTTGGTCTCCAC>T	PEX6:ENST00000304611.12:c.2094+1_2095-1delGTGGAGACCAAGTCCTTGGAGGTGGGACAGGAGCCCCTCCAAGAGCATATCCCAACCACGCACTTTCCATCTCCTAG:HIGH:splice_acceptor_variant&splice_donor_variant&splice_region_variant&intron_variant;PEX6:ENST00000244546.4:c.2095_2115+56delGTGGAGACCAAGTCCTTGGAGGTGGGACAGGAGCCCCTCCAAGAGCATATCCCAACCACGCACTTTCCATCTCCTAG:HIGH:splice_donor_variant&conservative_inframe_deletion&splice_region_vari…	0.142857	0.5	0	0	0	0
418	PPP2R5D - chr6:43007109 TGGTGGGCACAGGGAAAGGACACAGGGGGGACTGGTGAGGGGCTCTGGAGAAGCCCAGGTGGAGCTCTAACTGGCCCTACCCCTCA>T	PPP2R5D:ENST00000485511.5:c.522+1_523-1delGTGGGCACAGGGAAAGGACACAGGGGGGACTGGTGAGGGGCTCTGGAGAAGCCCAGGTGGAGCTCTAACTGGCCCTACCCCTCAG:HIGH:splice_acceptor_variant&splice_donor_variant&splice_region_variant&intron_variant;PPP2R5D:ENST00000394110.7:c.426+1_427-1delGTGGGCACAGGGAAAGGACACAGGGGGGACTGGTGAGGGGCTCTGGAGAAGCCCAGGTGGAGCTCTAACTGGCCCTACCCCTCAG:HIGH:splice_acceptor_variant&splice_donor_variant&splice…	0.142857	0.333333	0	0	0	0
419	RRP36 - chr6:43025130 CAGGTAAGCAAGGCTTGCCCTAGAAGTTGGAAGATAACTGGGACCTTGAATAGGTATGTTGTCTTGGGTGACAGGTGGGAAGCCTTTGACCAACACTGGAGTCCTCTTGACTTGGCTTTTAATTTCTCCAT>C	RRP36:ENST00000244496.5:c.278+2_279del:HIGH:frameshift_variant&splice_acceptor_variant&splice_donor_variant&splice_region_variant&intron_variant;RRP36:ENST00000607394.1:c.-942_-813del:MODIFIER:upstream_gene_variant;KLHDC3:ENST00000244670.12:c.*4398_*4527del:MODIFIER:downstream_gene_variant;KLHDC3:ENST00000326974.8:c.*4398_*4527del:MODIFIER:downstream_gene_variant;KLHDC3:ENST00000332245.9:c.*4011_…	0.214286	0.666667	0.5	0.5	1	0.6
420	CRIP3 - chr6:43307742 CCCTGAAGAGAGAATAGGGGAGGTCAGGCTTGAGCCCCCAGCTCCCAGCCACAAGGAGGGTTCTGCTGACCCATGGCCCCTTAAGGCTGGTACTTA>C	CRIP3:ENST00000274990.4:c.196+2_197delTAAGTACCAGCCTTAAGGGGCCATGGGTCAGCAGAACCCTCCTTGTGGCTGGGAGCTGGGGGCTCAAGCCTGACCTCCCCTATTCTCTCTTCAGG:HIGH:frameshift_variant&splice_acceptor_variant&splice_donor_variant&splice_region_variant&intron_variant;CRIP3:ENST00000372569.7:c.196+2_197delTAAGTACCAGCCTTAAGGGGCCATGGGTCAGCAGAACCCTCCTTGTGGCTGGGAGCTGGGGGCTCAAGCCTGACCTCCCCTATTCTCTCTTCAGG:HIGH:frameshift_variant&s…	0.142857	0.333333	0	0	0	0
421	YIPF3 - chr6:43513451 TCTGTCAATATACCAATTCATTCAGGCTGGAGGGTACAACAGCTCATCTGTTTATGGCTTCCCAGGATTTGCCTGGTGGTCCCACCCTCTGCCCTGGTGCTTCCCCCGGCTCTCCAGACATGCCACCCTCTATTCAC>T	YIPF3:ENST00000372422.6:c.441+1_442-1del:HIGH:splice_acceptor_variant&splice_donor_variant&splice_region_variant&intron_variant;YIPF3:ENST00000490447.6:c.*341+1_*342-1del:HIGH:splice_acceptor_variant&splice_donor_variant&splice_region_variant&intron_variant;YIPF3:ENST00000372417.1:n.134+1_135-1del:HIGH:splice_acceptor_variant&splice_donor_variant&splice_region_variant&intron_variant;YIPF3:ENST000…	0.142857	0.5	0.5	1	1	0.8
422	GTPBP2 - chr6:43623793 CACCTGAAGCCAAAGAAAACGCTATCAATGGCCTGCCAAGTAGGGCTGGTGGGTCCAAAATCTCTAAACAGACTCTGGGTTTGGTCTGAAGCAGCCCCTCCCTGTTTCCCAGCCTATTAGATGTTTGGGCAGTCAACT>C	GTPBP2:ENST00000307126.9:c.1236+3_1238del:HIGH:frameshift_variant&splice_acceptor_variant&splice_region_variant&intron_variant;GTPBP2:ENST00000307114.11:c.972+3_974del:HIGH:frameshift_variant&splice_acceptor_variant&splice_region_variant&intron_variant;GTPBP2:ENST00000476510.5:n.1119+3_1121del:HIGH:splice_acceptor_variant&splice_region_variant&intron_variant&non_coding_transcript_exon_variant;GTP…	0.142857	0.166667	0.5	0.5	1	0.4
423	GTPBP2 - chr6:43628975 A>AAAGCGGTACTGGGATGGATTCACCAGCTTCAATTTATATTCAATGTTTCCATCTTCAG	GTPBP2:ENST00000307126.9:c.186+1_186+2insCTGAAGATGGAAACATTGAATATAAATTGAAGCTGGTGAATCCATCCCAGTACCGCTT:HIGH:splice_donor_variant&intron_variant;GTPBP2:ENST00000452781.1:c.186+1_186+2insCTGAAGATGGAAACATTGAATATAAATTGAAGCTGGTGAATCCATCCCAGTACCGCTT:HIGH:splice_donor_variant&intron_variant;MAD2L1BP:ENST00000451025.6:c.-775_-774insAAGCGGTACTGGGATGGATTCACCAGCTTCAATTTATATTCAATGTTTCCATCTTCAG:MODIFIER:upstream…	0.142857	0.166667	0	1	0.5	0.4
424	HSP90AB1 - chr6:44249833 TGGTAAGTTAGCTTTTCTGTTACAAGGTAGTTGGGTTAGGATTTTCTGGGCTCACACCAGTAGCAGAAATTTTGGGCATCCTGTCTGTAAAGCAGTTCTTCACAGCAGTTCTGCTGATACTTACTAATTGCTGGTCTCAACTGCATATACTTTTTACCCTGTTACACGCTTGTAATTGACTCTTCTA>T	HSP90AB1:ENST00000353801.7:c.514+3_516del:HIGH:frameshift_variant&splice_acceptor_variant&splice_region_variant&intron_variant;HSP90AB1:ENST00000371646.9:c.514+3_516del:HIGH:frameshift_variant&splice_acceptor_variant&splice_region_variant&intron_variant;HSP90AB1:ENST00000620073.4:c.514+3_516del:HIGH:frameshift_variant&splice_acceptor_variant&splice_region_variant&intron_variant;HSP90AB1:ENST00000…	0.142857	0.166667	0	0.5	0	0
425	PHF3 - chr6:63698526 C>CT	PHF3:ENST00000506783.5:c.2352dupT:HIGH:frameshift_variant;PHF3:ENST00000393387.5:c.2910dupT:HIGH:frameshift_variant;PHF3:ENST00000515594.5:c.717dupT:HIGH:frameshift_variant;PHF3:ENST00000262043.7:c.2910dupT:HIGH:frameshift_variant;PHF3:ENST00000509876.5:c.*2854dupT:MODIFIER:3_prime_UTR_variant;PHF3:ENST00000503248.1:n.-3767_-3766insT:MODIFIER:upstream_gene_variant;PHF3:ENST00000481385.6:c.*281_*2…	0.142857	0.166667	0	0	0	0
426	SENP6 - chr6:75678692 AGTGAGAGAATTCCTTTATATTTGCAATGATCTTAAATGTCTTTCTCTGTTTTATTACATTTCAGTTGTGTATATATATATAGATTTGTTTATTTGCTTGCCTTCTAATTTTGTTACAG>A	SENP6:ENST00000447266.6:c.1958+3_1960del:HIGH:frameshift_variant&splice_acceptor_variant&splice_region_variant&intron_variant;SENP6:ENST00000370010.6:c.1937+3_1939del:HIGH:frameshift_variant&splice_acceptor_variant&splice_region_variant&intron_variant;SENP6:ENST00000327284.12:c.1937+3_1939del:HIGH:frameshift_variant&splice_acceptor_variant&splice_region_variant&intron_variant;SENP6:ENST0000042494…	0.142857	0.5	1	0.5	1	0.8
427	PHIP - chr6:79060575 GCCTATTAAACACATGTATTTTTATGCATACAAAGAACACAAAAACAAAAGTGAGATAAATAATGTCTAAATCCTATGAGAAAATTTTCATA>G	PHIP:ENST00000275034.4:c.340+2_341delTATGAAAATTTTCTCATAGGATTTAGACATTATTTATCTCACTTTTGTTTTTGTGTTCTTTGTATGCATAAAAATACATGTGTTTAATAGG:HIGH:frameshift_variant&splice_acceptor_variant&splice_donor_variant&splice_region_variant&intron_variant	0.142857	0.333333	0.5	0.5	1	0.4
428	PHIP - chr6:79077727 CACCTGCAACAACAAAGCGGGGAGAGCTGAGCCCCGCGCCCCGGGCCGCGGCCCCGCCGCCGCCGCCTCCCTCCCCCACGCCCGCGAGCGGCGAGCGCCGGCCCGGCCCGCGCCGCGCGCCGCCGT>C	PHIP:ENST00000275034.4:c.99+3_101del:HIGH:frameshift_variant&splice_acceptor_variant&splice_region_variant&intron_variant	0.142857	0.166667	0	0	0.5	0
429	SNX14 - chr6:85517875 TCTGTGGTGATAGATTATTGTAAGAAAATAAAAAATAAAGGTAATTTTTAGTACATAATCCAGCAAAATTTATCAATATTTAAATATGTTTATGATTATCATGTTATAGAACACACATAAATCAGTTACTCAC>T	SNX14:ENST00000314673.7:c.2148+1_2149-1del:HIGH:splice_acceptor_variant&splice_donor_variant&splice_region_variant&intron_variant;SNX14:ENST00000346348.7:c.1989+1_1990-1del:HIGH:splice_acceptor_variant&splice_donor_variant&splice_region_variant&intron_variant;SNX14:ENST00000369627.6:c.2121+1_2122-1del:HIGH:splice_acceptor_variant&splice_donor_variant&splice_region_variant&intron_variant;SNX14:ENS…	0.142857	0.333333	0	0.5	1	0.8
430	PNRC1 - chr6:89083957 G>GA	PNRC1:ENST00000336032.3:c.752dupA:HIGH:frameshift_variant;PNRC1:ENST00000354922.3:c.197dupA:HIGH:frameshift_variant;PNRC1:ENST00000369472.1:c.197dupA:HIGH:frameshift_variant;RP11-63L7.5:ENST00000606729.1:n.-3291dupT:MODIFIER:upstream_gene_variant	0.142857	0.166667	0	0.5	0	0.2
431	UBE2J1 - chr6:89338310 ACTGAAATAAAAAAGTAAATATCAATCTAAATTGCTTTGTAAAAGCAACTGGGTTTATTCTGGAAAAAGAAAAAATCAGAGTATTATACTTCATAACTATGAATTGACTGAAGTTATGAGATTTATATTCACTATAAATTAACACTTAC>A	UBE2J1:ENST00000435041.2:c.322+1_323-1del:HIGH:splice_acceptor_variant&splice_donor_variant&splice_region_variant&intron_variant	0.214286	0.166667	0	0	0.5	0.2
432	MDN1 - chr6:89677653 G>GT	MDN1:ENST00000369393.7:c.12455dupA:HIGH:frameshift_variant;MDN1:ENST00000629399.2:c.12455dupA:HIGH:frameshift_variant;RP1-122O8.7:ENST00000438877.1:n.*1870_*1871insT:MODIFIER:downstream_gene_variant	0.214286	0.166667	0	0.5	0	0
433	MDN1 - chr6:89745409 TACCTATCCAAGGAAAAATAAATATTTAGATTCTAATGAGTACAACTCAAATCATATTCCTCTAGGGATTTTGGCCTACTC>T	MDN1:ENST00000369393.7:c.4039+3_4041delGAGTAGGCCAAAATCCCTAGAGGAATATGATTTGAGTTGTACTCATTAGAATCTAAATATTTATTTTTCCTTGGATAGGT:HIGH:frameshift_variant&splice_acceptor_variant&splice_region_variant&intron_variant;MDN1:ENST00000629399.2:c.4039+3_4041delGAGTAGGCCAAAATCCCTAGAGGAATATGATTTGAGTTGTACTCATTAGAATCTAAATATTTATTTTTCCTTGGATAGGT:HIGH:frameshift_variant&splice_acceptor_variant&splice_region_variant&intr…	0.142857	0.5	0	0	0	0
434	REV3L - chr6:111387913 TCTGCTTAATTAAAACATATCCTTTATAACAGACTACATAACAAAGGAATAAAATTAGTTCTGAGATCTATAATAAATAACCACTTAC>T	REV3L:ENST00000368802.7:c.947+1_948-1delGTAAGTGGTTATTTATTATAGATCTCAGAACTAATTTTATTCCTTTGTTATGTAGTCTGTTATAAAGGATATGTTTTAATTAAGCAG:HIGH:splice_acceptor_variant&splice_donor_variant&splice_region_variant&intron_variant;REV3L:ENST00000434009.5:c.*1038+1_*1039-1delGTAAGTGGTTATTTATTATAGATCTCAGAACTAATTTTATTCCTTTGTTATGTAGTCTGTTATAAAGGATATGTTTTAATTAAGCAG:HIGH:splice_acceptor_variant&splice_donor_variant&sp…	0.142857	0.5	0	0.5	0.5	0.2
435	HDAC2 - chr6:113956006 A>AAG	HDAC2:ENST00000425835.6:c.473_474insCT:HIGH:frameshift_variant;HDAC2:ENST00000519065.5:c.497+6_497+7insCT:LOW:splice_region_variant&intron_variant;HDAC2:ENST00000523334.1:n.590+6_590+7insCT:LOW:splice_region_variant&intron_variant;HDAC2:ENST00000519108.5:c.407+6_407+7insCT:LOW:splice_region_variant&intron_variant;HDAC2:ENST00000368632.6:c.407+6_407+7insCT:LOW:splice_region_variant&intron_variant;…	0.142857	0.166667	0	0	0	0
436	MAN1A1 - chr6:119193775 A>AG	MAN1A1:ENST00000368468.3:c.1326+1_1326+2insC:HIGH:splice_donor_variant&intron_variant	0.142857	0.333333	0.5	0	1	0.4
437	SGK1 - chr6:134173153 TCCTAGGAAAATGACGATTCAGATTTAGTGGCATGTTTCAACTTGGCACCAACATTCCAGAATCAAGATTATTCAAGGAGTGTCTACCGCCAATGCCAGCCCCATCAAGCACATCTCATA>T	SGK1:ENST00000367858.9:c.702+2_703del:HIGH:frameshift_variant&splice_acceptor_variant&splice_donor_variant&splice_region_variant&intron_variant;SGK1:ENST00000413996.7:c.459+2_460del:HIGH:frameshift_variant&splice_acceptor_variant&splice_donor_variant&splice_region_variant&intron_variant;SGK1:ENST00000237305.11:c.417+2_418del:HIGH:frameshift_variant&splice_acceptor_variant&splice_donor_variant&spl…	0.142857	0.666667	0	1	0	0
438	MAP3K5 - chr6:136592341 GCTGAGAAAATTTATGCAGCATAAATCACAGTTCCCTTTATAAAATGACACACTTAACAACACACTTCTCTCACCCCAAGTAAGTCAGGTCTTTAC>G	MAP3K5:ENST00000359015.4:c.3056+1_3057-1delGTAAAGACCTGACTTACTTGGGGTGAGAGAAGTGTGTTGTTAAGTGTGTCATTTTATAAAGGGAACTGTGATTTATGCTGCATAAATTTTCTCAG:HIGH:splice_acceptor_variant&splice_donor_variant&splice_region_variant&intron_variant	0.214286	0.5	1	1	1	0.8
439	AKAP12 - chr6:151349965 T>TA	AKAP12:ENST00000253332.5:c.1580dupA:HIGH:frameshift_variant;AKAP12:ENST00000354675.10:c.1286dupA:HIGH:frameshift_variant;AKAP12:ENST00000359755.5:c.1265dupA:HIGH:frameshift_variant;AKAP12:ENST00000402676.6:c.1580dupA:HIGH:frameshift_variant;AKAP12:ENST00000490177.1:n.*779_*780insA:MODIFIER:downstream_gene_variant	0.142857	0.166667	0	0	0	0
440	FBXO5 - chr6:152975104 C>CT	FBXO5:ENST00000229758.7:c.620dupA:HIGH:frameshift_variant;FBXO5:ENST00000367241.3:c.482dupA:HIGH:frameshift_variant;FBXO5:ENST00000477822.2:n.-1120dupA:MODIFIER:upstream_gene_variant	0.142857	0.166667	0	0	0	0.2
441	SYNJ2 - chr6:158081324 TCAGGTAACTGCTCCCCTGGCTGATGTGGGTTCCAGGGGATGTCGATGAGGATCCGTGAGAGCTGCCAGGTCGTTCTTGGCATTGACTTGGAGTATCATTTATTC>T	SYNJ2:ENST00000355585.8:c.2786+2_2787del:HIGH:frameshift_variant&splice_acceptor_variant&splice_donor_variant&splice_region_variant&intron_variant;SYNJ2:ENST00000367122.6:c.815+2_816del:HIGH:frameshift_variant&splice_acceptor_variant&splice_donor_variant&splice_region_variant&intron_variant;SYNJ2:ENST00000367112.1:c.41+2_42del:HIGH:frameshift_variant&splice_acceptor_variant&splice_donor_variant&s…	0.142857	0.333333	0	0.5	0.5	0.2
442	TCP10 - chr6:167382927 A>C	TCP10:ENST00000617120.4:c.27+1T>G:HIGH:splice_donor_variant&intron_variant;TCP10:ENST00000397829.8:c.-54T>G:MODIFIER:5_prime_UTR_variant;TCP10:ENST00000476779.2:c.-54T>G:MODIFIER:5_prime_UTR_variant;TCP10:ENST00000485157.1:c.-54T>G:MODIFIER:5_prime_UTR_variant;TCP10:ENST00000366827.6:c.-54T>G:MODIFIER:5_prime_UTR_variant;TCP10:ENST00000460930.2:c.267+1239T>G:MODIFIER:intron_variant;TCP10:ENST0000…	0.285714	0.166667	0	0.5	0	0
443	PHF10 - chr6:169715857 GCTGGAAAAAAAAAATACAGTTGGAAGTCACATATAACTTTCTAAAATGTCATTTTCCCCAACCCAAATAAAAAATGCCAGTCACCTCAATTACTTAC>G	PHF10:ENST00000339209.8:c.543+1_544-1delGTAAGTAATTGAGGTGACTGGCATTTTTTATTTGGGTTGGGGAAAATGACATTTTAGAAAGTTATATGTGACTTCCAACTGTATTTTTTTTTTCCAG:HIGH:splice_acceptor_variant&splice_donor_variant&splice_region_variant&intron_variant;PHF10:ENST00000621772.4:c.402+1_403-1delGTAAGTAATTGAGGTGACTGGCATTTTTTATTTGGGTTGGGGAAAATGACATTTTAGAAAGTTATATGTGACTTCCAACTGTATTTTTTTTTTCCAG:HIGH:splice_acceptor_variant&splice_…	0.142857	0.5	0.5	1	0	0.6
444	INTS1 - chr7:1498852 GCTGCGGGGCCGAGGAGGGAGCAGTGGGCTCACGGCCACCCCGGCAGGAAGACCACGCTGTGGGGCCACACAGAGCCTGCCCCCACCCCCTGCCCCGCCCACCCCCCCGGGGCGCCCCCGCAC>G	INTS1:ENST00000404767.7:c.1137+1_1138-1del:HIGH:splice_acceptor_variant&splice_donor_variant&splice_region_variant&intron_variant;INTS1:ENST00000468115.1:n.-5107_-4986del:MODIFIER:upstream_gene_variant;INTS1:ENST00000496988.1:n.-2762_-2641del:MODIFIER:upstream_gene_variant;INTS1:ENST00000493531.1:n.*554_*675del:MODIFIER:downstream_gene_variant	0.214286	0.5	0	0	0	0
445	EIF3B - chr7:2379240 GAGGTAACTTAGAGATCCCTCAGTCCCCAGGAGCTGGCCCTTACGCTGCCCCTGGGCCCTGGTGCCCGCGGACTCCTGCGTTCCTTCCCACTGGCCTCGGCGGTGCCACTAGGCATGTGCCCCCATGGGTGATCTGCGCCCTTTGTCCCCTC>G	EIF3B:ENST00000360876.8:c.2341+2_2342del:HIGH:frameshift_variant&splice_acceptor_variant&splice_donor_variant&splice_region_variant&intron_variant;EIF3B:ENST00000397011.2:c.2341+2_2342del:HIGH:frameshift_variant&splice_acceptor_variant&splice_donor_variant&splice_region_variant&intron_variant;EIF3B:ENST00000475415.5:n.3090+2_3091del:HIGH:splice_acceptor_variant&splice_donor_variant&splice_region_…	0.142857	0.166667	0	0	0	0
446	IQCE - chr7:2578355 CGTAAGCTCCTGGCGCTTCACGGACGGGGCAAGGGGAGGGTCCTCGGGGCAGCATCTGCCAGCCAGCCCTGCTGGGGGCTACACCGAAGGCCGTCTTCATGTCTCAATCTGCTTACCACAG>C	IQCE:ENST00000623361.3:c.384+2_385del:HIGH:frameshift_variant&splice_acceptor_variant&splice_donor_variant&splice_region_variant&intron_variant;IQCE:ENST00000402050.6:c.579+2_580del:HIGH:frameshift_variant&splice_acceptor_variant&splice_donor_variant&splice_region_variant&intron_variant;IQCE:ENST00000476665.5:c.579+2_580del:HIGH:frameshift_variant&splice_acceptor_variant&splice_donor_variant&spli…	0.142857	0.333333	0	0.5	0.5	0.2
447	TTYH3 - chr7:2647019 GCAGGTGAGCGCGGTGGGGCGGGGACGGAGGGCGGGGCCAGAGGGGGCGGCCCGAGGGGGCGGGGCTGGAGTGGGGTGTGTGTGGGTGGGCGGGGCTACATCTCACGGGCCCGCCCTCTC>G	TTYH3:ENST00000258796.11:c.293+1_294-1del:HIGH:splice_acceptor_variant&splice_donor_variant&splice_region_variant&intron_variant;TTYH3:ENST00000400376.2:c.314+1_315-1del:HIGH:splice_acceptor_variant&splice_donor_variant&splice_region_variant&intron_variant;TTYH3:ENST00000407643.5:c.293+1_294-1del:HIGH:splice_acceptor_variant&splice_donor_variant&splice_region_variant&intron_variant;TTYH3:ENST0000…	0.285714	0.166667	0.5	0.5	0.5	0.8
448	TNRC18 - chr7:5361721 CCCTTAAAAAGAATCACACGCTTGGCTGTGACGCTGGGGGGCGGGCGGGGCGCGGAGAACGGGCACACGATGCACACACGGCGCCGGGTCCACGCACACCTCGACGGCTGCTGCGCGCCTGGGGGCCTGGTGGGCCGGGGCAGGGGCCCCACGGGGCGGGCGGGGGACACACTCA>C	TNRC18:ENST00000399537.8:c.4532+2_4533del:HIGH:frameshift_variant&splice_acceptor_variant&splice_donor_variant&splice_region_variant&intron_variant;TNRC18:ENST00000430969.5:c.4532+2_4533del:HIGH:frameshift_variant&splice_acceptor_variant&splice_donor_variant&splice_region_variant&intron_variant;TNRC18:ENST00000440081.2:c.131+2_131+175del:HIGH:splice_donor_variant&splice_region_variant&intron_vari…	0.142857	0.166667	0	0.5	0	0
449	PHF14 - chr7:11061839 GAGGTTGGAATAAGTTAAGCACTTTTACACAGTCTTAACTTTGAGAAATTTTCTTGCTTAAAATTGTTTCCCTCATATCCTTATTTTGTTTGTTATGTTTTATTTTATTATCCCTTGTATGGC>G	PHF14:ENST00000403050.7:c.2532+2_2533del:HIGH:frameshift_variant&splice_acceptor_variant&splice_donor_variant&splice_region_variant&intron_variant;PHF14:ENST00000634607.1:c.2532+2_2533del:HIGH:frameshift_variant&splice_acceptor_variant&splice_donor_variant&splice_region_variant&intron_variant;PHF14:ENST00000521747.5:c.*1615+2_*1616del:HIGH:splice_acceptor_variant&splice_donor_variant&splice_regio…	0.142857	0.5	0	1	0.5	0
450	TWISTNB - chr7:19698657 G>GT	TWISTNB:ENST00000222567.5:c.675dupA:HIGH:frameshift_variant;TWISTNB:ENST00000462263.1:n.334dupA:MODIFIER:non_coding_transcript_exon_variant	0.142857	0.166667	0	0.5	0	0
451	ELMO1 - chr7:37342606 TACTAAC>T	ELMO1:ENST00000310758.8:c.78+1_78+6delGTTAGT:HIGH:splice_donor_variant&splice_region_variant&intron_variant;ELMO1:ENST00000448602.5:c.78+1_78+6delGTTAGT:HIGH:splice_donor_variant&splice_region_variant&intron_variant;ELMO1:ENST00000442504.5:c.78+1_78+6delGTTAGT:HIGH:splice_donor_variant&splice_region_variant&intron_variant;ELMO1:ENST00000463390.1:n.333+1_333+6delGTTAGT:HIGH:splice_donor_variant&sp…	0.142857	0.166667	0.5	0	0.5	0.8
452	PSMA2 - chr7:42917689 TCCTATTGAGGAGGGAGGAAAAAAGGTCAATTTTCTAAGCAGTTAATCATGAAATCATTATAAATCCAGTTGTTGAATACTGAGCTAA>T	PSMA2:ENST00000223321.8:c.588+2_589delTTAGCTCAGTATTCAACAACTGGATTTATAATGATTTCATGATTAACTGCTTAGAAAATTGACCTTTTTTCCTCCCTCCTCAATAGG:HIGH:frameshift_variant&splice_acceptor_variant&splice_donor_variant&splice_region_variant&intron_variant;PSMA2:ENST00000445517.1:c.378+2_379delTTAGCTCAGTATTCAACAACTGGATTTATAATGATTTCATGATTAACTGCTTAGAAAATTGACCTTTTTTCCTCCCTCCTCAATAGG:HIGH:frameshift_variant&splice_acceptor_v…	0.142857	0.666667	0	1	0.5	0.4
453	DBNL - chr7:44059445 GGCAGGCAAGGCGCTTGTCACCCCATGGGGACCCTGGGGGACAGCAGTGGAGAAGGGGGATGTGTGGGAGTGAGAACCTGCTGTGTTCCCTGGT>G	DBNL:ENST00000448521.5:c.931+1_932-1delGCAAGGCGCTTGTCACCCCATGGGGACCCTGGGGGACAGCAGTGGAGAAGGGGGATGTGTGGGAGTGAGAACCTGCTGTGTTCCCTGGTGCAG:HIGH:splice_acceptor_variant&splice_donor_variant&splice_region_variant&intron_variant;DBNL:ENST00000494774.5:c.934+1_935-1delGCAAGGCGCTTGTCACCCCATGGGGACCCTGGGGGACAGCAGTGGAGAAGGGGGATGTGTGGGAGTGAGAACCTGCTGTGTTCCCTGGTGCAG:HIGH:splice_acceptor_variant&splice_donor_vari…	0.214286	0.5	1	1	1	0.6
454	YKT6 - chr7:44207385 C>CAGGTGTGGTCATTGCTGACAATGAATACCCATCCCGGGTGGCCTTTACCTTGCTGGAGA	YKT6:ENST00000223369.2:c.290_291insGTGGTCATTGCTGACAATGAATACCCATCCCGGGTGGCCTTTACCTTGCTGGAGAAGGT:HIGH:frameshift_variant&splice_region_variant;YKT6:ENST00000496112.5:c.290_291insGTGGTCATTGCTGACAATGAATACCCATCCCGGGTGGCCTTTACCTTGCTGGAGAAGGT:HIGH:frameshift_variant&splice_region_variant;YKT6:ENST00000447123.5:n.414_415insGTGGTCATTGCTGACAATGAATACCCATCCCGGGTGGCCTTTACCTTGCTGGAGAAGGT:LOW:splice_region_vari…	0.142857	0.166667	0	0	0	0.2
455	ZMIZ2 - chr7:44761591 GAGGTGAGCTCCGCCTGGCCCCCACCTGACCCCCACGAGGCTCTGTTCCTCCTCCCACACTCTCAGGGCCCGTTTTCTGGGTGTCCACCCATCTTCCTGAGC>G	ZMIZ2:ENST00000413916.5:c.1211+2_1212del:HIGH:frameshift_variant&splice_acceptor_variant&splice_donor_variant&splice_region_variant&intron_variant;ZMIZ2:ENST00000441627.5:c.1385+2_1386del:HIGH:frameshift_variant&splice_acceptor_variant&splice_donor_variant&splice_region_variant&intron_variant;ZMIZ2:ENST00000309315.8:c.1385+2_1386del:HIGH:frameshift_variant&splice_acceptor_variant&splice_donor_var…	0.142857	0.5	0	0.5	1	0.4
456	ZMIZ2 - chr7:44766330 CCAGGTCAGTGCCAAGCCGAGAGGCCAAGGGGCCCTGTCTCCCCAGGGGAGCCCCTGAGCTGTTTTAACAAATTCTTCTCTCTGTCTT>C	ZMIZ2:ENST00000413916.5:c.2238+1_2239-1delGTCAGTGCCAAGCCGAGAGGCCAAGGGGCCCTGTCTCCCCAGGGGAGCCCCTGAGCTGTTTTAACAAATTCTTCTCTCTGTCTTCAG:HIGH:splice_acceptor_variant&splice_donor_variant&splice_region_variant&intron_variant;ZMIZ2:ENST00000441627.5:c.2412+1_2413-1delGTCAGTGCCAAGCCGAGAGGCCAAGGGGCCCTGTCTCCCCAGGGGAGCCCCTGAGCTGTTTTAACAAATTCTTCTCTCTGTCTTCAG:HIGH:splice_acceptor_variant&splice_donor_variant&sp…	0.142857	0.333333	0	1	0	0.4
457	TBRG4 - chr7:45101371 GCCTGGAAGGAAGAAGAGGTGGCTGACATGCTTCCACTCTCCCAGCCCCTCGGAGGGGAAAGATGGAAAGCAAAGAATATGCAGTCCAACAGCCATGGTGCCCCCATGGCCAACAGGTCCCTGGCCACCTA>G	TBRG4:ENST00000258770.7:c.1679+2_1680del:HIGH:frameshift_variant&splice_acceptor_variant&splice_donor_variant&splice_region_variant&intron_variant;TBRG4:ENST00000361278.7:c.1349+2_1350del:HIGH:frameshift_variant&splice_acceptor_variant&splice_donor_variant&splice_region_variant&intron_variant;TBRG4:ENST00000395655.8:c.1349+2_1350del:HIGH:frameshift_variant&splice_acceptor_variant&splice_donor_var…	0.142857	0.5	0	0.5	0	0
458	GBAS - chr7:55978265 TGTGAGTGACAGGTTTGCTATCTTCATAGTTGACTTTTTTTCCCCTTTGTTCCTAAGTTTATCGTTGAATTTTCTTTTGTTTCAG>T	GBAS:ENST00000322090.7:c.232+1_233-1delGTGAGTGACAGGTTTGCTATCTTCATAGTTGACTTTTTTTCCCCTTTGTTCCTAAGTTTATCGTTGAATTTTCTTTTGTTTCAG:HIGH:splice_acceptor_variant&splice_donor_variant&splice_region_variant&intron_variant;GBAS:ENST00000470036.5:n.247+1_248-1delGTGAGTGACAGGTTTGCTATCTTCATAGTTGACTTTTTTTCCCCTTTGTTCCTAAGTTTATCGTTGAATTTTCTTTTGTTTCAG:HIGH:splice_acceptor_variant&splice_donor_variant&splice_region_…	0.142857	0.5	0	1	0	0.4
459	ZNF117 - chr7:64978289 G>A	ZNF117:ENST00000282869.10:c.1282C>T:HIGH:stop_gained;ZNF117:ENST00000620222.4:c.1282C>T:HIGH:stop_gained;ZNF117:ENST00000487644.1:n.*1634C>T:MODIFIER:downstream_gene_variant;ZNF117:ENST00000610793.1:c.835+447C>T:MODIFIER:intron_variant	0.142857	0.333333	0	0.5	1	0.8
460	ASL - chr7:66086660 GAGGTGAGCCAGGTGAGGTGCAGGGGCTGTGCTAGAGGGGAGGACCCCGGCTGCCCTGACCCTCCTGCCCCTGGCTTCCCAC>G	ASL:ENST00000304874.13:c.524+1_525-1delGTGAGCCAGGTGAGGTGCAGGGGCTGTGCTAGAGGGGAGGACCCCGGCTGCCCTGACCCTCCTGCCCCTGGCTTCCCACAG:HIGH:splice_acceptor_variant&splice_donor_variant&splice_region_variant&intron_variant;ASL:ENST00000395332.7:c.524+1_525-1delGTGAGCCAGGTGAGGTGCAGGGGCTGTGCTAGAGGGGAGGACCCCGGCTGCCCTGACCCTCCTGCCCCTGGCTTCCCACAG:HIGH:splice_acceptor_variant&splice_donor_variant&splice_region_variant…	0.142857	0.666667	0	1	0	0
461	ASL - chr7:66092660 TCAGGTACGGCCCATCCCCTTCCCCATGCTGCCTCCTAGGAAGTGAGCCTGGGTGCCTGGAGCCCAGGGTGGCCTGGCGCCCTGGCCCACCTCTTCCTCTCTCCC>T	ASL:ENST00000304874.13:c.1250+1_1251-1del:HIGH:splice_acceptor_variant&splice_donor_variant&splice_region_variant&intron_variant;ASL:ENST00000395332.7:c.1250+1_1251-1del:HIGH:splice_acceptor_variant&splice_donor_variant&splice_region_variant&intron_variant;ASL:ENST00000493708.5:n.731+1_732-1del:HIGH:splice_acceptor_variant&splice_donor_variant&splice_region_variant&intron_variant;ASL:ENST00000464…	0.142857	0.666667	0	1	0	0
462	WBSCR22 - chr7:73683672 TGGTAAGTCCCGGGGCCCGCGGACACCCCTCTCCCCACTTCTGCGGCCACCGCGTCTGAATTATTCCTCTACATGCCATTTTCTCTTTTTCGCA>T	WBSCR22:ENST00000265758.6:c.48+1_49-1delGTAAGTCCCGGGGCCCGCGGACACCCCTCTCCCCACTTCTGCGGCCACCGCGTCTGAATTATTCCTCTACATGCCATTTTCTCTTTTTCGCAG:HIGH:splice_acceptor_variant&splice_donor_variant&splice_region_variant&intron_variant;WBSCR22:ENST00000463307.5:n.65+1_66-1delGTAAGTCCCGGGGCCCGCGGACACCCCTCTCCCCACTTCTGCGGCCACCGCGTCTGAATTATTCCTCTACATGCCATTTTCTCTTTTTCGCAG:HIGH:splice_acceptor_variant&splice_donor_va…	0.142857	0.5	0	0.5	0	0
463	SPDYE5 - chr7:75501468 TGGTTCCAGTTAGGCCGTTCCATGAACCCGAGGGCCAGGAAGAAGCGCTCTCGCATACCCTTGCTCCGTAAGCGTC>T	SPDYE5:ENST00000624640.1:c.750+36_785delGCGCTCTCGCATACCCTTGCTCCGTAAGCGTCGGTTCCAGTTAGGCCGTTCCATGAACCCGAGGGCCAGGAAGAA:HIGH:frameshift_variant&splice_acceptor_variant&splice_region_variant&intron_variant;SPDYE5:ENST00000455862.6:c.906_980delGCGCTCTCGCATACCCTTGCTCCGTAAGCGTCGGTTCCAGTTAGGCCGTTCCATGAACCCGAGGGCCAGGAAGAA:MODERATE:disruptive_inframe_deletion;SPDYE5:ENST00000625065.3:c.906_980delGCGCTCTCGCA…	0.142857	0.333333	0	0	0	0
464	POR - chr7:75986066 AAGGTGAGACGGGCGGGCACCCACGAAGGTGGGCATGAGGCTGGCAGGGCCACAGCCACAGTGCCCCCCTCACAGCACCACCCTTGGCCCC>A	POR:ENST00000461988.5:c.1815+3_1817delGAGACGGGCGGGCACCCACGAAGGTGGGCATGAGGCTGGCAGGGCCACAGCCACAGTGCCCCCCTCACAGCACCACCCTTGGCCCCAGGT:HIGH:frameshift_variant&splice_acceptor_variant&splice_region_variant&intron_variant;POR:ENST00000439269.1:c.1029+3_1031delGAGACGGGCGGGCACCCACGAAGGTGGGCATGAGGCTGGCAGGGCCACAGCCACAGTGCCCCCCTCACAGCACCACCCTTGGCCCCAGGT:HIGH:frameshift_variant&splice_acceptor_variant&splice_r…	0.214286	0.833333	0	1	0	0.4
465	PTPN12 - chr7:77639217 A>ATT	PTPN12:ENST00000248594.10:c.2282-2_2282-1insTT:HIGH:splice_acceptor_variant&intron_variant;PTPN12:ENST00000435495.6:c.1892-2_1892-1insTT:HIGH:splice_acceptor_variant&intron_variant;PTPN12:ENST00000415482.6:c.1925-2_1925-1insTT:HIGH:splice_acceptor_variant&intron_variant;PTPN12:ENST00000520947.1:n.393-2_393-1insTT:HIGH:splice_acceptor_variant&intron_variant;PTPN12:ENST00000407343.3:c.*509_*510insT…	0.142857	0.5	0.5	1	0	0
466	PHTF2 - chr7:77940027 A>AGACATGTCTGTACTTGAAATC	PHTF2:ENST00000248550.7:c.1468-3_1468-2insGACATGTCTGTACTTGAAATC:HIGH:splice_acceptor_variant&intron_variant;PHTF2:ENST00000307305.12:c.1354-3_1354-2insGACATGTCTGTACTTGAAATC:HIGH:splice_acceptor_variant&intron_variant;PHTF2:ENST00000275575.11:c.1354-3_1354-2insGACATGTCTGTACTTGAAATC:HIGH:splice_acceptor_variant&intron_variant;PHTF2:ENST00000424760.5:c.1354-3_1354-2insGACATGTCTGTACTTGAAATC:HIGH:spli…	0.142857	0.333333	0.5	1	1	0.8
467	PHTF2 - chr7:77940029 G>GTGGAATGATAATGAACAGA	PHTF2:ENST00000248550.7:c.1468-1_1468insTGGAATGATAATGAACAGA:HIGH:frameshift_variant&splice_region_variant;PHTF2:ENST00000307305.12:c.1354-1_1354insTGGAATGATAATGAACAGA:HIGH:frameshift_variant&splice_region_variant;PHTF2:ENST00000275575.11:c.1354-1_1354insTGGAATGATAATGAACAGA:HIGH:frameshift_variant&splice_region_variant;PHTF2:ENST00000424760.5:c.1354-1_1354insTGGAATGATAATGAACAGA:HIGH:frameshift_var…	0.142857	0.333333	0.5	1	1	0.8
468	COL1A2 - chr7:94420286 TGTAAGTAAGAACCTGGGTCATTTTGTATACTCACACCTCACAATGTTTAGACATTGATGAACCTAGGATTGATAACACATTTTTAAATCCCTTCTCCCACCTAG>T	COL1A2:ENST00000297268.10:c.2133+2_2134del:HIGH:frameshift_variant&splice_acceptor_variant&splice_donor_variant&splice_region_variant&intron_variant;COL1A2:ENST00000620463.1:c.2127+2_2128del:HIGH:frameshift_variant&splice_acceptor_variant&splice_donor_variant&splice_region_variant&intron_variant;COL1A2:ENST00000461525.5:n.222+2_223del:HIGH:splice_acceptor_variant&splice_donor_variant&splice_regio…	0.142857	0.166667	0	0.5	0	0
469	TAF6 - chr7:100110069 ATAACCTGTTAGAAGGGAAAAGGACAAGCAAAAGCCGGAGGGTCACCAGGGTCTCCCAGATGGGGGTACAGTGCCCTCTATAACCTCATGACTGTGTCCCCTCCCCCATTTCTTCCTCCCAGAGGCC>A	TAF6:ENST00000472509.5:c.1329+5_1333del:HIGH:frameshift_variant&splice_acceptor_variant&splice_region_variant&intron_variant;TAF6:ENST00000453269.6:c.1158+5_1162del:HIGH:frameshift_variant&splice_acceptor_variant&splice_region_variant&intron_variant;TAF6:ENST00000452041.5:c.1158+5_1162del:HIGH:frameshift_variant&splice_acceptor_variant&splice_region_variant&intron_variant;TAF6:ENST00000344095.8:c…	0.142857	0.166667	0	0.5	0	0
470	TAF6 - chr7:100111827 GACCTGTGGGAGGGAGAAGTGCTGGGCATGGGGCAGGGAGACCCTCACAGGAGCTTCCACTGCCGTCCCTGCACTGTGGAACCTCATGCTCTC>G	TAF6:ENST00000472509.5:c.969+3_971delGAGAGCATGAGGTTCCACAGTGCAGGGACGGCAGTGGAAGCTCCTGTGAGGGTCTCCCTGCCCCATGCCCAGCACTTCTCCCTCCCACAGGT:HIGH:frameshift_variant&splice_acceptor_variant&splice_region_variant&intron_variant;TAF6:ENST00000453269.6:c.798+3_800delGAGAGCATGAGGTTCCACAGTGCAGGGACGGCAGTGGAAGCTCCTGTGAGGGTCTCCCTGCCCCATGCCCAGCACTTCTCCCTCCCACAGGT:HIGH:frameshift_variant&splice_acceptor_variant&splice…	0.142857	0.5	0	0.5	0	0
471	TAF6 - chr7:100113953 TCCTGGGGTCGGTGACAGAACAGACATCAGCCCAAAATCCTAAGGACGGGGCCCTGGGTGACATGGACCCAATGTAGAGCTGGACAGAAGGGCCGGGTCA>T	TAF6:ENST00000472509.5:c.327+2_328delTGACCCGGCCCTTCTGTCCAGCTCTACATTGGGTCCATGTCACCCAGGGCCCCGTCCTTAGGATTTTGGGCTGATGTCTGTTCTGTCACCGACCCCAGG:HIGH:frameshift_variant&splice_acceptor_variant&splice_donor_variant&splice_region_variant&intron_variant;TAF6:ENST00000453269.6:c.156+2_157delTGACCCGGCCCTTCTGTCCAGCTCTACATTGGGTCCATGTCACCCAGGGCCCCGTCCTTAGGATTTTGGGCTGATGTCTGTTCTGTCACCGACCCCAGG:HIGH:frameshift_var…	0.142857	0.333333	0	0.5	0	0.4
472	CNPY4 - chr7:100124630 TGGTAAGCGTAAGGGTTGAACTCCTCTCCTGCCAAGCCATAGCCTCCCCTGCCTCCAGGACTAATATCTAAATTGTTTTCTGTCATCCGATCTA>T	CNPY4:ENST00000262932.4:c.583+1_584-1delGTAAGCGTAAGGGTTGAACTCCTCTCCTGCCAAGCCATAGCCTCCCCTGCCTCCAGGACTAATATCTAAATTGTTTTCTGTCATCCGATCTAG:HIGH:splice_acceptor_variant&splice_donor_variant&splice_region_variant&intron_variant;CNPY4:ENST00000480692.4:n.672+1_673-1delGTAAGCGTAAGGGTTGAACTCCTCTCCTGCCAAGCCATAGCCTCCCCTGCCTCCAGGACTAATATCTAAATTGTTTTCTGTCATCCGATCTAG:HIGH:splice_acceptor_variant&splice_donor_va…	0.142857	0.333333	0	1	0	0.2
473	MEPCE - chr7:100433137 AGTGAGTTGGGTGTTGGGGGAATAGTCATTCCTTTGGTTGAGGCAAGAAAAGGCCCCGAGGTGGGCATCGCCCTTGGCCAGGGGAGGCGGCAGCGTGCTGAAGTGGTCCCTTGCCTCTCTCCTTAG>A	MEPCE:ENST00000310512.3:c.1890+2_1891del:HIGH:frameshift_variant&splice_acceptor_variant&splice_donor_variant&splice_region_variant&intron_variant;MEPCE:ENST00000414441.5:c.483+2_484del:HIGH:frameshift_variant&splice_acceptor_variant&splice_donor_variant&splice_region_variant&intron_variant;ZCWPW1:ENST00000398027.6:c.-12613_-12489del:MODIFIER:upstream_gene_variant;ZCWPW1:ENST00000360951.8:c.-1261…	0.285714	0.5	0.5	0.5	1	0.8
474	PPP1R35 - chr7:100435532 TCCTGTTGGGAGGTTGGGCCCAAAGCAAGGTTACACTTTGGGAGGAAGGATCCGGGTAAGGGGGTACATGGAGGAAGCCCCACGCCCAGACCCCATCA>T	PPP1R35:ENST00000292330.2:c.588+2_589delTGATGGGGTCTGGGCGTGGGGCTTCCTCCATGTACCCCCTTACCCGGATCCTTCCTCCCAAAGTGTAACCTTGCTTTGGGCCCAACCTCCCAACAGG:HIGH:frameshift_variant&splice_acceptor_variant&splice_donor_variant&splice_region_variant&intron_variant;PPP1R35:ENST00000470295.5:n.506+2_507delTGATGGGGTCTGGGCGTGGGGCTTCCTCCATGTACCCCCTTACCCGGATCCTTCCTCCCAAAGTGTAACCTTGCTTTGGGCCCAACCTCCCAACAGG:HIGH:splice_accep…	0.142857	0.5	0	0.5	0.5	0.4
475	PPP1R35 - chr7:100436062 GACCTGGGAGCAGAGGGCAGGGCAGTGACCAGGTGGGCGCGAGGCCGTCGCGGGCCGGGGGCCAGCCTCCCCCGCTC>G	PPP1R35:ENST00000292330.2:c.234+3_236delGAGCGGGGGAGGCTGGCCCCCGGCCCGCGACGGCCTCGCGCCCACCTGGTCACTGCCCTGCCCTCTGCTCCCAGGT:HIGH:frameshift_variant&splice_acceptor_variant&splice_region_variant&intron_variant;PPP1R35:ENST00000491407.1:n.333+3_335delGAGCGGGGGAGGCTGGCCCCCGGCCCGCGACGGCCTCGCGCCCACCTGGTCACTGCCCTGCCCTCTGCTCCCAGGT:HIGH:splice_acceptor_variant&splice_region_variant&intron_variant&non_coding_tra…	0.142857	0.333333	0	0.5	0	0.2
476	MOSPD3 - chr7:100615030 GGGTGAGGACAGTAGTGGCCAGGGACCCAGGCCCCAGGAAAAAGGGAGAAGGGACGGGAGGAGAGCTAACAGAGCCCCAGGGCTGCCCATGCGACCCTATTCTTTCTTTGTCCCCCCTCCA>G	MOSPD3:ENST00000393950.6:c.676+2_677del:HIGH:frameshift_variant&splice_acceptor_variant&splice_donor_variant&splice_region_variant&intron_variant;MOSPD3:ENST00000424091.2:c.646+2_647del:HIGH:frameshift_variant&splice_acceptor_variant&splice_donor_variant&splice_region_variant&intron_variant;MOSPD3:ENST00000223054.8:c.676+2_677del:HIGH:frameshift_variant&splice_acceptor_variant&splice_donor_varian…	0.142857	0.333333	0	0.5	0	0
477	GIGYF1 - chr7:100682482 ACTGAAGGGGGAGGGTGAGTCAGGGTTGGAAATCAGCTGGCAGGGGTTGGGGGGGTCTGCCACCTTCCCCCTCAGGGCCATCCCGGAGCCTCCAGGTGCCACGCCCAC>A	GIGYF1:ENST00000275732.5:c.2600+1_2601-1del:HIGH:splice_acceptor_variant&splice_donor_variant&splice_region_variant&intron_variant;:MA0477.1:n.100682589_100682483del:LOW:TF_binding_site_variant;:MA0477.1:n.100682483_100682589del:LOW:TF_binding_site_variant;:MA0477.1:n.100682483_100682589del:LOW:TFBS_ablation;GNB2:ENST00000303210.8:c.*3682_*3788del:MODIFIER:downstream_gene_variant;GNB2:ENST0000039…	0.142857	0.5	0	1	0	0
478	GIGYF1 - chr7:100683918 TCTGAGGAGCAAATTGTGGATTCTTAGGACCCCAAATCCATCTCTGGTCTGCCCCCATCCCCCCCCCACCCTGTATCCTGAGGGCTCGCACGCACCACGCAC>T	GIGYF1:ENST00000275732.5:c.1868+1_1869-1del:HIGH:splice_acceptor_variant&splice_donor_variant&splice_region_variant&intron_variant;GIGYF1:ENST00000472105.1:n.460+1_461-1del:HIGH:splice_acceptor_variant&splice_donor_variant&splice_region_variant&intron_variant;GNB2:ENST00000303210.8:c.*5118_*5218del:MODIFIER:downstream_gene_variant;GNB2:ENST00000393924.1:c.*5118_*5218del:MODIFIER:downstream_gene_v…	0.142857	0.166667	0	0	0	0
479	GIGYF1 - chr7:100684615 GCCTGGACAGGGAGCGAGGGAGCGGGAGAACCACTGGGGTCACAGGGTATGCCAGAGACACCCTGAACCAGAACGGCCTTGAGCAGCCCTCCCATCCCACACAGGTA>G	GIGYF1:ENST00000275732.5:c.1462+2_1463del:HIGH:frameshift_variant&splice_acceptor_variant&splice_donor_variant&splice_region_variant&intron_variant;GIGYF1:ENST00000472105.1:n.-130_-25del:MODIFIER:upstream_gene_variant;GIGYF1:ENST00000464111.1:n.*676_*781del:MODIFIER:downstream_gene_variant;GIGYF1:ENST00000471340.2:n.*117_*222del:MODIFIER:downstream_gene_variant	0.142857	0.5	0	1	0	0
480	GIGYF1 - chr7:100686079 TCTGCATGGGGCCGGGGTGGGGAGCAGAGAACAGCTGGGGTGGGTGGGGAGGAAGAGGACCCCGGAAGGGCAGGTTCCCACCCTCGCCTCCTCACAGATAC>T	GIGYF1:ENST00000275732.5:c.948+1_949-1delGTATCTGTGAGGAGGCGAGGGTGGGAACCTGCCCTTCCGGGGTCCTCTTCCTCCCCACCCACCCCAGCTGTTCTCTGCTCCCCACCCCGGCCCCATGCAG:HIGH:splice_acceptor_variant&splice_donor_variant&splice_region_variant&intron_variant;GIGYF1:ENST00000472105.1:n.-1588_-1489delGTATCTGTGAGGAGGCGAGGGTGGGAACCTGCCCTTCCGGGGTCCTCTTCCTCCCCACCCACCCCAGCTGTTCTCTGCTCCCCACCCCGGCCCCATGCAG:MODIFIER:upstream_gene_varia…	0.214286	0.333333	0	1	0	0
481	SH2B2 - chr7:102314426 TGGTAGGTAGGGGGACAGGGTTGAAGGAGGGGCACACTCAGGGTGGACAGATAAAGATACGTGCATCTTACCTGCCACTTCCCCA>T	SH2B2:ENST00000536178.3:c.1144+1_1145-1delGTAGGTAGGGGGACAGGGTTGAAGGAGGGGCACACTCAGGGTGGACAGATAAAGATACGTGCATCTTACCTGCCACTTCCCCAG:HIGH:splice_acceptor_variant&splice_donor_variant&splice_region_variant&intron_variant;SH2B2:ENST00000617975.2:c.*242+1_*243-1delGTAGGTAGGGGGACAGGGTTGAAGGAGGGGCACACTCAGGGTGGACAGATAAAGATACGTGCATCTTACCTGCCACTTCCCCAG:HIGH:splice_acceptor_variant&splice_donor_variant&splice_r…	0.142857	0.5	0.5	0	1	0.4
482	LRWD1 - chr7:102466050 CGGTAAGTGGGAGCCTCCCACCAGCTTCATACCTGGGGCCAGGACTCTGTTGGGCTCAGGCTCAGCATCTCCTGAGCCACTGCTCTTCACCCTCTCTTCCCCA>C	LRWD1:ENST00000292616.9:c.315+3_317del:HIGH:frameshift_variant&splice_acceptor_variant&splice_region_variant&intron_variant;LRWD1:ENST00000485808.5:c.243+3_245del:HIGH:frameshift_variant&splice_acceptor_variant&splice_region_variant&intron_variant;LRWD1:ENST00000473880.5:n.391+3_393del:HIGH:splice_acceptor_variant&splice_region_variant&intron_variant&non_coding_transcript_exon_variant;LRWD1:ENST0…	0.142857	0.333333	0	0.5	0.5	0
483	PMPCB - chr7:103312130 TGGTAAGCCTGGCTTCTTTTCTTCTATGCAAAAAGTTGGCCAAGTACTTTTAATTAACTCTTCTTTTTAATCCTTA>T	PMPCB:ENST00000249269.8:c.1405+3_1407delAAGCCTGGCTTCTTTTCTTCTATGCAAAAAGTTGGCCAAGTACTTTTAATTAACTCTTCTTTTTAATCCTTAGGT:HIGH:frameshift_variant&splice_acceptor_variant&splice_region_variant&intron_variant;PMPCB:ENST00000428154.5:c.1408_*9delAAGCCTGGCTTCTTTTCTTCTATGCAAAAAGTTGGCCAAGTACTTTTAATTAACTCTTCTTTTTAATCCTTAGGT:HIGH:stop_lost&conservative_inframe_deletion;PMPCB:ENST00000443722.5:c.*790-73_*791del…	0.142857	0.666667	0	1	0	0
484	KMT2E - chr7:105110367 TGGTAAGTGAGCTTGTTCCTTCACCAGAAAGTGGAATCAGTTAATCACTCTGCATCCTCGTTCTTTGCAGCTCTAATGTTCTCTTTGGGTCTGCTCTGCTTCATCTCTA>T	KMT2E:ENST00000257745.8:c.3844+2_3845del:HIGH:frameshift_variant&splice_acceptor_variant&splice_donor_variant&splice_region_variant&intron_variant;KMT2E:ENST00000311117.7:c.3844+2_3845del:HIGH:frameshift_variant&splice_acceptor_variant&splice_donor_variant&splice_region_variant&intron_variant;KMT2E:ENST00000334884.9:c.*947+2_*948del:HIGH:splice_acceptor_variant&splice_donor_variant&splice_region_…	0.142857	0.5	0	1	1	0.6
485	PUS7 - chr7:105508416 G>GT	PUS7:ENST00000469408.5:c.96dupA:HIGH:frameshift_variant;PUS7:ENST00000356362.6:c.96dupA:HIGH:frameshift_variant;PUS7:ENST00000481939.5:c.96dupA:HIGH:frameshift_variant;PUS7:ENST00000482157.1:c.-283dupA:MODIFIER:upstream_gene_variant	0.142857	0.666667	0	0.5	0	0.2
486	HBP1 - chr7:107186470 AAGGTAAAACAAACAAACAAACAAAAACCTTGAATTTTCCACAGCTTACTTGTCTAGTACAGTCACGTGTCTAATACGTGTTTTCTACCTAAACCTT>A	HBP1:ENST00000222574.8:c.652+2_653delTAAAACAAACAAACAAACAAAAACCTTGAATTTTCCACAGCTTACTTGTCTAGTACAGTCACGTGTCTAATACGTGTTTTCTACCTAAACCTTAGG:HIGH:frameshift_variant&splice_acceptor_variant&splice_donor_variant&splice_region_variant&intron_variant;HBP1:ENST00000468410.5:c.652+2_653delTAAAACAAACAAACAAACAAAAACCTTGAATTTTCCACAGCTTACTTGTCTAGTACAGTCACGTGTCTAATACGTGTTTTCTACCTAAACCTTAGG:HIGH:frameshift_variant&s…	0.142857	0.833333	0.5	1	0.5	0.8
487	DLD - chr7:107919098 CGGTAATTATTAACAACATATAGAATTGATGGTTGCCTAAATTTTCTTCTGACCCACAAATATTTGGATTTTAATTTTAAATTTCTTCCCTTGCA>C	DLD:ENST00000205402.9:c.1464+1_1465-1delGTAATTATTAACAACATATAGAATTGATGGTTGCCTAAATTTTCTTCTGACCCACAAATATTTGGATTTTAATTTTAAATTTCTTCCCTTGCAG:HIGH:splice_acceptor_variant&splice_donor_variant&splice_region_variant&intron_variant;DLD:ENST00000415325.5:c.*1138+1_*1139-1delGTAATTATTAACAACATATAGAATTGATGGTTGCCTAAATTTTCTTCTGACCCACAAATATTTGGATTTTAATTTTAAATTTCTTCCCTTGCAG:HIGH:splice_acceptor_variant&splice_dono…	0.142857	0.5	0	1	0	0.2
488	LAMB1 - chr7:107931415 A>AT	LAMB1:ENST00000222399.10:c.4477dupA:HIGH:frameshift_variant;LAMB1:ENST00000393561.5:c.4549dupA:HIGH:frameshift_variant;LAMB1:ENST00000472714.1:n.-1439dupA:MODIFIER:upstream_gene_variant;LAMB1:ENST00000491196.1:n.*3940dupA:MODIFIER:downstream_gene_variant;LAMB1:ENST00000470995.1:n.*3958dupA:MODIFIER:downstream_gene_variant;DLD:ENST00000417551.5:c.*125-10dupT:MODIFIER:intron_variant;LAMB1:ENST00000…	0.142857	0.166667	0	0	0	0
489	LAMB1 - chr7:107986234 C>CT	LAMB1:ENST00000222399.10:c.552dupA:HIGH:frameshift_variant;LAMB1:ENST00000393560.5:c.552dupA:HIGH:frameshift_variant;LAMB1:ENST00000393561.5:c.624dupA:HIGH:frameshift_variant	0.142857	0.166667	0	0.5	0	0
490	LAMB1 - chr7:108002971 TCTGGAGAGGTGGAAAGGAGGGGAAAAAAGGCAAATGTTCAAAGAGAGAAGAGGCGCCCTTCCATTTCCTGTCGCTCCCACGGAAGCGGGGGGTGGGCTGGAAAGTGGGGAAAATCGTGCAGCCACTTTGTTCTCCTCAC>T	LAMB1:ENST00000222399.10:c.-87+1_-86-1del:HIGH:splice_acceptor_variant&splice_donor_variant&splice_region_variant&intron_variant;LAMB1:ENST00000393560.5:c.-87+1_-86-1del:HIGH:splice_acceptor_variant&splice_donor_variant&splice_region_variant&intron_variant;LAMB1:ENST00000439976.5:c.-87+1_-86-1del:HIGH:splice_acceptor_variant&splice_donor_variant&splice_region_variant&intron_variant;LAMB1:ENST0000…	0.142857	0.5	0	0.5	0	0
491	NRCAM - chr7:108178406 T>C	NRCAM:ENST00000613830.4:c.2296-1A>G:HIGH:splice_acceptor_variant&intron_variant;NRCAM:ENST00000445634.2:c.-3051A>G:MODIFIER:upstream_gene_variant;NRCAM:ENST00000415105.5:n.-1633A>G:MODIFIER:upstream_gene_variant;NRCAM:ENST00000465585.1:n.-292A>G:MODIFIER:upstream_gene_variant;NRCAM:ENST00000351718.8:c.2804-294A>G:MODIFIER:intron_variant;NRCAM:ENST00000379024.8:c.2795-294A>G:MODIFIER:intron_varian…	0.142857	0.5	0	0	0	0
492	IFRD1 - chr7:112455866 TGGTATGAGTTTTAAATTTAAATTTGCAACTTTAGATAAAATGTTTCAGGTGGAGGAATTCTTGTAGCTAAAGTATACTATTATTCCCTGTTTTTTTTCTTTTAAATTACGATGGCTGTTTTATATTATTTCTTA>T	IFRD1:ENST00000005558.8:c.199+2_200del:HIGH:frameshift_variant&splice_acceptor_variant&splice_donor_variant&splice_region_variant&intron_variant;IFRD1:ENST00000403825.7:c.199+2_200del:HIGH:frameshift_variant&splice_acceptor_variant&splice_donor_variant&splice_region_variant&intron_variant;IFRD1:ENST00000621379.4:c.49+2_50del:HIGH:frameshift_variant&splice_acceptor_variant&splice_donor_variant&spl…	0.214286	0.333333	1	1	0.5	0.4
493	IFRD1 - chr7:112462179 TGTATGTATTTTTAGTTTCATATTTTATAAAAGCAACATTTAGTGGACATAATTGGTTGTATTCACATAGTAATGACTAACTATTTTTTAG>T	IFRD1:ENST00000005558.8:c.797+2_798delTATGTATTTTTAGTTTCATATTTTATAAAAGCAACATTTAGTGGACATAATTGGTTGTATTCACATAGTAATGACTAACTATTTTTTAGG:HIGH:frameshift_variant&splice_acceptor_variant&splice_donor_variant&splice_region_variant&intron_variant;IFRD1:ENST00000403825.7:c.797+2_798delTATGTATTTTTAGTTTCATATTTTATAAAAGCAACATTTAGTGGACATAATTGGTTGTATTCACATAGTAATGACTAACTATTTTTTAGG:HIGH:frameshift_variant&splice_acce…	0.142857	0.666667	0.5	1	1	0.8
494	TES - chr7:116210732 A>AAGATGGGCTT	TES:ENST00000358204.8:c.27_27+1insATGGGCTTAG:HIGH:splice_donor_variant&intron_variant;TES:ENST00000496871.1:n.174_174+1insATGGGCTTAG:HIGH:splice_donor_variant&intron_variant;TES:ENST00000461440.5:n.229_229+1insATGGGCTTAG:HIGH:splice_donor_variant&intron_variant;TES:ENST00000492891.5:c.27_27+1insATGGGCTTAG:HIGH:splice_donor_variant&intron_variant;TES:ENST00000455989.1:c.-143_-143+1insATGGGCTTAG:HI…	0.142857	0.166667	0	0	0	0
495	IMPDH1 - chr7:128395033 ACTACAGTGGGCAAGGGATTAGTGCCTCCAGCCCACTAGTGCCACCCCCCCAGCTTCCAGCCCTCGCCTGCCCAATCCCCAGCACATTCTCCCCTCAC>A	IMPDH1:ENST00000348127.10:c.1297+1_1298-1delGTGAGGGGAGAATGTGCTGGGGATTGGGCAGGCGAGGGCTGGAAGCTGGGGGGGTGGCACTAGTGGGCTGGAGGCACTAATCCCTTGCCCACTGTAG:HIGH:splice_acceptor_variant&splice_donor_variant&splice_region_variant&intron_variant;IMPDH1:ENST00000338791.10:c.1405+1_1406-1delGTGAGGGGAGAATGTGCTGGGGATTGGGCAGGCGAGGGCTGGAAGCTGGGGGGGTGGCACTAGTGGGCTGGAGGCACTAATCCCTTGCCCACTGTAG:HIGH:splice_acceptor_variant…	0.214286	0.5	0	0.5	1	0.6
496	MEST - chr7:130498273 CAGGTCAGTGGAGCTTCAGACTTCAGCTTATGATGCTAGGAAAGTACATTGTTTCTGGACTGTTTGTATCCTTTTTCTCTCGTTTTCAGCGGTGCACTGGTTTAAGTTTGCTCAGCTACATGTGTGTTTCCTCGTCTCCCTTCT>C	MEST:ENST00000223215.8:c.476+3_478del:HIGH:frameshift_variant&splice_acceptor_variant&splice_region_variant&intron_variant;MEST:ENST00000341441.9:c.449+3_451del:HIGH:frameshift_variant&splice_acceptor_variant&splice_region_variant&intron_variant;MEST:ENST00000416162.6:c.449+3_451del:HIGH:frameshift_variant&splice_acceptor_variant&splice_region_variant&intron_variant;MEST:ENST00000433159.5:c.449+3…	0.142857	0.166667	0	1	0	0.4
497	TBXAS1 - chr7:139955607 T>TTATCATTTCCATCCATAATGGTCCCACTGGCCCGGATTTTGCCCAATAAGAACC	TBXAS1:ENST00000425687.5:c.487_487+1insTATCATTTCCATCCATAATGGTCCCACTGGCCCGGATTTTGCCCAATAAGAACC:HIGH:splice_donor_variant&intron_variant;TBXAS1:ENST00000263552.10:c.691_691+1insTATCATTTCCATCCATAATGGTCCCACTGGCCCGGATTTTGCCCAATAAGAACC:HIGH:splice_donor_variant&intron_variant;TBXAS1:ENST00000336425.9:c.688_688+1insTATCATTTCCATCCATAATGGTCCCACTGGCCCGGATTTTGCCCAATAAGAACC:HIGH:splice_donor_variant&intron_v…	0.214286	0.166667	0	0	0	0
498	KDM7A - chr7:140096762 CCCTAAAGAAGAGATGATCCAAAAACACAAGAGTCTATTTTTTCTGATGACATTTTTGGTAAAATTTAAAACTAAAAAAAGTGTTCATAGTATTTACCTTACAATATAATAAGACTTACTACTATCAGCAAGCCTA>C	KDM7A:ENST00000472616.1:c.947+2_948del:HIGH:frameshift_variant&splice_acceptor_variant&splice_donor_variant&splice_region_variant&intron_variant;KDM7A:ENST00000397560.6:c.2165+2_2166del:HIGH:frameshift_variant&splice_acceptor_variant&splice_donor_variant&splice_region_variant&intron_variant;KDM7A:ENST00000478996.1:n.-4756_-4622del:MODIFIER:upstream_gene_variant;Y_RNA:ENST00000515919.1:n.-2105_-19…	0.142857	0.333333	0.5	1	1	0.8
499	TRBV30 - chr7:142812761 G>A	TRBV30:ENST00000417977.2:c.160C>T:HIGH:stop_gained	0.214286	0.333333	0	0	0	0
500	C7orf33 - chr7:148590928 G>T	C7orf33:ENST00000307003.2:c.3G>T:HIGH:start_lost	0.142857	0.333333	0	0	0	0
501	KRBA1 - chr7:149723729 C>CT	KRBA1:ENST00000496259.5:c.875-3dupT:HIGH:splice_acceptor_variant&intron_variant;KRBA1:ENST00000319551.12:c.773-3dupT:HIGH:splice_acceptor_variant&intron_variant;KRBA1:ENST00000621069.1:c.641-3dupT:HIGH:splice_acceptor_variant&intron_variant;KRBA1:ENST00000485033.6:c.773-3dupT:HIGH:splice_acceptor_variant&intron_variant;KRBA1:ENST00000467333.1:c.*1886_*1887insT:MODIFIER:downstream_gene_variant;KRB…	0.214286	0.666667	0	1	0	0
502	ABCB8 - chr7:151034598 CGGTACTGCCAGCCGCAGGGTGCAGAGTTGGGGTGACTGATGGCCTGAGGGGTCTGGGGGTAGGACCTTATCCTGAAGTAATGTCTCCCTCTTCTGCCCTCCTTATTGGTTCTTGTCCCATGCCA>C	ABCB8:ENST00000358849.8:c.659+1_660-1del:HIGH:splice_acceptor_variant&splice_donor_variant&splice_region_variant&intron_variant;ABCB8:ENST00000498578.5:c.659+1_660-1del:HIGH:splice_acceptor_variant&splice_donor_variant&splice_region_variant&intron_variant;ABCB8:ENST00000297504.10:c.710+1_711-1del:HIGH:splice_acceptor_variant&splice_donor_variant&splice_region_variant&intron_variant;ABCB8:ENST0000…	0.142857	0.5	0	0.5	0	0
503	SLC4A2 - chr7:151070344 GAGGTGAGGGGAGAACCAGCCCTGCCTGGGCTGGCGGCAGGGCTGAGGAAGCCTGGGTGTGGACTCAGAGTGGGAGGGGCCTGGCTGGGCTGAGCCCTGTCTGTGTCCCCC>G	SLC4A2:ENST00000413384.6:c.1449+1_1450-1del:HIGH:splice_acceptor_variant&splice_donor_variant&splice_region_variant&intron_variant;SLC4A2:ENST00000485713.5:c.1449+1_1450-1del:HIGH:splice_acceptor_variant&splice_donor_variant&splice_region_variant&intron_variant;SLC4A2:ENST00000461735.1:c.1407+1_1408-1del:HIGH:splice_acceptor_variant&splice_donor_variant&splice_region_variant&intron_variant;SLC4A2…	0.142857	0.5	0	1	0	0
504	SLC4A2 - chr7:151076186 TGTAAGCCCTCCCGTCTGCCTCCCCCGGTTCCTCTTGCCTCCCTGTGGATCTGGAAAGGCCCCCCCACTTCCCTTCTTGACCGCCACCTCCCCACACACAG>T	SLC4A2:ENST00000413384.6:c.3645+1_3646-1delGTAAGCCCTCCCGTCTGCCTCCCCCGGTTCCTCTTGCCTCCCTGTGGATCTGGAAAGGCCCCCCCACTTCCCTTCTTGACCGCCACCTCCCCACACACAG:HIGH:splice_acceptor_variant&splice_donor_variant&splice_region_variant&intron_variant;SLC4A2:ENST00000485713.5:c.3645+1_3646-1delGTAAGCCCTCCCGTCTGCCTCCCCCGGTTCCTCTTGCCTCCCTGTGGATCTGGAAAGGCCCCCCCACTTCCCTTCTTGACCGCCACCTCCCCACACACAG:HIGH:splice_acceptor_var…	0.142857	0.666667	0	0.5	0	0
505	PRKAG2 - chr7:151876584 C>CT	PRKAG2:ENST00000287878.8:c.36dupA:HIGH:frameshift_variant;PRKAG2:ENST00000488258.5:c.36dupA:HIGH:frameshift_variant;PRKAG2-AS1:ENST00000464464.1:n.-458_-457insT:MODIFIER:upstream_gene_variant;PRKAG2-AS1:ENST00000467458.2:n.-881_-880insT:MODIFIER:upstream_gene_variant;PRKAG2:ENST00000481434.5:n.541dupA:MODIFIER:non_coding_transcript_exon_variant;PRKAG2:ENST00000474383.1:n.204dupA:MODIFIER:non_codi…	0.142857	0.5	0	0.5	0	0
506	ERICH1 - chr8:627101 A>G	ERICH1:ENST00000523415.5:c.370T>C:HIGH:stop_lost;ERICH1:ENST00000522706.5:c.977-11817T>C:MODIFIER:intron_variant;ERICH1:ENST00000519909.1:n.188T>C:MODIFIER:non_coding_transcript_exon_variant	0.142857	0.5	0	1	0	0
507	CTD-2336O2.1 - chr8:1762928 TCTAAAGAGGGAACAAAACACATTAGACAGAAGAAACATAAGTAACTCGAATAACAACCTTAGAGAGAAGAAACATAAGTAACTCGAATAACAAC>T	CTD-2336O2.1:ENST00000518822.1:n.40-94_40-1delGTTGTTATTCGAGTTACTTATGTTTCTTCTCTCTAAGGTTGTTATTCGAGTTACTTATGTTTCTTCTGTCTAATGTGTTTTGTTCCCTCTTTAG:HIGH:splice_acceptor_variant&splice_region_variant&intron_variant;CTD-2336O2.1:ENST00000517959.1:n.70-94_70-1delGTTGTTATTCGAGTTACTTATGTTTCTTCTCTCTAAGGTTGTTATTCGAGTTACTTATGTTTCTTCTGTCTAATGTGTTTTGTTCCCTCTTTAG:HIGH:splice_acceptor_variant&splice_region_variant&…	0.357143	0.5	1	1	1	0.8
508	PCM1 - chr8:17939849 T>TA	PCM1:ENST00000325083.12:c.778dupA:HIGH:frameshift_variant;PCM1:ENST00000517730.5:c.778dupA:HIGH:frameshift_variant;PCM1:ENST00000518537.5:c.778dupA:HIGH:frameshift_variant;PCM1:ENST00000523055.5:c.778dupA:HIGH:frameshift_variant;PCM1:ENST00000519253.5:c.778dupA:HIGH:frameshift_variant;PCM1:ENST00000524226.5:c.778dupA:HIGH:frameshift_variant;PCM1:ENST00000327578.9:c.778dupA:HIGH:frameshift_variant…	0.142857	0.166667	0	0	0	0.2
509	PCM1 - chr8:18025451 GAGGTATTTAGCTGTCTTTAATTAAACTTGTCTTTACATAACAAATACTGTTAAAATGAAAAATGATTTGTATTTTTAATTTTCATTCCAA>G	PCM1:ENST00000325083.12:c.5934+2_5935delTATTTAGCTGTCTTTAATTAAACTTGTCTTTACATAACAAATACTGTTAAAATGAAAAATGATTTGTATTTTTAATTTTCATTCCAAAGG:HIGH:frameshift_variant&splice_acceptor_variant&splice_donor_variant&splice_region_variant&intron_variant;PCM1:ENST00000519253.5:c.5910+2_5911delTATTTAGCTGTCTTTAATTAAACTTGTCTTTACATAACAAATACTGTTAAAATGAAAAATGATTTGTATTTTTAATTTTCATTCCAAAGG:HIGH:frameshift_variant&splice_a…	0.142857	0.666667	0.5	1	1	0.6
510	ASAH1 - chr8:18059464 TCTAGATACAAAAGGAGAGATTCCCTCTTAGGCTACATGCCTTAAAACTCAAAGTATATCAGTGTATGCTTTTGTTTCTACTTCTTTTGCTTTAACAAACCTACTTAC>T	ASAH1:ENST00000381733.9:c.965+1_966-1del:HIGH:splice_acceptor_variant&splice_donor_variant&splice_region_variant&intron_variant;ASAH1:ENST00000262097.11:c.917+1_918-1del:HIGH:splice_acceptor_variant&splice_donor_variant&splice_region_variant&intron_variant;ASAH1:ENST00000314146.10:c.899+1_900-1del:HIGH:splice_acceptor_variant&splice_donor_variant&splice_region_variant&intron_variant;ASAH1:ENST000…	0.428571	0.833333	1	1	1	0.8
511	PSD3 - chr8:18575091 TAAAACACAAAATCAAATAAAAACCAACAAAACATA>T	PSD3:ENST00000327040.12:c.2639+2_2639+36delTATGTTTTGTTGGTTTTTATTTGATTTTGTGTTTT:HIGH:splice_donor_variant&splice_region_variant&intron_variant;PSD3:ENST00000286485.12:c.1037+2_1037+36delTATGTTTTGTTGGTTTTTATTTGATTTTGTGTTTT:HIGH:splice_donor_variant&splice_region_variant&intron_variant;PSD3:ENST00000428502.6:c.626+2_626+36delTATGTTTTGTTGGTTTTTATTTGATTTTGTGTTTT:HIGH:splice_donor_variant&splice_region…	0.142857	0.5	0	0.5	1	0.6
512	ATP6V1B2 - chr8:20210438 TGGTAAATGGATATTATTCATTCTAAGCCGAGATCTGTTTCCTTTTAAACATATTTCCATAATGTCTTTTAAAAATTATGAACATTTGAAAGTCAGCATCTACTCTGTCCTGTCTTCTTACTGATTTCTA>T	ATP6V1B2:ENST00000276390.6:c.385+3_387del:HIGH:frameshift_variant&splice_acceptor_variant&splice_region_variant&intron_variant;ATP6V1B2:ENST00000519667.1:c.352+3_354del:HIGH:frameshift_variant&splice_acceptor_variant&splice_region_variant&intron_variant;ATP6V1B2:ENST00000523482.5:n.389+3_391del:HIGH:splice_acceptor_variant&splice_region_variant&intron_variant&non_coding_transcript_exon_variant;AT…	0.142857	0.5	0	1	1	0.6
513	FAM160B2 - chr8:22100739 TGTAAGTGAAACCGGCGCCCTTTGGACTCAGCCCAGCCCTTAGCACTCGCACGCTCACTCTGTCCATTCATTCACTGGTGCCGTACTGCTCTGCCCTGGCCACAG>T	FAM160B2:ENST00000450006.7:c.1487+1_1488-1del:HIGH:splice_acceptor_variant&splice_donor_variant&splice_region_variant&intron_variant;FAM160B2:ENST00000462914.3:n.221+1_222-1del:HIGH:splice_acceptor_variant&splice_donor_variant&splice_region_variant&intron_variant;FAM160B2:ENST00000491733.2:n.602+1_603-1del:HIGH:splice_acceptor_variant&splice_donor_variant&splice_region_variant&intron_variant;FAM1…	0.214286	0.5	0	1	0	0.2
514	CCAR2 - chr8:22618727 CGGTATGTTCTGGGGCCCTGCAGCCTTCCTGGGGCACGGGCAGGGCAGGCTGCCCTCTCTGGAGACTCCATCCTGAATTCTTTTTCACGGTTCTCTCTA>C	CCAR2:ENST00000308511.8:c.2332+2_2333delTATGTTCTGGGGCCCTGCAGCCTTCCTGGGGCACGGGCAGGGCAGGCTGCCCTCTCTGGAGACTCCATCCTGAATTCTTTTTCACGGTTCTCTCTAGG:HIGH:frameshift_variant&splice_acceptor_variant&splice_donor_variant&splice_region_variant&intron_variant;CCAR2:ENST00000389279.7:c.2332+2_2333delTATGTTCTGGGGCCCTGCAGCCTTCCTGGGGCACGGGCAGGGCAGGCTGCCCTCTCTGGAGACTCCATCCTGAATTCTTTTTCACGGTTCTCTCTAGG:HIGH:frameshift…	0.142857	0.5	0	1	0	0
515	TACC1 - chr8:38827166 A>G	TACC1:ENST00000317827.8:c.1453-2A>G:HIGH:splice_acceptor_variant&intron_variant;TACC1:ENST00000519416.5:c.865-2A>G:HIGH:splice_acceptor_variant&intron_variant;TACC1:ENST00000518415.5:c.1318-2A>G:HIGH:splice_acceptor_variant&intron_variant;TACC1:ENST00000521642.5:c.139-2A>G:HIGH:splice_acceptor_variant&intron_variant;TACC1:ENST00000521050.5:c.175-2A>G:HIGH:splice_acceptor_variant&intron_variant;TA…	0.142857	0.5	0	0.5	1	0.8
516	HOOK3 - chr8:43013153 GAGGTAGTTTACTATACTGTACAATAAAATAATTGTGTTTTGATTTTAATGTTTTGGGAGCCTTGTTATATTTTACAATTGTGTTCATGAGTTTTAACAATTAATTGTAAGTATTTTATTTATATTGAGTTATTTTATATCTTTACATATTTACATGTGCTTTTTTTTTTTTTT>G	HOOK3:ENST00000307602.8:c.1944+1_1945-1del:HIGH:splice_acceptor_variant&splice_donor_variant&splice_region_variant&intron_variant;HOOK3:ENST00000533539.1:c.378+1_379-1del:HIGH:splice_acceptor_variant&splice_donor_variant&splice_region_variant&intron_variant;HOOK3:ENST00000526882.5:c.*18705_*18877del:MODIFIER:downstream_gene_variant;HOOK3:ENST00000524839.1:n.*33_*205del:MODIFIER:downstream_gene_va…	0.142857	0.166667	0	0.5	0	0
517	PRKDC - chr8:47849301 AACCTGGCGGGGAAGGGAACTGGTGAGAGGAGGGCCGAGGACCCTCCTGCCCCGAAAGGATCCCTGGACAGCCCAT>A	PRKDC:ENST00000314191.6:c.7130+3_7132delATGGGCTGTCCAGGGATCCTTTCGGGGCAGGAGGGTCCTCGGCCCTCCTCTCACCAGTTCCCTTCCCCGCCAGGT:HIGH:frameshift_variant&splice_acceptor_variant&splice_region_variant&intron_variant;PRKDC:ENST00000338368.7:c.7130+3_7132delATGGGCTGTCCAGGGATCCTTTCGGGGCAGGAGGGTCCTCGGCCCTCCTCTCACCAGTTCCCTTCCCCGCCAGGT:HIGH:frameshift_variant&splice_acceptor_variant&splice_region_variant&intron_varia…	0.142857	0.666667	0	0.5	0.5	0.4
518	PCMTD1 - chr8:51820502 A>AT	PCMTD1:ENST00000544451.2:c.694dupA:HIGH:frameshift_variant;PCMTD1:ENST00000522514.5:c.922dupA:HIGH:frameshift_variant;PCMTD1:ENST00000360540.9:c.922dupA:HIGH:frameshift_variant	0.142857	0.333333	1	0.5	0.5	0.8
519	ARFGEF1 - chr8:67267230 TCTGTAACAATATAACATTAATTTCAACAAAGTACATCTAGGATATGAGTACATTTGGCCTTTTAAATATCTAATAATAAGAAAGAGATAATAAAAAGGATAATTTAAAATAC>T	ARFGEF1:ENST00000262215.7:c.1672+1_1673-1del:HIGH:splice_acceptor_variant&splice_donor_variant&splice_region_variant&intron_variant;ARFGEF1:ENST00000520381.5:c.106+1_107-1del:HIGH:splice_acceptor_variant&splice_donor_variant&splice_region_variant&intron_variant	0.142857	0.5	0	0.5	0.5	0.8
520	ZFAND1 - chr8:81702865 TCTGTGAAGGGAGAAGTAAGTCATACTGTAATAAATAAACATGCTTGAATGGAGCATCATAAAACCTTTATTAATATAGAAATATTATTATAATGAGATGTTAC>T	ZFAND1:ENST00000517588.5:c.316_*55del:HIGH:frameshift_variant&stop_lost&3_prime_UTR_truncation&exon_loss_variant&splice_region_variant;ZFAND1:ENST00000519523.5:c.637_*55del:HIGH:frameshift_variant&stop_lost&3_prime_UTR_truncation&exon_loss_variant&splice_region_variant;ZFAND1:ENST00000220669.9:c.636+1_637-1del:HIGH:splice_acceptor_variant&splice_donor_variant&splice_region_variant&intron_variant;…	0.214286	0.166667	0	0	1	0.8
521	LRRCC1 - chr8:85138241 CAGGTATTATATAGTACAGTATTTCCCACTGAGAAATAAAATGTGGCTTAATAATTTAATAAACCCAATTTATTTTTCAAATTACTTCTCATATT>C	LRRCC1:ENST00000360375.7:c.2702+1_2703-1delGTATTATATAGTACAGTATTTCCCACTGAGAAATAAAATGTGGCTTAATAATTTAATAAACCCAATTTATTTTTCAAATTACTTCTCATATTAG:HIGH:splice_acceptor_variant&splice_donor_variant&splice_region_variant&intron_variant;LRRCC1:ENST00000414626.2:c.2642+1_2643-1delGTATTATATAGTACAGTATTTCCCACTGAGAAATAAAATGTGGCTTAATAATTTAATAAACCCAATTTATTTTTCAAATTACTTCTCATATTAG:HIGH:splice_acceptor_variant&splice_…	0.142857	0.5	0.5	1	0.5	0.8
522	C8orf59 - chr8:85219234 A>T	C8orf59:ENST00000612977.4:c.-4+2T>A:HIGH:splice_donor_variant&intron_variant;C8orf59:ENST00000615697.4:c.-4+2T>A:HIGH:splice_donor_variant&intron_variant;C8orf59:ENST00000545322.5:c.-4+2T>A:HIGH:splice_donor_variant&intron_variant;C8orf59:ENST00000523281.5:c.-531T>A:MODIFIER:5_prime_UTR_variant;C8orf59:ENST00000611854.4:c.-1735T>A:MODIFIER:upstream_gene_variant;C8orf59:ENST00000615071.1:n.-4100T>…	0.142857	0.333333	0	1	0	0
523	OTUD6B-AS1 - chr8:91069820 GACCTTGGAGACAATAAACATAATTTAATTCCACACAGCCCCAAACAGCCCAAAGATTCCCATTGATAATTATCGACGGCTTTATTAAAATGCGTTATTTTTCTTTCTT>G	OTUD6B-AS1:ENST00000524003.1:n.259+3_261del:HIGH:splice_acceptor_variant&splice_region_variant&intron_variant&non_coding_transcript_exon_variant;OTUD6B-AS1:ENST00000522817.1:n.193+3_195del:HIGH:splice_acceptor_variant&splice_region_variant&intron_variant&non_coding_transcript_exon_variant;OTUD6B:ENST00000285420.8:c.-474_-367del:MODIFIER:upstream_gene_variant;OTUD6B:ENST00000617869.4:c.-474_-367de…	0.357143	0.666667	0.5	1	1	0.8
524	INTS8 - chr8:94867195 GGGTAAGTATTTCATAATTTCATTTAGAAAAATTTAAAAGAAATTTCTTTGTAAATCACACCTTTTTTTTTCTTTTTAAA>G	INTS8:ENST00000523731.5:c.2352+2_2353delTAAGTATTTCATAATTTCATTTAGAAAAATTTAAAAGAAATTTCTTTGTAAATCACACCTTTTTTTTTCTTTTTAAAGG:HIGH:frameshift_variant&splice_acceptor_variant&splice_donor_variant&splice_region_variant&intron_variant;INTS8:ENST00000520526.5:c.1815+2_1816delTAAGTATTTCATAATTTCATTTAGAAAAATTTAAAAGAAATTTCTTTGTAAATCACACCTTTTTTTTTCTTTTTAAAGG:HIGH:frameshift_variant&splice_acceptor_variant&splic…	0.142857	0.5	0.5	0	0.5	0.4
525	UBR5 - chr8:102278939 GCTGGAATTTTAACAGAAATATTCTAGTTACATTGAATACTTTAAAGAAAATAAACCCAATTAGAAAGAAACCTTAAGACTAACTTGTTTAATTCAC>G	UBR5:ENST00000520539.5:c.6174+1_6175-1delGTGAATTAAACAAGTTAGTCTTAAGGTTTCTTTCTAATTGGGTTTATTTTCTTTAAAGTATTCAATGTAACTAGAATATTTCTGTTAAAATTCCAG:HIGH:splice_acceptor_variant&splice_donor_variant&splice_region_variant&intron_variant;UBR5:ENST00000220959.8:c.6174+1_6175-1delGTGAATTAAACAAGTTAGTCTTAAGGTTTCTTTCTAATTGGGTTTATTTTCTTTAAAGTATTCAATGTAACTAGAATATTTCTGTTAAAATTCCAG:HIGH:splice_acceptor_variant&splice_…	0.142857	0.333333	0	0.5	0	0
526	UBR5 - chr8:102295330 TCTAAAATGAAAAAGAAATAGTGACCAAAACAAAAATAAAACATATTGCTTCCCACAAGTGTCATAAATGTCTAATTAACTCAC>T	UBR5:ENST00000520539.5:c.3931+1_3932-1delGTGAGTTAATTAGACATTTATGACACTTGTGGGAAGCAATATGTTTTATTTTTGTTTTGGTCACTATTTCTTTTTCATTTTAG:HIGH:splice_acceptor_variant&splice_donor_variant&splice_region_variant&intron_variant;UBR5:ENST00000220959.8:c.3931+1_3932-1delGTGAGTTAATTAGACATTTATGACACTTGTGGGAAGCAATATGTTTTATTTTTGTTTTGGTCACTATTTCTTTTTCATTTTAG:HIGH:splice_acceptor_variant&splice_donor_variant&splice_regio…	0.142857	0.833333	0	1	1	0.6
527	KLF10 - chr8:102652061 ACTAAAGAAAAGGGAAATACATAGCATGAGAAATCTACAGTTTATTATATAAATTTTAAGAAATTATATAATTTACGTCTATCTTAAAAACAATAATACTTAC>A	KLF10:ENST00000285407.10:c.270+1_271-1del:HIGH:splice_acceptor_variant&splice_donor_variant&splice_region_variant&intron_variant;KLF10:ENST00000395884.3:c.237+1_238-1del:HIGH:splice_acceptor_variant&splice_donor_variant&splice_region_variant&intron_variant	0.142857	0.666667	0	1	0	0.6
528	MTSS1 - chr8:124556231 C>CCAGG	MTSS1:ENST00000378017.7:c.1329_1329+1insCCTG:HIGH:frameshift_variant&splice_region_variant;MTSS1:ENST00000518547.5:c.1404_1404+1insCCTG:HIGH:frameshift_variant&splice_region_variant;MTSS1:ENST00000431961.6:c.558_558+1insCCTG:HIGH:frameshift_variant&splice_region_variant;MTSS1:ENST00000325064.9:c.1416_1416+1insCCTG:HIGH:frameshift_variant&splice_region_variant;MTSS1:ENST00000519168.5:c.765_765+1in…	0.142857	0.666667	1	0	0.5	0.4
529	ASAP1 - chr8:130125953 T>TGGCC	ASAP1:ENST00000524124.5:c.975+2_975+3insGGCC:HIGH:splice_donor_variant&intron_variant;ASAP1:ENST00000521075.5:c.*1497+2_*1497+3insGGCC:HIGH:splice_donor_variant&intron_variant;ASAP1:ENST00000518721.5:c.1515+2_1515+3insGGCC:HIGH:splice_donor_variant&intron_variant;ASAP1:ENST00000357668.2:c.1494+2_1494+3insGGCC:HIGH:splice_donor_variant&intron_variant	0.142857	0.166667	1	0	1	0.6
530	ASAP1 - chr8:130125955 C>G	ASAP1:ENST00000524124.5:c.975+1G>C:HIGH:splice_donor_variant&intron_variant;ASAP1:ENST00000521075.5:c.*1497+1G>C:HIGH:splice_donor_variant&intron_variant;ASAP1:ENST00000518721.5:c.1515+1G>C:HIGH:splice_donor_variant&intron_variant;ASAP1:ENST00000357668.2:c.1494+1G>C:HIGH:splice_donor_variant&intron_variant	0.142857	0.166667	1	0	1	0.6
531	MROH5 - chr8:141494938 C>T	MROH5:ENST00000430863.5:c.409-1G>A:HIGH:splice_acceptor_variant&intron_variant;MROH5:ENST00000523857.5:c.*107-1G>A:HIGH:splice_acceptor_variant&intron_variant;MROH5:ENST00000521161.5:c.304-1G>A:HIGH:splice_acceptor_variant&intron_variant;MROH5:ENST00000521053.5:c.*107-1G>A:HIGH:splice_acceptor_variant&intron_variant;MROH5:ENST00000621837.1:c.409-1G>A:HIGH:splice_acceptor_variant&intron_variant	0.214286	0.166667	0	0.5	0	0
532	ZC3H3 - chr8:143468276 AACCTGCAGCACCAGGAGAAACGGGTATGAGGAAGGGCCGGCAGGGACCAAGGGCAGGGCCCTGCACAGAACCTCCCCCAGGCCCACAGCGAGGGCAGGAGGGC>A	ZC3H3:ENST00000262577.5:c.2105+3_2107del:HIGH:frameshift_variant&splice_acceptor_variant&splice_region_variant&intron_variant	0.142857	0.166667	0	0.5	0	0
533	SCRIB - chr8:143792404 GCCTGGGGAAGGGACAGGACGTGCTGTGGGGGGCAGGGGCACGTGGGGTGAGTAGGGGGCGTCTGGTGGGCGGGTGCTCA>G	SCRIB:ENST00000320476.7:c.4328+2_4329delTGAGCACCCGCCCACCAGACGCCCCCTACTCACCCCACGTGCCCCTGCCCCCCACAGCACGTCCTGTCCCTTCCCCAGG:HIGH:frameshift_variant&splice_acceptor_variant&splice_donor_variant&splice_region_variant&intron_variant;SCRIB:ENST00000526832.5:c.1385+2_1386delTGAGCACCCGCCCACCAGACGCCCCCTACTCACCCCACGTGCCCCTGCCCCCCACAGCACGTCCTGTCCCTTCCCCAGG:HIGH:frameshift_variant&splice_acceptor_variant&splic…	0.142857	0.166667	0	0.5	0	0
534	SCRIB - chr8:143795332 TCCTGTGAGCAGAGCAGAGCAGACCCGTCAGGCACCACCGGCCTCGGGCTCCCTGGCCCTGGGGCTGCCGGCTGCAGGCACCTCTGA>T	SCRIB:ENST00000320476.7:c.3714+2_3715delTCAGAGGTGCCTGCAGCCGGCAGCCCCAGGGCCAGGGAGCCCGAGGCCGGTGGTGCCTGACGGGTCTGCTCTGCTCTGCTCACAGG:HIGH:frameshift_variant&splice_acceptor_variant&splice_donor_variant&splice_region_variant&intron_variant;SCRIB:ENST00000526832.5:c.699+2_700delTCAGAGGTGCCTGCAGCCGGCAGCCCCAGGGCCAGGGAGCCCGAGGCCGGTGGTGCCTGACGGGTCTGCTCTGCTCTGCTCACAGG:HIGH:frameshift_variant&splice_acceptor_v…	0.142857	0.333333	0	0	0	0.2
535	SCRIB - chr8:143803938 CACCTGTCAGGGAGGAGGGTGGCAGCTGGTGGCTGAGGCCGCGCTGACCTGCGCTGGTACCTGGGATGGGTGCACCTCTCACAGAACCGCCTGGATGGGCCGCCCT>C	SCRIB:ENST00000320476.7:c.3120+3_3122del:HIGH:frameshift_variant&splice_acceptor_variant&splice_region_variant&intron_variant;SCRIB:ENST00000526832.5:c.105+3_107del:HIGH:frameshift_variant&splice_acceptor_variant&splice_region_variant&intron_variant;SCRIB:ENST00000377533.7:c.2877+3_2879del:HIGH:frameshift_variant&splice_acceptor_variant&splice_region_variant&intron_variant;SCRIB:ENST00000356994.6…	0.142857	0.833333	0	0.5	0	0
536	SCRIB - chr8:143810816 TCTGCAGCAGGTGAGCGTCAGGACCCAGGCTAGTCCCCAAACCCTGCCTGAGAGCCACCCCGCGCTAAGCACCGGTTGCCAACAACCTAC>T	SCRIB:ENST00000320476.7:c.1273+1_1274-1delGTAGGTTGTTGGCAACCGGTGCTTAGCGCGGGGTGGCTCTCAGGCAGGGTTTGGGGACTAGCCTGGGTCCTGACGCTCACCTGCTGCAG:HIGH:splice_acceptor_variant&splice_donor_variant&splice_region_variant&intron_variant;SCRIB:ENST00000377533.7:c.1030+1_1031-1delGTAGGTTGTTGGCAACCGGTGCTTAGCGCGGGGTGGCTCTCAGGCAGGGTTTGGGGACTAGCCTGGGTCCTGACGCTCACCTGCTGCAG:HIGH:splice_acceptor_variant&splice_donor_varian…	0.142857	0.5	0	0.5	0	0
537	PUF60 - chr8:143817782 TCTGTGGGCAGGAGCAGCAGTGAGCAGGGCCAGCCCCAGCCTCAGGTGGCCCCCATCCCGCCTCAGCCACCCCAGCTCAC>T	PUF60:ENST00000526683.5:c.817+1_818-1delGTGAGCTGGGGTGGCTGAGGCGGGATGGGGGCCACCTGAGGCTGGGGCTGGCCCTGCTCACTGCTGCTCCTGCCCACAG:HIGH:splice_acceptor_variant&splice_donor_variant&splice_region_variant&intron_variant;PUF60:ENST00000453551.6:c.688+1_689-1delGTGAGCTGGGGTGGCTGAGGCGGGATGGGGGCCACCTGAGGCTGGGGCTGGCCCTGCTCACTGCTGCTCCTGCCCACAG:HIGH:splice_acceptor_variant&splice_donor_variant&splice_region_variant&…	0.142857	0.666667	0	1	0	0
538	NRBP2 - chr8:143838938 TCTGAACAGAAGAGAGCACAGGACACGTAGGAGAGAAGCGCAGGGTAGGCACGGGGCACCCGGACCCAGCACCACTCAC>T	NRBP2:ENST00000533093.5:n.991+1_992-1delGTGAGTGGTGCTGGGTCCGGGTGCCCCGTGCCTACCCTGCGCTTCTCTCCTACGTGTCCTGTGCTCTCTTCTGTTCAG:HIGH:splice_acceptor_variant&splice_donor_variant&splice_region_variant&intron_variant;NRBP2:ENST00000532940.5:n.832+1_833-1delGTGAGTGGTGCTGGGTCCGGGTGCCCCGTGCCTACCCTGCGCTTCTCTCCTACGTGTCCTGTGCTCTCTTCTGTTCAG:HIGH:splice_acceptor_variant&splice_donor_variant&splice_region_variant&in…	0.142857	0.666667	0	0	0	0
539	PLEC - chr8:143927080 TCCTGTGGCAATGCACTGCGGTCAGCCACCAGCTCTGCCCTCCGATGGCCCCTGCCCAGCCCCTAAACCCTCACATGGGCTTTCCCTGGCATGGCCCAGGCTCAGGGAAAGCCCGCCATCATCCTGGCAACGGTCCCGGACTTGGGGCCTGGTGCAGGCGGCTGGGCCTCA>T	PLEC:ENST00000322810.8:c.4251+2_4252del:HIGH:frameshift_variant&splice_acceptor_variant&splice_donor_variant&splice_region_variant&intron_variant;PLEC:ENST00000345136.7:c.3840+2_3841del:HIGH:frameshift_variant&splice_acceptor_variant&splice_donor_variant&splice_region_variant&intron_variant;PLEC:ENST00000357649.6:c.3852+2_3853del:HIGH:frameshift_variant&splice_acceptor_variant&splice_donor_varian…	0.142857	0.5	0	1	0	0
540	PLEC - chr8:143927766 TCTGTTGGGGACAGGAGGGACATGTGCGGCTTCAGCTGGGCCCGCTGTACCCCCACCCCGCCATGAAGCCCAAGCCTCGAAACGATAC>T	PLEC:ENST00000322810.8:c.3810+1_3811-1delGTATCGTTTCGAGGCTTGGGCTTCATGGCGGGGTGGGGGTACAGCGGGCCCAGCTGAAGCCGCACATGTCCCTCCTGTCCCCAACAG:HIGH:splice_acceptor_variant&splice_donor_variant&splice_region_variant&intron_variant;PLEC:ENST00000345136.7:c.3399+1_3400-1delGTATCGTTTCGAGGCTTGGGCTTCATGGCGGGGTGGGGGTACAGCGGGCCCAGCTGAAGCCGCACATGTCCCTCCTGTCCCCAACAG:HIGH:splice_acceptor_variant&splice_donor_variant&spli…	0.142857	0.833333	0	1	0	0
541	PLEC - chr8:143937069 CACCTGTGAGCGAGGGGCTCTCGGTCACGGCCCACAGGGCGGGGCTGGCTTGGTGAGGGGTCTGGGTGGGGCCCAGGGCCTGCCGGGCAGCCTT>C	PLEC:ENST00000322810.8:c.753+3_755delAAGGCTGCCCGGCAGGCCCTGGGCCCCACCCAGACCCCTCACCAAGCCAGCCCCGCCCTGTGGGCCGTGACCGAGAGCCCCTCGCTCACAGGT:HIGH:frameshift_variant&splice_acceptor_variant&splice_region_variant&intron_variant;PLEC:ENST00000345136.7:c.342+3_344delAAGGCTGCCCGGCAGGCCCTGGGCCCCACCCAGACCCCTCACCAAGCCAGCCCCGCCCTGTGGGCCGTGACCGAGAGCCCCTCGCTCACAGGT:HIGH:frameshift_variant&splice_acceptor_variant&spli…	0.142857	0.666667	0	0.5	0	0
542	PARP10 - chr8:143984102 CACCTGTAGGGAGAGGATGTCAGGACCACTAGCCTCTGGGCAAGGGCAGAGGAGGCCTGGGGCAGAGGCGTGAGAAAGGGGAGGGCAGGGGTGGGACTCCATCTCT>C	PARP10:ENST00000313028.11:c.1680+3_1682del:HIGH:frameshift_variant&splice_acceptor_variant&splice_region_variant&intron_variant;PARP10:ENST00000527262.5:c.1680+3_1682del:HIGH:frameshift_variant&splice_acceptor_variant&splice_region_variant&intron_variant;PARP10:ENST00000525773.5:c.1716+3_1718del:HIGH:frameshift_variant&splice_acceptor_variant&splice_region_variant&intron_variant;PARP10:ENST000005…	0.142857	0.5	0	1	0	0.2
543	EXOSC4 - chr8:144080144 GTGCAGGTGAGCCAGCTGCAGCCGTCAATCCAGGGAGGGAAGGGTGTGATGGGGTTGGGGAGGGAGTCTGATAGACTGACACCCTGGGTTCCC>G	EXOSC4:ENST00000316052.5:c.378+4_381delAGCCAGCTGCAGCCGTCAATCCAGGGAGGGAAGGGTGTGATGGGGTTGGGGAGGGAGTCTGATAGACTGACACCCTGGGTTCCCTGCAGGTG:HIGH:splice_acceptor_variant&conservative_inframe_deletion&splice_region_variant&intron_variant;EXOSC4:ENST00000527954.1:c.447+4_450delAGCCAGCTGCAGCCGTCAATCCAGGGAGGGAAGGGTGTGATGGGGTTGGGGAGGGAGTCTGATAGACTGACACCCTGGGTTCCCTGCAGGTG:HIGH:splice_acceptor_variant&conservati…	0.142857	0.833333	0.5	0.5	1	0.6
544	GPAA1 - chr8:144083302 GGGTGAGCGGCAGAGCAGGGCGTATGGGGCGAGCAGTGGTGGCTAAGGCCGGGGAGCTCTGCTCAGAGGCTCCCTTCGTGTCTGCA>G	GPAA1:ENST00000355091.8:c.254+2_255delTGAGCGGCAGAGCAGGGCGTATGGGGCGAGCAGTGGTGGCTAAGGCCGGGGAGCTCTGCTCAGAGGCTCCCTTCGTGTCTGCAGG:HIGH:frameshift_variant&splice_acceptor_variant&splice_donor_variant&splice_region_variant&intron_variant;GPAA1:ENST00000361036.10:c.75-84_75delTGAGCGGCAGAGCAGGGCGTATGGGGCGAGCAGTGGTGGCTAAGGCCGGGGAGCTCTGCTCAGAGGCTCCCTTCGTGTCTGCAGG:HIGH:frameshift_variant&splice_acceptor_varia…	0.214286	0.833333	0	1	1	0.4
545	GPAA1 - chr8:144084609 AGTAAGTAGTCTCTGGTCCCCCCTTTCCATGCCCAGGATGGGGTCTAGCTGGAGCGGAGTGGGGGATGGCCTGGTGGCTCTGGCCAGCCGTGAACCTGCCCCACACCTGACAG>A	GPAA1:ENST00000355091.8:c.1010+2_1011del:HIGH:frameshift_variant&splice_acceptor_variant&splice_donor_variant&splice_region_variant&intron_variant;GPAA1:ENST00000361036.10:c.830+2_831del:HIGH:frameshift_variant&splice_acceptor_variant&splice_donor_variant&splice_region_variant&intron_variant;GPAA1:ENST00000525087.5:c.794+2_795del:HIGH:frameshift_variant&splice_acceptor_variant&splice_donor_varian…	0.142857	0.5	0	0.5	1	0.4
546	CYC1 - chr8:144096248 GAGGTGTGGGGTCTGGGGATGCCTGGGACCCAGGGCTCAGGGCTCCCACTGTTGAGATGGCAGGGTTGTGATGAGGCTCTCGGTGGC>G	CYC1:ENST00000318911.4:c.453+4_456delTGGGGTCTGGGGATGCCTGGGACCCAGGGCTCAGGGCTCCCACTGTTGAGATGGCAGGGTTGTGATGAGGCTCTCGGTGGCAGGTG:HIGH:splice_acceptor_variant&conservative_inframe_deletion&splice_region_variant&intron_variant;CYC1:ENST00000533444.1:n.1118+4_1121delTGGGGTCTGGGGATGCCTGGGACCCAGGGCTCAGGGCTCCCACTGTTGAGATGGCAGGGTTGTGATGAGGCTCTCGGTGGCAGGTG:HIGH:splice_acceptor_variant&splice_region_variant&in…	0.142857	0.833333	0	1	0	0
547	SHARPIN - chr8:144098786 AACCTGTGGGGGAGGAGCTGGGTCATTCCTGTGGATTCTGCCCTGCCCCCCACCTCCCCTGCCTGTGCCACCTCTGGT>A	SHARPIN:ENST00000398712.6:c.*12+3_*14delACCAGAGGTGGCACAGGCAGGGGAGGTGGGGGGCAGGGCAGAATCCACAGGAATGACCCAGCTCCTCCCCCACAGGT:HIGH:splice_acceptor_variant&splice_region_variant&3_prime_UTR_variant&intron_variant;SHARPIN:ENST00000359551.6:c.*70+3_*72delACCAGAGGTGGCACAGGCAGGGGAGGTGGGGGGCAGGGCAGAATCCACAGGAATGACCCAGCTCCTCCCCCACAGGT:HIGH:splice_acceptor_variant&splice_region_variant&3_prime_UTR_variant&intron…	0.214286	0.5	0.5	0.5	1	0.6
548	SHARPIN - chr8:144098994 GCTGGGGGAAGAGAGACAGTTGTTGCTTCCCTGCTCTTTCCAATGCCCATGGCTGTCCTGGCCCTCCCTGCCCAGTCCCGTGCCCAC>G	SHARPIN:ENST00000398712.6:c.1047+1_1048-1delGTGGGCACGGGACTGGGCAGGGAGGGCCAGGACAGCCATGGGCATTGGAAAGAGCAGGGAAGCAACAACTGTCTCTCTTCCCCCAG:HIGH:splice_acceptor_variant&splice_donor_variant&splice_region_variant&intron_variant;SHARPIN:ENST00000359551.6:c.923-86_923-1delGTGGGCACGGGACTGGGCAGGGAGGGCCAGGACAGCCATGGGCATTGGAAAGAGCAGGGAAGCAACAACTGTCTCTCTTCCCCCAG:HIGH:splice_acceptor_variant&splice_region_variant&…	0.214286	0.5	0.5	0.5	1	0.8
549	SHARPIN - chr8:144099205 GCTGAGGGGGTGGAGCTCAGGACTGTGGGGCTGCACCCCACCTCCCACACCCCACCCCCATCGAGGACTGAC>G	SHARPIN:ENST00000398712.6:c.922+1_923-1delGTCAGTCCTCGATGGGGGTGGGGTGTGGGAGGTGGGGTGCAGCCCCACAGTCCTGAGCTCCACCCCCTCAG:HIGH:splice_acceptor_variant&splice_donor_variant&splice_region_variant&intron_variant;SHARPIN:ENST00000532536.5:c.46+1_47-1delGTCAGTCCTCGATGGGGGTGGGGTGTGGGAGGTGGGGTGCAGCCCCACAGTCCTGAGCTCCACCCCCTCAG:HIGH:splice_acceptor_variant&splice_donor_variant&splice_region_variant&intron_variant…	0.214286	0.333333	0.5	0.5	1	0.6
550	SHARPIN - chr8:144099427 ACACCTGTGGCCAGAGCATCAGGGCAGGTGATGTCACCTAGGCTCCTCTGCCCCTGGCAGGGCTCCCCAGACCCTGTGCC>A	SHARPIN:ENST00000398712.6:c.768+4_771delGGCACAGGGTCTGGGGAGCCCTGCCAGGGGCAGAGGAGCCTAGGTGACATCACCTGCCCTGATGCTCTGGCCACAGGTG:HIGH:splice_acceptor_variant&conservative_inframe_deletion&splice_region_variant&intron_variant;SHARPIN:ENST00000359551.6:c.768+4_771delGGCACAGGGTCTGGGGAGCCCTGCCAGGGGCAGAGGAGCCTAGGTGACATCACCTGCCCTGATGCTCTGGCCACAGGTG:HIGH:splice_acceptor_variant&conservative_inframe_deletion&spli…	0.142857	0.333333	0	0.5	0.5	0.2
551	MAF1 - chr8:144106240 GGGTGAGGGTCAGGTGGAGGGAAGGGACCCACAGCCACCCCACTGTCCTTCCCCACTTTGGGTAGCCCTGGGCTCCTGTCACCCTGACTGTGACCTGCCCTA>G	MAF1:ENST00000322428.9:c.378+4_381del:HIGH:splice_acceptor_variant&conservative_inframe_deletion&splice_region_variant&intron_variant;MAF1:ENST00000527058.1:c.378+4_381del:HIGH:splice_acceptor_variant&conservative_inframe_deletion&splice_region_variant&intron_variant;MAF1:ENST00000534585.5:c.378+4_381del:HIGH:splice_acceptor_variant&conservative_inframe_deletion&splice_region_variant&intron_varia…	0.357143	0.333333	1	0.5	1	0.8
552	MROH1 - chr8:144260832 CGTGAGTAGCCAGGGGGTGAGTGGGATGGGGTGGGTGGCCTCAACTGGACTTGGCCCCAGTGCCGCATCCCTTAG>C	MROH1:ENST00000326134.9:c.4536+2_4537delTGAGTAGCCAGGGGGTGAGTGGGATGGGGTGGGTGGCCTCAACTGGACTTGGCCCCAGTGCCGCATCCCTTAGG:HIGH:frameshift_variant&splice_acceptor_variant&splice_donor_variant&splice_region_variant&intron_variant;MROH1:ENST00000534366.5:c.4509+2_4510delTGAGTAGCCAGGGGGTGAGTGGGATGGGGTGGGTGGCCTCAACTGGACTTGGCCCCAGTGCCGCATCCCTTAGG:HIGH:frameshift_variant&splice_acceptor_variant&splice_donor_va…	0.142857	0.333333	0	0	0	0
553	BOP1 - chr8:144262317 ACTGTGGGGACGAGGAGGGCTCAGGGCACGGCCAGACACCACTGCCCTGGGGAGGGGGCCAGGCAGGGTCAGCACTCAC>A	BOP1:ENST00000569669.5:c.2087+1_2088-1delGTGAGTGCTGACCCTGCCTGGCCCCCTCCCCAGGGCAGTGGTGTCTGGCCGTGCCCTGAGCCCTCCTCGTCCCCACAG:HIGH:splice_acceptor_variant&splice_donor_variant&splice_region_variant&intron_variant;SCX:ENST00000567180.2:c.-4296_-4219delCTGTGGGGACGAGGAGGGCTCAGGGCACGGCCAGACACCACTGCCCTGGGGAGGGGGCCAGGCAGGGTCAGCACTCAC:MODIFIER:upstream_gene_variant;MROH1:ENST00000326134.9:c.*578_*655delCTGTGG…	0.142857	0.333333	0	0.5	0	0
554	DGAT1 - chr8:144318362 ACTGCAGGAGAGGTGGACTCAGGCCTCCACAGCGCCACAGCCGGAGGCCATGCCCGTGGCTGGCCCGAGACAGATGGGCAGGGTGGGATGGGGGCGCAC>A	DGAT1:ENST00000528718.5:c.574+1_575-1delGTGCGCCCCCATCCCACCCTGCCCATCTGTCTCGGGCCAGCCACGGGCATGGCCTCCGGCTGTGGCGCTGTGGAGGCCTGAGTCCACCTCTCCTGCAG:HIGH:splice_acceptor_variant&splice_donor_variant&splice_region_variant&intron_variant;DGAT1:ENST00000531896.5:n.612+1_613-1delGTGCGCCCCCATCCCACCCTGCCCATCTGTCTCGGGCCAGCCACGGGCATGGCCTCCGGCTGTGGCGCTGTGGAGGCCTGAGTCCACCTCTCCTGCAG:HIGH:splice_acceptor_variant&splic…	0.214286	0.333333	0	0.5	0	0
555	SLC52A2 - chr8:144360488 GTGCAGGTACACAAGGACCCCCAGCCCCTGTGCGGGTGGAACTCAGGGCTAGGAGCCAGGTCCTGGCGCAGTCAGCCCTGACATTCTGCTCGCTCAC>G	SLC52A2:ENST00000329994.6:c.1001+3_1003delACACAAGGACCCCCAGCCCCTGTGCGGGTGGAACTCAGGGCTAGGAGCCAGGTCCTGGCGCAGTCAGCCCTGACATTCTGCTCGCTCACTGCAGGT:HIGH:frameshift_variant&splice_acceptor_variant&splice_region_variant&intron_variant;SLC52A2:ENST00000530047.5:c.1001+3_1003delACACAAGGACCCCCAGCCCCTGTGCGGGTGGAACTCAGGGCTAGGAGCCAGGTCCTGGCGCAGTCAGCCCTGACATTCTGCTCGCTCACTGCAGGT:HIGH:frameshift_variant&splice_accep…	0.142857	0.166667	0	0	0	0
556	SLC52A2 - chr8:144360712 TGGTGAGCACAGGGGGACATGAAGTGGGGTGGGGGGGCGTTGCCCTGGAGCAGGCACATCTCACGCTCAGCTGGTGCTGTGTCCCCCTCA>T	SLC52A2:ENST00000329994.6:c.1125+4_1128delAGCACAGGGGGACATGAAGTGGGGTGGGGGGGCGTTGCCCTGGAGCAGGCACATCTCACGCTCAGCTGGTGCTGTGTCCCCCTCAGGTG:HIGH:splice_acceptor_variant&conservative_inframe_deletion&splice_region_variant&intron_variant;SLC52A2:ENST00000530047.5:c.1125+4_1128delAGCACAGGGGGACATGAAGTGGGGTGGGGGGGCGTTGCCCTGGAGCAGGCACATCTCACGCTCAGCTGGTGCTGTGTCCCCCTCAGGTG:HIGH:splice_acceptor_variant&conservati…	0.142857	0.166667	0	1	0	0
557	CPSF1 - chr8:144394555 TCTGGGGGCGAGGGCGAGGGTGAGCGGGCGCGGACGGGGAGCCGGGTGAGGGTGAGCCGGGGGACACACGCCGGGTGGGACTGGCACAC>T	CPSF1:ENST00000616140.1:c.3567+1_3568-1delGTGTGCCAGTCCCACCCGGCGTGTGTCCCCCGGCTCACCCTCACCCGGCTCCCCGTCCGCGCCCGCTCACCCTCGCCCTCGCCCCCAG:HIGH:splice_acceptor_variant&splice_donor_variant&splice_region_variant&intron_variant;CPSF1:ENST00000620219.4:c.3567+1_3568-1delGTGTGCCAGTCCCACCCGGCGTGTGTCCCCCGGCTCACCCTCACCCGGCTCCCCGTCCGCGCCCGCTCACCCTCGCCCTCGCCCCCAG:HIGH:splice_acceptor_variant&splice_donor_variant&…	0.142857	0.833333	0.5	1	0	0.2
558	CPSF1 - chr8:144398868 TCTAGAATGATGATGGGGTGGGGGTGTGATGGGGGTGTGAGCCCACCCAGGTCCCACCAGGAGGCGCCCGCCCCCTACCTGCCCACACAC>T	CPSF1:ENST00000616140.1:c.1548+1_1549-1delGTGTGTGGGCAGGTAGGGGGCGGGCGCCTCCTGGTGGGACCTGGGTGGGCTCACACCCCCATCACACCCCCACCCCATCATCATTCTAG:HIGH:splice_acceptor_variant&splice_donor_variant&splice_region_variant&intron_variant;CPSF1:ENST00000620219.4:c.1548+1_1549-1delGTGTGTGGGCAGGTAGGGGGCGGGCGCCTCCTGGTGGGACCTGGGTGGGCTCACACCCCCATCACACCCCCACCCCATCATCATTCTAG:HIGH:splice_acceptor_variant&splice_donor_varian…	0.142857	0.166667	0	0.5	0	0
559	CPSF1 - chr8:144399502 TCCTGTGAGGCAGGAGGGGCACTGAGTGGCATGCCACAGCAGTGCCCACATGAAGGGTGGTGGCCCAATGGGCCCAGGAAACCCA>T	CPSF1:ENST00000616140.1:c.1242+2_1243delTGGGTTTCCTGGGCCCATTGGGCCACCACCCTTCATGTGGGCACTGCTGTGGCATGCCACTCAGTGCCCCTCCTGCCTCACAGG:HIGH:frameshift_variant&splice_acceptor_variant&splice_donor_variant&splice_region_variant&intron_variant;CPSF1:ENST00000620219.4:c.1242+2_1243delTGGGTTTCCTGGGCCCATTGGGCCACCACCCTTCATGTGGGCACTGCTGTGGCATGCCACTCAGTGCCCCTCCTGCCTCACAGG:HIGH:frameshift_variant&splice_acceptor_var…	0.214286	0.833333	0	1	0	0.4
560	VPS28 - chr8:144426062 TCCTGCCGGAGAGAGCGGGCTCTGTGGGCCAGTGCCAACAGGGGCTGCAGGACCCTGGTGAGGCCACACAGGCATTTGCTGTTGGCCAATGCCGGCCGGGTGGGCACCCACCACTCA>T	VPS28:ENST00000377348.6:c.66+2_67del:HIGH:frameshift_variant&splice_acceptor_variant&splice_donor_variant&splice_region_variant&intron_variant;VPS28:ENST00000292510.5:c.66+2_67del:HIGH:frameshift_variant&splice_acceptor_variant&splice_donor_variant&splice_region_variant&intron_variant;VPS28:ENST00000526054.5:c.66+2_67del:HIGH:frameshift_variant&splice_acceptor_variant&splice_donor_variant&splice_…	0.214286	0.333333	0.5	1	0.5	0.6
561	KIFC2 - chr8:144466837 CGGTAGGTGCGGGCTGGGAGTCCCGCGGTGCGAGGGCGGTGCCGGGACCTCCCAGGGAGGGGCGGAGGCCTGGCTCAAGCACGTGACCCGAAATGTCTCCCGCCCTCCTCCCTGACCGGCA>C	KIFC2:ENST00000301332.2:c.178+1_179-1del:HIGH:splice_acceptor_variant&splice_donor_variant&splice_region_variant&intron_variant;:MA0093.2:n.144466838_144466957del:LOW:TFBS_ablation;:MA0281.1:n.144466838_144466957del:LOW:TFBS_ablation;:MA0281.1:n.144466957_144466838del:LOW:TFBS_ablation;CYHR1:ENST00000403000.6:c.-2056_-1937del:MODIFIER:upstream_gene_variant;CYHR1:ENST00000424149.6:c.-2056_-1937del…	0.142857	0.166667	0	0.5	0	0
562	KIFC2 - chr8:144467340 TGGTGAGTAAAGGACAGTAAGTTGAAGAAGAACTCTGGAGGGAGCAAATCCCGGTAGAACCTGGGCGGCCTGGAGTTCGGGGTCATGTTCCGGAAGATTTGGACTAGAGACCTCTTCAGTGCTAACTGGGCCCACCCTACTCCA>T	KIFC2:ENST00000301332.2:c.469+2_470del:HIGH:frameshift_variant&splice_acceptor_variant&splice_donor_variant&splice_region_variant&intron_variant;KIFC2:ENST00000529644.1:n.81+2_82del:HIGH:splice_acceptor_variant&splice_donor_variant&splice_region_variant&intron_variant&non_coding_transcript_exon_variant;CYHR1:ENST00000403000.6:c.-2582_-2440del:MODIFIER:upstream_gene_variant;CYHR1:ENST00000424149.6…	0.142857	0.333333	0	0.5	0	0
563	CDC37L1 - chr9:4697087 TTTTTACA>T	CDC37L1:ENST00000381854.3:c.509-8_509-2delTTTTACA:HIGH:splice_acceptor_variant&splice_region_variant&intron_variant;CDC37L1:ENST00000381858.5:c.509-8_509-2delTTTTACA:HIGH:splice_acceptor_variant&splice_region_variant&intron_variant	0.142857	0.333333	0	0.5	0	0
564	TTC39B - chr9:15189632 CCCTGCAGAGCAAGGAAGAAAACACACTGTTCAACAGTCAACACTGGCTGATTAATTATGGTTGAAACATACACTTTGAAATACTGAGCGTA>C	TTC39B:ENST00000512701.6:c.1173+2_1174delTACGCTCAGTATTTCAAAGTGTATGTTTCAACCATAATTAATCAGCCAGTGTTGACTGTTGAACAGTGTGTTTTCTTCCTTGCTCTGCAGG:HIGH:frameshift_variant&splice_acceptor_variant&splice_donor_variant&splice_region_variant&intron_variant;TTC39B:ENST00000297615.9:c.966+2_967delTACGCTCAGTATTTCAAAGTGTATGTTTCAACCATAATTAATCAGCCAGTGTTGACTGTTGAACAGTGTGTTTTCTTCCTTGCTCTGCAGG:HIGH:frameshift_variant&splic…	0.142857	0.333333	0	0.5	1	0.8
565	PSIP1 - chr9:15468843 TCTGAGAAAACAATATACATTCATCATAATTGTTTTCCTAATTGATTTTTTAAACAATTTTTAAATGAAGTAATGACAAAATTCAAAGAATCCACATGACTTGAAATCACTTAC>T	PSIP1:ENST00000380733.8:c.1206+1_1207-1del:HIGH:splice_acceptor_variant&splice_donor_variant&splice_region_variant&intron_variant;PSIP1:ENST00000380738.8:c.1206+1_1207-1del:HIGH:splice_acceptor_variant&splice_donor_variant&splice_region_variant&intron_variant;SNAPC3:ENST00000380821.7:c.*8978_*9090del:MODIFIER:downstream_gene_variant;SNAPC3:ENST00000610884.4:c.*8978_*9090del:MODIFIER:downstream_ge…	0.142857	0.166667	0	0.5	1	0.4
566	PLIN2 - chr9:19126309 TCTGCAATCAAAGTAGGGAGGGTATGCTTATTAATCTCTCAAAACACAAAAGGAGAGAAAGTAGACAAAGGCTACTCAAAATTCATAC>T	PLIN2:ENST00000276914.6:c.30+1_31-1delGTATGAATTTTGAGTAGCCTTTGTCTACTTTCTCTCCTTTTGTGTTTTGAGAGATTAATAAGCATACCCTCCCTACTTTGATTGCAG:HIGH:splice_acceptor_variant&splice_donor_variant&splice_region_variant&intron_variant;PLIN2:ENST00000380465.7:c.30+1_31-1delGTATGAATTTTGAGTAGCCTTTGTCTACTTTCTCTCCTTTTGTGTTTTGAGAGATTAATAAGCATACCCTCCCTACTTTGATTGCAG:HIGH:splice_acceptor_variant&splice_donor_variant&splice_reg…	0.142857	0.666667	0	1	0	0
567	DENND4C - chr9:19316515 CAGGTAATGTGAGGGAAAAGGAATATTATTAATGAAGGAATGTATACGAGAAAATTCTTCTTAAATTTAACATAATACCATTTTCTGTTTTTATTTCCTTTGTT>C	DENND4C:ENST00000494124.2:c.904+1_905-1del:HIGH:splice_acceptor_variant&splice_donor_variant&splice_region_variant&intron_variant;DENND4C:ENST00000434457.6:c.1588+1_1589-1del:HIGH:splice_acceptor_variant&splice_donor_variant&splice_region_variant&intron_variant;DENND4C:ENST00000602925.5:c.1588+1_1589-1del:HIGH:splice_acceptor_variant&splice_donor_variant&splice_region_variant&intron_variant;DENND…	0.214286	0.5	0.5	1	1	0.6
568	TOPORS - chr9:32542263 A>AT	TOPORS:ENST00000360538.6:c.2261dupA:HIGH:frameshift_variant;TOPORS:ENST00000379858.1:c.2066dupA:HIGH:frameshift_variant	0.142857	0.166667	0	0	0	0
569	NFX1 - chr9:33318830 AGTAAGGTTTTACGTTTTCTTCAGTTGAACTAAAGCTGCACTTTATGCAACAATTATGTAATAGTGTGTTTTCTTAACAG>A	NFX1:ENST00000379540.7:c.1688+2_1689delTAAGGTTTTACGTTTTCTTCAGTTGAACTAAAGCTGCACTTTATGCAACAATTATGTAATAGTGTGTTTTCTTAACAGG:HIGH:frameshift_variant&splice_acceptor_variant&splice_donor_variant&splice_region_variant&intron_variant;NFX1:ENST00000379521.8:c.1688+2_1689delTAAGGTTTTACGTTTTCTTCAGTTGAACTAAAGCTGCACTTTATGCAACAATTATGTAATAGTGTGTTTTCTTAACAGG:HIGH:frameshift_variant&splice_acceptor_variant&splice_…	0.142857	0.333333	0	0.5	0.5	0.6
570	GALT - chr9:34647564 CCAGGTAACCTGGCTCCAACTGCTGCTGGGGAGGAGGGTGGCTAGACCTCTTGAGGGACTTCTGCTGCAGAGAGTGATACTCCTTTACCT>C	GALT:ENST00000378842.7:c.328+2_329delTAACCTGGCTCCAACTGCTGCTGGGGAGGAGGGTGGCTAGACCTCTTGAGGGACTTCTGCTGCAGAGAGTGATACTCCTTTACCTCAGG:HIGH:frameshift_variant&splice_acceptor_variant&splice_donor_variant&splice_region_variant&intron_variant;GALT:ENST00000473506.6:c.279+2_280delTAACCTGGCTCCAACTGCTGCTGGGGAGGAGGGTGGCTAGACCTCTTGAGGGACTTCTGCTGCAGAGAGTGATACTCCTTTACCTCAGG:HIGH:frameshift_variant&splice_acceptor…	0.142857	0.333333	0	0.5	0	0
571	UNC13B - chr9:35399283 CGGTAAGGACACCTCCTTCCACTTCCTCCTGCTGTCTCCCTTCCCCTCACTCCCTGCTTCCTGATGGAGTTGGGGTCCTCTGCTTTTGACTGATTCCCTCTCTGCCCA>C	UNC13B:ENST00000619578.4:c.3951+2_3952del:HIGH:frameshift_variant&splice_acceptor_variant&splice_donor_variant&splice_region_variant&intron_variant;UNC13B:ENST00000378495.7:c.3951+2_3952del:HIGH:frameshift_variant&splice_acceptor_variant&splice_donor_variant&splice_region_variant&intron_variant;UNC13B:ENST00000378496.8:c.2712+2_2713del:HIGH:frameshift_variant&splice_acceptor_variant&splice_donor_…	0.142857	0.5	0	0.5	0	0
572	TLN1 - chr9:35714876 GCTGTGAAGACAAGAGTAGTCAGACCAAGCCCATGGATTCCCATGCCCAGCCCAGTCCCTGGCCTACCTTGCCCAGGTTATGCCTCAAGGACGTATTAACTTACTCTCCGCACCTCCCTTTCAGTTCATTCCTCCCACAGCACCCACACTCTCTCTTGCTCCTGGTGAAACTCCCAGCCTCAC>G	TLN1:ENST00000314888.9:c.2754+1_2755-1del:HIGH:splice_acceptor_variant&splice_donor_variant&splice_region_variant&intron_variant;TLN1:ENST00000621699.1:n.-4317_-4136del:MODIFIER:upstream_gene_variant	0.142857	0.166667	0	0.5	0	0.4
573	HINT2 - chr9:35813549 ACTGGGGGAAGTGACAGGCCAGAGGCCACGTTACTTCAACAGGTTGGATGGTATCTACAACATTCCTAAGGGGATAGGTCCTAAGAGCACCCCAC>A	HINT2:ENST00000259667.5:c.222+1_223-1delGTGGGGTGCTCTTAGGACCTATCCCCTTAGGAATGTTGTAGATACCATCCAACCTGTTGAAGTAACGTGGCCTCTGGCCTGTCACTTCCCCCAG:HIGH:splice_acceptor_variant&splice_donor_variant&splice_region_variant&intron_variant;HINT2:ENST00000490578.1:n.127+1_128-1delGTGGGGTGCTCTTAGGACCTATCCCCTTAGGAATGTTGTAGATACCATCCAACCTGTTGAAGTAACGTGGCCTCTGGCCTGTCACTTCCCCCAG:HIGH:splice_acceptor_variant&splice_donor_…	0.142857	0.666667	0	1	0.5	0.4
574	TJP2 - chr9:69121362 GCAGGTGACAGCCGCCGCCCACCCCCTTCCCCTCCCCGCCGCTGCTCTCTGGCTCGCCACCGCCCAACTCCCCCTGCCCCCACCCTGGATTTTTTTTCCCCTTCTCTCAAACCTCTAAA>G	TJP2:ENST00000413932.1:n.73+2_74del:HIGH:splice_acceptor_variant&splice_donor_variant&splice_region_variant&intron_variant&non_coding_transcript_exon_variant;TJP2:ENST00000453658.6:c.-131+2_-131+119del:HIGH:splice_donor_variant&splice_region_variant&intron_variant;TJP2:ENST00000606364.5:c.-131+2_-131+119del:HIGH:splice_donor_variant&splice_region_variant&intron_variant	0.142857	0.166667	0	0	0	0.2
575	SMC5 - chr9:70350291 CAGGTATGGTGATTGTTCTGTTACTTGGATCTTCTTATATCCTGTAACAGGAATAAATGTAATCATTATTGTTGCCATTGTTT>C	SMC5:ENST00000361138.6:c.3069+2_3070delTATGGTGATTGTTCTGTTACTTGGATCTTCTTATATCCTGTAACAGGAATAAATGTAATCATTATTGTTGCCATTGTTTAGG:HIGH:frameshift_variant&splice_acceptor_variant&splice_donor_variant&splice_region_variant&intron_variant;SMC5:ENST00000471372.1:n.759+2_760delTATGGTGATTGTTCTGTTACTTGGATCTTCTTATATCCTGTAACAGGAATAAATGTAATCATTATTGTTGCCATTGTTTAGG:HIGH:splice_acceptor_variant&splice_donor_variant&s…	0.142857	0.5	0.5	1	0.5	0.8
576	OSTF1 - chr9:75130639 ATGGTAAGTGTTGCTGAGTGGTTTTACTTTAGCTTCGTTCACTTGGAATTTTTTGGTTCTTGATGCTTTTCTGCTTGCTAC>A	OSTF1:ENST00000346234.6:c.196+1_196+80delGTAAGTGTTGCTGAGTGGTTTTACTTTAGCTTCGTTCACTTGGAATTTTTTGGTTCTTGATGCTTTTCTGCTTGCTACTG:HIGH:splice_donor_variant&splice_region_variant&intron_variant	0.142857	0.333333	0.5	0	1	0.8
577	VPS13A - chr9:77238191 AGTAAGCATTTTTTTAAATTACTAAGTTTTAATATAATTTAGTTTGCTTTGAGTTTGTGTTAATGATGTTTATTTTAACAG>A	VPS13A:ENST00000360280.7:c.1785+1_1786-1delGTAAGCATTTTTTTAAATTACTAAGTTTTAATATAATTTAGTTTGCTTTGAGTTTGTGTTAATGATGTTTATTTTAACAG:HIGH:splice_acceptor_variant&splice_donor_variant&splice_region_variant&intron_variant;VPS13A:ENST00000376634.8:c.1785+1_1786-1delGTAAGCATTTTTTTAAATTACTAAGTTTTAATATAATTTAGTTTGCTTTGAGTTTGTGTTAATGATGTTTATTTTAACAG:HIGH:splice_acceptor_variant&splice_donor_variant&splice_region_…	0.214286	0.5	1	0.5	1	1
578	VPS13A - chr9:77370331 TGGTAAGAAACAGAATATCTACCAAGTATTTTTGTGCTAGAAAGTAATGGCATCATTACTTTTACTAAAGATAATTTCTGTCA>T	VPS13A:ENST00000360280.7:c.8743+3_8745delAAGAAACAGAATATCTACCAAGTATTTTTGTGCTAGAAAGTAATGGCATCATTACTTTTACTAAAGATAATTTCTGTCAGGT:HIGH:frameshift_variant&splice_acceptor_variant&splice_region_variant&intron_variant;VPS13A:ENST00000376634.8:c.8743+3_8745delAAGAAACAGAATATCTACCAAGTATTTTTGTGCTAGAAAGTAATGGCATCATTACTTTTACTAAAGATAATTTCTGTCAGGT:HIGH:frameshift_variant&splice_acceptor_variant&splice_region_vari…	0.142857	0.666667	0	0.5	1	0.8
579	HNRNPK - chr9:83970147 TAAACTTAAAC>T	HNRNPK:ENST00000481820.6:c.295_*4delGTTTAAGTTT:HIGH:frameshift_variant&stop_lost;HNRNPK:ENST00000376263.7:c.1361+5_1361+14delGTTTAAGTTT:LOW:splice_region_variant&intron_variant;HNRNPK:ENST00000376281.8:c.1361+5_1361+14delGTTTAAGTTT:LOW:splice_region_variant&intron_variant;HNRNPK:ENST00000351839.7:c.1361+5_1361+14delGTTTAAGTTT:LOW:splice_region_variant&intron_variant;HNRNPK:ENST00000360384.9:c.136…	0.142857	0.333333	0.5	0	0	0.2
580	HNRNPK - chr9:83970159 G>C	HNRNPK:ENST00000481820.6:c.293C>G:HIGH:stop_gained;HNRNPK:ENST00000376263.7:c.1361+3C>G:LOW:splice_region_variant&intron_variant;HNRNPK:ENST00000376281.8:c.1361+3C>G:LOW:splice_region_variant&intron_variant;HNRNPK:ENST00000351839.7:c.1361+3C>G:LOW:splice_region_variant&intron_variant;HNRNPK:ENST00000360384.9:c.1361+3C>G:LOW:splice_region_variant&intron_variant;HNRNPK:ENST00000493362.1:n.625+3C>G:…	0.142857	0.333333	0.5	0	0	0.2
581	HNRNPK - chr9:83970161 C>CA	HNRNPK:ENST00000376263.7:c.1361_1361+1insT:HIGH:frameshift_variant&splice_region_variant;HNRNPK:ENST00000376281.8:c.1361_1361+1insT:HIGH:frameshift_variant&splice_region_variant;HNRNPK:ENST00000351839.7:c.1361_1361+1insT:HIGH:frameshift_variant&splice_region_variant;HNRNPK:ENST00000360384.9:c.1361_1361+1insT:HIGH:frameshift_variant&splice_region_variant;HNRNPK:ENST00000481820.6:c.290_291insT:HIGH…	0.214286	0.333333	0.5	0	0	0.2
582	SEMA4D - chr9:89388791 TCCTGGGGAGGGGAAAGAGGTGACGGGACCACCTGGCGGCATCAAGGGAGCAAGGAGGGGGACTCCACCCAGGGCACTTA>T	SEMA4D:ENST00000356444.6:c.950+2_951delTAAGTGCCCTGGGTGGAGTCCCCCTCCTTGCTCCCTTGATGCCGCCAGGTGGTCCCGTCACCTCTTTCCCCTCCCCAGG:HIGH:frameshift_variant&splice_acceptor_variant&splice_donor_variant&splice_region_variant&intron_variant;SEMA4D:ENST00000450295.5:c.950+2_951delTAAGTGCCCTGGGTGGAGTCCCCCTCCTTGCTCCCTTGATGCCGCCAGGTGGTCCCGTCACCTCTTTCCCCTCCCCAGG:HIGH:frameshift_variant&splice_acceptor_variant&splice_…	0.142857	0.166667	0.5	0	1	0.8
583	NOL8 - chr9:92314685 C>CT	NOL8:ENST00000442668.6:c.1939dupA:HIGH:frameshift_variant;NOL8:ENST00000358855.8:c.1735dupA:HIGH:frameshift_variant;NOL8:ENST00000544867.5:c.1939dupA:HIGH:frameshift_variant;NOL8:ENST00000545558.5:c.1939dupA:HIGH:frameshift_variant;NOL8:ENST00000535387.5:c.1939dupA:HIGH:frameshift_variant;NOL8:ENST00000542053.5:c.1735dupA:HIGH:frameshift_variant;NOL8:ENST00000432670.6:c.1939dupA:HIGH:frameshift_v…	0.142857	0.333333	0	0.5	0	0
584	CCDC180 - chr9:97330353 G>GA	CCDC180:ENST00000529487.1:c.1998dupA:HIGH:frameshift_variant;CCDC180:ENST00000528678.1:n.-45_-44insA:MODIFIER:upstream_gene_variant;CCDC180:ENST00000530011.1:n.-180_-179insA:MODIFIER:upstream_gene_variant;CCDC180:ENST00000494917.6:n.2069dupA:MODIFIER:non_coding_transcript_exon_variant;RP11-23J9.4:ENST00000534123.5:n.3151dupA:MODIFIER:non_coding_transcript_exon_variant;RP11-23J9.4:ENST00000375206.…	0.285714	0.333333	0	0	0.5	0.8
585	RAD23B - chr9:107322117 AGGTAAAGC>A	RAD23B:ENST00000358015.7:c.817+2_817+9delTAAAGCGG:HIGH:splice_donor_variant&splice_region_variant&intron_variant;RAD23B:ENST00000416373.6:c.601+2_601+9delTAAAGCGG:HIGH:splice_donor_variant&splice_region_variant&intron_variant;RAD23B:ENST00000457811.1:c.288+3241_288+3248delTAAAGCGG:MODIFIER:intron_variant	0.142857	0.166667	0	0.5	0	0
586	RAD23B - chr9:107331689 CA>C	RAD23B:ENST00000457811.1:c.321delA:HIGH:frameshift_variant;RAD23B:ENST00000358015.7:c.*2045delA:MODIFIER:3_prime_UTR_variant	0.142857	0.166667	0	0	0	0
587	ACTL7B - chr9:108855929 A>G	ACTL7B:ENST00000374667.4:c.2T>C:HIGH:start_lost	0.142857	0.166667	0	0	0	0
588	IKBKAP - chr9:108897038 TCTGAGGTAATAAGTGAAGAACACCAGAATGAGAAAGGTAAGTAGGCTGGACAAGGACAACTACACACTTCGGTTTTTCAAAGGATGCCACCTGGTGACAGCATACATAC>T	IKBKAP:ENST00000374647.9:c.2501+1_2502-1del:HIGH:splice_acceptor_variant&splice_donor_variant&splice_region_variant&intron_variant;IKBKAP:ENST00000537196.1:c.1454+1_1455-1del:HIGH:splice_acceptor_variant&splice_donor_variant&splice_region_variant&intron_variant;IKBKAP:ENST00000495759.5:c.-4066_-3958del:MODIFIER:upstream_gene_variant	0.142857	0.5	0	0	0	0
589	CTNNAL1 - chr9:108942834 GCTGGAAAGAGTTAAGACAATTAGTATCTGGTTTCACTCTGAAAAAAAAATTACAAAATTAAGTAGTAACTATTTTCTTTTAAACCATTTTTTAAAGTATGAGTCTAAAATAGAAAAACTACCTCAC>G	CTNNAL1:ENST00000374595.8:c.2139+1_*19del:HIGH:frameshift_variant&stop_lost&splice_region_variant;CTNNAL1:ENST00000325551.8:c.2139+1_2140-1del:HIGH:splice_acceptor_variant&splice_donor_variant&splice_region_variant&intron_variant;CTNNAL1:ENST00000374595.8:c.2139+1_*19del:HIGH:splice_acceptor_variant&splice_donor_variant&splice_region_variant&3_prime_UTR_variant&intron_variant;CTNNAL1:ENST00000374…	0.285714	0.5	0	0.5	1	0.6
590	CTNNAL1 - chr9:108952362 TCCTATGAAACAGACGTTTTAATCACAACGACTTTATCACTATTCATGTTAAAGGAAGATTAGATGTAGGAATTGGTCTTA>T	CTNNAL1:ENST00000325551.8:c.1680+2_1681delTAAGACCAATTCCTACATCTAATCTTCCTTTAACATGAATAGTGATAAAGTCGTTGTGATTAAAACGTCTGTTTCATAGG:HIGH:frameshift_variant&splice_acceptor_variant&splice_donor_variant&splice_region_variant&intron_variant;CTNNAL1:ENST00000374595.8:c.1680+2_1681delTAAGACCAATTCCTACATCTAATCTTCCTTTAACATGAATAGTGATAAAGTCGTTGTGATTAAAACGTCTGTTTCATAGG:HIGH:frameshift_variant&splice_acceptor_variant…	0.214286	0.5	0.5	0.5	0.5	0.4
591	OR1L4 - chr9:122724172 C>CT	OR1L4:ENST00000259466.1:c.189dupT:HIGH:frameshift_variant	0.142857	0.166667	0	0	0	0
592	RC3H2 - chr9:122854085 GCCTATATGAGGAGGGAAAAAAAGAAAAGTTAGCTTCCAACTATAGCTTTCAACTGTCATTCTATTTCTCAAAAATTTATAGCTGAGTTACAGAGCCTA>G	RC3H2:ENST00000357244.6:c.2982+2_2983delTAGGCTCTGTAACTCAGCTATAAATTTTTGAGAAATAGAATGACAGTTGAAAGCTATAGTTGGAAGCTAACTTTTCTTTTTTTCCCTCCTCATATAGG:HIGH:frameshift_variant&splice_acceptor_variant&splice_donor_variant&splice_region_variant&intron_variant;RC3H2:ENST00000373670.5:c.2982+2_2983delTAGGCTCTGTAACTCAGCTATAAATTTTTGAGAAATAGAATGACAGTTGAAAGCTATAGTTGGAAGCTAACTTTTCTTTTTTTCCCTCCTCATATAGG:HIGH:frameshift…	0.214286	0.666667	1	1	1	0.8
593	RC3H2 - chr9:122879873 TCTAAAATAAGCCACCAAGGGCATGGGGGTTGGGGGGGAAGAATGTTAGCAGTAATTCTCTTGTGTTATTCACCTCAAAAGTAGAAAAAAATATAAGCAACTGAGCATATTCCCACATAC>T	RC3H2:ENST00000335387.9:c.1093+1_1094-1del:HIGH:splice_acceptor_variant&splice_donor_variant&splice_region_variant&intron_variant;RC3H2:ENST00000498479.5:c.1093+1_1094-1del:HIGH:splice_acceptor_variant&splice_donor_variant&splice_region_variant&intron_variant;RC3H2:ENST00000357244.6:c.1093+1_1094-1del:HIGH:splice_acceptor_variant&splice_donor_variant&splice_region_variant&intron_variant;RC3H2:ENS…	0.214286	0.166667	1	0.5	1	0.8
594	STRBP - chr9:123184298 C>CCCGCGCCGCCGCGCT	STRBP:ENST00000348403.9:c.-164-1_-164insAGCGCGGCGGCGCGG:HIGH:splice_acceptor_variant&intron_variant;STRBP:ENST00000360998.3:c.-314-1_-314insAGCGCGGCGGCGCGG:HIGH:splice_acceptor_variant&intron_variant;STRBP:ENST00000407982.6:c.-164-1_-164insAGCGCGGCGGCGCGG:HIGH:splice_acceptor_variant&intron_variant;STRBP:ENST00000479114.2:c.-164-1_-164insAGCGCGGCGGCGCGG:HIGH:splice_acceptor_variant&intron_variant…	0.142857	0.166667	0.5	0	0.5	0
595	FAM129B - chr9:127517019 TCTGTGGGCAGAGCAGCTGAATTGGCACCAGGGCTGAGGGCACCGCACCAGCTGCAGGTCCCGTCCCCGCTCCAGGGCCCCAGGCCCACCCAC>T	FAM129B:ENST00000373312.3:c.810+1_811-1delGTGGGTGGGCCTGGGGCCCTGGAGCGGGGACGGGACCTGCAGCTGGTGCGGTGCCCTCAGCCCTGGTGCCAATTCAGCTGCTCTGCCCACAG:HIGH:splice_acceptor_variant&splice_donor_variant&splice_region_variant&intron_variant;FAM129B:ENST00000373314.7:c.771+1_772-1delGTGGGTGGGCCTGGGGCCCTGGAGCGGGGACGGGACCTGCAGCTGGTGCGGTGCCCTCAGCCCTGGTGCCAATTCAGCTGCTCTGCCCACAG:HIGH:splice_acceptor_variant&splice_donor_…	0.142857	0.333333	0.5	0.5	0	0
596	FPGS - chr9:127807085 AAGGTGCCGCATGCAGGAGGGCTGGCGGGTGGGTATGGTTGGGGGTGCTACGTGTTCCAGCACCCCATCTCCCCAGAGAAGGGGCTGCATGGGCTCTGGGCCCTGACATGTCCCTGTGCCAC>A	FPGS:ENST00000373247.6:c.501+2_502del:HIGH:frameshift_variant&splice_acceptor_variant&splice_donor_variant&splice_region_variant&intron_variant;FPGS:ENST00000373225.7:c.351+2_352del:HIGH:frameshift_variant&splice_acceptor_variant&splice_donor_variant&splice_region_variant&intron_variant;FPGS:ENST00000630236.2:c.501+2_502del:HIGH:frameshift_variant&splice_acceptor_variant&splice_donor_variant&spli…	0.142857	0.666667	0	1	0.5	0
597	GOLGA2 - chr9:128257892 TCTGGAACCAAAATAATGGAGTCATATATCGGCAGCGACCTGCCCCGCCCCCACCCTTCTTGACCCATGCCAGGAGAGACTCATTCAC>T	GOLGA2:ENST00000421699.6:c.2427+1_2428-1delGTGAATGAGTCTCTCCTGGCATGGGTCAAGAAGGGTGGGGGCGGGGCAGGTCGCTGCCGATATATGACTCCATTATTTTGGTTCCAG:HIGH:splice_acceptor_variant&splice_donor_variant&splice_region_variant&intron_variant;GOLGA2:ENST00000611957.4:c.2427+1_2428-1delGTGAATGAGTCTCTCCTGGCATGGGTCAAGAAGGGTGGGGGCGGGGCAGGTCGCTGCCGATATATGACTCCATTATTTTGGTTCCAG:HIGH:splice_acceptor_variant&splice_donor_variant&…	0.428571	1	0	1	1	0.8
598	GOLGA2 - chr9:128265879 AACCTTTGGGAGGAAACCCAAGCAAGTGCTGAAAAAGAAGGAAAGAAACATTCTCCAGAGGACAGGACGGAACTTCACACCCTCCACTC>A	GOLGA2:ENST00000421699.6:c.651+3_653delGAGTGGAGGGTGTGAAGTTCCGTCCTGTCCTCTGGAGAATGTTTCTTTCCTTCTTTTTCAGCACTTGCTTGGGTTTCCTCCCAAAGGT:HIGH:frameshift_variant&splice_acceptor_variant&splice_region_variant&intron_variant;GOLGA2:ENST00000611957.4:c.651+3_653delGAGTGGAGGGTGTGAAGTTCCGTCCTGTCCTCTGGAGAATGTTTCTTTCCTTCTTTTTCAGCACTTGCTTGGGTTTCCTCCCAAAGGT:HIGH:frameshift_variant&splice_acceptor_variant&splice_reg…	0.142857	0.333333	0	1	1	0.2
599	SLC27A4 - chr9:128355558 GCCAGGTATGTGCAGGCAGGCGCGAGGTGTGGGTAGGGAGGCACCACCCAGGGGCACCACCAGCTACTCAGTGTCTACCCTGCCACCC>G	SLC27A4:ENST00000300456.4:c.1627+2_1628delTATGTGCAGGCAGGCGCGAGGTGTGGGTAGGGAGGCACCACCCAGGGGCACCACCAGCTACTCAGTGTCTACCCTGCCACCCCCAGG:HIGH:frameshift_variant&splice_acceptor_variant&splice_donor_variant&splice_region_variant&intron_variant;SLC27A4:ENST00000372870.5:c.409+2_410delTATGTGCAGGCAGGCGCGAGGTGTGGGTAGGGAGGCACCACCCAGGGGCACCACCAGCTACTCAGTGTCTACCCTGCCACCCCCAGG:HIGH:frameshift_variant&splice_acce…	0.142857	0.333333	0	0.5	0	0.2
600	SPTAN1 - chr9:128608047 CAGGTGTGTGTGCTCCTGGTTTCTGACCAAGTGTTTCCTTGCTGAAGGGCCTCATTTTCTCACCTGCCTCTTGCCCTCTTT>C	SPTAN1:ENST00000372731.8:c.4344+1_4345-1delGTGTGTGTGCTCCTGGTTTCTGACCAAGTGTTTCCTTGCTGAAGGGCCTCATTTTCTCACCTGCCTCTTGCCCTCTTTAG:HIGH:splice_acceptor_variant&splice_donor_variant&splice_region_variant&intron_variant;SPTAN1:ENST00000372739.5:c.4344+1_4345-1delGTGTGTGTGCTCCTGGTTTCTGACCAAGTGTTTCCTTGCTGAAGGGCCTCATTTTCTCACCTGCCTCTTGCCCTCTTTAG:HIGH:splice_acceptor_variant&splice_donor_variant&splice_region_…	0.142857	0.666667	0	1	0	0.2
601	PKN3 - chr9:128720282 GGGTGAGCGGCTGGGGTGGCGGTGGTCCCCTGTGCCTGGCAGGGTAGGTGGCATGGAGTGACTCCTGGAGCTGCTGTTCCTGCCGTCTCAGGCGCCTCTCCTTTGCCCTCA>G	PKN3:ENST00000291906.4:c.2457+1_2458-1del:HIGH:splice_acceptor_variant&splice_donor_variant&splice_region_variant&intron_variant;RP11-545E17.3:ENST00000443631.1:n.-4162_-4053del:MODIFIER:upstream_gene_variant;ZDHHC12:ENST00000372663.8:c.*789_*898del:MODIFIER:downstream_gene_variant;ZDHHC12:ENST00000467312.1:n.*488_*597del:MODIFIER:downstream_gene_variant;ZDHHC12:ENST00000452105.5:c.*1005_*1114del…	0.142857	0.166667	0	0	0	0
602	TBC1D13 - chr9:128791439 GAGGTGAGACCCCGTGTAAGGGCAGTGACAGGAGGGCCCTTGCATGTGACAGAGCCAGTACCGCTGGGGCCGCCCTGCCTCCTGCGGCTGCTGCTCTGCTCTGGGCTCCCTGGGCAGGACCGTTGGGAATCATCCTTCTCACTTGTCTCCTGC>G	TBC1D13:ENST00000372648.9:c.200+2_201del:HIGH:frameshift_variant&splice_acceptor_variant&splice_donor_variant&splice_region_variant&intron_variant;TBC1D13:ENST00000223865.8:c.200+2_201del:HIGH:frameshift_variant&splice_acceptor_variant&splice_donor_variant&splice_region_variant&intron_variant;TBC1D13:ENST00000475097.5:n.243+2_244del:HIGH:splice_acceptor_variant&splice_donor_variant&splice_region_…	0.214286	0.166667	0	0.5	0	0
603	DOLPP1 - chr9:129085105 GAGGTAGGGCCTCAGCTGCGAGGGCCTGAGGTTCCCCCAGGTTGGGGCGTTACTGGGAGGTCTGCATCCCCCCGTGATGCCCTGGTCTCCTCTCTCTCCC>G	DOLPP1:ENST00000372546.8:c.262+2_263delTAGGGCCTCAGCTGCGAGGGCCTGAGGTTCCCCCAGGTTGGGGCGTTACTGGGAGGTCTGCATCCCCCCGTGATGCCCTGGTCTCCTCTCTCTCCCAGG:HIGH:frameshift_variant&splice_acceptor_variant&splice_donor_variant&splice_region_variant&intron_variant;DOLPP1:ENST00000327812.12:c.175-98_175delTAGGGCCTCAGCTGCGAGGGCCTGAGGTTCCCCCAGGTTGGGGCGTTACTGGGAGGTCTGCATCCCCCCGTGATGCCCTGGTCTCCTCTCTCTCCCAGG:HIGH:frameshi…	0.142857	0.333333	0	0	0	0
604	CRAT - chr9:129098147 TCCTGGTGGGAAATGGGGCTAAGCACGCCCCTTGGAGGCGGGCACCCCCTCCCCTGCCCCCAGGTCTCCTCCCTCCTCCATGGGTGGGCCACAGAGGCGCA>T	CRAT:ENST00000318080.6:c.1328+2_1329delTGCGCCTCTGTGGCCCACCCATGGAGGAGGGAGGAGACCTGGGGGCAGGGGAGGGGGTGCCCGCCTCCAAGGGGCGTGCTTAGCCCCATTTCCCACCAGG:HIGH:frameshift_variant&splice_acceptor_variant&splice_donor_variant&splice_region_variant&intron_variant;CRAT:ENST00000455396.1:c.122+2_123delTGCGCCTCTGTGGCCCACCCATGGAGGAGGGAGGAGACCTGGGGGCAGGGGAGGGGGTGCCCGCCTCCAAGGGGCGTGCTTAGCCCCATTTCCCACCAGG:HIGH:frameshift…	0.142857	0.666667	0.5	1	1	0.8
605	BRD3 - chr9:134045422 C>T	BRD3:ENST00000303407.11:c.1087-1G>A:HIGH:splice_acceptor_variant&intron_variant;BRD3:ENST00000371834.6:c.1087-1G>A:HIGH:splice_acceptor_variant&intron_variant;BRD3:ENST00000473349.1:n.-3628G>A:MODIFIER:upstream_gene_variant;BRD3:ENST00000494743.1:n.*2580G>A:MODIFIER:downstream_gene_variant	0.142857	0.166667	0.5	0	1	0.6
606	BRD3 - chr9:134048081 A>C	BRD3:ENST00000303407.11:c.1086+2T>G:HIGH:splice_donor_variant&intron_variant;BRD3:ENST00000371834.6:c.1086+2T>G:HIGH:splice_donor_variant&intron_variant;BRD3:ENST00000371842.2:c.*4352T>G:MODIFIER:downstream_gene_variant	0.142857	0.166667	0.5	0	0.5	0.8
607	BRD3 - chr9:134048082 C>CT	BRD3:ENST00000303407.11:c.1086dupA:HIGH:frameshift_variant&splice_region_variant;BRD3:ENST00000371834.6:c.1086dupA:HIGH:frameshift_variant&splice_region_variant;BRD3:ENST00000371842.2:c.*4350dupA:MODIFIER:downstream_gene_variant	0.142857	0.166667	0.5	0	0.5	0.8
608	COL5A1 - chr9:134795125 CGGTAACCACCCTTTCAGCTTGTGGGCATGTTTGGGAAACGGGAGCATGGTTTAGGGAGCACGTGCCAGGGGCTGGGGGAAGGCAGTGTCTGTGTGTCGGGACTTGAGCTGACCTTCCTTCTCTCCCATCTGTCCA>C	COL5A1:ENST00000371817.7:c.2745+2_2746del:HIGH:frameshift_variant&splice_acceptor_variant&splice_donor_variant&splice_region_variant&intron_variant;COL5A1:ENST00000618395.4:c.2745+2_2746del:HIGH:frameshift_variant&splice_acceptor_variant&splice_donor_variant&splice_region_variant&intron_variant	0.142857	0.166667	0	0	0	0
609	FAM69B - chr9:136722025 GCAGGTATAGCCACTGGCAGGGCGGGTGGGCCTGGGGCTGATACTGCCCGTGCAGTGGGAGGGGGATGTCTGCACGGAGGACCTCTGTGGCCCTGTC>G	FAM69B:ENST00000371692.8:c.306+3_308delATAGCCACTGGCAGGGCGGGTGGGCCTGGGGCTGATACTGCCCGTGCAGTGGGAGGGGGATGTCTGCACGGAGGACCTCTGTGGCCCTGTCCAGGT:HIGH:frameshift_variant&splice_acceptor_variant&splice_region_variant&intron_variant;FAM69B:ENST00000371691.5:c.45+3_47delATAGCCACTGGCAGGGCGGGTGGGCCTGGGGCTGATACTGCCCGTGCAGTGGGAGGGGGATGTCTGCACGGAGGACCTCTGTGGCCCTGTCCAGGT:HIGH:frameshift_variant&splice_acceptor_vari…	0.142857	0.166667	0.5	0	1	0.8
610	MAMDC4 - chr9:136857040 TGGTGAGTGGACCTGGAAACAGGGCAGAGCCTGTGGGGAGGCCCCCGGGGGTTCAGAGTCCCCCGCTCTGACACCCATCAAGGCACAGGAGAGAGGTCAGTTATGGACTGGTCCCCTCCCTGCA>T	MAMDC4:ENST00000317446.6:c.1972+2_1973del:HIGH:frameshift_variant&splice_acceptor_variant&splice_donor_variant&splice_region_variant&intron_variant;MAMDC4:ENST00000479475.1:c.37+2_38del:HIGH:frameshift_variant&splice_acceptor_variant&splice_donor_variant&splice_region_variant&intron_variant;MAMDC4:ENST00000445819.5:c.2209+2_2210del:HIGH:frameshift_variant&splice_acceptor_variant&splice_donor_vari…	0.142857	0.333333	0	0	0	0
611	FBXW5 - chr9:136941171 GCTGCAGAACAGCGCCTGGGTGAGCCGGCCGCCCGCCCGCTGCTGCCCACACCCGCCCTGCACCACGCCGCGCCCTGCAC>G	FBXW5:ENST00000325285.7:c.1457+1_1458-1delGTGCAGGGCGCGGCGTGGTGCAGGGCGGGTGTGGGCAGCAGCGGGCGGGCGGCCGGCTCACCCAGGCGCTGTTCTGCAG:HIGH:splice_acceptor_variant&splice_donor_variant&splice_region_variant&intron_variant;FBXW5:ENST00000487794.5:c.*614+1_*615-1delGTGCAGGGCGCGGCGTGGTGCAGGGCGGGTGTGGGCAGCAGCGGGCGGGCGGCCGGCTCACCCAGGCGCTGTTCTGCAG:HIGH:splice_acceptor_variant&splice_donor_variant&splice_region_vari…	0.142857	0.666667	0.5	1	1	0.8
612	NPDC1 - chr9:137040436 GCTGTGGGAAGGAGGAGGCGAGGGTCAGTTGGCGGCCAGAGTTGGGCGGGAGCCTCAGGGCTGAAGGGGGCCACACAC>G	NPDC1:ENST00000371600.7:c.942+1_943-1delGTGTGTGGCCCCCTTCAGCCCTGAGGCTCCCGCCCAACTCTGGCCGCCAACTGACCCTCGCCTCCTCCTTCCCACAG:HIGH:splice_acceptor_variant&splice_donor_variant&splice_region_variant&intron_variant;NPDC1:ENST00000371601.4:c.708+1_709-1delGTGTGTGGCCCCCTTCAGCCCTGAGGCTCCCGCCCAACTCTGGCCGCCAACTGACCCTCGCCTCCTCCTTCCCACAG:HIGH:splice_acceptor_variant&splice_donor_variant&splice_region_variant&intr…	0.142857	0.333333	0	0.5	0	0
613	NPDC1 - chr9:137040597 GCCTGTGGGGAGTGGGGCCTGAGACCTCTGAGCGTGTGGCACCCTCCCTGCCCTGCCCGCGGCCACTGGCTCA>G	NPDC1:ENST00000371600.7:c.857+2_858delTGAGCCAGTGGCCGCGGGCAGGGCAGGGAGGGTGCCACACGCTCAGAGGTCTCAGGCCCCACTCCCCACAGG:HIGH:frameshift_variant&splice_acceptor_variant&splice_donor_variant&splice_region_variant&intron_variant;NPDC1:ENST00000371601.4:c.623+2_624delTGAGCCAGTGGCCGCGGGCAGGGCAGGGAGGGTGCCACACGCTCAGAGGTCTCAGGCCCCACTCCCCACAGG:HIGH:frameshift_variant&splice_acceptor_variant&splice_donor_variant&sp…	0.142857	0.166667	0	0.5	0	0
614	DPP7 - chr9:137114576 GCTGTGGGGGGACGCGAACCTCAGAGGCGGGGCCGGGACCGGGGAATGGGCCGGGGGGCGCCGCCACTCAC>G	DPP7:ENST00000371579.6:c.67+1_68-1delGTGAGTGGCGGCGCCCCCCGGCCCATTCCCCGGTCCCGGCCCCGCCTCTGAGGTTCGCGTCCCCCCACAG:HIGH:splice_acceptor_variant&splice_donor_variant&splice_region_variant&intron_variant;DPP7:ENST00000491807.5:n.57+1_58-1delGTGAGTGGCGGCGCCCCCCGGCCCATTCCCCGGTCCCGGCCCCGCCTCTGAGGTTCGCGTCCCCCCACAG:HIGH:splice_acceptor_variant&splice_donor_variant&splice_region_variant&intron_variant;DPP7:ENST…	0.142857	0.666667	0.5	0.5	0	0
615	NDOR1 - chr9:137215804 TGGTGAGCACCCAGGGTCTCCGGGCAGGGTTGTTGCCAGGGCTCCCCAGCTGAACCTCAAGGACCTGTGGCCAAGAGCACCCTGTATTTCCCTA>T	NDOR1:ENST00000371521.8:c.1435+2_1436delTGAGCACCCAGGGTCTCCGGGCAGGGTTGTTGCCAGGGCTCCCCAGCTGAACCTCAAGGACCTGTGGCCAAGAGCACCCTGTATTTCCCTAGG:HIGH:frameshift_variant&splice_acceptor_variant&splice_donor_variant&splice_region_variant&intron_variant;NDOR1:ENST00000344894.10:c.1435+2_1436delTGAGCACCCAGGGTCTCCGGGCAGGGTTGTTGCCAGGGCTCCCCAGCTGAACCTCAAGGACCTGTGGCCAAGAGCACCCTGTATTTCCCTAGG:HIGH:frameshift_variant&…	0.142857	0.5	0	0	0	0
616	PFKFB3 - chr10:6145013 GGTAGGAGTC>G	PFKFB3:ENST00000379789.8:c.16+1_16+9delGTAGGAGTC:HIGH:splice_donor_variant&splice_region_variant&intron_variant;PFKFB3:ENST00000536985.5:c.-1365_-1357delGTAGGAGTC:MODIFIER:upstream_gene_variant;RN7SKP78:ENST00000364711.1:n.-4609_-4601delGTAGGAGTC:MODIFIER:upstream_gene_variant	0.142857	0.166667	0.5	0	0.5	0
617	KIN - chr10:7778890 G>GT	KIN:ENST00000379562.8:c.505dupA:HIGH:frameshift_variant;KIN:ENST00000460089.1:n.-4013dupA:MODIFIER:upstream_gene_variant	0.142857	0.333333	0	0	0	0
618	HSPA14 - chr10:14839983 GAGGTACTAGTCCCCCCATTTTTGTACTTCTGAAATAATTTAAAATTACATACATTGTAATATATATATATATATATTATTTTTTTTTTC>G	HSPA14:ENST00000378372.7:c.138+1_139-1delGTACTAGTCCCCCCATTTTTGTACTTCTGAAATAATTTAAAATTACATACATTGTAATATATATATATATATATTATTTTTTTTTTCAG:HIGH:splice_acceptor_variant&splice_donor_variant&splice_region_variant&intron_variant;HSPA14:ENST00000437161.6:c.138+1_139-1delGTACTAGTCCCCCCATTTTTGTACTTCTGAAATAATTTAAAATTACATACATTGTAATATATATATATATATATTATTTTTTTTTTCAG:HIGH:splice_acceptor_variant&splice_donor_variant&…	0.142857	0.333333	0	1	0.5	0.4
619	NMT2 - chr10:15133144 GCTATAAGATAAAACAAGTGTCCTATCCATGGTGCTCAGAATCAACTTAGAAGCAATGTGTGAATGCAGGAGTTGAATTTAAGAGGTTTTTACTCACTCAC>G	NMT2:ENST00000378165.8:c.510+1_511-1delGTGAGTGAGTAAAAACCTCTTAAATTCAACTCCTGCATTCACACATTGCTTCTAAGTTGATTCTGAGCACCATGGATAGGACACTTGTTTTATCTTATAG:HIGH:splice_acceptor_variant&splice_donor_variant&splice_region_variant&intron_variant;NMT2:ENST00000378150.1:c.471+1_472-1delGTGAGTGAGTAAAAACCTCTTAAATTCAACTCCTGCATTCACACATTGCTTCTAAGTTGATTCTGAGCACCATGGATAGGACACTTGTTTTATCTTATAG:HIGH:splice_acceptor_variant&spl…	0.142857	0.166667	0	1	0	0
620	ARHGAP21 - chr10:24585071 C>CT	ARHGAP21:ENST00000396432.6:c.5217dupA:HIGH:frameshift_variant;ARHGAP21:ENST00000612832.4:c.3561dupA:HIGH:frameshift_variant;ARHGAP21:ENST00000320481.10:c.3564dupA:HIGH:frameshift_variant;ARHGAP21:ENST00000638156.1:c.*1123dupA:MODIFIER:3_prime_UTR_variant;ARHGAP21:ENST00000477190.1:n.*848dupA:MODIFIER:downstream_gene_variant;ARHGAP21:ENST00000418033.5:c.*961dupA:MODIFIER:downstream_gene_variant;AR…	0.142857	0.166667	0.5	0	1	0.6
621	ARHGAP21 - chr10:24585908 C>CT	ARHGAP21:ENST00000396432.6:c.4380dupA:HIGH:frameshift_variant;ARHGAP21:ENST00000612832.4:c.2724dupA:HIGH:frameshift_variant;ARHGAP21:ENST00000320481.10:c.2727dupA:HIGH:frameshift_variant;ARHGAP21:ENST00000638156.1:c.*286dupA:MODIFIER:3_prime_UTR_variant;ARHGAP21:ENST00000477190.1:n.*11dupA:MODIFIER:downstream_gene_variant;ARHGAP21:ENST00000418033.5:c.*124dupA:MODIFIER:downstream_gene_variant;ARHG…	0.142857	0.166667	0	0	0	0.4
622	ARHGAP21 - chr10:24619472 C>T	ARHGAP21:ENST00000396432.6:c.2422+1G>A:HIGH:splice_donor_variant&intron_variant;ARHGAP21:ENST00000446003.5:c.2422+1G>A:HIGH:splice_donor_variant&intron_variant;ARHGAP21:ENST00000486374.5:n.1897+1G>A:HIGH:splice_donor_variant&intron_variant;ARHGAP21:ENST00000376410.6:c.2392+1G>A:HIGH:splice_donor_variant&intron_variant;ARHGAP21:ENST00000636789.1:c.1783+1G>A:HIGH:splice_donor_variant&intron_variant…	0.142857	0.166667	0.5	0	0.5	0.6
623	YME1L1 - chr10:27116131 CACCTAAAATAAAATAAAAACATACCATTTTAAAACATATCTTTAAGACCACATATAATTTGAACTAAAGCCATTCTTTAAAGCTA>C	YME1L1:ENST00000326799.7:c.2017+3_2019delTAGCTTTAAAGAATGGCTTTAGTTCAAATTATATGTGGTCTTAAAGATATGTTTTAAAATGGTATGTTTTTATTTTATTTTAGGT:HIGH:frameshift_variant&splice_acceptor_variant&splice_region_variant&intron_variant;YME1L1:ENST00000376016.7:c.1846+3_1848delTAGCTTTAAAGAATGGCTTTAGTTCAAATTATATGTGGTCTTAAAGATATGTTTTAAAATGGTATGTTTTTATTTTATTTTAGGT:HIGH:frameshift_variant&splice_acceptor_variant&splice_regio…	0.142857	0.5	1	0.5	0.5	0.6
624	YME1L1 - chr10:27131942 CTAAAGGGA>C	YME1L1:ENST00000326799.7:c.947-9_947-2delTCCCTTTA:HIGH:splice_acceptor_variant&splice_region_variant&intron_variant;YME1L1:ENST00000376016.7:c.776-9_776-2delTCCCTTTA:HIGH:splice_acceptor_variant&splice_region_variant&intron_variant;YME1L1:ENST00000375972.7:c.947-9_947-2delTCCCTTTA:HIGH:splice_acceptor_variant&splice_region_variant&intron_variant;YME1L1:ENST00000613434.4:c.677-9_677-2delTCCCTTTA:H…	0.142857	0.166667	0	0	0	0
625	RAB18 - chr10:27533851 AAGGTAAGAAGGCAGACACTTGGCATTTTGGTTCTATATTTTGGTAGCCTTTCTTAATCATTGCATTTATATTTT>A	RAB18:ENST00000356940.10:c.378+2_379delTAAGAAGGCAGACACTTGGCATTTTGGTTCTATATTTTGGTAGCCTTTCTTAATCATTGCATTTATATTTTAGG:HIGH:frameshift_variant&splice_acceptor_variant&splice_donor_variant&splice_region_variant&intron_variant;RAB18:ENST00000621805.4:c.465+2_466delTAAGAAGGCAGACACTTGGCATTTTGGTTCTATATTTTGGTAGCCTTTCTTAATCATTGCATTTATATTTTAGG:HIGH:frameshift_variant&splice_acceptor_variant&splice_donor_varia…	0.214286	0.833333	0.5	1	1	0.8
626	SVIL - chr10:29458333 ACTGGAAACATTGGGAGAAGCGCCCCGCGGCTCAGTGAAAGGAGCCGGGCGTGCGTGTGTTGTTTTACTCCCATCCCCACCCCACCGGAAGAACCGCTTAC>A	SVIL:ENST00000355867.8:c.6558+1_6559-1delGTAAGCGGTTCTTCCGGTGGGGTGGGGATGGGAGTAAAACAACACACGCACGCCCGGCTCCTTTCACTGAGCCGCGGGGCGCTTCTCCCAATGTTTCCAG:HIGH:splice_acceptor_variant&splice_donor_variant&splice_region_variant&intron_variant;SVIL:ENST00000375400.7:c.5280+1_5281-1delGTAAGCGGTTCTTCCGGTGGGGTGGGGATGGGAGTAAAACAACACACGCACGCCCGGCTCCTTTCACTGAGCCGCGGGGCGCTTCTCCCAATGTTTCCAG:HIGH:splice_acceptor_variant…	0.142857	0.166667	0.5	0.5	1	0.8
627	SVIL - chr10:29554934 TCTGTGAAATACACCACAAGAGGCAGAGTGAGCAACAGCGATCGAATCTAAAGGAAAATGGAATACTGCTTTGCCAAGCTCTCTTCTACTTCCTAACTCCCACTATAAAGATCTTAC>T	SVIL:ENST00000355867.8:c.8+1_9-1del:HIGH:splice_acceptor_variant&splice_donor_variant&splice_region_variant&intron_variant;SVIL:ENST00000375400.7:c.8+1_9-1del:HIGH:splice_acceptor_variant&splice_donor_variant&splice_region_variant&intron_variant;SVIL:ENST00000375398.6:c.8+1_9-1del:HIGH:splice_acceptor_variant&splice_donor_variant&splice_region_variant&intron_variant;SVIL:ENST00000483758.1:n.*40_*…	0.142857	0.333333	0.5	0.5	1	0.4
628	ITGB1 - chr10:32930044 TCTAAA>T	ITGB1:ENST00000302278.7:c.154-5_154-1delTTTAG:HIGH:splice_acceptor_variant&splice_region_variant&intron_variant;ITGB1:ENST00000464001.1:n.204-5_204-1delTTTAG:HIGH:splice_acceptor_variant&splice_region_variant&intron_variant;ITGB1:ENST00000493758.5:c.-18-5_-18-1delTTTAG:HIGH:splice_acceptor_variant&splice_region_variant&intron_variant;ITGB1:ENST00000472147.1:c.-18-5_-18-1delTTTAG:HIGH:splice_accep…	0.142857	0.166667	0.5	0	0	0
629	PARD3 - chr10:34374866 TTACACAC>T	PARD3:ENST00000374789.7:c.1668+1_1668+7delGTGTGTA:HIGH:splice_donor_variant&splice_region_variant&intron_variant;PARD3:ENST00000545260.5:c.1536+1_1536+7delGTGTGTA:HIGH:splice_donor_variant&splice_region_variant&intron_variant;PARD3:ENST00000545693.5:c.1668+1_1668+7delGTGTGTA:HIGH:splice_donor_variant&splice_region_variant&intron_variant;PARD3:ENST00000346874.8:c.1668+1_1668+7delGTGTGTA:HIGH:splic…	0.142857	0.666667	0.5	0.5	1	0.6
630	CTSLP2&GLUD1P7 - chr10:46758952 TGGTAAGTATGCTGTGGGCTGCCCAGCTCTGTGCTTCCCCTCCTCAGTTCTTTACCAAATTAATCTCTTGCTTCTTAACATTTTATTTACTTTTCTTTGAA>T	CTSLP2&GLUD1P7:ENSG00000280913:n.46758953_46759052delGGTAAGTATGCTGTGGGCTGCCCAGCTCTGTGCTTCCCCTCCTCAGTTCTTTACCAAATTAATCTCTTGCTTCTTAACATTTTATTTACTTTTCTTTGAA:HIGH:bidirectional_gene_fusion	0.142857	0.333333	0	0	1	0.4
631	ZWINT - chr10:56358721 ATACCTACAAAGAGGAGGTAAGTGTGAAGGAAAGGAATCTCAGCTGGACCATTTTGAATCTGCAGCCCATGCTCCCGAACT>A	ZWINT:ENST00000373944.7:c.623+4_626delAGTTCGGGAGCATGGGCTGCAGATTCAAAATGGTCCAGCTGAGATTCCTTTCCTTCACACTTACCTCCTCTTTGTAGGTA:HIGH:splice_acceptor_variant&disruptive_inframe_deletion&splice_region_variant&intron_variant;ZWINT:ENST00000318387.6:c.263+4_266delAGTTCGGGAGCATGGGCTGCAGATTCAAAATGGTCCAGCTGAGATTCCTTTCCTTCACACTTACCTCCTCTTTGTAGGTA:HIGH:splice_acceptor_variant&disruptive_inframe_deletion&splice_reg…	0.142857	0.166667	0	0.5	0	0
632	TET1 - chr10:68686526 C>CA	TET1:ENST00000373644.4:c.5230dupA:HIGH:frameshift_variant	0.142857	0.166667	0	0	0	0
633	CCAR1 - chr10:68771316 T>TA	CCAR1:ENST00000265872.10:c.2416dupA:HIGH:frameshift_variant;CCAR1:ENST00000536012.5:c.1831dupA:HIGH:frameshift_variant;CCAR1:ENST00000539539.5:c.2371dupA:HIGH:frameshift_variant;CCAR1:ENST00000543719.5:c.2371dupA:HIGH:frameshift_variant;CCAR1:ENST00000541012.5:c.*498dupA:MODIFIER:3_prime_UTR_variant;CCAR1:ENST00000540210.5:c.*498dupA:MODIFIER:3_prime_UTR_variant;CCAR1:ENST00000543229.5:c.*2031dup…	0.214286	0.166667	0	0	0	0
634	CCAR1 - chr10:68771325 C>CA	CCAR1:ENST00000265872.10:c.2424dupA:HIGH:frameshift_variant;CCAR1:ENST00000536012.5:c.1839dupA:HIGH:frameshift_variant;CCAR1:ENST00000539539.5:c.2379dupA:HIGH:frameshift_variant;CCAR1:ENST00000543719.5:c.2379dupA:HIGH:frameshift_variant;CCAR1:ENST00000541012.5:c.*506dupA:MODIFIER:3_prime_UTR_variant;CCAR1:ENST00000540210.5:c.*506dupA:MODIFIER:3_prime_UTR_variant;CCAR1:ENST00000543229.5:c.*2039dup…	0.214286	0.166667	0	0	0.5	0
635	SAR1A - chr10:70161617 A>T	SAR1A:ENST00000373241.8:c.178+2T>A:HIGH:splice_donor_variant&intron_variant;SAR1A:ENST00000431664.6:c.178+2T>A:HIGH:splice_donor_variant&intron_variant;SAR1A:ENST00000373236.1:c.178+2T>A:HIGH:splice_donor_variant&intron_variant;SAR1A:ENST00000373238.5:c.178+2T>A:HIGH:splice_donor_variant&intron_variant;SAR1A:ENST00000373242.6:c.178+2T>A:HIGH:splice_donor_variant&intron_variant;SAR1A:ENST000004527…	0.142857	0.666667	0.5	1	1	0.8
636	SAR1A - chr10:70161618 C>CTGATG	SAR1A:ENST00000373241.8:c.178_178+1insCATCA:HIGH:frameshift_variant&splice_region_variant;SAR1A:ENST00000431664.6:c.178_178+1insCATCA:HIGH:frameshift_variant&splice_region_variant;SAR1A:ENST00000373236.1:c.178_178+1insCATCA:HIGH:frameshift_variant&splice_region_variant;SAR1A:ENST00000373238.5:c.178_178+1insCATCA:HIGH:frameshift_variant&splice_region_variant;SAR1A:ENST00000373242.6:c.178_178+1insC…	0.142857	0.666667	0.5	1	1	0.8
637	SAR1A - chr10:70161737 TCCTAAAAGAGAAAAAAATTGTTAACACATTTGCTCTCTACAGACCAAAGCCTATTTGTAGTTAAATTACTGAGGGAAAGGCACAAACTTTGAAACCTGTATTTCAAGGAAATGGCTTTA>T	SAR1A:ENST00000373241.8:c.58+2_59del:HIGH:frameshift_variant&splice_acceptor_variant&splice_donor_variant&splice_region_variant&intron_variant;SAR1A:ENST00000431664.6:c.58+2_59del:HIGH:frameshift_variant&splice_acceptor_variant&splice_donor_variant&splice_region_variant&intron_variant;SAR1A:ENST00000373236.1:c.58+2_59del:HIGH:frameshift_variant&splice_acceptor_variant&splice_donor_variant&splice_…	0.285714	0.833333	0.5	1	1	0.8
638	EIF4EBP2 - chr10:70421699 TTATTGGTCCTAACTA>T	EIF4EBP2:ENST00000373218.4:c.332-16_332-2delTATTGGTCCTAACTA:HIGH:splice_acceptor_variant&splice_region_variant&intron_variant	0.214286	0.666667	0.5	1	1	0.8
639	PSAP - chr10:71819451 AGCCCGGGGCGTAC>A	PSAP:ENST00000394936.7:c.1350+1_1350+13delGTACGCCCCGGGC:HIGH:splice_donor_variant&splice_region_variant&intron_variant;PSAP:ENST00000610929.3:c.498+1_498+13delGTACGCCCCGGGC:HIGH:splice_donor_variant&splice_region_variant&intron_variant;PSAP:ENST00000394934.4:c.1359+1_1359+13delGTACGCCCCGGGC:HIGH:splice_donor_variant&splice_region_variant&intron_variant;PSAP:ENST00000495196.1:n.-193_-181delGTACGCC…	0.142857	0.666667	0.5	1	1	0.8
640	DNAJB12 - chr10:72340864 GTTACCTGGGGGTCAGAGGGGCTGAGTCAGGAGCCAGGTCTGTTGGGAAAGGGAGAGGCTGGCATGCCATTCCCACCATCACCCCAGGGATACCTGGCTGTGGGGAGGGTGGGGAAC>G	DNAJB12:ENST00000394903.6:c.745+5_749del:HIGH:frameshift_variant&splice_acceptor_variant&splice_region_variant&intron_variant;DNAJB12:ENST00000444643.6:c.643+5_647del:HIGH:frameshift_variant&splice_acceptor_variant&splice_region_variant&intron_variant;DNAJB12:ENST00000338820.7:c.745+5_749del:HIGH:frameshift_variant&splice_acceptor_variant&splice_region_variant&intron_variant;DNAJB12:ENST000004619…	0.285714	0.666667	1	0.5	1	0.8
641	ECD - chr10:73156450 ATACCTGCAAACGGTACATTTCAATTTTCACAGTGGGCACTGGCAAACTGCAGGTACATATGAATGTAATGCAGCATGATTTCATCTCTATAAATTTTCTAAACTTGGGTATACT>A	ECD:ENST00000430082.6:c.411+4_414del:HIGH:splice_acceptor_variant&conservative_inframe_deletion&splice_region_variant&intron_variant;ECD:ENST00000372979.8:c.411+4_414del:HIGH:splice_acceptor_variant&conservative_inframe_deletion&splice_region_variant&intron_variant;ECD:ENST00000484976.6:c.189+4_192del:HIGH:splice_acceptor_variant&conservative_inframe_deletion&splice_region_variant&intron_variant;…	0.142857	0.166667	0	0.5	1	0.6
642	PPP3CB - chr10:73470964 GCTGTGGGGGAAAAAGAGTAAATTAAGTAAAATAATGGCTTTTCTGTATGAAGCATATGCTATGTTAACAACTAAAATGTGATTAATCTTGGATATTTTTCCTTAC>G	PPP3CB:ENST00000394829.6:c.809+1_810-1del:HIGH:splice_acceptor_variant&splice_donor_variant&splice_region_variant&intron_variant;PPP3CB:ENST00000360663.9:c.809+1_810-1del:HIGH:splice_acceptor_variant&splice_donor_variant&splice_region_variant&intron_variant;PPP3CB:ENST00000394828.6:c.809+1_810-1del:HIGH:splice_acceptor_variant&splice_donor_variant&splice_region_variant&intron_variant;PPP3CB:ENST0…	0.142857	0.333333	0	0.5	1	0.8
643	VCL - chr10:74103816 T>TCACACCC	VCL:ENST00000211998.8:c.2023-2_2023-1insCACCCCA:HIGH:splice_acceptor_variant&intron_variant;VCL:ENST00000623461.3:n.4826-2_4826-1insCACCCCA:HIGH:splice_acceptor_variant&intron_variant;VCL:ENST00000372755.7:c.2023-2_2023-1insCACCCCA:HIGH:splice_acceptor_variant&intron_variant;VCL:ENST00000436396.1:c.1039-2_1039-1insCACCCCA:HIGH:splice_acceptor_variant&intron_variant;VCL:ENST00000624354.3:c.*1778-2…	0.142857	0.166667	0.5	0	0	0.2
644	SORBS1 - chr10:95399102 C>CT	SORBS1:ENST00000371227.8:c.1072dupA:HIGH:frameshift_variant;SORBS1:ENST00000371249.6:c.976dupA:HIGH:frameshift_variant;SORBS1:ENST00000306402.10:c.703dupA:HIGH:frameshift_variant;SORBS1:ENST00000277982.9:c.1072dupA:HIGH:frameshift_variant;SORBS1:ENST00000361941.7:c.1072dupA:HIGH:frameshift_variant;SORBS1:ENST00000371245.7:c.865dupA:HIGH:frameshift_variant;SORBS1:ENST00000486141.2:c.487dupA:HIGH:f…	0.142857	0.333333	0	0.5	0	0.4
645	ALDH18A1 - chr10:95637196 GCCTGTAATATACCAATGAGACAAGGTGTGGTAGGGAATGAGGGAAGAAGACCTGAAGATCCATTTCAATGTGTGGGGAAGCAGCACTCA>G	ALDH18A1:ENST00000371224.6:c.453+2_454delTGAGTGCTGCTTCCCCACACATTGAAATGGATCTTCAGGTCTTCTTCCCTCATTCCCTACCACACCTTGTCTCATTGGTATATTACAGG:HIGH:frameshift_variant&splice_acceptor_variant&splice_donor_variant&splice_region_variant&intron_variant;ALDH18A1:ENST00000371221.3:c.453+2_454delTGAGTGCTGCTTCCCCACACATTGAAATGGATCTTCAGGTCTTCTTCCCTCATTCCCTACCACACCTTGTCTCATTGGTATATTACAGG:HIGH:frameshift_variant&splice_…	0.142857	0.5	0	1	0	0
646	TM9SF3 - chr10:96527288 TCCTGAAATAAAACAAAATATATATAGGATATCCAGTTTTACTTTCAACTTAAGGCCTTAAATATTAGTATTTAAAGGACAAATTTAGTTTCCTAAATAAAAGGTAAAAAAATGTCTCCACTTA>T	TM9SF3:ENST00000371142.8:c.1625+2_1626del:HIGH:frameshift_variant&splice_acceptor_variant&splice_donor_variant&splice_region_variant&intron_variant;TM9SF3:ENST00000485093.1:n.276+2_277del:HIGH:splice_acceptor_variant&splice_donor_variant&splice_region_variant&intron_variant&non_coding_transcript_exon_variant	0.142857	0.666667	0	1	0.5	0.4
647	PIK3AP1 - chr10:96620350 A>T	PIK3AP1:ENST00000339364.9:c.1941+2T>A:HIGH:splice_donor_variant&intron_variant;PIK3AP1:ENST00000371109.3:c.738+2T>A:HIGH:splice_donor_variant&intron_variant;PIK3AP1:ENST00000371110.6:c.1407+2T>A:HIGH:splice_donor_variant&intron_variant;PIK3AP1:ENST00000489982.1:n.60+2T>A:HIGH:splice_donor_variant&intron_variant;PIK3AP1:ENST00000467625.5:n.-1562T>A:MODIFIER:upstream_gene_variant;RNA5SP324:ENST0000…	0.142857	0.166667	0	0	0	0
648	MMS19 - chr10:97476743 TCCTGTGGCAACAGAGAAAAAATGAGGTTGGTTTATCAGCTTCACTCATCTGATAAAGCTCCAATGAGCTAATCATGGCTACCACGATATA>T	MMS19:ENST00000370782.6:c.622+2_623delTATATCGTGGTAGCCATGATTAGCTCATTGGAGCTTTATCAGATGAGTGAAGCTGATAAACCAACCTCATTTTTTCTCTGTTGCCACAGG:HIGH:frameshift_variant&splice_acceptor_variant&splice_donor_variant&splice_region_variant&intron_variant;MMS19:ENST00000438925.6:c.622+2_623delTATATCGTGGTAGCCATGATTAGCTCATTGGAGCTTTATCAGATGAGTGAAGCTGATAAACCAACCTCATTTTTTCTCTGTTGCCACAGG:HIGH:frameshift_variant&splice_acce…	0.142857	0.166667	0	0.5	0	0
649	PPRC1 - chr10:102138979 GGGTAAGCCTGACCTAGAGGGTTTCAGAAACTCCCAGGTGGGAGGAGGAGTGTGTGGGGACAGGTCTGGAAAATACTTTCCCAAAGAAAACTCCTCCTGAGACCTCTCTTCTCTCCTGCA>G	PPRC1:ENST00000278070.6:c.591+3_593del:HIGH:frameshift_variant&splice_acceptor_variant&splice_region_variant&intron_variant;PPRC1:ENST00000413464.6:c.591+3_593del:HIGH:frameshift_variant&splice_acceptor_variant&splice_region_variant&intron_variant;PPRC1:ENST00000370012.1:c.-2628_-2510del:MODIFIER:upstream_gene_variant;PPRC1:ENST00000462933.1:n.-3975_-3857del:MODIFIER:upstream_gene_variant;PPRC1:E…	0.142857	0.333333	0	1	0	0
650	NOLC1 - chr10:102157327 TGGTAAGGCAGAGTAGCAGGTGGGCTTGGTGGTGCCAGGAAAAGAATTTACAGCCTGCTTGTTTCACATGGCTGATTCTTACTGGGACCTGTGTGTTTGTTCA>T	NOLC1:ENST00000405356.5:c.316+1_317-1del:HIGH:splice_acceptor_variant&splice_donor_variant&splice_region_variant&intron_variant;NOLC1:ENST00000605788.5:c.316+1_317-1del:HIGH:splice_acceptor_variant&splice_donor_variant&splice_region_variant&intron_variant;NOLC1:ENST00000488254.6:c.319+1_320-1del:HIGH:splice_acceptor_variant&splice_donor_variant&splice_region_variant&intron_variant;NOLC1:ENST00000…	0.285714	0.833333	0	1	1	0.6
651	GBF1 - chr10:102370243 AAGGTAAAGGATGAAGAAAGGAAACATGGAACAACTGGCTGAATCTGGGAGGGGTGACAGGGACAGTATTATTTCTGTCAGGGCAGGGCCAGTGGTTGGCTTCTTTTCCATGCCTACTTTCCTGCTGCTGTTCCCCTTC>A	GBF1:ENST00000369983.3:c.3408+2_3409del:HIGH:frameshift_variant&splice_acceptor_variant&splice_donor_variant&splice_region_variant&intron_variant	0.142857	0.5	0	0.5	0	0.4
652	NFKB2 - chr10:102399495 GAGGTATGGACTCCGGGGCACGGGCGGTCGGGGCGCCGGGGCTGAGGACCTAGCCCTGACCCACGCCCTCTGTGGCCCGT>G	NFKB2:ENST00000369966.7:c.1327+1_1328-1delGTATGGACTCCGGGGCACGGGCGGTCGGGGCGCCGGGGCTGAGGACCTAGCCCTGACCCACGCCCTCTGTGGCCCGTAG:HIGH:splice_acceptor_variant&splice_donor_variant&splice_region_variant&intron_variant;NFKB2:ENST00000428099.5:c.1327+1_1328-1delGTATGGACTCCGGGGCACGGGCGGTCGGGGCGCCGGGGCTGAGGACCTAGCCCTGACCCACGCCCTCTGTGGCCCGTAG:HIGH:splice_acceptor_variant&splice_donor_variant&splice_region_vari…	0.142857	0.333333	0	0.5	0	0
653	NFKB2 - chr10:102401329 AAGGTGAGGCCAGCCCGGGACTAGAAGTGCTCTGAGTGACGGGGTCCAGAGTATCTGGACTTAAAGACACAGGCTTAAGGACGAGGTGGGAGGTAGTCAGAACTGCGGCTGTCTCCCC>A	NFKB2:ENST00000369966.7:c.2223+5_2227del:HIGH:frameshift_variant&splice_acceptor_variant&splice_region_variant&intron_variant;NFKB2:ENST00000428099.5:c.2223+5_2227del:HIGH:frameshift_variant&splice_acceptor_variant&splice_region_variant&intron_variant;NFKB2:ENST00000189444.10:c.2223+5_2227del:HIGH:frameshift_variant&splice_acceptor_variant&splice_region_variant&intron_variant;PSD:ENST00000020673.…	0.142857	0.166667	0.5	0	0	0
654	CUEDC2 - chr10:102423715 TACCTGTCAAAAACTGGCTGGGTGAAGCTCCTGTCACCCTGGGAAGACCCTCTAGGGCCCAGCCCAGCCCAGCCCAGACTC>T	CUEDC2:ENST00000369937.4:c.656+3_658delGAGTCTGGGCTGGGCTGGGCTGGGCCCTAGAGGGTCTTCCCAGGGTGACAGGAGCTTCACCCAGCCAGTTTTTGACAGGT:HIGH:frameshift_variant&splice_acceptor_variant&splice_region_variant&intron_variant;CUEDC2:ENST00000465409.1:n.507+3_509delGAGTCTGGGCTGGGCTGGGCTGGGCCCTAGAGGGTCTTCCCAGGGTGACAGGAGCTTCACCCAGCCAGTTTTTGACAGGT:HIGH:splice_acceptor_variant&splice_region_variant&intron_variant&non_codi…	0.214286	0.833333	0.5	1	0	0.4
655	CUEDC2 - chr10:102424177 GCCTAAGGGTACAAACGTTAACAAGAGGCAATACTCCCCCCTTTCCAGCCCCCTGGGTCCCTCATCGGTACCCTCCTCTACCAGTA>G	CUEDC2:ENST00000369937.4:c.411+2_412delTACTGGTAGAGGAGGGTACCGATGAGGGACCCAGGGGGCTGGAAAGGGGGGAGTATTGCCTCTTGTTAACGTTTGTACCCTTAGG:HIGH:frameshift_variant&splice_acceptor_variant&splice_donor_variant&splice_region_variant&intron_variant;CUEDC2:ENST00000486762.6:n.380+2_381delTACTGGTAGAGGAGGGTACCGATGAGGGACCCAGGGGGCTGGAAAGGGGGGAGTATTGCCTCTTGTTAACGTTTGTACCCTTAGG:HIGH:splice_acceptor_variant&splice_donor_v…	0.142857	0.5	0	1	0	0.2
656	NT5C2 - chr10:103100943 ACTTTAGAAAAGCAGAAAAGACCTACAATGGCCAGTTCTCTAAAACCCTGTGCATTAATTTTAAAAATCAATTGGAAAAAAATAATTATAGTATATACATAC>A	NT5C2:ENST00000369857.8:n.442+1_443-1del:HIGH:splice_acceptor_variant&splice_donor_variant&splice_region_variant&intron_variant;NT5C2:ENST00000481549.1:n.345+1_346-1del:HIGH:splice_acceptor_variant&splice_donor_variant&splice_region_variant&intron_variant;NT5C2:ENST00000552185.5:c.341+1_342-1del:HIGH:splice_acceptor_variant&splice_donor_variant&splice_region_variant&intron_variant;NT5C2:ENST00000…	0.142857	0.166667	0	0	1	0.6
657	NT5C2 - chr10:103101102 TCTGAAAAATGAAGAACAGATATTCATAAGCTATAATGAAATAATTCAAACTTATTTCATTACCTCCCTTGAATACAGACTAATGGTCACAGAAGGGAAAGCATCAGTATAAATAAGCATAGAATGAATCTAC>T	NT5C2:ENST00000343289.9:c.481+1_482-1del:HIGH:splice_acceptor_variant&splice_donor_variant&splice_region_variant&intron_variant;NT5C2:ENST00000404739.7:c.481+1_482-1del:HIGH:splice_acceptor_variant&splice_donor_variant&splice_region_variant&intron_variant;NT5C2:ENST00000369857.8:n.384+1_385-1del:HIGH:splice_acceptor_variant&splice_donor_variant&splice_region_variant&intron_variant;NT5C2:ENST00000…	0.214286	0.333333	0.5	0.5	1	0.6
658	XPNPEP1 - chr10:109877866 GCCTGTAACAGAAAGACAGAAAGCAGAGTGGCTTAAAGGTTTTTACTGTGCTAAGATTCAGGGCCCTTCCAGCCTCATTCAACTAGCAAGAAAATCAGCACGAGGCTCCTGGGTCCCCCCAAATGGATCCTTA>G	XPNPEP1:ENST00000502935.5:c.1241+2_1242del:HIGH:frameshift_variant&splice_acceptor_variant&splice_donor_variant&splice_region_variant&intron_variant;XPNPEP1:ENST00000322238.12:c.1241+2_1242del:HIGH:frameshift_variant&splice_acceptor_variant&splice_donor_variant&splice_region_variant&intron_variant;XPNPEP1:ENST00000369683.5:c.899+2_900del:HIGH:frameshift_variant&splice_acceptor_variant&splice_dono…	0.142857	0.166667	0.5	0.5	0	0.8
659	ADD3 - chr10:110124176 G>GA	ADD3:ENST00000356080.8:c.1309dupA:HIGH:frameshift_variant;ADD3:ENST00000360162.7:c.1309dupA:HIGH:frameshift_variant;ADD3:ENST00000277900.12:c.1309dupA:HIGH:frameshift_variant;ADD3:ENST00000488799.5:n.-1579_-1578insA:MODIFIER:upstream_gene_variant;ADD3:ENST00000479805.1:n.-1726_-1725insA:MODIFIER:upstream_gene_variant;ADD3:ENST00000492162.5:n.-64_-63insA:MODIFIER:upstream_gene_variant;ADD3:ENST000…	0.142857	0.166667	1	0.5	0.5	0.6
660	PPP2R2D - chr10:131901151 GGCAGGTGAGGGGTCTGCGCGGGCCGGCGGGGACCACGGGGGCGGGCGGGGGCCGCGGCCGGCCTGACCGCCCCGTTGTGTTT>G	PPP2R2D:ENST00000455566.5:c.7+2_8delTGAGGGGTCTGCGCGGGCCGGCGGGGACCACGGGGGCGGGCGGGGGCCGCGGCCGGCCTGACCGCCCCGTTGTGTTTGCAGG:HIGH:frameshift_variant&splice_acceptor_variant&splice_donor_variant&splice_region_variant&intron_variant;PPP2R2D:ENST00000616467.4:c.7+2_8delTGAGGGGTCTGCGCGGGCCGGCGGGGACCACGGGGGCGGGCGGGGGCCGCGGCCGGCCTGACCGCCCCGTTGTGTTTGCAGG:HIGH:frameshift_variant&splice_acceptor_variant&splice_…	0.142857	0.666667	1	1	1	0.8
661	RNH1 - chr11:494778 GCTGCACACAGGCCAGAAGGGAGGCATGGGCCCGTGTCCTCCCCCACCCCCGCCTTCCTCCCTGGGCAGCCCTGGCCGCACCACCCGCCCAGCGCGTGCACATAC>G	RNH1:ENST00000529768.5:c.681_784del:HIGH:frameshift_variant;RNH1:ENST00000534797.5:c.1298+1_1299-1del:HIGH:splice_acceptor_variant&splice_donor_variant&splice_region_variant&intron_variant;RNH1:ENST00000397615.6:c.1298+1_1299-1del:HIGH:splice_acceptor_variant&splice_donor_variant&splice_region_variant&intron_variant;RNH1:ENST00000397604.7:c.1298+1_1299-1del:HIGH:splice_acceptor_variant&splice_don…	0.142857	1	0.5	1	1	0.6
662	RNH1 - chr11:498626 TCCTGCAGGACATGGACCACCACAGACTTTCCTCAGCACCGTCTCATGGCCTGAGATGAGCCCAGGGGCGGGGGAGAGCTCTGAGGACGGCCCGCCGCCCGACCCTCCGGGAAGGAGGCCTCGCGGAGATGACTCA>T	RNH1:ENST00000534797.5:c.785+2_786del:HIGH:frameshift_variant&splice_acceptor_variant&splice_donor_variant&splice_region_variant&intron_variant;RNH1:ENST00000397615.6:c.785+2_786del:HIGH:frameshift_variant&splice_acceptor_variant&splice_donor_variant&splice_region_variant&intron_variant;RNH1:ENST00000397604.7:c.785+2_786del:HIGH:frameshift_variant&splice_acceptor_variant&splice_donor_variant&spli…	0.142857	0.333333	0	1	0	0.4
663	EPS8L2 - chr11:709451 AGTGAGCCCTCCCACCCATCCCGAATACCCCACCCTCACCCTCTGAACAGTCCCCAGGGAGGGGTGCAGTTTGGCCCTGCCCTGACAGCCCCTCCCCTGCAG>A	EPS8L2:ENST00000526198.5:c.44+1_45-1del:HIGH:splice_acceptor_variant&splice_donor_variant&splice_region_variant&intron_variant;EPS8L2:ENST00000318562.12:c.44+1_45-1del:HIGH:splice_acceptor_variant&splice_donor_variant&splice_region_variant&intron_variant;EPS8L2:ENST00000530636.5:c.44+1_45-1del:HIGH:splice_acceptor_variant&splice_donor_variant&splice_region_variant&intron_variant;EPS8L2:ENST000005…	0.142857	0.666667	0	1	0	0
664	EPS8L2 - chr11:722548 CGGTAGGGCAGGGCAGAGCAGTGCCGGGGCTTCATGGGGGGCCAGCGCTGCATGGGGGCCAGCAAGGGGGTCCTGGTGGGCCAGTTCTGGAGAGGCAGGGCTGACTTCAGGACCTCTCACCCCA>C	EPS8L2:ENST00000526198.5:c.1256+1_1257-1del:HIGH:splice_acceptor_variant&splice_donor_variant&splice_region_variant&intron_variant;EPS8L2:ENST00000318562.12:c.1208+1_1209-1del:HIGH:splice_acceptor_variant&splice_donor_variant&splice_region_variant&intron_variant;EPS8L2:ENST00000530636.5:c.1208+1_1209-1del:HIGH:splice_acceptor_variant&splice_donor_variant&splice_region_variant&intron_variant;EPS8L…	0.142857	0.666667	0	1	0	0
665	TSPAN4 - chr11:865614 CGTGAGGCGTGGGCAGGTGGGCGGGGTCGGCGGGTGCCCCCTCCCCTCCTGCCTCAGCCCGACCTGAGCTTGCCCCCCAG>C	TSPAN4:ENST00000397397.6:c.432+1_433-1delGTGAGGCGTGGGCAGGTGGGCGGGGTCGGCGGGTGCCCCCTCCCCTCCTGCCTCAGCCCGACCTGAGCTTGCCCCCCAG:HIGH:splice_acceptor_variant&splice_donor_variant&splice_region_variant&intron_variant;TSPAN4:ENST00000397406.5:c.432+1_433-1delGTGAGGCGTGGGCAGGTGGGCGGGGTCGGCGGGTGCCCCCTCCCCTCCTGCCTCAGCCCGACCTGAGCTTGCCCCCCAG:HIGH:splice_acceptor_variant&splice_donor_variant&splice_region_varian…	0.142857	0.5	0	0.5	0	0
666	OR51Q1 - chr11:5422906 C>T	OR51Q1:ENST00000300778.4:c.706C>T:HIGH:stop_gained;HBE1:ENST00000380237.5:c.-310+82663G>A:MODIFIER:intron_variant;AC104389.28:ENST00000418729.1:n.85-75996G>A:MODIFIER:intron_variant;AC104389.28:ENST00000415970.5:n.85-75996G>A:MODIFIER:intron_variant;HBG2:ENST00000380252.5:c.62+82445G>A:MODIFIER:intron_variant;AC104389.28:ENST00000420465.5:n.46-75996G>A:MODIFIER:intron_variant;HBG2:ENST00000380259…	0.214286	0.166667	0.5	1	0	0
667	APBB1 - chr11:6403544 GCTAGGAGGAGGGATGGGAGTAGTGAGTGAGTGTCCTATCCTACTCCAGCAGCACACACTCCCTCCACCCCTGGCCCAAAATCAACAGGCCTGTGAGCCTCAC>G	APBB1:ENST00000311051.7:c.897+1_898-1del:HIGH:splice_acceptor_variant&splice_donor_variant&splice_region_variant&intron_variant;APBB1:ENST00000530885.5:c.237+1_238-1del:HIGH:splice_acceptor_variant&splice_donor_variant&splice_region_variant&intron_variant;APBB1:ENST00000389906.6:c.897+1_898-1del:HIGH:splice_acceptor_variant&splice_donor_variant&splice_region_variant&intron_variant;APBB1:ENST00000…	0.142857	0.333333	0	0	0	0
668	DNHD1 - chr11:6533805 CGGTGAGAAGGCAATTCGGGGAGTCACCCATCCCTCCCTGCCCTCCTCCCCCACAACCACATCTACTCCACTGCCCTCTGCTTGCCCCACA>C	DNHD1:ENST00000534210.6:n.429+1_429+90delGTGAGAAGGCAATTCGGGGAGTCACCCATCCCTCCCTGCCCTCCTCCCCCACAACCACATCTACTCCACTGCCCTCTGCTTGCCCCACAG:HIGH:splice_donor_variant&splice_region_variant&intron_variant;DNHD1:ENST00000254579.10:c.2632_2721delGTGAGAAGGCAATTCGGGGAGTCACCCATCCCTCCCTGCCCTCCTCCCCCACAACCACATCTACTCCACTGCCCTCTGCTTGCCCCACAG:MODERATE:conservative_inframe_deletion;DNHD1:ENST00000527990.6:c.2632_2721…	0.142857	0.333333	0	0	0	0
669	TAF10 - chr11:6611818 GCTGGAGGAGAACCAGCAAAATGAGACACAGAGGTGGGAGGCGCAGGGCCCCAGCTAGGTCTGTCTATACCCTCTGCCCTCACCCGCCGCTGGACCCAGCCCAAGACGCTTCCCTCGCCCTCACCCGTCCCGGCCCTCAC>G	TAF10:ENST00000299424.8:c.232+1_233-1del:HIGH:splice_acceptor_variant&splice_donor_variant&splice_region_variant&intron_variant;TAF10:ENST00000532344.1:n.220+1_221-1del:HIGH:splice_acceptor_variant&splice_donor_variant&splice_region_variant&intron_variant;TAF10:ENST00000531760.1:n.167-139_167-1del:HIGH:splice_acceptor_variant&splice_region_variant&intron_variant;TAF10:ENST00000616342.1:n.-9_130de…	0.214286	0.333333	0.5	0.5	0	0
670	TPP1 - chr11:6615328 TCCTGAAAGGCATTTTTGAGTGAGTATTGGCATGTGGCCTGCCCAGCAGTCAGCTGAACTGAGGATCCCCCATCCTCACTCTTACCCTGCATCCATCCACACAAACACACGTA>T	TPP1:ENST00000299427.10:c.1266+2_1267del:HIGH:frameshift_variant&splice_acceptor_variant&splice_donor_variant&splice_region_variant&intron_variant;TPP1:ENST00000533371.5:c.537+2_538del:HIGH:frameshift_variant&splice_acceptor_variant&splice_donor_variant&splice_region_variant&intron_variant;TPP1:ENST00000532191.1:n.319+2_320del:HIGH:splice_acceptor_variant&splice_donor_variant&splice_region_varian…	0.285714	0.833333	1	1	1	0.8
671	TPP1 - chr11:6617154 CTGT>C	TPP1:ENST00000299427.10:c.509-4_509-2delACA:HIGH:splice_acceptor_variant&splice_region_variant&intron_variant;TPP1:ENST00000533371.5:c.-221-4_-221-2delACA:HIGH:splice_acceptor_variant&splice_region_variant&intron_variant;TPP1:ENST00000528571.5:c.*249-4_*249-2delACA:HIGH:splice_acceptor_variant&splice_region_variant&intron_variant;TPP1:ENST00000534644.5:n.494-4_494-2delACA:HIGH:splice_acceptor_var…	0.214286	0.166667	0.5	0	1	0.4
672	IPO7 - chr11:9437973 GGGTAAGTGATGTATTGCAATTTTACTACATTTGCTTTGGGAGGAACTCTGCTTATTTAAGAAAAGAAAACAGTTTTTTTTTTTTTTTTTTTTTTTTTTTTTTTTA>G	IPO7:ENST00000379719.7:c.2489+2_2490del:HIGH:frameshift_variant&splice_acceptor_variant&splice_donor_variant&splice_region_variant&intron_variant;CTD-2371O3.2:ENST00000531111.1:n.-4592_-4488del:MODIFIER:upstream_gene_variant	0.142857	0.666667	0	0.5	0.5	0.6
673	CTR9 - chr11:10764195 TATACAGGTATTTTAGTAATGTTTTTTAATCTCTCATATGATGTGTTTTTTGTAAGCCTGGTGTAGTGTCTCTCTTCCACTTACACCTTTTTCTGTCAATCATGAAA>T	CTR9:ENST00000361367.6:c.1284+2_1285del:HIGH:frameshift_variant&splice_acceptor_variant&splice_donor_variant&splice_region_variant&intron_variant;CTR9:ENST00000529355.1:n.-2855_-2750del:MODIFIER:upstream_gene_variant;CTR9:ENST00000526874.5:n.-2138_-2033del:MODIFIER:upstream_gene_variant;CTR9:ENST00000524523.1:c.*462_*567del:MODIFIER:downstream_gene_variant	0.142857	0.666667	0	1	1	0.8
674	CTR9 - chr11:10767989 AAGGTAATCTCTTTTTGTCCTTTTAAACAAAACTGATACTCTACATTCTCGTTTGAATCTTTTTTAAGAGCACTTGTTTCTAT>A	CTR9:ENST00000361367.6:c.1872+2_1873delTAATCTCTTTTTGTCCTTTTAAACAAAACTGATACTCTACATTCTCGTTTGAATCTTTTTTAAGAGCACTTGTTTCTATAGG:HIGH:frameshift_variant&splice_acceptor_variant&splice_donor_variant&splice_region_variant&intron_variant;CTR9:ENST00000529355.1:n.941+2_942delTAATCTCTTTTTGTCCTTTTAAACAAAACTGATACTCTACATTCTCGTTTGAATCTTTTTTAAGAGCACTTGTTTCTATAGG:HIGH:splice_acceptor_variant&splice_donor_variant&s…	0.142857	0.666667	0	0.5	0.5	0.8
675	PIK3C2A - chr11:17092068 ACTAAGAATAAAGAGAAAGCAATTCATTAGTTTAAATATTATGTAACACAAAAGGTATAAGATGTTATTACTTCTCATTTAGTAAGGTTAC>A	PIK3C2A:ENST00000265970.11:c.4569+1_4570-1delGTAACCTTACTAAATGAGAAGTAATAACATCTTATACCTTTTGTGTTACATAATATTTAAACTAATGAATTGCTTTCTCTTTATTCTTAG:HIGH:splice_acceptor_variant&splice_donor_variant&splice_region_variant&intron_variant;PIK3C2A:ENST00000531428.1:n.1091+1_1092-1delGTAACCTTACTAAATGAGAAGTAATAACATCTTATACCTTTTGTGTTACATAATATTTAAACTAATGAATTGCTTTCTCTTTATTCTTAG:HIGH:splice_acceptor_variant&splice_donor…	0.142857	0.5	0	0.5	0	0.4
676	PIK3C2A - chr11:17135028 GCCTAGATTAAAGAAAAAAAAAGTTAATAGATTCTCTGAAAAGGCGATGATTATTGCTAAAATTTAAAGATTTAAACACATA>G	PIK3C2A:ENST00000265970.11:c.1897+2_1898delTATGTGTTTAAATCTTTAAATTTTAGCAATAATCATCGCCTTTTCAGAGAATCTATTAACTTTTTTTTTCTTTAATCTAGG:HIGH:frameshift_variant&splice_acceptor_variant&splice_donor_variant&splice_region_variant&intron_variant;CTD-3236F5.1:ENST00000477436.1:n.*2867_*2947delTATGTGTTTAAATCTTTAAATTTTAGCAATAATCATCGCCTTTTCAGAGAATCTATTAACTTTTTTTTTCTTTAATCTAGG:MODIFIER:downstream_gene_variant;PIK3C2…	0.142857	0.833333	0	1	1	0.8
677	NUCB2 - chr11:17315440 G>GA	NUCB2:ENST00000529010.5:c.975dupA:HIGH:frameshift_variant;NUCB2:ENST00000323688.10:c.975dupA:HIGH:frameshift_variant;NUCB2:ENST00000527735.1:c.102dupA:HIGH:frameshift_variant;NUCB2:ENST00000533773.5:c.975dupA:HIGH:frameshift_variant;NUCB2:ENST00000622082.4:c.975dupA:HIGH:frameshift_variant;NUCB2:ENST00000530527.5:c.*4503_*4504insA:MODIFIER:downstream_gene_variant;NUCB2:ENST00000529313.5:c.*4513_*…	0.142857	0.166667	0	0	0.5	0.6
678	NAV2 - chr11:19933842 C>CA	NAV2:ENST00000360655.8:c.1412dupA:HIGH:frameshift_variant;NAV2:ENST00000349880.8:c.1604dupA:HIGH:frameshift_variant;NAV2:ENST00000527559.6:c.1673dupA:HIGH:frameshift_variant;NAV2:ENST00000396085.5:c.1604dupA:HIGH:frameshift_variant;NAV2:ENST00000540292.5:c.1604dupA:HIGH:frameshift_variant;NAV2:ENST00000396087.7:c.1673dupA:HIGH:frameshift_variant	0.142857	0.166667	0	0	0	0
679	SVIP - chr11:22829692 C>CT	SVIP:ENST00000354193.4:c.54+2_54+3insA:HIGH:splice_donor_variant&intron_variant;SVIP:ENST00000525670.5:n.-1816_-1815insA:MODIFIER:upstream_gene_variant;SVIP:ENST00000530199.5:n.-320_-319insA:MODIFIER:upstream_gene_variant;SVIP:ENST00000533774.5:n.-122_-121insA:MODIFIER:upstream_gene_variant;RP11-17A1.3:ENST00000528701.5:n.200+81_200+82insT:MODIFIER:intron_variant;RP11-17A1.3:ENST00000499625.1:n.1…	0.214286	0.166667	0	0	0	0.4
680	SVIP - chr11:22829693 A>T	SVIP:ENST00000354193.4:c.54+2T>A:HIGH:splice_donor_variant&intron_variant;SVIP:ENST00000525670.5:n.-1816T>A:MODIFIER:upstream_gene_variant;SVIP:ENST00000530199.5:n.-320T>A:MODIFIER:upstream_gene_variant;SVIP:ENST00000533774.5:n.-122T>A:MODIFIER:upstream_gene_variant;RP11-17A1.3:ENST00000528701.5:n.200+82A>T:MODIFIER:intron_variant;RP11-17A1.3:ENST00000499625.1:n.190+82A>T:MODIFIER:intron_variant;…	0.214286	0.166667	0	0	0	0.4
681	DGKZ - chr11:46379236 AGTAAGTAT>A	DGKZ:ENST00000454345.5:c.3137+1_3137+8delGTAAGTAT:HIGH:splice_donor_variant&splice_region_variant&intron_variant;DGKZ:ENST00000527911.5:c.2573+1_2573+8delGTAAGTAT:HIGH:splice_donor_variant&splice_region_variant&intron_variant;DGKZ:ENST00000456247.6:c.2570+1_2570+8delGTAAGTAT:HIGH:splice_donor_variant&splice_region_variant&intron_variant;DGKZ:ENST00000421244.6:c.2573+1_2573+8delGTAAGTAT:HIGH:splic…	0.142857	0.166667	0	0	0	0.2
682	ARHGAP1 - chr11:46680563 GCTGCGGGAAAAAGGCTGGTGAGCCGGGCCTGCAGCCCTTCCCGCCCCGCCGTGGCCCAGCCACCTTTCATACTTAC>G	ARHGAP1:ENST00000311956.8:c.743+1_744-1delGTAAGTATGAAAGGTGGCTGGGCCACGGCGGGGCGGGAAGGGCTGCAGGCCCGGCTCACCAGCCTTTTTCCCGCAG:HIGH:splice_acceptor_variant&splice_donor_variant&splice_region_variant&intron_variant;ARHGAP1:ENST00000526423.1:n.431+1_432-1delGTAAGTATGAAAGGTGGCTGGGCCACGGCGGGGCGGGAAGGGCTGCAGGCCCGGCTCACCAGCCTTTTTCCCGCAG:HIGH:splice_acceptor_variant&splice_donor_variant&splice_region_variant&in…	0.142857	0.166667	0.5	0.5	0.5	0.6
683	NR1H3 - chr11:47261448 CGGTACTTGACACACCTGGGGAGAGGCGGCTGCGCCCAGATCACCAGTGGGCTTCTTGATGTCCGACTCAAAGCGCTTTGCCTTTTCCCTCCTGGGTA>C	NR1H3:ENST00000527464.5:n.947+1_948-1delGTACTTGACACACCTGGGGAGAGGCGGCTGCGCCCAGATCACCAGTGGGCTTCTTGATGTCCGACTCAAAGCGCTTTGCCTTTTCCCTCCTGGGTAG:HIGH:splice_acceptor_variant&splice_donor_variant&splice_region_variant&intron_variant;NR1H3:ENST00000395397.7:c.573+1_574-1delGTACTTGACACACCTGGGGAGAGGCGGCTGCGCCCAGATCACCAGTGGGCTTCTTGATGTCCGACTCAAAGCGCTTTGCCTTTTCCCTCCTGGGTAG:HIGH:splice_acceptor_variant&splice_…	0.142857	0.666667	0	1	0	0
684	MADD - chr11:47284281 AGTAAGTGTGCTTGGGGAGATTGGCCAGCCCTGGGCAGGGGTTGGGGGCCCAAGGATGGAGTGGTCTGTACCTGCCTCCCTTGGATTTTGGCAG>A	MADD:ENST00000311027.9:c.1966+1_1967-1delGTAAGTGTGCTTGGGGAGATTGGCCAGCCCTGGGCAGGGGTTGGGGGCCCAAGGATGGAGTGGTCTGTACCTGCCTCCCTTGGATTTTGGCAG:HIGH:splice_acceptor_variant&splice_donor_variant&splice_region_variant&intron_variant;MADD:ENST00000342922.8:c.1966+1_1967-1delGTAAGTGTGCTTGGGGAGATTGGCCAGCCCTGGGCAGGGGTTGGGGGCCCAAGGATGGAGTGGTCTGTACCTGCCTCCCTTGGATTTTGGCAG:HIGH:splice_acceptor_variant&splice_donor_…	0.428571	0.5	0.5	0	1	0.8
685	PSMC3 - chr11:47422721 GCCTGGCAGGAAAAGGTGGTAGAGTCAGGTCAAAGGCAGACCCTTTGAGCCCATCTGGTAGAGTTTCTGCTCCTGCCCACTTCCCCCGCATCCCTCCCAAAGTACTCA>G	PSMC3:ENST00000298852.7:c.735+2_736del:HIGH:frameshift_variant&splice_acceptor_variant&splice_donor_variant&splice_region_variant&intron_variant;PSMC3:ENST00000602866.5:c.687+2_688del:HIGH:frameshift_variant&splice_acceptor_variant&splice_donor_variant&splice_region_variant&intron_variant;PSMC3:ENST00000619920.4:c.735+2_736del:HIGH:frameshift_variant&splice_acceptor_variant&splice_donor_variant&s…	0.142857	0.833333	0	1	0	0
686	PTPMT1 - chr11:47565793 CCAGGTGAGCCGGGCCGGGGAGCCCGGGCCCCTGCCCCGTCCCCGCCGCTCCGTCCCTGTCGGGCCGCTGGGGTCTCCACCGTCTTTGCTGAGCCACCTCTTTGCCTCGG>C	PTPMT1:ENST00000426530.2:c.175_283del:HIGH:frameshift_variant;PTPMT1:ENST00000534775.1:c.175_283del:HIGH:frameshift_variant;PTPMT1:ENST00000326674.9:c.174+1_175-1del:HIGH:splice_acceptor_variant&splice_donor_variant&splice_region_variant&intron_variant;PTPMT1:ENST00000326656.12:c.174+1_175-1del:HIGH:splice_acceptor_variant&splice_donor_variant&splice_region_variant&intron_variant;NDUFS3:ENST00000…	0.142857	0.833333	0	1	0	0.2
687	FNBP4 - chr11:47751036 ACTAAAAAAATATATACTTAGCAAGAGAAATATAAGACAAATACTATCAGCAAAAGATAAGGCTTCAATTTCCTTCTAGGCAATTTCACTTTTAAATTTATTCTTAC>A	FNBP4:ENST00000263773.9:c.785+1_786-1del:HIGH:splice_acceptor_variant&splice_donor_variant&splice_region_variant&intron_variant;FNBP4:ENST00000534003.5:n.783+1_784-1del:HIGH:splice_acceptor_variant&splice_donor_variant&splice_region_variant&intron_variant;FNBP4:ENST00000544590.1:n.-4943_-4838del:MODIFIER:upstream_gene_variant;FNBP4:ENST00000533707.1:n.*1578_*1683del:MODIFIER:downstream_gene_varia…	0.142857	0.5	0	1	1	0.8
688	PTPRJ - chr11:48112962 C>CA	PTPRJ:ENST00000418331.6:c.337dupA:HIGH:frameshift_variant;PTPRJ:ENST00000440289.6:c.337dupA:HIGH:frameshift_variant;PTPRJ:ENST00000615445.4:c.337dupA:HIGH:frameshift_variant;PTPRJ:ENST00000613246.4:c.337dupA:HIGH:frameshift_variant;PTPRJ:ENST00000527952.1:c.337dupA:HIGH:frameshift_variant;PTPRJ:ENST00000534219.5:c.115+2892dupA:MODIFIER:intron_variant;PTPRJ:ENST00000526550.1:n.411dupA:MODIFIER:non…	0.142857	0.166667	0	0	0.5	0
689	PTPRJ - chr11:48155874 TGTAAGTTGGGGGACGGTCTCACAGCACTGGACTGTTTCGATGAAATCTTCAGTGTGCTTTGCTTCTTTCTGTTTCTTTGAGGTTGACTATGTGCTGTTTCCCATTTTTAG>T	PTPRJ:ENST00000418331.6:c.3303+2_3304del:HIGH:frameshift_variant&splice_acceptor_variant&splice_donor_variant&splice_region_variant&intron_variant;PTPRJ:ENST00000615445.4:c.3318+2_3319del:HIGH:frameshift_variant&splice_acceptor_variant&splice_donor_variant&splice_region_variant&intron_variant;PTPRJ:ENST00000613246.4:c.3306+2_3307del:HIGH:frameshift_variant&splice_acceptor_variant&splice_donor_var…	0.285714	0.5	1	1	1	0.8
690	ZFP91 - chr11:58611740 T>A	ZFP91:ENST00000316059.6:c.857+2T>A:HIGH:splice_donor_variant&intron_variant;ZFP91-CNTF:ENST00000389919.8:c.857+2T>A:HIGH:splice_donor_variant&intron_variant;ZFP91-CNTF:ENST00000422974.2:c.338+2T>A:HIGH:splice_donor_variant&intron_variant;CMB9-55A18.1:ENST00000601906.2:n.903A>T:MODIFIER:non_coding_transcript_exon_variant	0.142857	0.666667	0	1	0.5	0.6
691	WARSP1 - chr11:59255552 G>A	WARSP1:ENST00000533936.1:n.192+1G>A:HIGH:splice_donor_variant&intron_variant	0.142857	0.333333	0	0.5	0	0
692	FADS1 - chr11:61802926 ACTTTAGGGAGAACGGGGGAGTCAGTGGTTCCTGCTTCTCTGCTCCCACCTGTACCCAACACTTACACCCTCCCCAGGACCCTGCTTCCCCAGGCTCCCTACTCAC>A	FADS1:ENST00000350997.11:c.1328+1_1329-1del:HIGH:splice_acceptor_variant&splice_donor_variant&splice_region_variant&intron_variant;FADS1:ENST00000536991.5:c.401+1_402-1del:HIGH:splice_acceptor_variant&splice_donor_variant&splice_region_variant&intron_variant;FADS1:ENST00000433932.5:c.905+1_906-1del:HIGH:splice_acceptor_variant&splice_donor_variant&splice_region_variant&intron_variant;FADS1:ENST00…	0.142857	0.5	0	0.5	0	0.4
693	AHNAK - chr11:62536468 C>T	AHNAK:ENST00000257247.11:c.-1+1G>A:HIGH:splice_donor_variant&intron_variant;AHNAK:ENST00000378024.8:c.-1+1G>A:HIGH:splice_donor_variant&intron_variant;AHNAK:ENST00000530285.5:c.-1+1G>A:HIGH:splice_donor_variant&intron_variant;AHNAK:ENST00000531324.1:c.-50+1G>A:HIGH:splice_donor_variant&intron_variant;AHNAK:ENST00000528508.5:c.-1+1G>A:HIGH:splice_donor_variant&intron_variant;AHNAK:ENST00000533365.…	0.142857	0.333333	0	0	0	0
694	MTA2 - chr11:62598140 TCCTGGAATTGGGGAGAGACAAGGTAAGCAAGGCAGCAATCCACATAGGCGGCGGGGAGGGAGGTGTATCTGAGTTTCCATGACCGGCAGTCTGGCAACCCTGTACCTCATCATTGTGCTCCTTTCCCCCTCTCTTTTGCGGGCAATACCCATTCCCCTCGCTCTTCTCTCAACATCTCTTTCTCA>T	MTA2:ENST00000278823.6:c.372+2_373del:HIGH:frameshift_variant&splice_acceptor_variant&splice_donor_variant&splice_region_variant&intron_variant;MTA2:ENST00000524902.5:c.-148+2_-147del:HIGH:splice_acceptor_variant&splice_donor_variant&splice_region_variant&5_prime_UTR_variant&intron_variant;MTA2:ENST00000527204.5:c.-148+2_-147del:HIGH:splice_acceptor_variant&splice_donor_variant&splice_region_vari…	0.142857	0.166667	0	0.5	0.5	0
695	GANAB - chr11:62625923 TCCTGGAGGAGGAATAAAAGAGTGCCATAGTCATACCAATGGGCTATAGCATAACAACAACGTTCCTACAGGCAAGGGCATCCCTAAACCTGCCCCGGCTTCCCCTCCTTCCCCCATCCTAGGGGCCAGATTGGTCACTCA>T	GANAB:ENST00000346178.8:c.2791+2_2792del:HIGH:frameshift_variant&splice_acceptor_variant&splice_donor_variant&splice_region_variant&intron_variant;GANAB:ENST00000540933.5:c.2434+2_2435del:HIGH:frameshift_variant&splice_acceptor_variant&splice_donor_variant&splice_region_variant&intron_variant;GANAB:ENST00000356638.7:c.2725+2_2726del:HIGH:frameshift_variant&splice_acceptor_variant&splice_donor_var…	0.214286	0.166667	0	0.5	0.5	0.2
696	GANAB - chr11:62630275 GCCTGGGAGAAGTTAAGGGTGGCTCTCAATCCCCTAAGGGGCAAAAGAGCCACCATTCTACCCCGCTGGCCAATCAACTCTCCCTCAATTCTGGGTCTGCTTA>G	GANAB:ENST00000346178.8:c.1579+2_1580del:HIGH:frameshift_variant&splice_acceptor_variant&splice_donor_variant&splice_region_variant&intron_variant;GANAB:ENST00000540933.5:c.1222+2_1223del:HIGH:frameshift_variant&splice_acceptor_variant&splice_donor_variant&splice_region_variant&intron_variant;GANAB:ENST00000356638.7:c.1513+2_1514del:HIGH:frameshift_variant&splice_acceptor_variant&splice_donor_var…	0.142857	0.666667	0	1	0	0.2
697	BSCL2 - chr11:62690519 AACCTGGGCCAGGAAAGGGAAAAACAAAATCTCAAATGGGATATTAGATTAACCGGGGGCCCCACCCAGGTCACGCTGCAGGATGCCCCTC>A	BSCL2:ENST00000405837.5:c.1240+3_1242delGAGGGGCATCCTGCAGCGTGACCTGGGTGGGGCCCCCGGTTAATCTAATATCCCATTTGAGATTTTGTTTTTCCCTTTCCTGGCCCAGGT:HIGH:frameshift_variant&splice_acceptor_variant&splice_region_variant&intron_variant;BSCL2:ENST00000360796.9:c.1234+3_1236delGAGGGGCATCCTGCAGCGTGACCTGGGTGGGGCCCCCGGTTAATCTAATATCCCATTTGAGATTTTGTTTTTCCCTTTCCTGGCCCAGGT:HIGH:frameshift_variant&splice_acceptor_variant&spli…	0.142857	0.166667	0	0.5	1	0.6
698	BSCL2 - chr11:62691139 AACCTGTGGAGGAAAAACTACTGAGCAGCCAGGACTGACTTCCCTCACTAACAATCAGGACCCTCATGCCTTAATCCCCAACATACCCCTGACCACCCACAAAGATCAAAGGGACAAAAGGGGGTCCTTGCCCCTTTCG>A	BSCL2:ENST00000405837.5:c.1005+3_1007del:HIGH:frameshift_variant&splice_acceptor_variant&splice_region_variant&intron_variant;BSCL2:ENST00000360796.9:c.1005+3_1007del:HIGH:frameshift_variant&splice_acceptor_variant&splice_region_variant&intron_variant;BSCL2:ENST00000407022.7:c.813+3_815del:HIGH:frameshift_variant&splice_acceptor_variant&splice_region_variant&intron_variant;BSCL2:ENST00000278893.1…	0.142857	0.333333	1	1	1	0.6
699	ATL3&RP11-697H9.2 - chr11:63658904 TCTACAGAAGTAAGAAATTTCTATTAAATCTTAAATTAAAAATTTTATGCATCAAGGATAATCTATGAGCTTATTTCGCTTTTTTGGACATTAAAGTCTCACTTTTTACTTGAAATAAAATAATTCTATCTTAC>T	ATL3&RP11-697H9.2:ENSG00000256789:n.63658905_63659037del:HIGH:bidirectional_gene_fusion	0.285714	0.666667	0.5	0.5	1	0.8
700	C11orf84 - chr11:63818131 TCAGGTAGTTGGTCCTGGGGCTGGCGAAGGGAGAAGTCGGACTTGTTGGGGCACTAGAAGCTCATTGTGCTCTTGCTCCCTG>T	C11orf84:ENST00000294244.8:c.457+1_458-1delGTAGTTGGTCCTGGGGCTGGCGAAGGGAGAAGTCGGACTTGTTGGGGCACTAGAAGCTCATTGTGCTCTTGCTCCCTGCAG:HIGH:splice_acceptor_variant&splice_donor_variant&splice_region_variant&intron_variant;C11orf84:ENST00000540893.1:c.-463_-383delCAGGTAGTTGGTCCTGGGGCTGGCGAAGGGAGAAGTCGGACTTGTTGGGGCACTAGAAGCTCATTGTGCTCTTGCTCCCTG:MODIFIER:upstream_gene_variant;C11orf84:ENST00000535820.1:c.-816…	0.142857	0.333333	0	1	0	0
701	FERMT3 - chr11:64220326 TGTGAGTGAGGGCTGGGCAGGGGCCAGGGCCGGGCAGGAGCTGGGGCAGGGGCAGGGGCTGAGGAGCATCAAGCTTGGTTAGCACTGTCCCCCTCACCCCTCTCGCCCAG>T	FERMT3:ENST00000279227.9:c.1323+2_1324del:HIGH:frameshift_variant&splice_acceptor_variant&splice_donor_variant&splice_region_variant&intron_variant;FERMT3:ENST00000345728.9:c.1311+2_1312del:HIGH:frameshift_variant&splice_acceptor_variant&splice_donor_variant&splice_region_variant&intron_variant;FERMT3:ENST00000540554.1:n.-508_-400del:MODIFIER:upstream_gene_variant;FERMT3:ENST00000545896.1:c.-110_…	0.214286	0.166667	1	0	1	0.8
702	DNAJC4 - chr11:64232611 ACAGGTACAGTAATCCTGCCCTCAGCTTGCCCCACCCCCAGGTCTCTTGGGTAGTCTCATTTCCACAATGTCCCTTCCTCTGCCTCCCAG>A	DNAJC4:ENST00000321460.5:c.365+1_368delGTACAGTAATCCTGCCCTCAGCTTGCCCCACCCCCAGGTCTCTTGGGTAGTCTCATTTCCACAATGTCCCTTCCTCTGCCTCCCAGCAG:HIGH:splice_acceptor_variant&splice_donor_variant&conservative_inframe_deletion&splice_region_variant&intron_variant;DNAJC4:ENST00000321685.7:c.365+1_366-1delGTACAGTAATCCTGCCCTCAGCTTGCCCCACCCCCAGGTCTCTTGGGTAGTCTCATTTCCACAATGTCCCTTCCTCTGCCTCCCAGCAG:HIGH:splice_acceptor_v…	0.214286	0.5	0.5	0	0.5	0
703	FKBP2 - chr11:64243885 CCTTTTGATACCTCCCATCACCTGCAGCCAGCCCACCTCCCTGTGGCCCTGGTTGGCATTTTGACTCCCCTTCTCCCCTACAGGT>C	FKBP2:ENST00000309366.8:c.367+10_369delCTTTTGATACCTCCCATCACCTGCAGCCAGCCCACCTCCCTGTGGCCCTGGTTGGCATTTTGACTCCCCTTCTCCCCTACAGGT:HIGH:frameshift_variant&splice_acceptor_variant&splice_region_variant&intron_variant;FKBP2:ENST00000394540.3:c.367+10_369delCTTTTGATACCTCCCATCACCTGCAGCCAGCCCACCTCCCTGTGGCCCTGGTTGGCATTTTGACTCCCCTTCTCCCCTACAGGT:HIGH:frameshift_variant&splice_acceptor_variant&splice_region_vari…	0.142857	0.5	0	0.5	0	0.4
704	PLCB3 - chr11:64261496 AGTGAGTGGGGGTGGGTGGCAGGCATGGGAGCTTGCCCAGCTCAGCCCTGCCAGGTCTGACGCCCTTTCTTGGCTCACCCCTAAG>A	PLCB3:ENST00000279230.10:c.1828+1_1829-1delGTGAGTGGGGGTGGGTGGCAGGCATGGGAGCTTGCCCAGCTCAGCCCTGCCAGGTCTGACGCCCTTTCTTGGCTCACCCCTAAG:HIGH:splice_acceptor_variant&splice_donor_variant&splice_region_variant&intron_variant;PLCB3:ENST00000540288.5:c.1828+1_1829-1delGTGAGTGGGGGTGGGTGGCAGGCATGGGAGCTTGCCCAGCTCAGCCCTGCCAGGTCTGACGCCCTTTCTTGGCTCACCCCTAAG:HIGH:splice_acceptor_variant&splice_donor_variant&splice_…	0.142857	0.166667	0	0.5	0	0
705	GPR137 - chr11:64286879 CAGGTAACCAACTGTGGTCCCGGGTGGGGGGCGGGAGGTGGCAAGCCTCAAGGACCCACAGGAGTGAAGGGCATCTCTGCTCCT>C	GPR137:ENST00000546139.5:c.375+3_377delAACCAACTGTGGTCCCGGGTGGGGGGCGGGAGGTGGCAAGCCTCAAGGACCCACAGGAGTGAAGGGCATCTCTGCTCCTAGGT:HIGH:frameshift_variant&splice_acceptor_variant&splice_region_variant&intron_variant;GPR137:ENST00000539833.5:c.357+3_359delAACCAACTGTGGTCCCGGGTGGGGGGCGGGAGGTGGCAAGCCTCAAGGACCCACAGGAGTGAAGGGCATCTCTGCTCCTAGGT:HIGH:frameshift_variant&splice_acceptor_variant&splice_region_varian…	0.142857	0.166667	0	0	0	0.4
706	GPR137 - chr11:64288467 TGGTAAGGGTCTGCTCCCTCTTCTGTGGGGCCAGTGGAGGGGGCGGATGTTGCAAATCCTGGGTTGGAGTCTGGGGTTGGGCCTGGGAGGCCAGTGCAGGACAGGAGTAAGTATCGATGATGGCTTCCTCCCCCA>T	GPR137:ENST00000377702.8:c.762+1_763-1del:HIGH:splice_acceptor_variant&splice_donor_variant&splice_region_variant&intron_variant;GPR137:ENST00000438980.6:c.912+1_913-1del:HIGH:splice_acceptor_variant&splice_donor_variant&splice_region_variant&intron_variant;GPR137:ENST00000411458.5:c.1086+1_1087-1del:HIGH:splice_acceptor_variant&splice_donor_variant&splice_region_variant&intron_variant;GPR137:ENS…	0.142857	0.166667	0.5	0	0	0.2
707	CCDC88B - chr11:64353238 GAGGTGTGGCTGGAGGGCCGGTGGGGGTATGGGCGTGTGGTGGGGCAGAAAGCCTAGACCCAGGTGGTCCTGAGCTGGGTCCCACCCTCCGAGCCATGGTGCCCCCCTGCC>G	CCDC88B:ENST00000356786.9:c.3687+1_3688-1del:HIGH:splice_acceptor_variant&splice_donor_variant&splice_region_variant&intron_variant;CCDC88B:ENST00000359902.2:c.1143+1_1144-1del:HIGH:splice_acceptor_variant&splice_donor_variant&splice_region_variant&intron_variant;CCDC88B:ENST00000494080.5:n.3389+1_3390-1del:HIGH:splice_acceptor_variant&splice_donor_variant&splice_region_variant&intron_variant;CCD…	0.142857	0.333333	0	0	0	0
708	MAP4K2 - chr11:64789624 TCTGGAGGAGAGAGGAGTAGGGGGCAGGGCGGGAGACACTTGGTACATCAGCCCCTTCTCTGGCCTCAGGGGCATCTGAAGGGGAGGCTAGGGTACCACCGCCTAC>T	MAP4K2:ENST00000294066.6:c.2375+1_2376-1del:HIGH:splice_acceptor_variant&splice_donor_variant&splice_region_variant&intron_variant;MAP4K2:ENST00000377350.7:c.2351+1_2352-1del:HIGH:splice_acceptor_variant&splice_donor_variant&splice_region_variant&intron_variant;MAP4K2:ENST00000435926.5:c.*2175+1_*2176-1del:HIGH:splice_acceptor_variant&splice_donor_variant&splice_region_variant&intron_variant;MAP4…	0.285714	0.166667	1	0	1	0.8
709	MAP4K2 - chr11:64790273 GCCTGCACAGGGAAGGAATTGGTGAGTGGGGACGGGGAGGCTCCCTTCTGGGAAGGCAGACCCACGTGGTCGCCTTACCTCCATAGTCCCCTGCCCTAAGCCCTGCCCCCAGGGCACTCA>G	MAP4K2:ENST00000294066.6:c.2161+2_2162del:HIGH:frameshift_variant&splice_acceptor_variant&splice_donor_variant&splice_region_variant&intron_variant;MAP4K2:ENST00000377350.7:c.2137+2_2138del:HIGH:frameshift_variant&splice_acceptor_variant&splice_donor_variant&splice_region_variant&intron_variant;MAP4K2:ENST00000435926.5:c.*1961+2_*1962del:HIGH:splice_acceptor_variant&splice_donor_variant&splice_re…	0.214286	0.166667	0.5	0.5	1	0.6
710	MAP4K2 - chr11:64796389 CCCTGCAGAAACAGGAAGAGGCCAGGCCTGGGGTGTTGGTGGGCAGGATGCTGAGGCGCTGGAGCCCCTGCGGACCCTGCCTCCCTGCCCATCCCACCTTGTA>C	MAP4K2:ENST00000294066.6:c.1633+2_1634del:HIGH:frameshift_variant&splice_acceptor_variant&splice_donor_variant&splice_region_variant&intron_variant;MAP4K2:ENST00000377350.7:c.1609+2_1610del:HIGH:frameshift_variant&splice_acceptor_variant&splice_donor_variant&splice_region_variant&intron_variant;MAP4K2:ENST00000424945.5:c.4+2_5del:HIGH:frameshift_variant&splice_acceptor_variant&splice_donor_varian…	0.214286	0.166667	1	0	1	0.8
711	MAP4K2 - chr11:64800216 GCTGGAAAGTGGGGGAGGGGGGTGATCAGGTTGGCCCCTGATCCAGGGCCCTGCTTTTGAGTACTGGGCCTCTCTCCCGGCCCCCTGCCTCCCAC>G	MAP4K2:ENST00000294066.6:c.807+1_808-1delGTGGGAGGCAGGGGGCCGGGAGAGAGGCCCAGTACTCAAAAGCAGGGCCCTGGATCAGGGGCCAACCTGATCACCCCCCTCCCCCACTTTCCAG:HIGH:splice_acceptor_variant&splice_donor_variant&splice_region_variant&intron_variant;MAP4K2:ENST00000377350.7:c.807+1_808-1delGTGGGAGGCAGGGGGCCGGGAGAGAGGCCCAGTACTCAAAAGCAGGGCCCTGGATCAGGGGCCAACCTGATCACCCCCCTCCCCCACTTTCCAG:HIGH:splice_acceptor_variant&splice_dono…	0.214286	0.166667	1	0.5	0.5	0.6
712	MAP4K2 - chr11:64800825 CCCTGTGGAGGGCGCGAGGTCAGGGGCCACAGGCCGCAGATCAAGGGTCAGGTGAGGGGCAAGTGTTGGGCTGA>C	MAP4K2:ENST00000294066.6:c.662+2_663delTCAGCCCAACACTTGCCCCTCACCTGACCCTTGATCTGCGGCCTGTGGCCCCTGACCTCGCGCCCTCCACAGG:HIGH:frameshift_variant&splice_acceptor_variant&splice_donor_variant&splice_region_variant&intron_variant;MAP4K2:ENST00000377350.7:c.662+2_663delTCAGCCCAACACTTGCCCCTCACCTGACCCTTGATCTGCGGCCTGTGGCCCCTGACCTCGCGCCCTCCACAGG:HIGH:frameshift_variant&splice_acceptor_variant&splice_donor_varian…	0.285714	0.166667	0.5	0	1	0.6
713	MAP4K2 - chr11:64801030 TCCTAGAGGTGGGGTCACAGATGGGATGGCCGGGTGCCCTGCTCTGTGGCCCCTACCCCTCCGCCCCAGGCGCAGCCTCA>T	MAP4K2:ENST00000294066.6:c.530+2_531delTGAGGCTGCGCCTGGGGCGGAGGGGTAGGGGCCACAGAGCAGGGCACCCGGCCATCCCATCTGTGACCCCACCTCTAGG:HIGH:frameshift_variant&splice_acceptor_variant&splice_donor_variant&splice_region_variant&intron_variant;MAP4K2:ENST00000377350.7:c.530+2_531delTGAGGCTGCGCCTGGGGCGGAGGGGTAGGGGCCACAGAGCAGGGCACCCGGCCATCCCATCTGTGACCCCACCTCTAGG:HIGH:frameshift_variant&splice_acceptor_variant&splice_…	0.142857	0.166667	0	0	1	0.8
714	MAP4K2 - chr11:64802482 TCCTAGGGACAAAGAGCTGGGGTGGGCACAAAGCAGGTCACATGGGGGCTGCCTGGGGCCAGGAGGATAAGGCAGCCTCA>T	MAP4K2:ENST00000294066.6:c.245+2_246delTGAGGCTGCCTTATCCTCCTGGCCCCAGGCAGCCCCCATGTGACCTGCTTTGTGCCCACCCCAGCTCTTTGTCCCTAGG:HIGH:frameshift_variant&splice_acceptor_variant&splice_donor_variant&splice_region_variant&intron_variant;MAP4K2:ENST00000377350.7:c.245+2_246delTGAGGCTGCCTTATCCTCCTGGCCCCAGGCAGCCCCCATGTGACCTGCTTTGTGCCCACCCCAGCTCTTTGTCCCTAGG:HIGH:frameshift_variant&splice_acceptor_variant&splice_…	0.214286	0.166667	0.5	0	1	0.8
715	MAP4K2 - chr11:64802941 GCCTGCAGGGGCGGAGGGTGAAGCGGGATGGGGGGCGGGGCCGGGGGCTAGATCCTGCCGCGGGGTGCGGGGCTGGCACCCTCCTCCCGGCTCTCCCGCCCGTCCCGTCGCA>G	MAP4K2:ENST00000294066.6:c.96+2_97del:HIGH:frameshift_variant&splice_acceptor_variant&splice_donor_variant&splice_region_variant&intron_variant;MAP4K2:ENST00000377350.7:c.96+2_97del:HIGH:frameshift_variant&splice_acceptor_variant&splice_donor_variant&splice_region_variant&intron_variant;MAP4K2:ENST00000439069.5:c.96+2_97del:HIGH:frameshift_variant&splice_acceptor_variant&splice_donor_variant&spli…	0.285714	0.333333	1	1	1	0.8
716	ATG2A - chr11:64895208 CCCTGTGGAAGCCAGAGGTCAGGGCGGGGTCTGTGTGAGGAGATGGGCATGGGGGACTGGGGCAGGGCGGGGGCCTGGTCA>C	ATG2A:ENST00000377264.7:c.5580+2_5581delTGACCAGGCCCCCGCCCTGCCCCAGTCCCCCATGCCCATCTCCTCACACAGACCCCGCCCTGACCTCTGGCTTCCACAGG:HIGH:frameshift_variant&splice_acceptor_variant&splice_donor_variant&splice_region_variant&intron_variant;ATG2A:ENST00000421419.3:c.759+2_760delTGACCAGGCCCCCGCCCTGCCCCAGTCCCCCATGCCCATCTCCTCACACAGACCCCGCCCTGACCTCTGGCTTCCACAGG:HIGH:frameshift_variant&splice_acceptor_variant&splic…	0.142857	0.166667	0	0.5	0	0
717	ATG2A - chr11:64898169 TCCTGCAAGGGAGAGGTCCAGATGTGGATCAGACTCAGAGGCCTGGAGACAGTGGGGTCACCCTAGGCTCTGCCCTCACGTAGACCACTCA>T	ATG2A:ENST00000377264.7:c.4773+2_4774delTGAGTGGTCTACGTGAGGGCAGAGCCTAGGGTGACCCCACTGTCTCCAGGCCTCTGAGTCTGATCCACATCTGGACCTCTCCCTTGCAGG:HIGH:frameshift_variant&splice_acceptor_variant&splice_donor_variant&splice_region_variant&intron_variant;ATG2A:ENST00000418259.5:c.4182+2_4183delTGAGTGGTCTACGTGAGGGCAGAGCCTAGGGTGACCCCACTGTCTCCAGGCCTCTGAGTCTGATCCACATCTGGACCTCTCCCTTGCAGG:HIGH:frameshift_variant&splice_…	0.142857	0.5	0	0.5	0	0
718	ARL2&MIR6879 - chr11:65018473 GGGTGAGCAGGGGCCCCATGGGAGGGCCAGCCCAGAGCAGGGCAGGGAAGGTGGGAGAGGGGCCCAGCTGACCCTCCTGTCACCCGCTCCTTGCCCA>G	ARL2&MIR6879:ENSG00000213465:n.65018474_65018569delGGTGAGCAGGGGCCCCATGGGAGGGCCAGCCCAGAGCAGGGCAGGGAAGGTGGGAGAGGGGCCCAGCTGACCCTCCTGTCACCCGCTCCTTGCCCA:HIGH:gene_fusion;ARL2-SNX15&MIR6879:ENSG00000273003:n.65018474_65018569delGGTGAGCAGGGGCCCCATGGGAGGGCCAGCCCAGAGCAGGGCAGGGAAGGTGGGAGAGGGGCCCAGCTGACCCTCCTGTCACCCGCTCCTTGCCCA:HIGH:gene_fusion	0.214286	0.333333	1	0.5	1	0.6
719	MRPL49 - chr11:65125611 GGGTAAGTGGGTGGGTGGGTCTGGGACTGGGCCTGACCCTTTCAGGGCTGAAGGGACAGGAGTCTTTTTAAGGGAAGGGACTCTTGGCCTGACCTGATTTGTCATCTTTCCCCA>G	MRPL49:ENST00000279242.6:c.354+2_355del:HIGH:frameshift_variant&splice_acceptor_variant&splice_donor_variant&splice_region_variant&intron_variant;MRPL49:ENST00000526319.5:c.354+2_355del:HIGH:frameshift_variant&splice_acceptor_variant&splice_donor_variant&splice_region_variant&intron_variant;MRPL49:ENST00000526171.5:c.356_*45del:HIGH:frameshift_variant&stop_lost;MRPL49:ENST00000533943.1:c.234+2_23…	0.142857	0.666667	0	1	0.5	0.8
720	CAPN1 - chr11:65186050 AGTGAGTAGCGGCTGAGGGGGCAACTCCAGCTTCCAGCTCCCCCTAGGGGTGGGGGCTCATGACTGTCTTCTCAGAGGGTCCTGCTTGATGCCAGAGTGCTGACCTGGAGCTGCCCACAG>A	CAPN1:ENST00000279247.10:c.590+2_591del:HIGH:frameshift_variant&splice_acceptor_variant&splice_donor_variant&splice_region_variant&intron_variant;CAPN1:ENST00000533820.5:c.590+2_591del:HIGH:frameshift_variant&splice_acceptor_variant&splice_donor_variant&splice_region_variant&intron_variant;CAPN1:ENST00000524773.5:c.590+2_591del:HIGH:frameshift_variant&splice_acceptor_variant&splice_donor_variant&…	0.285714	0.5	1	0.5	1	0.8
721	CAPN1 - chr11:65208262 CGTG>C	CAPN1:ENST00000279247.10:c.1729+1_1729+3delGTG:HIGH:splice_donor_variant&splice_region_variant&intron_variant;CAPN1:ENST00000533820.5:c.1729+1_1729+3delGTG:HIGH:splice_donor_variant&splice_region_variant&intron_variant;CAPN1:ENST00000524773.5:c.1729+1_1729+3delGTG:HIGH:splice_donor_variant&splice_region_variant&intron_variant;CAPN1:ENST00000527323.5:c.1729+1_1729+3delGTG:HIGH:splice_donor_variant…	0.142857	0.333333	0.5	0.5	0.5	0.8
722	SCYL1 - chr11:65537877 TCAGGTGAGCTGGGTCTGGTGGGGAGGTGTGTGTATGGGGCTCTTTCCTCCTTGGGCCCAGGGCTACTTCCCCCTCCCGCTCTTCTA>T	SCYL1:ENST00000270176.9:c.2031+3_2033delGAGCTGGGTCTGGTGGGGAGGTGTGTGTATGGGGCTCTTTCCTCCTTGGGCCCAGGGCTACTTCCCCCTCCCGCTCTTCTACAGGT:HIGH:frameshift_variant&splice_acceptor_variant&splice_region_variant&intron_variant;SCYL1:ENST00000420247.6:c.1980+3_1982delGAGCTGGGTCTGGTGGGGAGGTGTGTGTATGGGGCTCTTTCCTCCTTGGGCCCAGGGCTACTTCCCCCTCCCGCTCTTCTACAGGT:HIGH:frameshift_variant&splice_acceptor_variant&splice_regio…	0.142857	0.333333	0	0.5	0	0
723	LTBP3 - chr11:65547567 TCTGTGCGGGAGGAAGGGGCCACGAAGGGGGTGTAGGAGGCGGCGGGCAAGGGGAGGGATTACACGGCGGTCTGGAGGAGAGCCCGTCCCACCCAGGGCCGCCTCCGCCCTGGCGGCGCTCAC>T	LTBP3:ENST00000322147.8:c.1978+1_1979-1del:HIGH:splice_acceptor_variant&splice_donor_variant&splice_region_variant&intron_variant;LTBP3:ENST00000528516.5:c.*1623+1_*1624-1del:HIGH:splice_acceptor_variant&splice_donor_variant&splice_region_variant&intron_variant;LTBP3:ENST00000301873.9:c.1978+1_1979-1del:HIGH:splice_acceptor_variant&splice_donor_variant&splice_region_variant&intron_variant;LTBP3:E…	0.142857	0.333333	0	1	0	0
724	EHBP1L1 - chr11:65592090 TGTGAGTGGCGCTGGGCGGCGCTGGGAGTTGGGAGGGTCCGGGACTTGCTCCCGCAGAGGGCTGCGTGTGGACCCCGCCCAACGGAGCGCTGACTCGAACCCGTTCTCCCCAG>T	EHBP1L1:ENST00000309295.8:c.4472+1_4473-1del:HIGH:splice_acceptor_variant&splice_donor_variant&splice_region_variant&intron_variant;EHBP1L1:ENST00000533364.1:n.600+1_601-1del:HIGH:splice_acceptor_variant&splice_donor_variant&splice_region_variant&intron_variant;EHBP1L1:ENST00000527214.1:n.283+1_284-1del:HIGH:splice_acceptor_variant&splice_donor_variant&splice_region_variant&intron_variant;EHBP1L1…	0.214286	0.333333	0	0.5	0	0
725	PCNX3 - chr11:65617507 GAGGTAGGTGGCTGCTCTTCAGGGTTGGAGCATAGTGCTGTGGAACAGGGGCTGGCGTGCTGTGCCAGGGGGTCCTGCTGACACCTCTGGGGCCATGGTTGC>G	PCNX3:ENST00000355703.3:c.481+1_482-1del:HIGH:splice_acceptor_variant&splice_donor_variant&splice_region_variant&intron_variant;MAP3K11:ENST00000309100.7:c.-3852_-3752del:MODIFIER:upstream_gene_variant;MAP3K11:ENST00000524856.1:n.-2226_-2126del:MODIFIER:upstream_gene_variant;PCNX3:ENST00000531045.1:n.-2350_-2250del:MODIFIER:upstream_gene_variant;MAP3K11:ENST00000526293.1:c.-3596_-3496del:MODIFIER…	0.142857	0.333333	0.5	0.5	0	0
726	PCNX3 - chr11:65624365 TGGTGAGGCTGGGGCAGGGATGAGGTGGCCCAGGAGAGTGAGTCCCCGAGGGTGGGCCGCGGAAAGCCAGCAGGCTGACCAGGCCTTCGTGTCCCCTCCCTGCCA>T	PCNX3:ENST00000355703.3:c.2716+1_2717-1del:HIGH:splice_acceptor_variant&splice_donor_variant&splice_region_variant&intron_variant;PCNX3:ENST00000530174.1:n.-761_-658del:MODIFIER:upstream_gene_variant;PCNX3:ENST00000439247.2:n.-2487_-2384del:MODIFIER:upstream_gene_variant;PCNX3:ENST00000531045.1:n.*2067_*2170del:MODIFIER:downstream_gene_variant	0.142857	0.166667	0	0.5	0	0
727	PCNX3 - chr11:65628703 CGTATCCAGCCTGTGTTTGGGTGGGGGTGTGCAGGGAGGGCTGTGGCCTGGGGCAGTGGGGGGTGGTGGGGGGCTGGGAGGTCCTGTTGCCCGCCGCCTCCTTGACTGTGGCTCAG>C	PCNX3:ENST00000439247.2:n.483+1_484-1del:HIGH:splice_acceptor_variant&splice_donor_variant&splice_region_variant&intron_variant;PCNX3:ENST00000355703.3:c.3811+1_3812-1del:HIGH:splice_acceptor_variant&splice_donor_variant&splice_region_variant&intron_variant;PCNX3:ENST00000531280.1:n.-1707_-1593del:MODIFIER:upstream_gene_variant;PCNX3:ENST00000530174.1:n.*1925_*2039del:MODIFIER:downstream_gene_var…	0.142857	0.166667	0	0.5	0	0
728	SIPA1 - chr11:65642374 GCAGGTGGGCCGGGATCGCGGGATCAGGACGTGGGTTGCCTCCCCGACACCTTGTATGCATCCTGAGTGCCCTTACACCCCTTCCT>G	SIPA1:ENST00000394224.3:c.807+1_808-1delGTGGGCCGGGATCGCGGGATCAGGACGTGGGTTGCCTCCCCGACACCTTGTATGCATCCTGAGTGCCCTTACACCCCTTCCTCAG:HIGH:splice_acceptor_variant&splice_donor_variant&splice_region_variant&intron_variant;SIPA1:ENST00000534313.5:c.807+1_808-1delGTGGGCCGGGATCGCGGGATCAGGACGTGGGTTGCCTCCCCGACACCTTGTATGCATCCTGAGTGCCCTTACACCCCTTCCTCAG:HIGH:splice_acceptor_variant&splice_donor_variant&splice_reg…	0.142857	0.166667	0	0.5	0	0
729	RNASEH2C - chr11:65720416 TCCTGGAGCGGGAGGCGCAAAGGGCCTCAGGCAGGACCCACGCTGGGTCGAGCCCGGAGCTGCCCTCCCGCCACCTCCGGACGGACCACGATCCCCAGGAGCCCAGGCGATGAGAAGCGCGCAGGCCGGCGCGGGGGCTGCCGGGAGCCGTAGTCCGGCCGCAGGGCTCA>T	RNASEH2C:ENST00000308418.8:c.172+2_173del:HIGH:frameshift_variant&splice_acceptor_variant&splice_donor_variant&splice_region_variant&intron_variant;RNASEH2C:ENST00000527610.1:c.172+2_173del:HIGH:frameshift_variant&splice_acceptor_variant&splice_donor_variant&splice_region_variant&intron_variant;RNASEH2C:ENST00000534482.5:c.-104_65del:HIGH:frameshift_variant;RNASEH2C:ENST00000533698.5:c.-119_50del…	0.142857	0.333333	0.5	0.5	1	0.6
730	MUS81 - chr11:65863501 GGGTGAGTGAGGTGGGGAGAAACGAGGGAGATGATCAGAGGAGGCTGGGGGGTAGGCACTGCCCTGCTCTGATCTAGGCTTCCCTCCTTGCCACTCCA>G	MUS81:ENST00000308110.8:c.839+2_840delTGAGTGAGGTGGGGAGAAACGAGGGAGATGATCAGAGGAGGCTGGGGGGTAGGCACTGCCCTGCTCTGATCTAGGCTTCCCTCCTTGCCACTCCAGG:HIGH:frameshift_variant&splice_acceptor_variant&splice_donor_variant&splice_region_variant&intron_variant;MUS81:ENST00000530111.1:c.524+2_547delTGAGTGAGGTGGGGAGAAACGAGGGAGATGATCAGAGGAGGCTGGGGGGTAGGCACTGCCCTGCTCTGATCTAGGCTTCCCTCCTTGCCACTCCAGG:HIGH:frameshift_varia…	0.142857	0.333333	0	0.5	0	0
731	MUS81 - chr11:65864610 TCAGGTGAGCTGGGAGGGCAGGGCCAGGCAGGCAGGCAGGGGCCCCTGTGGTCCATGGTTCATGGTCTAGGCCAGGAGCCACCTTCCCTCTCTTGGGTCCTCTTCCC>T	MUS81:ENST00000308110.8:c.1176+3_1178del:HIGH:frameshift_variant&splice_acceptor_variant&splice_region_variant&intron_variant;MUS81:ENST00000533035.5:c.951+3_953del:HIGH:frameshift_variant&splice_acceptor_variant&splice_region_variant&intron_variant;MUS81:ENST00000524647.5:c.1068+3_1070del:HIGH:frameshift_variant&splice_acceptor_variant&splice_region_variant&intron_variant;MUS81:ENST00000529374.5…	0.142857	0.5	0	0.5	0	0
732	CTSW - chr11:65881520 GGTACCATTAACCCTTCTGGCTCGT>G	CTSW:ENST00000307886.7:c.286+1_286+24delGTACCATTAACCCTTCTGGCTCGT:HIGH:splice_donor_variant&splice_region_variant&intron_variant;CTSW:ENST00000528419.5:c.286+1_286+24delGTACCATTAACCCTTCTGGCTCGT:HIGH:splice_donor_variant&splice_region_variant&intron_variant;CTSW:ENST00000526034.1:c.283+1_283+24delGTACCATTAACCCTTCTGGCTCGT:HIGH:splice_donor_variant&splice_region_variant&intron_variant;FIBP:ENST000003…	0.285714	0.166667	0.5	0	0	0.8
733	CTSW - chr11:65882525 GGGTAGGGTTGGGAGAGGGTGCGCGTGTGACAGGGGAGGGAGGCCTAGGGGCCTGGTCACCCACACTGTCCCTTCTTGCACCA>G	CTSW:ENST00000307886.7:c.538+1_539-1delGTAGGGTTGGGAGAGGGTGCGCGTGTGACAGGGGAGGGAGGCCTAGGGGCCTGGTCACCCACACTGTCCCTTCTTGCACCAG:HIGH:splice_acceptor_variant&splice_donor_variant&splice_region_variant&intron_variant;CTSW:ENST00000528419.5:c.538+1_539-1delGTAGGGTTGGGAGAGGGTGCGCGTGTGACAGGGGAGGGAGGCCTAGGGGCCTGGTCACCCACACTGTCCCTTCTTGCACCAG:HIGH:splice_acceptor_variant&splice_donor_variant&splice_region_vari…	0.214286	0.166667	0.5	0	1	0.6
734	CTSW - chr11:65883130 TCAGGTGAGATGGGGGAGCTGATGGGGAAGGGGCATACAGGAGACTTGGCCCCACACTCAGCCCCTCGGCCCCCACCCCCTG>T	CTSW:ENST00000307886.7:c.810+1_811-1delGTGAGATGGGGGAGCTGATGGGGAAGGGGCATACAGGAGACTTGGCCCCACACTCAGCCCCTCGGCCCCCACCCCCTGCAG:HIGH:splice_acceptor_variant&splice_donor_variant&splice_region_variant&intron_variant;CTSW:ENST00000528419.5:c.810+1_811-1delGTGAGATGGGGGAGCTGATGGGGAAGGGGCATACAGGAGACTTGGCCCCACACTCAGCCCCTCGGCCCCCACCCCCTGCAG:HIGH:splice_acceptor_variant&splice_donor_variant&splice_region_varian…	0.142857	0.166667	0.5	0	1	0.6
735	SART1 - chr11:65977653 TGTGAGTGTGGTGGGGCCTGTGCAGGGCTGAGGGGCCTGTGCCAGCTTGGAGCTTCGGGACCACAGCAGGCGGCAGCTCCTCACACTAAGGCCTCCTCTGTCTCGGGCCAG>T	SART1:ENST00000312397.9:c.2036+2_2037del:HIGH:frameshift_variant&splice_acceptor_variant&splice_donor_variant&splice_region_variant&intron_variant;SART1:ENST00000533386.1:n.197+2_198del:HIGH:splice_acceptor_variant&splice_donor_variant&splice_region_variant&intron_variant&non_coding_transcript_exon_variant;SART1:ENST00000529580.1:n.-111_-2del:MODIFIER:upstream_gene_variant;SART1:ENST00000528137.1…	0.214286	0.333333	0	1	0	0
736	SART1 - chr11:65978688 CGGTGGGTGCCCTTGGGGATGTGGGGGGCCCTGTGCCTGCCGGGGCAGGGGTGGCTGGTGTGTGGGGCCTGCTGCAGCCCTTTCTGAGTGGCCCCGACCCCTCA>C	SART1:ENST00000312397.9:c.2262+1_2263-1del:HIGH:splice_acceptor_variant&splice_donor_variant&splice_region_variant&intron_variant;SART1:ENST00000529580.1:n.225+1_226-1del:HIGH:splice_acceptor_variant&splice_donor_variant&splice_region_variant&intron_variant;SART1:ENST00000528137.1:n.203+1_204-1del:HIGH:splice_acceptor_variant&splice_donor_variant&splice_region_variant&intron_variant;SART1:ENST000…	0.142857	0.333333	0	0.5	0	0
737	SF3B2 - chr11:66052516 GGGTGAGGAACACAGGAAGTCGAGGGGCCTTTACGGGCCTGCGGAGAAGCGGAGCCTGGTTACCCGGGAGACTCGGGTGCGAGGGGCGGAGGCAGGCCGCTGGGGCCTGACCTGGCCGGGCTGGCCTGCCCCATTGATCGTGTACTTTGCCCTGCA>G	SF3B2:ENST00000322535.10:c.133+3_135del:HIGH:frameshift_variant&splice_acceptor_variant&splice_region_variant&intron_variant;SF3B2:ENST00000524627.5:c.133+3_135del:HIGH:frameshift_variant&splice_acceptor_variant&splice_region_variant&intron_variant;SF3B2:ENST00000528302.5:c.133+3_135del:HIGH:frameshift_variant&splice_acceptor_variant&splice_region_variant&intron_variant;SF3B2:ENST00000533595.5:c.…	0.142857	0.166667	0	0	0	0.4
738	MRPL11 - chr11:66437262 CCCTGGGAGGAAGGAACAAGTGGCTCTTCAGGTGTTACTGCTTCCTTCTGGAGCCCCCAGAATCTCAGATGCTTACCCTGGCCCTCA>C	MRPL11:ENST00000310999.11:c.313+2_314delTGAGGGCCAGGGTAAGCATCTGAGATTCTGGGGGCTCCAGAAGGAAGCAGTAACACCTGAAGAGCCACTTGTTCCTTCCTCCCAGG:HIGH:frameshift_variant&splice_acceptor_variant&splice_donor_variant&splice_region_variant&intron_variant;MRPL11:ENST00000430466.6:c.235+2_236delTGAGGGCCAGGGTAAGCATCTGAGATTCTGGGGGCTCCAGAAGGAAGCAGTAACACCTGAAGAGCCACTTGTTCCTTCCTCCCAGG:HIGH:frameshift_variant&splice_acceptor_…	0.214286	0.666667	0	1	0	0
739	CCDC87 - chr11:66591574 A>AT	CCDC87:ENST00000333861.4:c.1441dupA:HIGH:frameshift_variant;CCS:ENST00000533244.5:c.-1688_-1687insT:MODIFIER:upstream_gene_variant;CCS:ENST00000526066.5:n.-1616_-1615insT:MODIFIER:upstream_gene_variant;CCS:ENST00000531990.1:n.-1659_-1658insT:MODIFIER:upstream_gene_variant;CCS:ENST00000526058.1:n.-1630_-1629insT:MODIFIER:upstream_gene_variant;CCS:ENST00000530384.5:n.-1579_-1578insT:MODIFIER:upstre…	0.142857	0.166667	0	0.5	0	0
740	SPTBN2 - chr11:66687918 GCTGCAAGGACAAGAATCTGTAAAAGGATGTGCGGGGGTGGAGGGGCTACGACTCCGATGGGGGCACAGAGGGACAGTGGGGTCAC>G	SPTBN2:ENST00000309996.6:c.6450+1_6451-1delGTGACCCCACTGTCCCTCTGTGCCCCCATCGGAGTCGTAGCCCCTCCACCCCCGCACATCCTTTTACAGATTCTTGTCCTTGCAG:HIGH:splice_acceptor_variant&splice_donor_variant&splice_region_variant&intron_variant;SPTBN2:ENST00000611817.4:c.2082+1_2083-1delGTGACCCCACTGTCCCTCTGTGCCCCCATCGGAGTCGTAGCCCCTCCACCCCCGCACATCCTTTTACAGATTCTTGTCCTTGCAG:HIGH:splice_acceptor_variant&splice_donor_variant&spli…	0.142857	0.5	0	0	0	0
741	SPTBN2 - chr11:66689942 CCCTGGGGGGAGGCAGAAACAGCATCACCTGCTGCCCACAGCCCCATCACAGCCCAGCCACACAACCCGTGGAGGCCCTGAGCCCTGGGATTCTCA>C	SPTBN2:ENST00000309996.6:c.5810+2_5811delTGAGAATCCCAGGGCTCAGGGCCTCCACGGGTTGTGTGGCTGGGCTGTGATGGGGCTGTGGGCAGCAGGTGATGCTGTTTCTGCCTCCCCCCAGG:HIGH:frameshift_variant&splice_acceptor_variant&splice_donor_variant&splice_region_variant&intron_variant;SPTBN2:ENST00000533211.5:c.5810+2_5811delTGAGAATCCCAGGGCTCAGGGCCTCCACGGGTTGTGTGGCTGGGCTGTGATGGGGCTGTGGGCAGCAGGTGATGCTGTTTCTGCCTCCCCCCAGG:HIGH:frameshift_var…	0.142857	0.666667	0	0.5	0	0
742	PC - chr11:66852659 GCCTAGGGTAGACAGGGGCATTGGTGCCCATCCTGCAGGTGGCAACCTCCTGTCTCCCCCATGAGTTGACAGAATGGATCTCACCTA>G	PC:ENST00000393955.6:c.1603+2_1604delTAGGTGAGATCCATTCTGTCAACTCATGGGGGAGACAGGAGGTTGCCACCTGCAGGATGGGCACCAATGCCCCTGTCTACCCTAGG:HIGH:frameshift_variant&splice_acceptor_variant&splice_donor_variant&splice_region_variant&intron_variant;PC:ENST00000393958.6:c.1603+2_1604delTAGGTGAGATCCATTCTGTCAACTCATGGGGGAGACAGGAGGTTGCCACCTGCAGGATGGGCACCAATGCCCCTGTCTACCCTAGG:HIGH:frameshift_variant&splice_acceptor_varia…	0.142857	0.333333	0	1	0	0
743	GRK2 - chr11:67281727 CGGTGAGTGCTGGCCGGGCCCTAGGGTGGGCCGGGCCCAGGCACGGGAGGCTGGGGCAAGACACTGAGTGCTGCCTGTGGGACTGCCTCCCTCA>C	GRK2:ENST00000308595.9:c.826+4_829delAGTGCTGGCCGGGCCCTAGGGTGGGCCGGGCCCAGGCACGGGAGGCTGGGGCAAGACACTGAGTGCTGCCTGTGGGACTGCCTCCCTCAGGTG:HIGH:splice_acceptor_variant&disruptive_inframe_deletion&splice_region_variant&intron_variant;GRK2:ENST00000416281.6:n.1757+4_1760delAGTGCTGGCCGGGCCCTAGGGTGGGCCGGGCCCAGGCACGGGAGGCTGGGGCAAGACACTGAGTGCTGCCTGTGGGACTGCCTCCCTCAGGTG:HIGH:splice_acceptor_variant&splice_regio…	0.142857	0.166667	0	0.5	0.5	0.2
744	SSH3 - chr11:67307736 GGGTCAGTGTGTGGAGGGGAGGGACTGGGTGGAGGGGAAGGCAGGATAATGCAGTGGGGGGCATGGTGGAGAGGGGAAAGGGCCCCTTGACTGAGGGGCTCTGCTCCCA>G	SSH3:ENST00000308127.8:c.791+4_794del:HIGH:splice_acceptor_variant&disruptive_inframe_deletion&splice_region_variant&intron_variant;SSH3:ENST00000532881.5:c.791+4_794del:HIGH:splice_acceptor_variant&disruptive_inframe_deletion&splice_region_variant&intron_variant;SSH3:ENST00000376757.9:c.353+4_356del:HIGH:splice_acceptor_variant&disruptive_inframe_deletion&splice_region_variant&intron_variant;SSH…	0.214286	0.5	0	1	0	0
745	SSH3 - chr11:67309965 CCAGGTATGGGATGGGAGCGAGTGGCAGGGGGTGAGTAGGTGGGTTTGCTGGGGGTGGCTGCTGGGTCACTCAGAGCTGACTCAGGGCCACCTCCTCA>C	SSH3:ENST00000308127.8:c.1409+1_1410-1delGTATGGGATGGGAGCGAGTGGCAGGGGGTGAGTAGGTGGGTTTGCTGGGGGTGGCTGCTGGGTCACTCAGAGCTGACTCAGGGCCACCTCCTCACAG:HIGH:splice_acceptor_variant&splice_donor_variant&splice_region_variant&intron_variant;SSH3:ENST00000376757.9:c.971+1_972-1delGTATGGGATGGGAGCGAGTGGCAGGGGGTGAGTAGGTGGGTTTGCTGGGGGTGGCTGCTGGGTCACTCAGAGCTGACTCAGGGCCACCTCCTCACAG:HIGH:splice_acceptor_variant&splice_…	0.142857	0.333333	0	0.5	0	0.2
746	RPS6KB2 - chr11:67432836 GGGTGCGCATGTGTGTGCGGGCAGCTGCAGGCGGGGTCTGCAATCTGTGGGGAGGGCTGAGGACCTCTGTGGGTGGGGTGGGGCCCTGGTCACGCCTCTCCAACACCCTTCCTCA>G	RPS6KB2:ENST00000312629.9:c.616+2_617del:HIGH:frameshift_variant&splice_acceptor_variant&splice_donor_variant&splice_region_variant&intron_variant;RPS6KB2:ENST00000420069.3:c.16+2_17del:HIGH:frameshift_variant&splice_acceptor_variant&splice_donor_variant&splice_region_variant&intron_variant;RPS6KB2:ENST00000525996.7:c.276-113_276del:HIGH:frameshift_variant&splice_acceptor_variant&splice_region_va…	0.142857	0.5	0	0.5	1	0.4
747	PITPNM1 - chr11:67494953 TCACCTGCACGGGACAGGGGGCGAGGCCTCTGTCTCTTAGGGGAGGGAGGGCTGCCCCTCCCCCGGCCCAAAGCAGCCCATCCCCGTCCCATTCTCATCTCCCATTCCATATTCCCAGGCC>T	PITPNM1:ENST00000356404.7:c.2631+4_2634del:HIGH:splice_acceptor_variant&conservative_inframe_deletion&splice_region_variant&intron_variant;PITPNM1:ENST00000534749.5:c.2631+4_2634del:HIGH:splice_acceptor_variant&conservative_inframe_deletion&splice_region_variant&intron_variant;PITPNM1:ENST00000436757.6:c.2628+4_2631del:HIGH:splice_acceptor_variant&conservative_inframe_deletion&splice_region_varia…	0.142857	0.833333	0	1	0	0
748	PITPNM1 - chr11:67497436 GCTGTGGGGGAGGAGGGGTGCTCAGTGCTGCTGCCTCTGTAGTCCATCATGTGCCCAGGGTAGGGGTGATGGGGCAGGGACGTCAC>G	PITPNM1:ENST00000356404.7:c.1940+1_1941-1delGTGACGTCCCTGCCCCATCACCCCTACCCTGGGCACATGATGGACTACAGAGGCAGCAGCACTGAGCACCCCTCCTCCCCCACAG:HIGH:splice_acceptor_variant&splice_donor_variant&splice_region_variant&intron_variant;PITPNM1:ENST00000534749.5:c.1940+1_1941-1delGTGACGTCCCTGCCCCATCACCCCTACCCTGGGCACATGATGGACTACAGAGGCAGCAGCACTGAGCACCCCTCCTCCCCCACAG:HIGH:splice_acceptor_variant&splice_donor_variant&sp…	0.142857	0.5	0	0	0	0.2
749	NDUFS8 - chr11:68032204 GTGCAGGTAGGACCAAAGAAGCCTTTGCTGGGGGTAGGGGAGTCCAGTCTCCTGGTATGACGTCACGCCCTTCTTTT>G	NDUFS8:ENST00000313468.9:c.58+2_59delTAGGACCAAAGAAGCCTTTGCTGGGGGTAGGGGAGTCCAGTCTCCTGGTATGACGTCACGCCCTTCTTTTTGCAGG:HIGH:frameshift_variant&splice_acceptor_variant&splice_donor_variant&splice_region_variant&intron_variant;NDUFS8:ENST00000531228.1:c.113+2_114delTAGGACCAAAGAAGCCTTTGCTGGGGGTAGGGGAGTCCAGTCTCCTGGTATGACGTCACGCCCTTCTTTTTGCAGG:HIGH:frameshift_variant&splice_acceptor_variant&splice_donor_va…	0.142857	0.166667	0	0	1	0.4
750	NDUFS8 - chr11:68033010 GAGGTGCGTCCTGGGCATGAGGGGACAGGGAAGGTGCCGGGTGGGCACGGATGCATGGGGGAGGAGGGTGCCCCTGCCCACCACACCCGTGCTGCCCAC>G	NDUFS8:ENST00000313468.9:c.199+2_200delTGCGTCCTGGGCATGAGGGGACAGGGAAGGTGCCGGGTGGGCACGGATGCATGGGGGAGGAGGGTGCCCCTGCCCACCACACCCGTGCTGCCCACAGG:HIGH:frameshift_variant&splice_acceptor_variant&splice_donor_variant&splice_region_variant&intron_variant;NDUFS8:ENST00000526339.5:c.199+2_200delTGCGTCCTGGGCATGAGGGGACAGGGAAGGTGCCGGGTGGGCACGGATGCATGGGGGAGGAGGGTGCCCCTGCCCACCACACCCGTGCTGCCCACAGG:HIGH:frameshift_v…	0.214286	0.833333	0	1	0	0.2
751	TCIRG1 - chr11:68042861 CAGGTCAGCTCCCACCCAGGCAGGAGACTGGGGGGCTGGGGAGGGGCTGTCCAGCCTAGGGCTCATGGTGCTTCTGGGTTCCT>C	TCIRG1:ENST00000265686.7:c.417+1_418-1delGTCAGCTCCCACCCAGGCAGGAGACTGGGGGGCTGGGGAGGGGCTGTCCAGCCTAGGGCTCATGGTGCTTCTGGGTTCCTAG:HIGH:splice_acceptor_variant&splice_donor_variant&splice_region_variant&intron_variant;TCIRG1:ENST00000534673.5:c.417+1_418-1delGTCAGCTCCCACCCAGGCAGGAGACTGGGGGGCTGGGGAGGGGCTGTCCAGCCTAGGGCTCATGGTGCTTCTGGGTTCCTAG:HIGH:splice_acceptor_variant&splice_donor_variant&splice_region_…	0.142857	0.333333	0	0.5	0	0
752	TCIRG1 - chr11:68048997 TGTGAGGGCCAAGGCTGCCCGGGGGACGGGAGGCTGGCAGGCCAGAGTGGGCCCCAGTGAGCACACCTCCCTCTTGCCCGCCAG>T	TCIRG1:ENST00000265686.7:c.1673+2_1674delTGAGGGCCAAGGCTGCCCGGGGGACGGGAGGCTGGCAGGCCAGAGTGGGCCCCAGTGAGCACACCTCCCTCTTGCCCGCCAGG:HIGH:frameshift_variant&splice_acceptor_variant&splice_donor_variant&splice_region_variant&intron_variant;TCIRG1:ENST00000532635.5:c.1025+2_1026delTGAGGGCCAAGGCTGCCCGGGGGACGGGAGGCTGGCAGGCCAGAGTGGGCCCCAGTGAGCACACCTCCCTCTTGCCCGCCAGG:HIGH:frameshift_variant&splice_acceptor_var…	0.142857	0.333333	0	0	0	0
753	TPCN2 - chr11:69078792 GGGTAAGTTCTGAGCTGTCCACCTGTCAGGGCCAGGGTGAGGCTGGGCAGTGCTGGCAGCCCTGGGGCCCAATGCTGGGTGCCTCTTCTGCCCCTTTCA>G	TPCN2:ENST00000294309.7:c.1410+1_1411-1delGTAAGTTCTGAGCTGTCCACCTGTCAGGGCCAGGGTGAGGCTGGGCAGTGCTGGCAGCCCTGGGGCCCAATGCTGGGTGCCTCTTCTGCCCCTTTCAG:HIGH:splice_acceptor_variant&splice_donor_variant&splice_region_variant&intron_variant;TPCN2:ENST00000535009.5:n.1219+1_1220-1delGTAAGTTCTGAGCTGTCCACCTGTCAGGGCCAGGGTGAGGCTGGGCAGTGCTGGCAGCCCTGGGGCCCAATGCTGGGTGCCTCTTCTGCCCCTTTCAG:HIGH:splice_acceptor_variant&s…	0.142857	0.166667	0	0	0	0
754	CTTN - chr11:70407383 TGGTAGGAGCCGCCAGCCTTTGCTTTCCTCTTTCATGAAGTGGAAGTGGCTCTCCTGGGTTTTTCTTTGATGGGGTGGTGGTTTGTCTGTGTCACAATCCAGGCTGTGAGATTTACTGGTCGCTTTTCTTTTCA>T	CTTN:ENST00000376561.7:c.87+1_88-1del:HIGH:splice_acceptor_variant&splice_donor_variant&splice_region_variant&intron_variant;CTTN:ENST00000346329.7:c.87+1_88-1del:HIGH:splice_acceptor_variant&splice_donor_variant&splice_region_variant&intron_variant;CTTN:ENST00000301843.12:c.87+1_88-1del:HIGH:splice_acceptor_variant&splice_donor_variant&splice_region_variant&intron_variant;CTTN:ENST00000482755.6:…	0.214286	0.333333	0	0	0	0.4
755	SHANK2 - chr11:70571343 C>T	SHANK2:ENST00000445654.2:n.84-2G>A:HIGH:splice_acceptor_variant&intron_variant;SHANK2:ENST00000449116.6:c.298-68412G>A:MODIFIER:intron_variant;SHANK2:ENST00000409161.5:c.295-68412G>A:MODIFIER:intron_variant;SHANK2:ENST00000601538.5:c.2062-68412G>A:MODIFIER:intron_variant;SHANK2:ENST00000449833.6:c.298-68412G>A:MODIFIER:intron_variant;SHANK2:ENST00000338508.8:c.298-68412G>A:MODIFIER:intron_variant…	0.142857	0.5	0	0.5	0	0
756	NUMA1 - chr11:72009185 TCTGTGGGCAGAGAGGGTGGGTGGGTGGGGTAGAGGTTGAAGGGCAGGAGGAAGGTGGCATGGGCTGGGGCTGGGCTCCTTAC>T	NUMA1:ENST00000393695.7:c.4839+1_4840-1delGTAAGGAGCCCAGCCCCAGCCCATGCCACCTTCCTCCTGCCCTTCAACCTCTACCCCACCCACCCACCCTCTCTGCCCACAG:HIGH:splice_acceptor_variant&splice_donor_variant&splice_region_variant&intron_variant;NUMA1:ENST00000541584.5:c.1329+1_1330-1delGTAAGGAGCCCAGCCCCAGCCCATGCCACCTTCCTCCTGCCCTTCAACCTCTACCCCACCCACCCACCCTCTCTGCCCACAG:HIGH:splice_acceptor_variant&splice_donor_variant&splice_regio…	0.214286	0.5	0	1	0	0
757	INPPL1 - chr11:72229555 GCAGGTAGATTGTAGGGAGACCTCTGGGAGGTGCGTTCGTGTTCTGGAGCTGGGTGGGAGGCTCTGCTTAGGTGACTCATGTACAAGCCTGGTTCTTCCTCCCCC>G	INPPL1:ENST00000298229.6:c.753+1_754-1del:HIGH:splice_acceptor_variant&splice_donor_variant&splice_region_variant&intron_variant;INPPL1:ENST00000538751.5:c.27+1_28-1del:HIGH:splice_acceptor_variant&splice_donor_variant&splice_region_variant&intron_variant;INPPL1:ENST00000537656.1:c.27+1_28-1del:HIGH:splice_acceptor_variant&splice_donor_variant&splice_region_variant&intron_variant;INPPL1:ENST00000…	0.142857	0.333333	0	1	0.5	0.2
758	INPPL1 - chr11:72235750 CCAGGTGAGCTAGGGCTGTGTTGAATGTCATATGAAAGGGTACCTGGGGGCATCTGGTCAACCCCACTTCATCTCTCTCCTGTGCATCCCTGG>C	INPPL1:ENST00000298229.6:c.2738+3_2740delGAGCTAGGGCTGTGTTGAATGTCATATGAAAGGGTACCTGGGGGCATCTGGTCAACCCCACTTCATCTCTCTCCTGTGCATCCCTGGCAGGT:HIGH:frameshift_variant&splice_acceptor_variant&splice_region_variant&intron_variant;INPPL1:ENST00000538751.5:c.2012+3_2014delGAGCTAGGGCTGTGTTGAATGTCATATGAAAGGGTACCTGGGGGCATCTGGTCAACCCCACTTCATCTCTCTCCTGTGCATCCCTGGCAGGT:HIGH:frameshift_variant&splice_acceptor_varian…	0.142857	0.333333	0.5	1	0.5	0.6
759	PDE2A - chr11:72585434 TCTGGGGAAGGGAGAAGACCAGGCAGGGTGAGACCAGGCTGCCAAGACCTCCCGCCTCTCCTCTGCAAATGCCAGCCCCCATGCCCACACACAGCCAGGCAGAGAGAACAGTGCACTCAC>T	PDE2A:ENST00000334456.9:c.1222+1_1223-1del:HIGH:splice_acceptor_variant&splice_donor_variant&splice_region_variant&intron_variant;PDE2A:ENST00000544570.5:c.1201+1_1202-1del:HIGH:splice_acceptor_variant&splice_donor_variant&splice_region_variant&intron_variant;PDE2A:ENST00000376450.7:c.454+1_455-1del:HIGH:splice_acceptor_variant&splice_donor_variant&splice_region_variant&intron_variant;PDE2A:ENST0…	0.142857	0.5	1	0.5	1	0.6
760	RAB30 - chr11:82994038 C>G	RAB30:ENST00000533486.5:c.177+1G>C:HIGH:splice_donor_variant&intron_variant;RAB30:ENST00000534141.5:c.177+1G>C:HIGH:splice_donor_variant&intron_variant;RAB30:ENST00000527633.5:c.177+1G>C:HIGH:splice_donor_variant&intron_variant;RAB30:ENST00000534301.5:c.177+1G>C:HIGH:splice_donor_variant&intron_variant;RAB30:ENST00000260056.6:c.177+1G>C:HIGH:splice_donor_variant&intron_variant;RAB30:ENST000005246…	0.142857	0.166667	0	0	0.5	0.4
761	CEP295 - chr11:93729967 AAGGTAGGGTTAATTTTTTTTTTTTTTTTAGTGATTCACTTTTTGCAGTGTTTGTCTCTAATTCTATATAAATTCTTTAC>A	CEP295:ENST00000325212.10:c.7667+3_7669delAGGGTTAATTTTTTTTTTTTTTTTAGTGATTCACTTTTTGCAGTGTTTGTCTCTAATTCTATATAAATTCTTTACAGGT:HIGH:frameshift_variant&splice_acceptor_variant&splice_region_variant&intron_variant;CEP295:ENST00000531700.5:c.2207+3_2209delAGGGTTAATTTTTTTTTTTTTTTTAGTGATTCACTTTTTGCAGTGTTTGTCTCTAATTCTATATAAATTCTTTACAGGT:HIGH:frameshift_variant&splice_acceptor_variant&splice_region_variant&i…	0.142857	0.166667	0	0	0	0
762	BIRC2 - chr11:102350748 GGGTAAGAAGCAAATAACTATACATTTTATCATTTTATTTTAATTTACATATTAGAACATACGTGTTTTCAATATTTAGTCTTTTTTTTCCTGAA>G	BIRC2:ENST00000227758.6:c.895+3_897delAAGAAGCAAATAACTATACATTTTATCATTTTATTTTAATTTACATATTAGAACATACGTGTTTTCAATATTTAGTCTTTTTTTTCCTGAAGGT:HIGH:frameshift_variant&splice_acceptor_variant&splice_region_variant&intron_variant;BIRC2:ENST00000613397.4:c.895+3_897delAAGAAGCAAATAACTATACATTTTATCATTTTATTTTAATTTACATATTAGAACATACGTGTTTTCAATATTTAGTCTTTTTTTTCCTGAAGGT:HIGH:frameshift_variant&splice_acceptor_variant&…	0.285714	0.5	0	0.5	0.5	0.6
763	BIRC2 - chr11:102377621 C>CA	BIRC2:ENST00000227758.6:c.1498dupA:HIGH:frameshift_variant;BIRC2:ENST00000613397.4:c.1498dupA:HIGH:frameshift_variant;BIRC2:ENST00000530675.5:c.1351dupA:HIGH:frameshift_variant;BIRC2:ENST00000533742.5:c.484dupA:HIGH:frameshift_variant;BIRC2:ENST00000532672.5:c.1435dupA:HIGH:frameshift_variant;BIRC2:ENST00000531259.5:c.103dupA:HIGH:frameshift_variant;BIRC2:ENST00000621637.1:c.1498dupA:HIGH:framesh…	0.142857	0.666667	0	1	0	0.2
764	SIDT2 - chr11:117195914 TGGTAAGCGGGCCTCCCGGCCGAGCCGGGTGGGTACGTGAAGGTAGCAGCTGCCTCCTTCTCTGTGGCTGATCTGGCGTCCACACCCCA>T	SIDT2:ENST00000324225.8:c.2436+3_2438delAAGCGGGCCTCCCGGCCGAGCCGGGTGGGTACGTGAAGGTAGCAGCTGCCTCCTTCTCTGTGGCTGATCTGGCGTCCACACCCCAGGT:HIGH:frameshift_variant&splice_acceptor_variant&splice_region_variant&intron_variant;SIDT2:ENST00000620360.4:c.2436+3_2438delAAGCGGGCCTCCCGGCCGAGCCGGGTGGGTACGTGAAGGTAGCAGCTGCCTCCTTCTCTGTGGCTGATCTGGCGTCCACACCCCAGGT:HIGH:frameshift_variant&splice_acceptor_variant&splice_r…	0.142857	0.666667	0	0.5	0	0.2
765	PHLDB1 - chr11:118632051 GAGGTGAGCCGTGAAGTCCCTAGCTGGACTCTTCCCTAGGCCAACTGAAGGCCCCAGAGAGGGGCCACAGTCAGCTGCTTTGATGGGGACCCTGGTGTCTGCCCCC>G	PHLDB1:ENST00000361417.6:c.2241+2_2242del:HIGH:frameshift_variant&splice_acceptor_variant&splice_donor_variant&splice_region_variant&intron_variant;PHLDB1:ENST00000600882.5:c.2241+2_2242del:HIGH:frameshift_variant&splice_acceptor_variant&splice_donor_variant&splice_region_variant&intron_variant;PHLDB1:ENST00000530994.5:c.2241+2_2242del:HIGH:frameshift_variant&splice_acceptor_variant&splice_donor_…	0.214286	0.333333	0	0.5	0	0
766	HYOU1 - chr11:119052171 TCCTGCAGTGGGTAAGAATGACAGGTGCAACAGCATGCAGTTAGCACTGACTCGTCCCTTGACGTCCCATGGGTTTCCTATGCCCTTTCCTACGGGGCATTCCCGCCTTCCCCTACTCGCTCA>T	HYOU1:ENST00000617285.4:c.1122+2_1123del:HIGH:frameshift_variant&splice_acceptor_variant&splice_donor_variant&splice_region_variant&intron_variant;HYOU1:ENST00000621959.4:c.1122+2_1123del:HIGH:frameshift_variant&splice_acceptor_variant&splice_donor_variant&splice_region_variant&intron_variant;HYOU1:ENST00000614711.4:c.1122+2_1123del:HIGH:frameshift_variant&splice_acceptor_variant&splice_donor_var…	0.142857	0.833333	0	1	0	0.2
767	HYOU1 - chr11:119055059 GCCTGAGGGGAAGGAAGGTAGTTGGAGCCAAGGAAAGCCAGGCATTAAGGCAGGACAATCAGGAACACACACCAATGAGGAGCCCAGCAGCGTTGCCGAGACCACCTTCCCCAACAGAGCACTCA>G	HYOU1:ENST00000617285.4:c.419+2_420del:HIGH:frameshift_variant&splice_acceptor_variant&splice_donor_variant&splice_region_variant&intron_variant;HYOU1:ENST00000614668.4:c.419+2_420del:HIGH:frameshift_variant&splice_acceptor_variant&splice_donor_variant&splice_region_variant&intron_variant;HYOU1:ENST00000621959.4:c.419+2_420del:HIGH:frameshift_variant&splice_acceptor_variant&splice_donor_variant&s…	0.142857	0.833333	0	1	0	0
768	C2CD2L - chr11:119112392 AGTAAGTGAGGGGTGGGAGGGGCACCCCTGGGTGGGTACAGAGTGGGGTCTGGCCATGGGCCCAGCTCACAGTGCCATCCCTTTCCCCAG>A	C2CD2L:ENST00000336702.7:c.1084+1_1085-1delGTAAGTGAGGGGTGGGAGGGGCACCCCTGGGTGGGTACAGAGTGGGGTCTGGCCATGGGCCCAGCTCACAGTGCCATCCCTTTCCCCAG:HIGH:splice_acceptor_variant&splice_donor_variant&splice_region_variant&intron_variant;C2CD2L:ENST00000525598.1:n.1472+1_1473-1delGTAAGTGAGGGGTGGGAGGGGCACCCCTGGGTGGGTACAGAGTGGGGTCTGGCCATGGGCCCAGCTCACAGTGCCATCCCTTTCCCCAG:HIGH:splice_acceptor_variant&splice_donor_vari…	0.142857	0.166667	0.5	0	0	0.2
769	HINFP - chr11:119132572 TGGTGAGTGGCCTGCGGCCCACAGCCTCCCTCCTGCCCTCCAAGGTTCCACAAGTTCTCACATCACAGCCTCCTCTCTGCTTCTCTCA>T	HINFP:ENST00000350777.6:c.754+1_755-1delGTGAGTGGCCTGCGGCCCACAGCCTCCCTCCTGCCCTCCAAGGTTCCACAAGTTCTCACATCACAGCCTCCTCTCTGCTTCTCTCAG:HIGH:splice_acceptor_variant&splice_donor_variant&splice_region_variant&intron_variant;HINFP:ENST00000527410.3:c.754+1_755-1delGTGAGTGGCCTGCGGCCCACAGCCTCCCTCCTGCCCTCCAAGGTTCCACAAGTTCTCACATCACAGCCTCCTCTCTGCTTCTCTCAG:HIGH:splice_acceptor_variant&splice_donor_variant&splice…	0.214286	0.333333	0	0	0.5	0.6
770	HINFP - chr11:119133002 AGTGAGTGGGGCTGGTGTTGGGAAGGACTAGTGGAAGTATGGGGGACCCTGGGGTGAAGAGCTGGTCTCATTTCTCCCTTCCTTCCCCATCAG>A	HINFP:ENST00000350777.6:c.1014+2_1015delTGAGTGGGGCTGGTGTTGGGAAGGACTAGTGGAAGTATGGGGGACCCTGGGGTGAAGAGCTGGTCTCATTTCTCCCTTCCTTCCCCATCAGG:HIGH:frameshift_variant&splice_acceptor_variant&splice_donor_variant&splice_region_variant&intron_variant;HINFP:ENST00000527410.3:c.1014+2_1015delTGAGTGGGGCTGGTGTTGGGAAGGACTAGTGGAAGTATGGGGGACCCTGGGGTGAAGAGCTGGTCTCATTTCTCCCTTCCTTCCCCATCAGG:HIGH:frameshift_variant&spl…	0.142857	0.166667	0	0	0.5	0.6
771	MCAM - chr11:119312648 TCTGCATAGGCAAAGGGGGTAGCTCTTGGCCCATGAGTCAACCCTGGGCTGGATAAGGGGGAGCCAGCAGGAGTTTCCAGCAGCCCCAGCCCCAGTAAGCAGAGAGTCAGGTTAGTACTCAC>T	MCAM:ENST00000264036.5:c.739+1_740-1del:HIGH:splice_acceptor_variant&splice_donor_variant&splice_region_variant&intron_variant;MCAM:ENST00000528533.5:n.768+1_769-1del:HIGH:splice_acceptor_variant&splice_donor_variant&splice_region_variant&intron_variant;MCAM:ENST00000525586.5:n.2694+1_2695-1del:HIGH:splice_acceptor_variant&splice_donor_variant&splice_region_variant&intron_variant;MCAM:ENST0000052…	0.142857	0.666667	0	1	0	0
772	MCAM - chr11:119314574 GACCTAAAGAGCACAGGGTGTGAGTCTCCCTGCCTCCGAGCCCCCTTCAAGCCCCATCTCAGCGGCTGCGCACCAGCTGCCCAGCCCACCTGCCACACATCTC>G	MCAM:ENST00000264036.5:c.471+3_473del:HIGH:frameshift_variant&splice_acceptor_variant&splice_region_variant&intron_variant;MCAM:ENST00000530706.5:n.375+3_377del:HIGH:splice_acceptor_variant&splice_region_variant&intron_variant&non_coding_transcript_exon_variant;MCAM:ENST00000529295.5:n.685+3_687del:HIGH:splice_acceptor_variant&splice_region_variant&intron_variant&non_coding_transcript_exon_varian…	0.142857	0.333333	0	0.5	0	0
773	ARHGEF12 - chr11:120424416 G>C	ARHGEF12:ENST00000397843.6:c.406+1G>C:HIGH:splice_donor_variant&intron_variant;ARHGEF12:ENST00000532993.5:c.97+1G>C:HIGH:splice_donor_variant&intron_variant;ARHGEF12:ENST00000529970.5:n.540+1G>C:HIGH:splice_donor_variant&intron_variant;ARHGEF12:ENST00000356641.7:c.349+1G>C:HIGH:splice_donor_variant&intron_variant	0.142857	0.166667	0	0.5	0.5	0.6
[truncated: 728 more rows]
