# Supplementary material for: Circulating messenger RNA variants as a potential biomarker for surveillance of hepatocellular carcinoma
Source: Front Oncol. 2022 Dec 13;12:963641. doi: 10.3389/fonc.2022.963641 (PMC9793749; doi:10.3389/fonc.2022.963641)
Supplement: Supplementary Table 2 — Annotation and characteristics of 1,369 high-risk tumor specific mRNA variants within the EVs of HCC patients corresponding to Figure 5C showing clustering dendrogram of samples. Gene and genomic location, dbSNP rs numbers if available, variant effects and proportion/frequency in various clinical subsets are shown. The order of variants in the table corresponds to the order in the clustering heat map in Figure 5C. [file Table_2.xlsx]

## Sheet: Sheet1
variant	dbSNP	effect	HCCP_proportion	HCCT_proportion	LCP_proportion	NHCP_proportion	CCAP_proportion	CCAT_proportion	CCAMV_proportion	HCCMV_proportion	normalLiver_proportion
RP5-857K21.4 - chr1:630074 T>C	rs7349151	RP5-857K21.4:ENST00000452176.1:n.-1064A>G:MODIFIER:upstream_gene_variant;RP5-857K21.4:ENST00000634833.1:n.-1066A>G:MODIFIER:upstream_gene_variant;MTCO1P12:ENST00000414273.1:n.-1000T>C:MODIFIER:upstream_gene_variant;MTCO2P12:ENST00000427426.1:n.-2683T>C:MODIFIER:upstream_gene_variant;MTATP8P1:ENST00000467115.1:n.-3461T>C:MODIFIER:upstream_gene_variant;MTATP6P1:ENST00000514057.1:n.-3622T>C:MODIFIER…	0.214286	0.166667	0	0	1	0.5	1	0.8	0
RP5-857K21.4 - chr1:630128 G>A	rs9283150	RP5-857K21.4:ENST00000452176.1:n.-1118C>T:MODIFIER:upstream_gene_variant;RP5-857K21.4:ENST00000634833.1:n.-1120C>T:MODIFIER:upstream_gene_variant;MTCO1P12:ENST00000414273.1:n.-946G>A:MODIFIER:upstream_gene_variant;MTCO2P12:ENST00000427426.1:n.-2629G>A:MODIFIER:upstream_gene_variant;MTATP8P1:ENST00000467115.1:n.-3407G>A:MODIFIER:upstream_gene_variant;MTATP6P1:ENST00000514057.1:n.-3568G>A:MODIFIER:…	0.214286	0.5	0	0	0.5	1	1	0.8	0
RP5-857K21.4 - chr1:630668 G>A	rs6421780	RP5-857K21.4:ENST00000452176.1:n.-1658C>T:MODIFIER:upstream_gene_variant;RP5-857K21.4:ENST00000634833.1:n.-1660C>T:MODIFIER:upstream_gene_variant;MTCO1P12:ENST00000414273.1:n.-406G>A:MODIFIER:upstream_gene_variant;MTCO2P12:ENST00000427426.1:n.-2089G>A:MODIFIER:upstream_gene_variant;MTATP8P1:ENST00000467115.1:n.-2867G>A:MODIFIER:upstream_gene_variant;MTATP6P1:ENST00000514057.1:n.-3028G>A:MODIFIER:…	0.285714	0.666667	0	0	0.5	1	1	0.8	0
RP5-857K21.4 - chr1:630750 C>T	rs1832730	RP5-857K21.4:ENST00000452176.1:n.-1740G>A:MODIFIER:upstream_gene_variant;RP5-857K21.4:ENST00000634833.1:n.-1742G>A:MODIFIER:upstream_gene_variant;MTCO1P12:ENST00000414273.1:n.-324C>T:MODIFIER:upstream_gene_variant;MTCO2P12:ENST00000427426.1:n.-2007C>T:MODIFIER:upstream_gene_variant;MTATP8P1:ENST00000467115.1:n.-2785C>T:MODIFIER:upstream_gene_variant;MTATP6P1:ENST00000514057.1:n.-2946C>T:MODIFIER:…	0.214286	0.5	0	0	0.5	1	1	0.8	0
- chr1:631391 C>T	rs2185536	:MA0341.1:n.631391G>A:LOW:TF_binding_site_variant;:MA0366.1:n.631391G>A:LOW:TF_binding_site_variant;RP5-857K21.4:ENST00000452176.1:n.-2381G>A:MODIFIER:upstream_gene_variant;RP5-857K21.4:ENST00000634833.1:n.-2383G>A:MODIFIER:upstream_gene_variant;MTCO2P12:ENST00000427426.1:n.-1366C>T:MODIFIER:upstream_gene_variant;MTATP8P1:ENST00000467115.1:n.-2144C>T:MODIFIER:upstream_gene_variant;MTATP6P1:ENST00…	0.142857	0.666667	0	0	0	1	1	0.8	0
RP5-857K21.4 - chr1:631622 T>C	rs9285834	RP5-857K21.4:ENST00000452176.1:n.-2612A>G:MODIFIER:upstream_gene_variant;RP5-857K21.4:ENST00000634833.1:n.-2614A>G:MODIFIER:upstream_gene_variant;MTCO2P12:ENST00000427426.1:n.-1135T>C:MODIFIER:upstream_gene_variant;MTATP8P1:ENST00000467115.1:n.-1913T>C:MODIFIER:upstream_gene_variant;MTATP6P1:ENST00000514057.1:n.-2074T>C:MODIFIER:upstream_gene_variant;MTCO3P12:ENST00000416718.2:n.-2754T>C:MODIFIER…	0.0714286	0.666667	0	0	0.5	0.5	1	0.8	0
- chr1:634714 G>A	rs7339962	:MA0341.1:n.634714G>A:LOW:TF_binding_site_variant;:MA0366.1:n.634714G>A:LOW:TF_binding_site_variant;MIR6723:ENST00000621981.1:n.-2301C>T:MODIFIER:upstream_gene_variant;MTND2P28:ENST00000457540.1:n.*4031G>A:MODIFIER:downstream_gene_variant;MTCO1P12:ENST00000414273.1:n.*2098G>A:MODIFIER:downstream_gene_variant;MTCO2P12:ENST00000427426.1:n.*1276G>A:MODIFIER:downstream_gene_variant;MTATP8P1:ENST00000…	0	0.166667	0	0	0.5	0	1	0.8	0
MIR6723 - chr1:634717 A>G	rs2298012	MIR6723:ENST00000621981.1:n.-2304T>C:MODIFIER:upstream_gene_variant;MTND2P28:ENST00000457540.1:n.*4034A>G:MODIFIER:downstream_gene_variant;MTCO1P12:ENST00000414273.1:n.*2101A>G:MODIFIER:downstream_gene_variant;MTCO2P12:ENST00000427426.1:n.*1279A>G:MODIFIER:downstream_gene_variant;MTATP8P1:ENST00000467115.1:n.*976A>G:MODIFIER:downstream_gene_variant;MTATP6P1:ENST00000514057.1:n.*341A>G:MODIFIER:do…	0	0.166667	0	0	0.5	0	1	1	0
ENO1 - chr1:8861430 CT>C	.	ENO1:ENST00000234590.8:c.1236-2delA:HIGH:splice_acceptor_variant&intron_variant;ENO1:ENST00000464920.1:n.1842-2delA:HIGH:splice_acceptor_variant&intron_variant;ENO1:ENST00000497492.1:c.*4930delA:MODIFIER:downstream_gene_variant	0.0714286	0.5	0	0	0	1	1	0.8	0
ENO1 - chr1:8861433 GGGA>G	.	ENO1:ENST00000234590.8:c.1236-7_1236-5delTCC:LOW:splice_region_variant&intron_variant;ENO1:ENST00000464920.1:n.1842-7_1842-5delTCC:LOW:splice_region_variant&intron_variant;ENO1:ENST00000497492.1:c.*4925_*4927delTCC:MODIFIER:downstream_gene_variant	0	0.5	0	0	0	1	1	0.8	0
ENO1 - chr1:8861442 A>C	.	ENO1:ENST00000497492.1:c.*4919T>G:MODIFIER:downstream_gene_variant;ENO1:ENST00000234590.8:c.1236-13T>G:MODIFIER:intron_variant;ENO1:ENST00000464920.1:n.1842-13T>G:MODIFIER:intron_variant	0	0.5	0	0	0	1	1	0.8	0
ENO1 - chr1:8861443 A>T	.	ENO1:ENST00000497492.1:c.*4918T>A:MODIFIER:downstream_gene_variant;ENO1:ENST00000234590.8:c.1236-14T>A:MODIFIER:intron_variant;ENO1:ENST00000464920.1:n.1842-14T>A:MODIFIER:intron_variant	0	0.5	0	0	0	1	0.5	0.8	0
ENO1 - chr1:8861444 A>G	.	ENO1:ENST00000497492.1:c.*4917T>C:MODIFIER:downstream_gene_variant;ENO1:ENST00000234590.8:c.1236-15T>C:MODIFIER:intron_variant;ENO1:ENST00000464920.1:n.1842-15T>C:MODIFIER:intron_variant	0	0.5	0	0	0	1	0.5	0.8	0
ENO1 - chr1:8861445 G>GTT	.	ENO1:ENST00000497492.1:c.*4915_*4916insAA:MODIFIER:downstream_gene_variant;ENO1:ENST00000234590.8:c.1236-17_1236-16insAA:MODIFIER:intron_variant;ENO1:ENST00000464920.1:n.1842-17_1842-16insAA:MODIFIER:intron_variant	0	0.5	0	0	0	1	1	0.8	0
ENO1 - chr1:8861448 A>ACTTGGCC	.	ENO1:ENST00000497492.1:c.*4912_*4913insGGCCAAG:MODIFIER:downstream_gene_variant;ENO1:ENST00000234590.8:c.1236-20_1236-19insGGCCAAG:MODIFIER:intron_variant;ENO1:ENST00000464920.1:n.1842-20_1842-19insGGCCAAG:MODIFIER:intron_variant	0	0.5	0	0	0	1	1	0.8	0
ENO1 - chr1:8861451 G>GCGCTC	.	ENO1:ENST00000497492.1:c.*4909_*4910insGAGCG:MODIFIER:downstream_gene_variant;ENO1:ENST00000234590.8:c.1236-23_1236-22insGAGCG:MODIFIER:intron_variant;ENO1:ENST00000464920.1:n.1842-23_1842-22insGAGCG:MODIFIER:intron_variant	0	0.5	0	0	0	1	0.5	0.8	0
LZIC - chr1:9926652 G>A	rs2788606	LZIC:ENST00000377213.1:c.*3747C>T:MODIFIER:downstream_gene_variant;LZIC:ENST00000377223.5:c.*3747C>T:MODIFIER:downstream_gene_variant;LZIC:ENST00000400903.6:c.*3747C>T:MODIFIER:downstream_gene_variant;LZIC:ENST00000471853.1:n.*3609C>T:MODIFIER:downstream_gene_variant;LZIC:ENST00000488540.5:c.407-4294C>T:MODIFIER:intron_variant	0	0.333333	0	0	0	0.5	1	0.8	0
- chr1:11980422 T>C	rs2180183	:MA0341.1:n.11980422A>G:LOW:TF_binding_site_variant;:MA0366.1:n.11980422A>G:MODIFIER:TF_binding_site_variant;MFN2:ENST00000235329.9:c.-212T>C:MODIFIER:5_prime_UTR_variant;MFN2:ENST00000444836.5:c.-67T>C:MODIFIER:5_prime_UTR_variant;MFN2:ENST00000497302.1:n.-13T>C:MODIFIER:upstream_gene_variant;MFN2:ENST00000412236.1:c.-8747T>C:MODIFIER:upstream_gene_variant;PLOD1:ENST00000196061.4:c.*5614T>C:MODI…	0.0714286	0.333333	0	0	0	0.5	1	0.8	0
UBR4 - chr1:19088810 C>T	rs1043899	UBR4:ENST00000375254.7:c.14379G>A:LOW:synonymous_variant;UBR4:ENST00000375224.1:c.1500G>A:LOW:synonymous_variant;UBR4:ENST00000492606.1:n.*3923G>A:MODIFIER:downstream_gene_variant;UBR4:ENST00000467272.6:n.*4551G>A:MODIFIER:downstream_gene_variant	0.0714286	0.666667	0	0	0	0.5	0.5	0.8	0
UBR4 - chr1:19183894 AACCTTAAAGACAAGTAGAAAAGCCAATTATTTAAGCAGCTATTGAATGCACCACACCTCCCTGCCAACAGCCAAACTCCATGAGAAAAAAAATCCATCAGGCACATATCTTGTCTACTG>A	.	UBR4:ENST00000375254.7:c.2098+3_2100del:HIGH:frameshift_variant&splice_acceptor_variant&splice_region_variant&intron_variant	0.0714286	0.333333	0	0	0.5	0.5	0.5	0.8	0
EIF4G3 - chr1:20840911 A>G	rs2230573	EIF4G3:ENST00000264211.12:c.3838T>C:LOW:synonymous_variant;EIF4G3:ENST00000602326.5:c.3856T>C:LOW:synonymous_variant;EIF4G3:ENST00000400422.6:c.3946T>C:LOW:synonymous_variant;EIF4G3:ENST00000634879.1:c.4405T>C:LOW:synonymous_variant;EIF4G3:ENST00000374935.7:c.2998T>C:LOW:synonymous_variant;RNU7-200P:ENST00000516105.1:n.-330A>G:MODIFIER:upstream_gene_variant;EIF4G3:ENST00000435383.1:n.258T>C:MODIF…	0.214286	0.5	0	0	1	0.5	1	0.8	0
ECE1 - chr1:21258651 CGTGCCCGCCCCCTCGACCGCTGCAGGTTCAAGCTAGCT>C	.	ECE1:ENST00000374893.10:c.762+4_762+41delAGCTAGCTTGAACCTGCAGCGGTCGAGGGGGCGGGCAC:LOW:splice_region_variant&intron_variant;ECE1:ENST00000415912.6:c.714+4_714+41delAGCTAGCTTGAACCTGCAGCGGTCGAGGGGGCGGGCAC:LOW:splice_region_variant&intron_variant;ECE1:ENST00000357071.8:c.726+4_726+41delAGCTAGCTTGAACCTGCAGCGGTCGAGGGGGCGGGCAC:LOW:splice_region_variant&intron_variant;ECE1:ENST00000264205.10:c.753+4_753+41…	0.0714286	0.166667	0	0	0.5	0	0.5	0.8	0
CLIC4 - chr1:24843384 C>A	rs4649025	CLIC4:ENST00000374379.8:c.*2447C>A:MODIFIER:3_prime_UTR_variant;CLIC4:ENST00000497755.1:n.*3477C>A:MODIFIER:downstream_gene_variant;CLIC4:ENST00000488683.1:c.*1651-745C>A:MODIFIER:intron_variant	0.285714	0.666667	0	0	1	1	1	0.8	0
TMEM50A - chr1:25361421 G>GA	rs1260745144	TMEM50A:ENST00000374358.4:c.*722dupA:MODIFIER:3_prime_UTR_variant;RHCE:ENST00000294413.11:c.*1105dupT:MODIFIER:downstream_gene_variant;TMEM50A:ENST00000491936.5:n.*156_*157insA:MODIFIER:downstream_gene_variant;RHCE:ENST00000340849.8:c.*9073dupT:MODIFIER:downstream_gene_variant;RHCE:ENST00000346452.8:c.*1105dupT:MODIFIER:downstream_gene_variant;RHCE:ENST00000349438.8:c.*9073dupT:MODIFIER:downstrea…	0.0714286	0.166667	0	0	0.5	0.5	1	0.8	0
TMEM50A - chr1:25361785 A>G	rs9689	TMEM50A:ENST00000374358.4:c.*1080A>G:MODIFIER:3_prime_UTR_variant;RHCE:ENST00000294413.11:c.*742T>C:MODIFIER:downstream_gene_variant;TMEM50A:ENST00000491936.5:n.*520A>G:MODIFIER:downstream_gene_variant;RHCE:ENST00000340849.8:c.*8710T>C:MODIFIER:downstream_gene_variant;RHCE:ENST00000346452.8:c.*742T>C:MODIFIER:downstream_gene_variant;RHCE:ENST00000349438.8:c.*8710T>C:MODIFIER:downstream_gene_varia…	0.142857	0.333333	0	0	0.5	0.5	1	0.8	0
MTFR1L - chr1:25832409 A>ACT	rs5773135	MTFR1L:ENST00000374300.7:c.*385_*386dupTC:MODIFIER:3_prime_UTR_variant;MTFR1L:ENST00000374303.6:c.*385_*386dupTC:MODIFIER:3_prime_UTR_variant;MTFR1L:ENST00000474295.5:c.*537_*538dupTC:MODIFIER:3_prime_UTR_variant;MTFR1L:ENST00000374301.7:c.*385_*386dupTC:MODIFIER:3_prime_UTR_variant;MTFR1L:ENST00000374307.9:c.*385_*386dupTC:MODIFIER:3_prime_UTR_variant;MTFR1L:ENST00000466284.1:c.*537_*538dupTC:MO…	0.142857	0.166667	0	0	0.5	0	0.5	0.8	0
HMGN2 - chr1:26475513 G>T	rs7551199	HMGN2:ENST00000361427.5:c.*365G>T:MODIFIER:3_prime_UTR_variant;HMGN2:ENST00000619352.4:c.*365G>T:MODIFIER:3_prime_UTR_variant;DHDDS:ENST00000434391.6:c.*32764G>T:MODIFIER:downstream_gene_variant;DHDDS:ENST00000360009.6:c.*6382G>T:MODIFIER:downstream_gene_variant;HMGN2:ENST00000464888.5:n.*355G>T:MODIFIER:downstream_gene_variant;HMGN2:ENST00000493418.1:n.*153G>T:MODIFIER:downstream_gene_variant;HM…	0.285714	0.5	0	0	0.5	1	1	0.8	0
- chr1:28096397 T>C	rs960284209		0.0714286	0.5	0	0	0	0.5	0	0.8	0
RBBP4 - chr1:32668367 T>C	rs2762904	RBBP4:ENST00000373493.9:c.453T>C:LOW:synonymous_variant;RBBP4:ENST00000414241.7:c.450T>C:LOW:synonymous_variant;RBBP4:ENST00000373485.5:c.453T>C:LOW:synonymous_variant;RBBP4:ENST00000458695.6:c.348T>C:LOW:synonymous_variant;RBBP4:ENST00000475321.5:c.48T>C:LOW:synonymous_variant;RBBP4:ENST00000527118.5:c.*118T>C:MODIFIER:3_prime_UTR_variant;RBBP4:ENST00000531983.1:n.-202T>C:MODIFIER:upstream_gene_…	0.214286	0.5	0	0	0.5	1	0.5	0.8	0
RBBP4 - chr1:32672902 GT>G	.	RBBP4:ENST00000373493.9:c.1212+2delT:HIGH:splice_donor_variant&intron_variant;RBBP4:ENST00000414241.7:c.1209+2delT:HIGH:splice_donor_variant&intron_variant;RBBP4:ENST00000373485.5:c.1212+2delT:HIGH:splice_donor_variant&intron_variant;RBBP4:ENST00000492348.6:c.*628+2delT:HIGH:splice_donor_variant&intron_variant;RBBP4:ENST00000458695.6:c.1107+2delT:HIGH:splice_donor_variant&intron_variant;RBBP4:ENS…	0	0.5	0	0	0.5	1	1	0.8	0
RBBP4 - chr1:32672904 A>C	.	RBBP4:ENST00000373493.9:c.1212+3A>C:LOW:splice_region_variant&intron_variant;RBBP4:ENST00000414241.7:c.1209+3A>C:LOW:splice_region_variant&intron_variant;RBBP4:ENST00000373485.5:c.1212+3A>C:LOW:splice_region_variant&intron_variant;RBBP4:ENST00000492348.6:c.*628+3A>C:LOW:splice_region_variant&intron_variant;RBBP4:ENST00000458695.6:c.1107+3A>C:LOW:splice_region_variant&intron_variant;RBBP4:ENST0000…	0	0.5	0	0	0.5	1	1	0.8	0
RBBP4 - chr1:32672906 GGGTTT>G	.	RBBP4:ENST00000373493.9:c.1212+6_1212+10delGGTTT:LOW:splice_region_variant&intron_variant;RBBP4:ENST00000414241.7:c.1209+6_1209+10delGGTTT:LOW:splice_region_variant&intron_variant;RBBP4:ENST00000373485.5:c.1212+6_1212+10delGGTTT:LOW:splice_region_variant&intron_variant;RBBP4:ENST00000492348.6:c.*628+6_*628+10delGGTTT:LOW:splice_region_variant&intron_variant;RBBP4:ENST00000458695.6:c.1107+6_1107+1…	0	0.5	0	0	0.5	1	1	0.8	0
RBBP4 - chr1:32672914 T>A	.	RBBP4:ENST00000401893.7:n.*4335T>A:MODIFIER:downstream_gene_variant;RBBP4:ENST00000445722.2:c.*4633T>A:MODIFIER:downstream_gene_variant;RBBP4:ENST00000531983.1:n.*3658T>A:MODIFIER:downstream_gene_variant;RBBP4:ENST00000527118.5:c.*4665T>A:MODIFIER:downstream_gene_variant;RBBP4:ENST00000524393.5:n.*3812T>A:MODIFIER:downstream_gene_variant;RBBP4:ENST00000526193.5:c.*4076T>A:MODIFIER:downstream_gene…	0	0.5	0	0	0.5	1	1	0.8	0
RBBP4 - chr1:32672915 A>AC	.	RBBP4:ENST00000401893.7:n.*4336_*4337insC:MODIFIER:downstream_gene_variant;RBBP4:ENST00000445722.2:c.*4634_*4635insC:MODIFIER:downstream_gene_variant;RBBP4:ENST00000531983.1:n.*3659_*3660insC:MODIFIER:downstream_gene_variant;RBBP4:ENST00000527118.5:c.*4666_*4667insC:MODIFIER:downstream_gene_variant;RBBP4:ENST00000524393.5:n.*3813_*3814insC:MODIFIER:downstream_gene_variant;RBBP4:ENST00000526193.5:…	0	0.166667	0	0	0.5	0.5	1	0.8	0
RBBP4 - chr1:32672922 T>A	.	RBBP4:ENST00000401893.7:n.*4343T>A:MODIFIER:downstream_gene_variant;RBBP4:ENST00000445722.2:c.*4641T>A:MODIFIER:downstream_gene_variant;RBBP4:ENST00000531983.1:n.*3666T>A:MODIFIER:downstream_gene_variant;RBBP4:ENST00000527118.5:c.*4673T>A:MODIFIER:downstream_gene_variant;RBBP4:ENST00000524393.5:n.*3820T>A:MODIFIER:downstream_gene_variant;RBBP4:ENST00000526193.5:c.*4084T>A:MODIFIER:downstream_gene…	0	0.5	0	0	0.5	1	0.5	0.8	0
RBBP4 - chr1:32672923 T>A	.	RBBP4:ENST00000401893.7:n.*4344T>A:MODIFIER:downstream_gene_variant;RBBP4:ENST00000445722.2:c.*4642T>A:MODIFIER:downstream_gene_variant;RBBP4:ENST00000531983.1:n.*3667T>A:MODIFIER:downstream_gene_variant;RBBP4:ENST00000527118.5:c.*4674T>A:MODIFIER:downstream_gene_variant;RBBP4:ENST00000524393.5:n.*3821T>A:MODIFIER:downstream_gene_variant;RBBP4:ENST00000526193.5:c.*4085T>A:MODIFIER:downstream_gene…	0	0.5	0	0	0.5	1	0.5	0.8	0
RBBP4 - chr1:32672937 T>G	.	RBBP4:ENST00000401893.7:n.*4358T>G:MODIFIER:downstream_gene_variant;RBBP4:ENST00000445722.2:c.*4656T>G:MODIFIER:downstream_gene_variant;RBBP4:ENST00000531983.1:n.*3681T>G:MODIFIER:downstream_gene_variant;RBBP4:ENST00000527118.5:c.*4688T>G:MODIFIER:downstream_gene_variant;RBBP4:ENST00000524393.5:n.*3835T>G:MODIFIER:downstream_gene_variant;RBBP4:ENST00000526193.5:c.*4099T>G:MODIFIER:downstream_gene…	0	0.5	0	0	0	0.5	0.5	0.8	0
ZMYM4 - chr1:35381433 TGTAAGTTACCATTTTCCTTTATTGGGGCAGGAGTCTAATACGTTTGTGCTTAAAGAACAGCTTTTGATGCTCTCTGCTCCTTGTTTTTGTGTTGCTGTTATTTAATTTCTAG>T	.	ZMYM4:ENST00000314607.10:c.1356+1_1357-1del:HIGH:splice_acceptor_variant&splice_donor_variant&splice_region_variant&intron_variant;ZMYM4:ENST00000457946.1:c.600+1_601-1del:HIGH:splice_acceptor_variant&splice_donor_variant&splice_region_variant&intron_variant	0.0714286	0.333333	0	0	0	0	1	0.8	0
STK40 - chr1:36348656 GCTGTATTGA>G	.	STK40:ENST00000373130.7:c.754+35_754+43delTCAATACAG:MODIFIER:intron_variant;STK40:ENST00000373129.7:c.739+35_739+43delTCAATACAG:MODIFIER:intron_variant;STK40:ENST00000373132.3:c.739+35_739+43delTCAATACAG:MODIFIER:intron_variant;STK40:ENST00000359297.6:c.739+35_739+43delTCAATACAG:MODIFIER:intron_variant	0	0.333333	0	0	0.5	0.5	0	0.8	0
STK40 - chr1:36348669 TA>T	.	STK40:ENST00000373130.7:c.754+30delT:MODIFIER:intron_variant;STK40:ENST00000373129.7:c.739+30delT:MODIFIER:intron_variant;STK40:ENST00000373132.3:c.739+30delT:MODIFIER:intron_variant;STK40:ENST00000359297.6:c.739+30delT:MODIFIER:intron_variant	0	0.5	0	0	0.5	0.5	0	0.8	0
STK40 - chr1:36348671 GAGGC>G	.	STK40:ENST00000373130.7:c.754+25_754+28delGCCT:MODIFIER:intron_variant;STK40:ENST00000373129.7:c.739+25_739+28delGCCT:MODIFIER:intron_variant;STK40:ENST00000373132.3:c.739+25_739+28delGCCT:MODIFIER:intron_variant;STK40:ENST00000359297.6:c.739+25_739+28delGCCT:MODIFIER:intron_variant	0	0.5	0	0	0.5	0.5	0	0.8	0
STK40 - chr1:36348679 A>C	.	STK40:ENST00000373130.7:c.754+21T>G:MODIFIER:intron_variant;STK40:ENST00000373129.7:c.739+21T>G:MODIFIER:intron_variant;STK40:ENST00000373132.3:c.739+21T>G:MODIFIER:intron_variant;STK40:ENST00000359297.6:c.739+21T>G:MODIFIER:intron_variant	0.0714286	0.5	0	0	0.5	0.5	0	0.8	0
STK40 - chr1:36348680 T>G	.	STK40:ENST00000373130.7:c.754+20A>C:MODIFIER:intron_variant;STK40:ENST00000373129.7:c.739+20A>C:MODIFIER:intron_variant;STK40:ENST00000373132.3:c.739+20A>C:MODIFIER:intron_variant;STK40:ENST00000359297.6:c.739+20A>C:MODIFIER:intron_variant	0.0714286	0.5	0	0	0.5	0.5	0	0.8	0
STK40 - chr1:36348683 C>A	.	STK40:ENST00000373130.7:c.754+17G>T:MODIFIER:intron_variant;STK40:ENST00000373129.7:c.739+17G>T:MODIFIER:intron_variant;STK40:ENST00000373132.3:c.739+17G>T:MODIFIER:intron_variant;STK40:ENST00000359297.6:c.739+17G>T:MODIFIER:intron_variant	0.0714286	0.5	0	0	0.5	0.5	0	0.8	0
STK40 - chr1:36348684 T>C	.	STK40:ENST00000373130.7:c.754+16A>G:MODIFIER:intron_variant;STK40:ENST00000373129.7:c.739+16A>G:MODIFIER:intron_variant;STK40:ENST00000373132.3:c.739+16A>G:MODIFIER:intron_variant;STK40:ENST00000359297.6:c.739+16A>G:MODIFIER:intron_variant	0.0714286	0.5	0	0	0.5	0.5	0	0.8	0
STK40 - chr1:36348687 CACACACA>C	.	STK40:ENST00000373130.7:c.754+6_754+12delTGTGTGT:LOW:splice_region_variant&intron_variant;STK40:ENST00000373129.7:c.739+6_739+12delTGTGTGT:LOW:splice_region_variant&intron_variant;STK40:ENST00000373132.3:c.739+6_739+12delTGTGTGT:LOW:splice_region_variant&intron_variant;STK40:ENST00000359297.6:c.739+6_739+12delTGTGTGT:LOW:splice_region_variant&intron_variant	0.142857	0.5	0	0	0.5	0.5	0	0.8	0
STK40 - chr1:36348696 GT>G	.	STK40:ENST00000373130.7:c.754+3delA:LOW:splice_region_variant&intron_variant;STK40:ENST00000373129.7:c.739+3delA:LOW:splice_region_variant&intron_variant;STK40:ENST00000373132.3:c.739+3delA:LOW:splice_region_variant&intron_variant;STK40:ENST00000359297.6:c.739+3delA:LOW:splice_region_variant&intron_variant	0.142857	0.333333	0	0	0.5	0.5	1	0.8	0
STK40 - chr1:36348698 A>G	.	STK40:ENST00000373130.7:c.754+2T>C:HIGH:splice_donor_variant&intron_variant;STK40:ENST00000373129.7:c.739+2T>C:HIGH:splice_donor_variant&intron_variant;STK40:ENST00000373132.3:c.739+2T>C:HIGH:splice_donor_variant&intron_variant;STK40:ENST00000359297.6:c.739+2T>C:HIGH:splice_donor_variant&intron_variant	0.142857	0.333333	0	0	0.5	0.5	1	0.8	0
STK40 - chr1:36367816 CCACA>C	.	STK40:ENST00000460417.5:n.-1748_-1745delTGTG:MODIFIER:upstream_gene_variant;STK40:ENST00000460017.1:n.*34_*37delTGTG:MODIFIER:downstream_gene_variant;STK40:ENST00000373130.7:c.-8-6480_-8-6477delTGTG:MODIFIER:intron_variant;STK40:ENST00000373129.7:c.-9+28_-9+31delTGTG:MODIFIER:intron_variant;STK40:ENST00000373132.3:c.-8-6480_-8-6477delTGTG:MODIFIER:intron_variant;STK40:ENST00000482458.1:n.390+32_3…	0.285714	0.166667	0	0	0.5	0.5	1	0.8	0
PPIE - chr1:39749089 G>GTC	.	PPIE:ENST00000372830.5:c.694+2_694+3insCT:LOW:splice_region_variant&intron_variant;PPIE:ENST00000324379.9:c.694+2_694+3insCT:LOW:splice_region_variant&intron_variant;PPIE:ENST00000356511.6:c.694+2_694+3insCT:LOW:splice_region_variant&intron_variant;PPIE:ENST00000495526.5:c.*3948+2_*3948+3insCT:LOW:splice_region_variant&intron_variant;PPIE:ENST00000482751.5:n.1991+2_1991+3insCT:LOW:splice_region_v…	0	0.166667	0	0	0	0.5	0	0.8	0
PPIE - chr1:39749091 A>ACTATCCAT	.	PPIE:ENST00000372830.5:c.694+3_694+4insCTATCCAT:LOW:splice_region_variant&intron_variant;PPIE:ENST00000324379.9:c.694+3_694+4insCTATCCAT:LOW:splice_region_variant&intron_variant;PPIE:ENST00000356511.6:c.694+3_694+4insCTATCCAT:LOW:splice_region_variant&intron_variant;PPIE:ENST00000495526.5:c.*3948+3_*3948+4insCTATCCAT:LOW:splice_region_variant&intron_variant;PPIE:ENST00000482751.5:n.1991+3_1991+4i…	0	0.166667	0	0	0	0.5	0	0.8	0
PPIE - chr1:39749093 G>GCC	.	PPIE:ENST00000372830.5:c.694+5_694+6insCC:LOW:splice_region_variant&intron_variant;PPIE:ENST00000324379.9:c.694+5_694+6insCC:LOW:splice_region_variant&intron_variant;PPIE:ENST00000356511.6:c.694+5_694+6insCC:LOW:splice_region_variant&intron_variant;PPIE:ENST00000495526.5:c.*3948+5_*3948+6insCC:LOW:splice_region_variant&intron_variant;PPIE:ENST00000482751.5:n.1991+5_1991+6insCC:LOW:splice_region_v…	0	0.166667	0	0	0	0.5	0	0.8	0
PPIE - chr1:39749094 A>AACTCTG	.	PPIE:ENST00000372830.5:c.694+6_694+7insACTCTG:LOW:splice_region_variant&intron_variant;PPIE:ENST00000324379.9:c.694+6_694+7insACTCTG:LOW:splice_region_variant&intron_variant;PPIE:ENST00000356511.6:c.694+6_694+7insACTCTG:LOW:splice_region_variant&intron_variant;PPIE:ENST00000495526.5:c.*3948+6_*3948+7insACTCTG:LOW:splice_region_variant&intron_variant;PPIE:ENST00000482751.5:n.1991+6_1991+7insACTCTG…	0	0.166667	0	0	0	0.5	0	0.8	0
PPIE - chr1:39749096 C>CCCAAACACCAATGGCTCT	.	PPIE:ENST00000470018.5:c.*3693_*3694insCCAAACACCAATGGCTCT:MODIFIER:downstream_gene_variant;PPIE:ENST00000474804.5:c.*8838_*8839insCCAAACACCAATGGCTCT:MODIFIER:downstream_gene_variant;PPIE:ENST00000480169.1:n.*3598_*3599insCCAAACACCAATGGCTCT:MODIFIER:downstream_gene_variant;PPIE:ENST00000372830.5:c.694+9_694+10insCAAACACCAATGGCTCTC:MODIFIER:intron_variant;PPIE:ENST00000324379.9:c.694+9_694+10insCAA…	0	0.166667	0	0	0	0.5	0	0.8	0
PPIE - chr1:39749100 T>TTCTTCC	.	PPIE:ENST00000470018.5:c.*3697_*3698insTCTTCC:MODIFIER:downstream_gene_variant;PPIE:ENST00000474804.5:c.*8842_*8843insTCTTCC:MODIFIER:downstream_gene_variant;PPIE:ENST00000480169.1:n.*3602_*3603insTCTTCC:MODIFIER:downstream_gene_variant;PPIE:ENST00000372830.5:c.694+13_694+14insCTTCCT:MODIFIER:intron_variant;PPIE:ENST00000324379.9:c.694+13_694+14insCTTCCT:MODIFIER:intron_variant;PPIE:ENST000003565…	0	0.166667	0	0	0	0.5	0	0.8	0
ERMAP - chr1:42840174 CTCAGGTGAGATGCACTTTCTCCACATTTGACCACCACCCTACAGGAGTTCTTGATGTCTCTGGTACTTTAATGATCCCCTTTTCTCATTTT>C	.	ERMAP:ENST00000372514.7:c.685+2_686delTGAGATGCACTTTCTCCACATTTGACCACCACCCTACAGGAGTTCTTGATGTCTCTGGTACTTTAATGATCCCCTTTTCTCATTTTTCAGG:HIGH:frameshift_variant&splice_acceptor_variant&splice_donor_variant&splice_region_variant&intron_variant;ERMAP:ENST00000372517.6:c.685+2_686delTGAGATGCACTTTCTCCACATTTGACCACCACCCTACAGGAGTTCTTGATGTCTCTGGTACTTTAATGATCCCCTTTTCTCATTTTTCAGG:HIGH:frameshift_variant&splice_ac…	0.0714286	0.166667	0	0	0	0	1	0.8	0
HYI - chr1:43451716 TCCTAGGGAAGAGGATACTACATTCCGAGACCCCGCAGGCCCCGCCCTCCTTCCGATCTGCGAAGTACCCCCTTCCACTTA>T	.	HYI:ENST00000372425.8:c.555+2_556delTAAGTGGAAGGGGGTACTTCGCAGATCGGAAGGAGGGCGGGGCCTGCGGGGTCTCGGAATGTAGTATCCTCTTCCCTAGG:HIGH:frameshift_variant&splice_acceptor_variant&splice_donor_variant&splice_region_variant&intron_variant;HYI:ENST00000372430.7:c.435+2_436delTAAGTGGAAGGGGGTACTTCGCAGATCGGAAGGAGGGCGGGGCCTGCGGGGTCTCGGAATGTAGTATCCTCTTCCCTAGG:HIGH:frameshift_variant&splice_acceptor_variant&splice_dono…	0.214286	0.666667	0	0	0.5	0.5	0.5	0.8	0
HYI - chr1:43451847 GCTGTAAGAGAAGCCAGGGAGGGGACCGTGAGCCTCAAGAGCACAGGAATCAAAAGGGACAGAAGGAGAGACAGGGCTGGGGTCGTAC>G	.	HYI:ENST00000372425.8:c.505+1_506-1delGTACGACCCCAGCCCTGTCTCTCCTTCTGTCCCTTTTGATTCCTGTGCTCTTGAGGCTCACGGTCCCCTCCCTGGCTTCTCTTACAG:HIGH:splice_acceptor_variant&splice_donor_variant&splice_region_variant&intron_variant;HYI:ENST00000372430.7:c.385+1_386-1delGTACGACCCCAGCCCTGTCTCTCCTTCTGTCCCTTTTGATTCCTGTGCTCTTGAGGCTCACGGTCCCCTCCCTGGCTTCTCTTACAG:HIGH:splice_acceptor_variant&splice_donor_variant&splice_reg…	0.214286	0.666667	0	0	0.5	1	0.5	0.8	0
CMPK1 - chr1:47376994 A>T	rs2820981	CMPK1:ENST00000371873.9:c.*249A>T:MODIFIER:3_prime_UTR_variant;CMPK1:ENST00000371871.8:c.*349A>T:MODIFIER:3_prime_UTR_variant;CMPK1:ENST00000450808.2:c.*249A>T:MODIFIER:3_prime_UTR_variant;CMPK1:ENST00000371870.3:n.*3551A>T:MODIFIER:downstream_gene_variant;LINC01389:ENST00000420876.1:n.*3934T>A:MODIFIER:downstream_gene_variant	0.142857	0.5	0	0	0	0.5	1	0.8	0
NRDC - chr1:51800570 G>A	rs8375	NRDC:ENST00000354831.11:c.2631C>T:LOW:synonymous_variant;NRDC:ENST00000352171.11:c.2427C>T:LOW:synonymous_variant;NRDC:ENST00000539524.5:c.2235C>T:LOW:synonymous_variant;NRDC:ENST00000440943.5:c.669C>T:LOW:synonymous_variant;NRDC:ENST00000544028.5:c.2427C>T:LOW:synonymous_variant;NRDC:ENST00000475310.5:n.-4862C>T:MODIFIER:upstream_gene_variant;RP4-657D16.6:ENST00000607338.1:n.-458G>A:MODIFIER:ups…	0.0714286	0.333333	0	0	0	0.5	0.5	0.8	0
NRDC - chr1:51825312 T>G	rs11205896	NRDC:ENST00000354831.11:c.1215A>C:LOW:synonymous_variant;NRDC:ENST00000352171.11:c.1011A>C:LOW:synonymous_variant;NRDC:ENST00000539524.5:c.819A>C:LOW:synonymous_variant;NRDC:ENST00000544028.5:c.1011A>C:LOW:synonymous_variant;NRDC:ENST00000485608.5:n.680A>C:MODIFIER:non_coding_transcript_exon_variant;NRDC:ENST00000473805.5:n.202A>C:MODIFIER:non_coding_transcript_exon_variant;NRDC:ENST00000475715.1…	0.142857	0.666667	0	0	0.5	0.5	0.5	0.8	0
TXNDC12 - chr1:52056104 C>T	rs2783189	TXNDC12:ENST00000371626.8:c.-1008G>A:MODIFIER:5_prime_UTR_variant;BTF3L4:ENST00000313334.12:c.-3744C>T:MODIFIER:upstream_gene_variant;BTF3L4:ENST00000472944.6:c.-27242C>T:MODIFIER:upstream_gene_variant;TXNDC12:ENST00000610127.1:c.-1008G>A:MODIFIER:upstream_gene_variant;BTF3L4:ENST00000489308.6:c.-3744C>T:MODIFIER:upstream_gene_variant;BTF3L4:ENST00000524414.5:n.-210C>T:MODIFIER:upstream_gene_vari…	0.0714286	0.166667	0	0	0.5	0	1	0.8	0
ZCCHC11 - chr1:52516055 C>T	.	ZCCHC11:ENST00000257177.8:c.719-1G>A:HIGH:splice_acceptor_variant&intron_variant;ZCCHC11:ENST00000484723.6:c.-5-1G>A:HIGH:splice_acceptor_variant&intron_variant;ZCCHC11:ENST00000473856.5:c.719-1G>A:HIGH:splice_acceptor_variant&intron_variant;ZCCHC11:ENST00000355809.4:c.719-1G>A:HIGH:splice_acceptor_variant&intron_variant;ZCCHC11:ENST00000371541.5:n.369-1G>A:HIGH:splice_acceptor_variant&intron_var…	0.0714286	0.333333	0	0	0	0	0	0.8	0
ZCCHC11 - chr1:52516056 TAGA>T	.	ZCCHC11:ENST00000257177.8:c.719-5_719-3delTCT:LOW:splice_region_variant&intron_variant;ZCCHC11:ENST00000484723.6:c.-5-5_-5-3delTCT:LOW:splice_region_variant&intron_variant;ZCCHC11:ENST00000473856.5:c.719-5_719-3delTCT:LOW:splice_region_variant&intron_variant;ZCCHC11:ENST00000355809.4:c.719-5_719-3delTCT:LOW:splice_region_variant&intron_variant;ZCCHC11:ENST00000371541.5:n.369-5_369-3delTCT:LOW:spl…	0.0714286	0.333333	0	0	0	0	0	0.8	0
ZCCHC11 - chr1:52516062 A>ATCGTCC	.	ZCCHC11:ENST00000257177.8:c.719-9_719-8insGGACGA:MODIFIER:intron_variant;ZCCHC11:ENST00000484723.6:c.-5-9_-5-8insGGACGA:MODIFIER:intron_variant;ZCCHC11:ENST00000473856.5:c.719-9_719-8insGGACGA:MODIFIER:intron_variant;ZCCHC11:ENST00000355809.4:c.719-9_719-8insGGACGA:MODIFIER:intron_variant;ZCCHC11:ENST00000371541.5:n.369-9_369-8insGGACGA:MODIFIER:intron_variant;ZCCHC11:ENST00000371544.7:c.719-9_71…	0.0714286	0.333333	0	0	0	0	0	0.8	0
ZCCHC11 - chr1:52516064 A>AT	.	ZCCHC11:ENST00000257177.8:c.719-11_719-10insA:MODIFIER:intron_variant;ZCCHC11:ENST00000484723.6:c.-5-11_-5-10insA:MODIFIER:intron_variant;ZCCHC11:ENST00000473856.5:c.719-11_719-10insA:MODIFIER:intron_variant;ZCCHC11:ENST00000355809.4:c.719-11_719-10insA:MODIFIER:intron_variant;ZCCHC11:ENST00000371541.5:n.369-11_369-10insA:MODIFIER:intron_variant;ZCCHC11:ENST00000371544.7:c.719-11_719-10insA:MODIF…	0.0714286	0.166667	0	0	0	0	0	0.8	0
DNAJC6 - chr1:65389447 GAGGTATGAGTCACCTGATGGTTTTGTTTTTCAGGATGAAGCCTCTCTGTTATTTATTTCCTGTGTCTCATTGATGCTACATGGTCTTTTTGTCTTGC>G	.	DNAJC6:ENST00000371069.4:c.1387+2_1388delTATGAGTCACCTGATGGTTTTGTTTTTCAGGATGAAGCCTCTCTGTTATTTATTTCCTGTGTCTCATTGATGCTACATGGTCTTTTTGTCTTGCAGG:HIGH:frameshift_variant&splice_acceptor_variant&splice_donor_variant&splice_region_variant&intron_variant;DNAJC6:ENST00000395325.7:c.1216+2_1217delTATGAGTCACCTGATGGTTTTGTTTTTCAGGATGAAGCCTCTCTGTTATTTATTTCCTGTGTCTCATTGATGCTACATGGTCTTTTTGTCTTGCAGG:HIGH:frameshift…	0.0714286	0.166667	0	0	0	0	1	0.8	0
LEPR - chr1:65610104 AAGGTCTGCAGAGATTTTGTAAATGTGTTTTGAAAGTGCATAAGTGTGTGCTTCAAATATGGCTGAAAAGTATTTCTTCAAAAACATATACACAACTTGTCATTTTGC>A	.	LEPR:ENST00000349533.10:c.1912+1_1913-1del:HIGH:splice_acceptor_variant&splice_donor_variant&splice_region_variant&intron_variant;LEPR:ENST00000371059.7:c.1912+1_1913-1del:HIGH:splice_acceptor_variant&splice_donor_variant&splice_region_variant&intron_variant;LEPR:ENST00000371060.7:c.1912+1_1913-1del:HIGH:splice_acceptor_variant&splice_donor_variant&splice_region_variant&intron_variant;LEPR:ENST00…	0.214286	0.666667	0	0	1	1	1	0.8	0
LEPR - chr1:65634148 C>T	rs12034502	LEPR:ENST00000371060.7:c.*979C>T:MODIFIER:3_prime_UTR_variant;LEPR:ENST00000616738.4:c.*979C>T:MODIFIER:3_prime_UTR_variant;LEPR:ENST00000371059.7:c.*3743C>T:MODIFIER:downstream_gene_variant;LEPR:ENST00000349533.10:c.2674-2043C>T:MODIFIER:intron_variant;LEPR:ENST00000406510.7:c.-126-2043C>T:MODIFIER:intron_variant	0	0.5	0	0	0.5	0.5	0.5	0.8	0
USP33 - chr1:77721901 GCTAGGGACACATGAGACAACAAACCTGAAACATCATTGATAGAAAAAAAAGGAAGTGTTCTGCCAGTACAGCAGAAACAGCAGGTTTAACAATCATGTAATACAAAGAAAATAAATACATAC>G	.	USP33:ENST00000370794.7:c.1562+1_1586del:HIGH:splice_acceptor_variant&splice_donor_variant&disruptive_inframe_deletion&splice_region_variant&intron_variant;USP33:ENST00000370793.5:c.1655+1_1679del:HIGH:splice_acceptor_variant&splice_donor_variant&disruptive_inframe_deletion&splice_region_variant&intron_variant;USP33:ENST00000370792.7:c.1655+1_1656-1del:HIGH:splice_acceptor_variant&splice_donor_va…	0.0714286	0.333333	0	0	0.5	0.5	1	0.8	0
USP33 - chr1:77721923 AACCTGAAACATCATTGATAGAAAAAAAAGGAAGTGTTCTGCCAGTACAGCAGAAACAGCAGGTTTAACAATCATGTAATACAAAGAAAATAAATACAT>*,A	.	USP33:ENST00000370794.7:c.1562+3_1564delATGTATTTATTTTCTTTGTATTACATGATTGTTAAACCTGCTGTTTCTGCTGTACTGGCAGAACACTTCCTTTTTTTTCTATCAATGATGTTTCAGGT:HIGH:frameshift_variant&splice_acceptor_variant&splice_region_variant&intron_variant;USP33:ENST00000370793.5:c.1655+3_1657delATGTATTTATTTTCTTTGTATTACATGATTGTTAAACCTGCTGTTTCTGCTGTACTGGCAGAACACTTCCTTTTTTTTCTATCAATGATGTTTCAGGT:HIGH:frameshift_variant&splice_accep…	0.0714286	0.333333	0	0	0	0.5	1	0.8	0
SSX2IP - chr1:84644642 C>A	rs3782	SSX2IP:ENST00000342203.7:c.*2791G>T:MODIFIER:3_prime_UTR_variant;SSX2IP:ENST00000437941.6:c.*2791G>T:MODIFIER:3_prime_UTR_variant;SSX2IP:ENST00000603677.1:c.*5683G>T:MODIFIER:downstream_gene_variant;SSX2IP:ENST00000476905.6:c.*7342G>T:MODIFIER:downstream_gene_variant;SSX2IP:ENST00000605755.5:c.*2791G>T:MODIFIER:downstream_gene_variant;SSX2IP:ENST00000481102.5:c.*5294G>T:MODIFIER:downstream_gene_v…	0.0714286	0.5	0	0	0	0	0.5	0.8	0
SSX2IP - chr1:84662374 TCCTGAGAAAGAAACTGTCAGTATGAAAATGCAGGATAGAAGGAAGTCTGATTACATTTATCAATTTAAACTGGACTTTA>T	.	SSX2IP:ENST00000342203.7:c.749+2_750delTAAAGTCCAGTTTAAATTGATAAATGTAATCAGACTTCCTTCTATCCTGCATTTTCATACTGACAGTTTCTTTCTCAGG:HIGH:frameshift_variant&splice_acceptor_variant&splice_donor_variant&splice_region_variant&intron_variant;SSX2IP:ENST00000437941.6:c.668+2_669delTAAAGTCCAGTTTAAATTGATAAATGTAATCAGACTTCCTTCTATCCTGCATTTTCATACTGACAGTTTCTTTCTCAGG:HIGH:frameshift_variant&splice_acceptor_variant&splice_…	0.142857	0.333333	0	0	0.5	0	1	0.8	0
ODF2L - chr1:86354584 C>T	rs1182098	ODF2L:ENST00000359242.7:c.1713G>A:LOW:synonymous_variant;ODF2L:ENST00000294678.6:c.1665G>A:LOW:synonymous_variant;ODF2L:ENST00000370566.7:c.1467G>A:LOW:synonymous_variant;ODF2L:ENST00000317336.11:c.1713G>A:LOW:synonymous_variant;ODF2L:ENST00000460698.6:c.1254G>A:LOW:synonymous_variant;ODF2L:ENST00000462648.5:c.234G>A:LOW:synonymous_variant;ODF2L:ENST00000531412.5:c.*190G>A:MODIFIER:3_prime_UTR_va…	0.142857	0.666667	0	0	0	1	0.5	0.8	0
SEP15 - chr1:86880639 TTAC>T	.	SEP15:ENST00000331835.9:c.316+20_316+22delGTA:MODIFIER:intron_variant;SEP15:ENST00000370554.5:c.316+20_316+22delGTA:MODIFIER:intron_variant;SEP15:ENST00000469566.5:n.342+20_342+22delGTA:MODIFIER:intron_variant;SEP15:ENST00000401030.4:c.357+20_357+22delGTA:MODIFIER:intron_variant;SEP15:ENST00000497861.5:c.177+20_177+22delGTA:MODIFIER:intron_variant;SEP15:ENST00000611507.4:c.313+20_313+22delGTA:MOD…	0.0714286	0.166667	0	0	0	0.5	1	0.8	0
SEP15 - chr1:86880645 GA>G	.	SEP15:ENST00000331835.9:c.316+16delT:MODIFIER:intron_variant;SEP15:ENST00000370554.5:c.316+16delT:MODIFIER:intron_variant;SEP15:ENST00000469566.5:n.342+16delT:MODIFIER:intron_variant;SEP15:ENST00000401030.4:c.357+16delT:MODIFIER:intron_variant;SEP15:ENST00000497861.5:c.177+16delT:MODIFIER:intron_variant;SEP15:ENST00000611507.4:c.313+16delT:MODIFIER:intron_variant;SEP15:ENST00000616787.4:c.313+16d…	0.0714286	0.333333	0	0	0	0.5	1	0.8	0
SEP15 - chr1:86880647 GTAAAT>G	.	SEP15:ENST00000331835.9:c.316+10_316+14delATTTA:MODIFIER:intron_variant;SEP15:ENST00000370554.5:c.316+10_316+14delATTTA:MODIFIER:intron_variant;SEP15:ENST00000469566.5:n.342+10_342+14delATTTA:MODIFIER:intron_variant;SEP15:ENST00000401030.4:c.357+10_357+14delATTTA:MODIFIER:intron_variant;SEP15:ENST00000497861.5:c.177+10_177+14delATTTA:MODIFIER:intron_variant;SEP15:ENST00000611507.4:c.313+10_313+14…	0.0714286	0.333333	0	0	0	0.5	1	0.8	0
SEP15 - chr1:86880657 T>TCACTCCTAACA	.	SEP15:ENST00000331835.9:c.316+4_316+5insTGTTAGGAGTG:LOW:splice_region_variant&intron_variant;SEP15:ENST00000370554.5:c.316+4_316+5insTGTTAGGAGTG:LOW:splice_region_variant&intron_variant;SEP15:ENST00000469566.5:n.342+4_342+5insTGTTAGGAGTG:LOW:splice_region_variant&intron_variant;SEP15:ENST00000401030.4:c.357+4_357+5insTGTTAGGAGTG:LOW:splice_region_variant&intron_variant;SEP15:ENST00000497861.5:c.1…	0.0714286	0.333333	0	0	0	0.5	1	0.8	0
SEP15 - chr1:86880659 T>A	.	SEP15:ENST00000331835.9:c.316+3A>T:LOW:splice_region_variant&intron_variant;SEP15:ENST00000370554.5:c.316+3A>T:LOW:splice_region_variant&intron_variant;SEP15:ENST00000469566.5:n.342+3A>T:LOW:splice_region_variant&intron_variant;SEP15:ENST00000401030.4:c.357+3A>T:LOW:splice_region_variant&intron_variant;SEP15:ENST00000497861.5:c.177+3A>T:LOW:splice_region_variant&intron_variant;SEP15:ENST000006115…	0.0714286	0.333333	0	0	0	0.5	1	0.8	0
SEP15 - chr1:86880661 C>G	.	SEP15:ENST00000331835.9:c.316+1G>C:HIGH:splice_donor_variant&intron_variant;SEP15:ENST00000370554.5:c.316+1G>C:HIGH:splice_donor_variant&intron_variant;SEP15:ENST00000469566.5:n.342+1G>C:HIGH:splice_donor_variant&intron_variant;SEP15:ENST00000401030.4:c.357+1G>C:HIGH:splice_donor_variant&intron_variant;SEP15:ENST00000497861.5:c.177+1G>C:HIGH:splice_donor_variant&intron_variant;SEP15:ENST000006115…	0.0714286	0.333333	0	0	0	0.5	1	0.8	0
PKN2 - chr1:88771566 AGTAATTTTAAATAAAAATTTTTATTTGGTTTAATAAATACATTATTCAAAGTATGTGATTATTTAAATGACAACAATTGTCTTTTCCCTGTGCAAG>A	.	PKN2:ENST00000370521.7:c.768+2_769delTAATTTTAAATAAAAATTTTTATTTGGTTTAATAAATACATTATTCAAAGTATGTGATTATTTAAATGACAACAATTGTCTTTTCCCTGTGCAAGG:HIGH:frameshift_variant&splice_acceptor_variant&splice_donor_variant&splice_region_variant&intron_variant;PKN2:ENST00000316005.11:c.768+2_769delTAATTTTAAATAAAAATTTTTATTTGGTTTAATAAATACATTATTCAAAGTATGTGATTATTTAAATGACAACAATTGTCTTTTCCCTGTGCAAGG:HIGH:frameshift_variant&…	0.214286	0.666667	0	0	1	1	1	0.8	0
TMED5 - chr1:93154836 G>A	rs1060622	TMED5:ENST00000370282.7:c.524C>T:MODERATE:missense_variant;TMED5:ENST00000479918.5:c.573C>T:LOW:synonymous_variant;TMED5:ENST00000370290.7:c.*232C>T:MODIFIER:3_prime_UTR_variant;TMED5:ENST00000370280.1:c.*1446C>T:MODIFIER:downstream_gene_variant;TMED5:ENST00000483033.1:n.3319C>T:MODIFIER:non_coding_transcript_exon_variant	0	0.666667	0	0	0	1	0.5	0.8	0
CCDC18 - chr1:93207166 A>C	rs2815413	CCDC18:ENST00000401026.7:c.977A>C:MODERATE:missense_variant;CCDC18:ENST00000370276.5:c.1136A>C:MODERATE:missense_variant;CCDC18:ENST00000343253.11:c.977A>C:MODERATE:missense_variant;CCDC18:ENST00000481180.5:c.1091A>C:MODERATE:missense_variant;CCDC18:ENST00000455267.1:c.137A>C:MODERATE:missense_variant	0.0714286	0.166667	0	0	0.5	0.5	0.5	0.8	0
GCLM - chr1:93886681 G>GT	rs34571118;rs397819233	GCLM:ENST00000370238.7:c.*2308dupA:MODIFIER:3_prime_UTR_variant;GCLM:ENST00000615724.1:c.*2308dupA:MODIFIER:downstream_gene_variant	0.0714286	0.166667	0	0	0	0.5	0	0.8	0
DPYD - chr1:97078208 C>T	rs291592	DPYD:ENST00000370192.7:c.*768G>A:MODIFIER:3_prime_UTR_variant	0.142857	0.166667	0	0	0	0	0	0.8	0
DPYD - chr1:97593169 T>G	.	DPYD:ENST00000370192.7:c.1128+49A>C:MODIFIER:intron_variant	0.142857	0.5	0	0	1	0.5	0.5	0.8	0
DPYD - chr1:97593171 A>AC	.	DPYD:ENST00000370192.7:c.1128+46_1128+47insG:MODIFIER:intron_variant	0.214286	0.5	0	0	1	0.5	0.5	0.8	0
DPYD - chr1:97593174 T>A	.	DPYD:ENST00000370192.7:c.1128+44A>T:MODIFIER:intron_variant	0.214286	0.5	0	0	1	0.5	0.5	0.8	0
DPYD - chr1:97593177 G>GCA	.	DPYD:ENST00000370192.7:c.1128+40_1128+41insTG:MODIFIER:intron_variant	0.214286	0.5	0	0	1	0.5	0.5	0.8	0
DPYD - chr1:97593179 T>A	.	DPYD:ENST00000370192.7:c.1128+39A>T:MODIFIER:intron_variant	0.214286	0.5	0	0	1	0.5	0.5	0.8	0
RTCA - chr1:100264726 G>A	rs4364902	RTCA:ENST00000260563.4:c.-1650G>A:MODIFIER:upstream_gene_variant;RTCA:ENST00000370128.8:c.-1650G>A:MODIFIER:upstream_gene_variant;RTCA:ENST00000370126.1:c.-1650G>A:MODIFIER:upstream_gene_variant;RTCA:ENST00000483474.1:n.-1520G>A:MODIFIER:upstream_gene_variant;RTCA:ENST00000498617.5:n.-1490G>A:MODIFIER:upstream_gene_variant;RTCA-AS1:ENST00000421185.1:n.400+342C>T:MODIFIER:intron_variant	0.0714286	0.166667	0	0	0	0	0.5	0.8	0
SORT1 - chr1:109367406 AC>A	.	SORT1:ENST00000256637.7:c.440+1delG:HIGH:splice_donor_variant&intron_variant;SORT1:ENST00000538502.5:c.32+1delG:HIGH:splice_donor_variant&intron_variant;SORT1:ENST00000493736.5:c.32+1delG:HIGH:splice_donor_variant&intron_variant;SORT1:ENST00000482236.5:c.32+1delG:HIGH:splice_donor_variant&intron_variant;SORT1:ENST00000633956.1:c.32+1delG:HIGH:splice_donor_variant&intron_variant;SORT1:ENST00000495…	0.142857	0.166667	0	0	0.5	1	0.5	0.8	0
RP11-284N8.3 - chr1:110656882 C>CT	.	RP11-284N8.3:ENST00000566942.1:n.158dupA:MODIFIER:non_coding_transcript_exon_variant	0.142857	0.166667	0	0	1	0	1	0.8	0
RP5-965F6.2 - chr1:112231955 T>C	rs961799	RP5-965F6.2:ENST00000427290.1:n.168-54342A>G:MODIFIER:intron_variant	0.0714286	0.666667	0	0	0.5	0.5	0.5	0.8	0
RP5-965F6.2 - chr1:112233935 T>G	rs2581410	RP5-965F6.2:ENST00000427290.1:n.168-56322A>C:MODIFIER:intron_variant	0.214286	0.666667	0	0	1	0	1	0.8	0
RP5-965F6.2 - chr1:112234393 G>T	rs2807924	RP5-965F6.2:ENST00000427290.1:n.168-56780C>A:MODIFIER:intron_variant	0.214286	0.333333	0	0	1	0	1	0.8	0
CAPZA1 - chr1:112671475 G>A	rs1238	CAPZA1:ENST00000263168.3:c.*1343G>A:MODIFIER:3_prime_UTR_variant;MOV10:ENST00000357443.2:c.-3438G>A:MODIFIER:upstream_gene_variant;MOV10:ENST00000413052.6:c.-3438G>A:MODIFIER:upstream_gene_variant;MOV10:ENST00000369644.5:c.-17491G>A:MODIFIER:upstream_gene_variant;MOV10:ENST00000496577.5:n.-3231G>A:MODIFIER:upstream_gene_variant;MOV10:ENST00000465579.1:n.-3262G>A:MODIFIER:upstream_gene_variant;MOV…	0.0714286	0.5	0	0	0	0.5	0.5	0.8	0
NBPF26 - chr1:120837225 G>A	.	NBPF26:ENST00000620612.5:c.3653G>A:MODERATE:missense_variant;NBPF26:ENST00000619748.4:c.1115G>A:MODERATE:missense_variant;NBPF26:ENST00000609741.2:c.2072G>A:MODERATE:missense_variant;NBPF26:ENST00000615145.4:c.*258G>A:MODIFIER:3_prime_UTR_variant;NBPF26:ENST00000615219.4:c.*258G>A:MODIFIER:3_prime_UTR_variant;NBPF26:ENST00000611287.4:c.2361-3125G>A:MODIFIER:intron_variant;NBPF26:ENST00000611702.4…	0.0714286	0.166667	0	0	0.5	0	1	0.8	0
SF3B4 - chr1:149923727 GACCTGCAAAGAGTAAAAGAAAAGTTAGTAAGGGCACGGGACAAGGGGTGTGCCTACAGGAAGCTGTAAGAACATGATAAGTGCAGATGAGGGAGGTGGCTAGAGCCGACTT>G	.	SF3B4:ENST00000271628.8:c.1087+3_1089del:HIGH:frameshift_variant&splice_acceptor_variant&splice_region_variant&intron_variant;MTMR11:ENST00000466496.5:n.*4813_*4923del:MODIFIER:downstream_gene_variant;MTMR11:ENST00000482343.5:n.*4814_*4924del:MODIFIER:downstream_gene_variant;MTMR11:ENST00000492824.5:n.*4814_*4924del:MODIFIER:downstream_gene_variant;MTMR11:ENST00000439741.2:c.*5291_*5401del:MODIFI…	0.142857	0.5	0	0	1	0.5	1	0.8	0
CERS2 - chr1:150965295 T>A	rs8544	CERS2:ENST00000560793.6:c.*853A>T:MODIFIER:3_prime_UTR_variant;CERS2:ENST00000368954.9:c.*853A>T:MODIFIER:3_prime_UTR_variant;CERS2:ENST00000271688.10:c.*853A>T:MODIFIER:3_prime_UTR_variant;SETDB1:ENST00000271640.9:c.*931T>A:MODIFIER:downstream_gene_variant;SETDB1:ENST00000368969.8:c.*931T>A:MODIFIER:downstream_gene_variant;SETDB1:ENST00000498193.5:c.*1444T>A:MODIFIER:downstream_gene_variant;SETD…	0.142857	0.833333	0	0	1	1	1	0.8	0
CERS2 - chr1:150968049 C>CACA	.	CERS2:ENST00000560793.6:c.-327_-326insTGT:MODIFIER:upstream_gene_variant;CERS2:ENST00000482825.7:n.-419_-418insTGT:MODIFIER:upstream_gene_variant;SETDB1:ENST00000271640.9:c.*3685_*3686insACA:MODIFIER:downstream_gene_variant;SETDB1:ENST00000368969.8:c.*3685_*3686insACA:MODIFIER:downstream_gene_variant;SETDB1:ENST00000498193.5:c.*4198_*4199insACA:MODIFIER:downstream_gene_variant;SETDB1:ENST00000497…	0.0714286	0.166667	0	0	0	0.5	0.5	0.8	0
CERS2 - chr1:150968050 T>A	.	CERS2:ENST00000560793.6:c.-327A>T:MODIFIER:upstream_gene_variant;CERS2:ENST00000482825.7:n.-419A>T:MODIFIER:upstream_gene_variant;SETDB1:ENST00000271640.9:c.*3686T>A:MODIFIER:downstream_gene_variant;SETDB1:ENST00000368969.8:c.*3686T>A:MODIFIER:downstream_gene_variant;SETDB1:ENST00000498193.5:c.*4199T>A:MODIFIER:downstream_gene_variant;SETDB1:ENST00000497314.1:n.*3315T>A:MODIFIER:downstream_gene_v…	0.0714286	0.166667	0	0	0	0.5	0.5	0.8	0
CERS2 - chr1:150968052 GTC>G	.	CERS2:ENST00000560793.6:c.-331_-330delGA:MODIFIER:upstream_gene_variant;CERS2:ENST00000482825.7:n.-423_-422delGA:MODIFIER:upstream_gene_variant;SETDB1:ENST00000271640.9:c.*3689_*3690delTC:MODIFIER:downstream_gene_variant;SETDB1:ENST00000368969.8:c.*3689_*3690delTC:MODIFIER:downstream_gene_variant;SETDB1:ENST00000498193.5:c.*4202_*4203delTC:MODIFIER:downstream_gene_variant;SETDB1:ENST00000497314.1…	0.0714286	0.166667	0	0	0	0.5	0.5	0.8	0
CERS2 - chr1:150968056 C>CGG	.	CERS2:ENST00000560793.6:c.-334_-333insCC:MODIFIER:upstream_gene_variant;CERS2:ENST00000482825.7:n.-426_-425insCC:MODIFIER:upstream_gene_variant;SETDB1:ENST00000271640.9:c.*3692_*3693insGG:MODIFIER:downstream_gene_variant;SETDB1:ENST00000368969.8:c.*3692_*3693insGG:MODIFIER:downstream_gene_variant;SETDB1:ENST00000498193.5:c.*4205_*4206insGG:MODIFIER:downstream_gene_variant;SETDB1:ENST00000497314.1…	0.142857	0.166667	0	0	0	0.5	0.5	0.8	0
CERS2 - chr1:150968059 AGCTTC>A	.	CERS2:ENST00000560793.6:c.-341_-337delGAAGC:MODIFIER:upstream_gene_variant;CERS2:ENST00000482825.7:n.-433_-429delGAAGC:MODIFIER:upstream_gene_variant;SETDB1:ENST00000271640.9:c.*3696_*3700delGCTTC:MODIFIER:downstream_gene_variant;SETDB1:ENST00000368969.8:c.*3696_*3700delGCTTC:MODIFIER:downstream_gene_variant;SETDB1:ENST00000498193.5:c.*4209_*4213delGCTTC:MODIFIER:downstream_gene_variant;SETDB1:EN…	0.142857	0.166667	0	0	0	0.5	0.5	0.8	0
CERS2 - chr1:150968068 C>CGG	.	CERS2:ENST00000560793.6:c.-346_-345insCC:MODIFIER:upstream_gene_variant;CERS2:ENST00000482825.7:n.-438_-437insCC:MODIFIER:upstream_gene_variant;SETDB1:ENST00000271640.9:c.*3704_*3705insGG:MODIFIER:downstream_gene_variant;SETDB1:ENST00000368969.8:c.*3704_*3705insGG:MODIFIER:downstream_gene_variant;SETDB1:ENST00000498193.5:c.*4217_*4218insGG:MODIFIER:downstream_gene_variant;SETDB1:ENST00000497314.1…	0.142857	0.166667	0	0	0	0.5	0.5	0.8	0
CERS2 - chr1:150968069 C>CAATGAAGGCAAT	.	CERS2:ENST00000560793.6:c.-347_-346insATTGCCTTCATT:MODIFIER:upstream_gene_variant;CERS2:ENST00000482825.7:n.-439_-438insATTGCCTTCATT:MODIFIER:upstream_gene_variant;SETDB1:ENST00000271640.9:c.*3705_*3706insAATGAAGGCAAT:MODIFIER:downstream_gene_variant;SETDB1:ENST00000368969.8:c.*3705_*3706insAATGAAGGCAAT:MODIFIER:downstream_gene_variant;SETDB1:ENST00000498193.5:c.*4218_*4219insAATGAAGGCAAT:MODIFIE…	0.142857	0.166667	0	0	0	0.5	0.5	0.8	0
CERS2 - chr1:150968072 G>GGTAAAATGTGAA	.	CERS2:ENST00000560793.6:c.-350_-349insTTCACATTTTAC:MODIFIER:upstream_gene_variant;CERS2:ENST00000482825.7:n.-442_-441insTTCACATTTTAC:MODIFIER:upstream_gene_variant;SETDB1:ENST00000271640.9:c.*3708_*3709insGTAAAATGTGAA:MODIFIER:downstream_gene_variant;SETDB1:ENST00000368969.8:c.*3708_*3709insGTAAAATGTGAA:MODIFIER:downstream_gene_variant;SETDB1:ENST00000498193.5:c.*4221_*4222insGTAAAATGTGAA:MODIFIE…	0.142857	0.166667	0	0	0	0.5	0.5	0.8	0
CERS2 - chr1:150968073 C>T	.	CERS2:ENST00000560793.6:c.-350G>A:MODIFIER:upstream_gene_variant;CERS2:ENST00000482825.7:n.-442G>A:MODIFIER:upstream_gene_variant;SETDB1:ENST00000271640.9:c.*3709C>T:MODIFIER:downstream_gene_variant;SETDB1:ENST00000368969.8:c.*3709C>T:MODIFIER:downstream_gene_variant;SETDB1:ENST00000498193.5:c.*4222C>T:MODIFIER:downstream_gene_variant;SETDB1:ENST00000497314.1:n.*3338C>T:MODIFIER:downstream_gene_v…	0.142857	0.166667	0	0	0	0.5	0.5	0.8	0
CERS2 - chr1:150968075 TCCC>T	.	CERS2:ENST00000368954.9:c.410+5_410+7delGGG:LOW:splice_region_variant&intron_variant;CERS2:ENST00000345896.8:n.462+5_462+7delGGG:LOW:splice_region_variant&intron_variant;CERS2:ENST00000361419.9:c.410+5_410+7delGGG:LOW:splice_region_variant&intron_variant;CERS2:ENST00000558062.5:c.410+5_410+7delGGG:LOW:splice_region_variant&intron_variant;CERS2:ENST00000460664.5:n.90+5_90+7delGGG:LOW:splice_region…	0.142857	0.166667	0	0	0	0.5	0.5	0.8	0
CERS2 - chr1:150968082 C>G	.	CERS2:ENST00000368954.9:c.410+1G>C:HIGH:splice_donor_variant&intron_variant;CERS2:ENST00000345896.8:n.462+1G>C:HIGH:splice_donor_variant&intron_variant;CERS2:ENST00000361419.9:c.410+1G>C:HIGH:splice_donor_variant&intron_variant;CERS2:ENST00000558062.5:c.410+1G>C:HIGH:splice_donor_variant&intron_variant;CERS2:ENST00000460664.5:n.90+1G>C:HIGH:splice_donor_variant&intron_variant;CERS2:ENST0000042160…	0.142857	0.333333	0	0	0	0.5	0.5	0.8	0
UBE2Q1 - chr1:154551978 TCCTGAGAGAGAGAGAGACGACAATCAGGGGAGGGAGGCCAGCATCCTCCACAGGACTGTCAGGCAGACTGGGCAGCCTAGGCCAGAGGGAGAGACTGGAAAAGAAAAGTCTTA>T	.	UBE2Q1:ENST00000292211.4:c.966+2_967del:HIGH:frameshift_variant&splice_acceptor_variant&splice_donor_variant&splice_region_variant&intron_variant;UBE2Q1:ENST00000483639.1:n.553+2_554del:HIGH:splice_acceptor_variant&splice_donor_variant&splice_region_variant&intron_variant&non_coding_transcript_exon_variant;UBE2Q1:ENST00000491572.1:n.-234_-122del:MODIFIER:upstream_gene_variant;UBE2Q1-AS1:ENST00000…	0.142857	0.666667	0	0	0	1	1	0.8	0
UBE2Q1 - chr1:154554789 C>CTCTGCT	.	UBE2Q1:ENST00000292211.4:c.538-5_538-4insAGCAGA:LOW:splice_region_variant&intron_variant;UBE2Q1:ENST00000497453.1:n.471-5_471-4insAGCAGA:LOW:splice_region_variant&intron_variant;UBE2Q1:ENST00000491572.1:n.-2933_-2932insAGCAGA:MODIFIER:upstream_gene_variant;UBE2Q1:ENST00000474181.1:n.-2415_-2414insAGCAGA:MODIFIER:upstream_gene_variant;UBE2Q1:ENST00000476612.1:n.-2989_-2988insAGCAGA:MODIFIER:upstre…	0	0.333333	0	0	1	0	1	0.8	0
UBE2Q1 - chr1:154554796 GAAGGGAAA>G	.	UBE2Q1:ENST00000491572.1:n.-2947_-2940delTTTCCCTT:MODIFIER:upstream_gene_variant;UBE2Q1:ENST00000474181.1:n.-2429_-2422delTTTCCCTT:MODIFIER:upstream_gene_variant;UBE2Q1:ENST00000476612.1:n.-3003_-2996delTTTCCCTT:MODIFIER:upstream_gene_variant;UBE2Q1:ENST00000483639.1:n.-1728_-1721delTTTCCCTT:MODIFIER:upstream_gene_variant;UBE2Q1:ENST00000467683.5:n.-1984_-1977delTTTCCCTT:MODIFIER:upstream_gene_va…	0	0.333333	0	0	1	0	1	0.8	0
UBE2Q1 - chr1:154554806 A>T	rs775944876	UBE2Q1:ENST00000491572.1:n.-2949T>A:MODIFIER:upstream_gene_variant;UBE2Q1:ENST00000474181.1:n.-2431T>A:MODIFIER:upstream_gene_variant;UBE2Q1:ENST00000476612.1:n.-3005T>A:MODIFIER:upstream_gene_variant;UBE2Q1:ENST00000483639.1:n.-1730T>A:MODIFIER:upstream_gene_variant;UBE2Q1:ENST00000467683.5:n.-1986T>A:MODIFIER:upstream_gene_variant;UBE2Q1:ENST00000292211.4:c.538-21T>A:MODIFIER:intron_variant;UBE…	0	0.333333	0	0	1	0	1	0.8	0
UBE2Q1 - chr1:154554816 G>GC	.	UBE2Q1:ENST00000491572.1:n.-2960_-2959insG:MODIFIER:upstream_gene_variant;UBE2Q1:ENST00000474181.1:n.-2442_-2441insG:MODIFIER:upstream_gene_variant;UBE2Q1:ENST00000476612.1:n.-3016_-3015insG:MODIFIER:upstream_gene_variant;UBE2Q1:ENST00000483639.1:n.-1741_-1740insG:MODIFIER:upstream_gene_variant;UBE2Q1:ENST00000467683.5:n.-1997_-1996insG:MODIFIER:upstream_gene_variant;UBE2Q1:ENST00000292211.4:c.53…	0	0.333333	0	0	1	0	1	0.8	0
SLC50A1 - chr1:155138097 TGGTAAGCACAACTGGGATGGGGTGACAGGGGTGCAAGATGGAAAACTGGCTCCTCTCCTCATAGCAGTTCTTGTGATTTCA>T	.	SLC50A1:ENST00000368404.8:c.564+3_566delAAGCACAACTGGGATGGGGTGACAGGGGTGCAAGATGGAAAACTGGCTCCTCTCCTCATAGCAGTTCTTGTGATTTCAGGT:HIGH:frameshift_variant&splice_acceptor_variant&splice_region_variant&intron_variant;SLC50A1:ENST00000303343.12:c.402+3_404delAAGCACAACTGGGATGGGGTGACAGGGGTGCAAGATGGAAAACTGGCTCCTCTCCTCATAGCAGTTCTTGTGATTTCAGGT:HIGH:frameshift_variant&splice_acceptor_variant&splice_region_variant…	0.214286	0.666667	0	0	0.5	1	1	0.8	0
LMNA - chr1:156130771 A>AAGCTTGAGGCAGCCCT	.	LMNA:ENST00000368300.8:c.513_513+1insCTTGAGGCAGCCCTAG:HIGH:splice_donor_variant&intron_variant;LMNA:ENST00000368299.7:c.513_513+1insCTTGAGGCAGCCCTAG:HIGH:splice_donor_variant&intron_variant;LMNA:ENST00000368301.6:c.513_513+1insCTTGAGGCAGCCCTAG:HIGH:splice_donor_variant&intron_variant;LMNA:ENST00000448611.6:c.177_177+1insCTTGAGGCAGCCCTAG:HIGH:splice_donor_variant&intron_variant;LMNA:ENST0000036829…	0.0714286	0.333333	0	0	0.5	1	1	0.8	0
PEAR1 - chr1:156907665 T>C	rs1952294	PEAR1:ENST00000292357.7:c.700T>C:MODERATE:missense_variant;PEAR1:ENST00000338302.7:c.700T>C:MODERATE:missense_variant;PEAR1:ENST00000482505.1:n.-2292T>C:MODIFIER:upstream_gene_variant;PEAR1:ENST00000455314.5:c.*909T>C:MODIFIER:downstream_gene_variant;PEAR1:ENST00000444016.5:c.*2694T>C:MODIFIER:downstream_gene_variant;PEAR1:ENST00000469390.5:n.352T>C:MODIFIER:non_coding_transcript_exon_variant	0.285714	0.5	0	0	0.5	0.5	1	0.8	0
COPA - chr1:160298988 GTACCTAGACATTTGGGGTGGAGTCGGGCAAGAAGTAGACATCACTTACAGGAAAAGAAAAAAAAAAAGAGTGCTGCCTCTCTTAATACTCTAGTTTGCATCCTCACTTCA>G	.	COPA:ENST00000368069.7:c.1857+4_1860del:HIGH:splice_acceptor_variant&conservative_inframe_deletion&splice_region_variant&intron_variant;COPA:ENST00000241704.7:c.1830+4_1833del:HIGH:splice_acceptor_variant&conservative_inframe_deletion&splice_region_variant&intron_variant;COPA:ENST00000545284.1:n.178+4_181del:HIGH:splice_acceptor_variant&splice_region_variant&intron_variant&non_coding_transcript_e…	0.142857	0.833333	0	0	0.5	1	1	0.8	0
CD84 - chr1:160543023 T>C	rs4145896	CD84:ENST00000534968.5:c.*5233A>G:MODIFIER:3_prime_UTR_variant;CD84:ENST00000368054.7:c.*5233A>G:MODIFIER:3_prime_UTR_variant;RP11-528G1.2:ENST00000446952.1:n.115+5836T>C:MODIFIER:intron_variant	0.0714286	0.333333	0	0	0	0.5	0.5	0.8	0
F11R - chr1:160997969 C>CT	rs34346987;rs397739200	F11R:ENST00000368026.10:c.*901dupA:MODIFIER:3_prime_UTR_variant;RP11-544M22.13:ENST00000289779.7:c.*1842dupA:MODIFIER:3_prime_UTR_variant;F11R:ENST00000621309.4:c.*901dupA:MODIFIER:3_prime_UTR_variant;F11R:ENST00000537746.1:c.*901dupA:MODIFIER:downstream_gene_variant;F11R:ENST00000472573.5:n.*1940dupA:MODIFIER:downstream_gene_variant;RP11-544M22.13:ENST00000470694.1:c.*23420dupA:MODIFIER:downstre…	0.0714286	0.5	0	0	0.5	1	1	0.8	0
F11R - chr1:160998043 T>C	rs11624	F11R:ENST00000368026.10:c.*828A>G:MODIFIER:3_prime_UTR_variant;RP11-544M22.13:ENST00000289779.7:c.*1769A>G:MODIFIER:3_prime_UTR_variant;F11R:ENST00000621309.4:c.*828A>G:MODIFIER:3_prime_UTR_variant;F11R:ENST00000537746.1:c.*828A>G:MODIFIER:downstream_gene_variant;F11R:ENST00000472573.5:n.*1867A>G:MODIFIER:downstream_gene_variant;RP11-544M22.13:ENST00000470694.1:c.*23347A>G:MODIFIER:downstream_gen…	0.0714286	0.5	0	0	0.5	1	1	0.8	0
F11R - chr1:160998067 T>C	rs1127862	F11R:ENST00000368026.10:c.*804A>G:MODIFIER:3_prime_UTR_variant;RP11-544M22.13:ENST00000289779.7:c.*1745A>G:MODIFIER:3_prime_UTR_variant;F11R:ENST00000621309.4:c.*804A>G:MODIFIER:3_prime_UTR_variant;F11R:ENST00000537746.1:c.*804A>G:MODIFIER:downstream_gene_variant;F11R:ENST00000472573.5:n.*1843A>G:MODIFIER:downstream_gene_variant;RP11-544M22.13:ENST00000470694.1:c.*23323A>G:MODIFIER:downstream_gen…	0.0714286	0.5	0	0	0.5	0.5	0.5	0.8	0
CREG1 - chr1:167541600 T>C	rs2860662	CREG1:ENST00000370509.4:c.*698A>G:MODIFIER:3_prime_UTR_variant;CREG1:ENST00000466652.1:n.80+4501A>G:MODIFIER:intron_variant	0.214286	0.833333	0	0	1	1	1	0.8	0
CREG1 - chr1:167541759 G>A	rs2143300	CREG1:ENST00000370509.4:c.*539C>T:MODIFIER:3_prime_UTR_variant;CREG1:ENST00000466652.1:n.80+4342C>T:MODIFIER:intron_variant	0.142857	0.833333	0	0	1	1	1	0.8	0
BLZF1 - chr1:169387595 G>T	rs6427185	BLZF1:ENST00000367808.7:c.*413G>T:MODIFIER:3_prime_UTR_variant;BLZF1:ENST00000329281.6:c.*27+386G>T:MODIFIER:intron_variant	0.214286	0.666667	0	0	0	1	0	0.8	0
SELP - chr1:169597075 C>T	rs6127	SELP:ENST00000263686.10:c.1807G>A:MODERATE:missense_variant;SELP:ENST00000426706.6:c.1804G>A:MODERATE:missense_variant;SELP:ENST00000367786.6:c.1621G>A:MODERATE:missense_variant;SELP:ENST00000367788.6:c.1621G>A:MODERATE:missense_variant;SELP:ENST00000458599.6:c.1340-941G>A:MODIFIER:intron_variant	0.214286	0.166667	0	0	1	0	1	0.8	0
KIFAP3 - chr1:169921433 T>A	rs4519	KIFAP3:ENST00000361580.6:c.*243A>T:MODIFIER:3_prime_UTR_variant;KIFAP3:ENST00000367767.5:c.*243A>T:MODIFIER:3_prime_UTR_variant;KIFAP3:ENST00000367765.5:c.*243A>T:MODIFIER:3_prime_UTR_variant;KIFAP3:ENST00000538366.5:c.*243A>T:MODIFIER:3_prime_UTR_variant	0.142857	0.166667	0	0	0	0.5	1	0.8	0
PRRC2C - chr1:171540188 G>A	rs760644	PRRC2C:ENST00000426496.6:c.2716G>A:MODERATE:missense_variant;PRRC2C:ENST00000367742.7:c.2722G>A:MODERATE:missense_variant;PRRC2C:ENST00000338920.8:c.2716G>A:MODERATE:missense_variant;PRRC2C:ENST00000495585.1:c.-1644G>A:MODIFIER:upstream_gene_variant	0.142857	0.333333	0	0	1	1	1	0.8	0
PRRC2C - chr1:171545592 C>G	rs235468	PRRC2C:ENST00000426496.6:c.4871C>G:MODERATE:missense_variant;PRRC2C:ENST00000495585.1:c.512C>G:MODERATE:missense_variant;PRRC2C:ENST00000367742.7:c.4877C>G:MODERATE:missense_variant;PRRC2C:ENST00000338920.8:c.4871C>G:MODERATE:missense_variant	0.0714286	0.666667	0	0	0	1	1	0.8	0
PFN1P1 - chr1:171670499 C>G	rs879101678	PFN1P1:ENST00000442087.2:n.*18G>C:MODIFIER:downstream_gene_variant	0.142857	0.333333	0	0	0.5	0.5	1	0.8	0
RABGAP1L - chr1:174992850 C>T	rs1801791	RABGAP1L:ENST00000489615.5:c.*2849C>T:MODIFIER:3_prime_UTR_variant;RABGAP1L:ENST00000392064.6:c.*2849C>T:MODIFIER:3_prime_UTR_variant;RNU6-307P:ENST00000516743.1:n.-3674C>T:MODIFIER:upstream_gene_variant;RABGAP1L:ENST00000325589.9:c.*2849C>T:MODIFIER:downstream_gene_variant;RABGAP1L:ENST00000469553.6:c.*115426C>T:MODIFIER:downstream_gene_variant;RABGAP1L:ENST00000347255.6:c.*2849C>T:MODIFIER:down…	0.142857	0.166667	0	0	0.5	0	1	0.8	0
ARPC5 - chr1:183635770 A>G	rs2767305	ARPC5:ENST00000294742.6:c.-111T>C:MODIFIER:upstream_gene_variant;RGL1:ENST00000304685.8:c.-106388A>G:MODIFIER:upstream_gene_variant;ARPC5:ENST00000359856.10:c.-111T>C:MODIFIER:upstream_gene_variant;ARPC5:ENST00000462965.1:n.-1812T>C:MODIFIER:upstream_gene_variant;ARPC5:ENST00000367534.5:c.-111T>C:MODIFIER:upstream_gene_variant;ARPC5:ENST00000602490.1:n.-2461T>C:MODIFIER:upstream_gene_variant;ARPC…	0.214286	0.666667	0	0	0	0.5	0	0.8	0
IVNS1ABP - chr1:185300342 CCCTATGCCAAAAGTGAGAGATGAGAATTTCTAACATCCTGAAGTTACGAGGAAAAAGCTAAATAGGGGTTGCTCCTGCAACATAATGCGCTTA>C	.	IVNS1ABP:ENST00000367498.7:c.1242+2_1243delTAAGCGCATTATGTTGCAGGAGCAACCCCTATTTAGCTTTTTCCTCGTAACTTCAGGATGTTAGAAATTCTCATCTCTCACTTTTGGCATAGG:HIGH:frameshift_variant&splice_acceptor_variant&splice_donor_variant&splice_region_variant&intron_variant;IVNS1ABP:ENST00000480769.5:n.1442+2_1443delTAAGCGCATTATGTTGCAGGAGCAACCCCTATTTAGCTTTTTCCTCGTAACTTCAGGATGTTAGAAATTCTCATCTCTCACTTTTGGCATAGG:HIGH:splice_accepto…	0.0714286	0.666667	0	0	0.5	1	1	0.8	0
IVNS1ABP - chr1:185308873 AACCTATTTAAAAAAAAAGTTACTTATGATACCAAAGCCTTAAAACACACTTAATTTAAATATATGTAGCAAGACTTGGAATTTTCTGAAGATATTCCCTAATTATATGGTTTACTTCAAATGTACTT>A	.	IVNS1ABP:ENST00000367498.7:c.281+3_283del:HIGH:frameshift_variant&splice_acceptor_variant&splice_region_variant&intron_variant;IVNS1ABP:ENST00000367497.1:c.281+3_283del:HIGH:frameshift_variant&splice_acceptor_variant&splice_region_variant&intron_variant;IVNS1ABP:ENST00000459929.5:n.848+3_850del:HIGH:splice_acceptor_variant&splice_region_variant&intron_variant&non_coding_transcript_exon_variant;IV…	0.142857	0.833333	0	0	0.5	0.5	1	0.8	0
TROVE2 - chr1:193085024 G>A	rs10921309	TROVE2:ENST00000432079.5:c.*293G>A:MODIFIER:3_prime_UTR_variant;TROVE2:ENST00000367446.7:c.*293G>A:MODIFIER:3_prime_UTR_variant;TROVE2:ENST00000367443.5:c.*22G>A:MODIFIER:3_prime_UTR_variant;TROVE2:ENST00000367441.1:c.*293G>A:MODIFIER:downstream_gene_variant;TROVE2:ENST00000400968.6:c.*293G>A:MODIFIER:downstream_gene_variant;TROVE2:ENST00000367444.7:c.1543+367G>A:MODIFIER:intron_variant;TROVE2:EN…	0.0714286	0.5	0	0	0.5	0	0.5	0.8	0
KDM5B - chr1:202764110 C>T	rs3196669	KDM5B:ENST00000367264.6:c.855G>A:LOW:synonymous_variant;KDM5B:ENST00000367265.7:c.747G>A:LOW:synonymous_variant;KDM5B:ENST00000235790.8:c.273G>A:LOW:synonymous_variant;KDM5B:ENST00000602511.1:c.*10610G>A:MODIFIER:downstream_gene_variant;RP11-480I12.2:ENST00000430450.2:n.*3119G>A:MODIFIER:downstream_gene_variant	0.0714286	0.5	0	0	0	1	0	0.8	0
MAPKAPK2 - chr1:206731917 AAGGTGAGGGGCACCACTGGGTGAGAGGGGCTCCAGGTGGGGTGGGCGGCTTGCGGGGAGTGCCCAGGTGTGAGGCGTGGTGCTGGTAGGGGAGAGCTTGATTCTGCCTCTCTCATCCC>A	.	MAPKAPK2:ENST00000294981.8:c.1059+2_1060del:HIGH:frameshift_variant&splice_acceptor_variant&splice_donor_variant&splice_region_variant&intron_variant;MAPKAPK2:ENST00000367103.3:c.1059+2_1059+119del:HIGH:splice_donor_variant&splice_region_variant&intron_variant;MAPKAPK2:ENST00000493447.1:n.*2448_*2565del:MODIFIER:downstream_gene_variant;MAPKAPK2:ENST00000479009.1:n.554_671del:MODIFIER:non_coding_t…	0.214286	0.333333	0	0	0.5	0.5	1	0.8	0
CD46 - chr1:207794374 T>C	rs7144	CD46:ENST00000322875.8:c.*783T>C:MODIFIER:3_prime_UTR_variant;CD46:ENST00000322918.9:c.*779T>C:MODIFIER:3_prime_UTR_variant;CD46:ENST00000354848.5:c.*783T>C:MODIFIER:3_prime_UTR_variant;CD46:ENST00000357714.5:c.*783T>C:MODIFIER:3_prime_UTR_variant;CD46:ENST00000358170.6:c.*897T>C:MODIFIER:3_prime_UTR_variant;CD46:ENST00000367041.5:c.*897T>C:MODIFIER:3_prime_UTR_variant;CD46:ENST00000367042.5:c.*8…	0.0714286	0.833333	0	0	0	0.5	0.5	0.8	0
RCOR3 - chr1:211315845 T>G	rs3855878	RCOR3:ENST00000367005.8:c.*2077T>G:MODIFIER:3_prime_UTR_variant;RCOR3:ENST00000367006.8:c.*2186T>G:MODIFIER:downstream_gene_variant;RCOR3:ENST00000526255.1:n.*2006T>G:MODIFIER:downstream_gene_variant;RCOR3:ENST00000419091.6:c.*2077T>G:MODIFIER:downstream_gene_variant;RCOR3:ENST00000452621.6:c.*2851T>G:MODIFIER:downstream_gene_variant;RCOR3:ENST00000528926.5:c.*20156T>G:MODIFIER:downstream_gene_va…	0.0714286	0.166667	0	0	0.5	0	1	0.8	0
PPP2R5A - chr1:212357067 CAGGTATGATGTTTTCAGTGAAGCCTTTACTTTACACTAGTATTTCTTTCCTATTTTAGTTTTGACATTTCTCTAAATGTCTTTTTTT>C	.	PPP2R5A:ENST00000261461.6:c.1098+3_1100delATGATGTTTTCAGTGAAGCCTTTACTTTACACTAGTATTTCTTTCCTATTTTAGTTTTGACATTTCTCTAAATGTCTTTTTTTAGGT:HIGH:frameshift_variant&splice_acceptor_variant&splice_region_variant&intron_variant;PPP2R5A:ENST00000537030.3:c.927+3_929delATGATGTTTTCAGTGAAGCCTTTACTTTACACTAGTATTTCTTTCCTATTTTAGTTTTGACATTTCTCTAAATGTCTTTTTTTAGGT:HIGH:frameshift_variant&splice_acceptor_variant&splice_r…	0.0714286	0.5	0	0	0.5	1	0.5	0.8	0
RAB3GAP2 - chr1:220253734 G>A	rs879172462	RAB3GAP2:ENST00000358951.6:c.115+18489C>T:MODIFIER:intron_variant;RAB3GAP2:ENST00000237724.9:n.192+18489C>T:MODIFIER:intron_variant;RAB3GAP2:ENST00000475769.1:n.115+18489C>T:MODIFIER:intron_variant;RAB3GAP2:ENST00000478976.1:n.291+17423C>T:MODIFIER:intron_variant;RAB3GAP2:ENST00000474178.1:c.115+18489C>T:MODIFIER:intron_variant	0.142857	0.333333	0	0	0.5	0.5	1	0.8	0
RAB3GAP2 - chr1:220253969 T>C	rs17026929	RAB3GAP2:ENST00000358951.6:c.115+18254A>G:MODIFIER:intron_variant;RAB3GAP2:ENST00000237724.9:n.192+18254A>G:MODIFIER:intron_variant;RAB3GAP2:ENST00000475769.1:n.115+18254A>G:MODIFIER:intron_variant;RAB3GAP2:ENST00000478976.1:n.291+17188A>G:MODIFIER:intron_variant;RAB3GAP2:ENST00000474178.1:c.115+18254A>G:MODIFIER:intron_variant	0.214286	0.333333	0	0	0.5	0.5	1	0.8	0
CAPN2 - chr1:223708910 A>G	rs2404356	CAPN2:ENST00000295006.5:c.-3731A>G:MODIFIER:upstream_gene_variant;CAPN2:ENST00000433674.6:c.3+7079A>G:MODIFIER:intron_variant;CAPN2:ENST00000434648.5:c.3+7079A>G:MODIFIER:intron_variant	0.142857	0.666667	0	0	0.5	0	0.5	0.8	0
WDR26 - chr1:224388129 C>CT	rs397831363;rs5781364	WDR26:ENST00000414423.6:c.*1705dupA:MODIFIER:3_prime_UTR_variant;WDR26:ENST00000486652.5:c.*36518dupA:MODIFIER:downstream_gene_variant;WDR26:ENST00000480676.2:c.*3-1628dupA:MODIFIER:intron_variant	0.214286	0.5	0	0	0.5	1	0.5	0.8	0
LBR - chr1:225423959 C>T	rs1056607	LBR:ENST00000272163.8:c.117G>A:LOW:synonymous_variant;LBR:ENST00000425080.1:c.117G>A:LOW:synonymous_variant;LBR:ENST00000421383.1:c.117G>A:LOW:synonymous_variant;LBR:ENST00000338179.6:c.117G>A:LOW:synonymous_variant;LBR:ENST00000487054.1:n.-4597G>A:MODIFIER:upstream_gene_variant;LBR:ENST00000488632.1:n.-1532G>A:MODIFIER:upstream_gene_variant	0.142857	0.666667	0	0	0.5	1	1	0.8	0
TMEM63A - chr1:225862350 TCCTGCCACAAGACACATCCCATTGGGATGACGTGGCCCCATGCTGGTATCTGGGGCACCCCGATGCCAATGCCTCTGCTCCCAGCCGGGGGGTGGGACCCTTA>T	.	TMEM63A:ENST00000366835.7:c.951+2_952del:HIGH:frameshift_variant&splice_acceptor_variant&splice_donor_variant&splice_region_variant&intron_variant;TMEM63A:ENST00000537914.5:c.-28+2_-27del:HIGH:splice_acceptor_variant&splice_donor_variant&splice_region_variant&5_prime_UTR_variant&intron_variant;TMEM63A:ENST00000474478.5:n.2718+2_2719del:HIGH:splice_acceptor_variant&splice_donor_variant&splice_regi…	0.214286	0.666667	0	0	0.5	1	1	0.8	0
CDC42BPA - chr1:227119939 TAAAAACAAAA>T	.	CDC42BPA:ENST00000366767.7:c.1514-12_1514-3delTTTTGTTTTT:LOW:splice_region_variant&intron_variant;CDC42BPA:ENST00000366769.7:c.1514-12_1514-3delTTTTGTTTTT:LOW:splice_region_variant&intron_variant;CDC42BPA:ENST00000366764.6:c.1514-12_1514-3delTTTTGTTTTT:LOW:splice_region_variant&intron_variant;CDC42BPA:ENST00000334218.9:c.1514-12_1514-3delTTTTGTTTTT:LOW:splice_region_variant&intron_variant;CDC42BP…	0.0714286	0.5	0	0	0.5	1	0.5	0.8	0
LYST - chr1:235730943 TCTGTTGAGGAGAAAAGTAAATATTATCTTTATCTAATGACCATAGTTCTCTGCTATATTTATATGTTGAGTCAAGAAGCCACTATTAC>T	.	LYST:ENST00000473037.5:n.3937+1_3938-1delGTAATAGTGGCTTCTTGACTCAACATATAAATATAGCAGAGAACTATGGTCATTAGATAAAGATAATATTTACTTTTCTCCTCAACAG:HIGH:splice_acceptor_variant&splice_donor_variant&splice_region_variant&intron_variant;LYST:ENST00000389793.6:c.8947+1_8948-1delGTAATAGTGGCTTCTTGACTCAACATATAAATATAGCAGAGAACTATGGTCATTAGATAAAGATAATATTTACTTTTCTCCTCAACAG:HIGH:splice_acceptor_variant&splice_donor_variant&sp…	0.0714286	0.166667	0	0	0	0	0	0.8	0
LYST - chr1:235773798 A>AAAG	.	LYST:ENST00000489585.5:n.6335+43_6335+44insCTT:MODIFIER:intron_variant;LYST:ENST00000389793.6:c.5784+43_5784+44insCTT:MODIFIER:intron_variant;LYST:ENST00000389794.7:c.*1208+43_*1208+44insCTT:MODIFIER:intron_variant	0.0714286	0.166667	0	0	0.5	1	1	0.8	0
LYST - chr1:235773801 TTA>T	.	LYST:ENST00000489585.5:n.6335+39_6335+40delTA:MODIFIER:intron_variant;LYST:ENST00000389793.6:c.5784+39_5784+40delTA:MODIFIER:intron_variant;LYST:ENST00000389794.7:c.*1208+39_*1208+40delTA:MODIFIER:intron_variant	0.0714286	0.166667	0	0	0.5	1	1	0.8	0
LYST - chr1:235773805 CA>C	.	LYST:ENST00000489585.5:n.6335+36delT:MODIFIER:intron_variant;LYST:ENST00000389793.6:c.5784+36delT:MODIFIER:intron_variant;LYST:ENST00000389794.7:c.*1208+36delT:MODIFIER:intron_variant	0.0714286	0.166667	0	0	0.5	1	1	0.8	0
LYST - chr1:235773809 ATAAAAAATGGAAAAAAAGTACATATT>A	.	LYST:ENST00000489585.5:n.6335+7_6335+32delAATATGTACTTTTTTTCCATTTTTTA:LOW:splice_region_variant&intron_variant;LYST:ENST00000389793.6:c.5784+7_5784+32delAATATGTACTTTTTTTCCATTTTTTA:LOW:splice_region_variant&intron_variant;LYST:ENST00000389794.7:c.*1208+7_*1208+32delAATATGTACTTTTTTTCCATTTTTTA:LOW:splice_region_variant&intron_variant	0.0714286	0.166667	0	0	0.5	1	1	0.8	0
LYST - chr1:235773838 A>ACCT	.	LYST:ENST00000489585.5:n.6335+3_6335+4insAGG:LOW:splice_region_variant&intron_variant;LYST:ENST00000389793.6:c.5784+3_5784+4insAGG:LOW:splice_region_variant&intron_variant;LYST:ENST00000389794.7:c.*1208+3_*1208+4insAGG:LOW:splice_region_variant&intron_variant	0.0714286	0.166667	0	0	0.5	1	1	0.8	0
LYST - chr1:235773840 GC>G	.	LYST:ENST00000489585.5:n.6335+1delG:HIGH:splice_donor_variant&intron_variant;LYST:ENST00000389793.6:c.5784+1delG:HIGH:splice_donor_variant&intron_variant;LYST:ENST00000389794.7:c.*1208+1delG:HIGH:splice_donor_variant&intron_variant	0.0714286	0.166667	0	0	0.5	1	1	0.8	0
LGALS8 - chr1:236548286 G>A	rs1160	LGALS8:ENST00000341872.10:c.*125G>A:MODIFIER:3_prime_UTR_variant;LGALS8:ENST00000450372.6:c.*125G>A:MODIFIER:3_prime_UTR_variant;LGALS8:ENST00000366584.8:c.*125G>A:MODIFIER:3_prime_UTR_variant;LGALS8:ENST00000526589.5:c.*125G>A:MODIFIER:3_prime_UTR_variant;LGALS8:ENST00000416919.6:c.*125G>A:MODIFIER:3_prime_UTR_variant;LGALS8:ENST00000323938.10:c.*125G>A:MODIFIER:3_prime_UTR_variant;LGALS8:ENST00…	0.0714286	0.333333	0	0	0.5	1	1	0.8	0
LGALS8 - chr1:236548582 G>T	rs1041940	LGALS8:ENST00000341872.10:c.*421G>T:MODIFIER:3_prime_UTR_variant;LGALS8:ENST00000450372.6:c.*421G>T:MODIFIER:3_prime_UTR_variant;LGALS8:ENST00000366584.8:c.*421G>T:MODIFIER:3_prime_UTR_variant;LGALS8:ENST00000526589.5:c.*421G>T:MODIFIER:3_prime_UTR_variant;LGALS8:ENST00000416919.6:c.*421G>T:MODIFIER:3_prime_UTR_variant;LGALS8:ENST00000323938.10:c.*421G>T:MODIFIER:3_prime_UTR_variant;LGALS8:ENST00…	0.142857	0.333333	0	0	1	1	1	0.8	0
LGALS8 - chr1:236548586 C>T	rs1041941	LGALS8:ENST00000341872.10:c.*425C>T:MODIFIER:3_prime_UTR_variant;LGALS8:ENST00000450372.6:c.*425C>T:MODIFIER:3_prime_UTR_variant;LGALS8:ENST00000366584.8:c.*425C>T:MODIFIER:3_prime_UTR_variant;LGALS8:ENST00000526589.5:c.*425C>T:MODIFIER:3_prime_UTR_variant;LGALS8:ENST00000416919.6:c.*425C>T:MODIFIER:3_prime_UTR_variant;LGALS8:ENST00000323938.10:c.*425C>T:MODIFIER:3_prime_UTR_variant;LGALS8:ENST00…	0.142857	0.333333	0	0	1	0.5	1	0.8	0
LGALS8 - chr1:236548651 T>A	rs1041942	LGALS8:ENST00000341872.10:c.*490T>A:MODIFIER:3_prime_UTR_variant;LGALS8:ENST00000450372.6:c.*490T>A:MODIFIER:3_prime_UTR_variant;LGALS8:ENST00000366584.8:c.*490T>A:MODIFIER:3_prime_UTR_variant;LGALS8:ENST00000526589.5:c.*490T>A:MODIFIER:3_prime_UTR_variant;LGALS8:ENST00000416919.6:c.*490T>A:MODIFIER:3_prime_UTR_variant;LGALS8:ENST00000323938.10:c.*490T>A:MODIFIER:3_prime_UTR_variant;LGALS8:ENST00…	0.0714286	0.5	0	0	1	1	1	0.8	0
LGALS8 - chr1:236548656 A>C	rs1041943	LGALS8:ENST00000341872.10:c.*495A>C:MODIFIER:3_prime_UTR_variant;LGALS8:ENST00000450372.6:c.*495A>C:MODIFIER:3_prime_UTR_variant;LGALS8:ENST00000366584.8:c.*495A>C:MODIFIER:3_prime_UTR_variant;LGALS8:ENST00000526589.5:c.*495A>C:MODIFIER:3_prime_UTR_variant;LGALS8:ENST00000416919.6:c.*495A>C:MODIFIER:3_prime_UTR_variant;LGALS8:ENST00000323938.10:c.*495A>C:MODIFIER:3_prime_UTR_variant;LGALS8:ENST00…	0.0714286	0.5	0	0	1	1	1	0.8	0
LGALS8 - chr1:236548681 C>T	rs1041944	LGALS8:ENST00000341872.10:c.*520C>T:MODIFIER:3_prime_UTR_variant;LGALS8:ENST00000450372.6:c.*520C>T:MODIFIER:3_prime_UTR_variant;LGALS8:ENST00000366584.8:c.*520C>T:MODIFIER:3_prime_UTR_variant;LGALS8:ENST00000526589.5:c.*520C>T:MODIFIER:3_prime_UTR_variant;LGALS8:ENST00000416919.6:c.*520C>T:MODIFIER:3_prime_UTR_variant;LGALS8:ENST00000323938.10:c.*520C>T:MODIFIER:3_prime_UTR_variant;LGALS8:ENST00…	0.0714286	0.5	0	0	0.5	0	1	0.8	0
LGALS8 - chr1:236548860 C>CA	rs1481898853	LGALS8:ENST00000341872.10:c.*705dupA:MODIFIER:3_prime_UTR_variant;LGALS8:ENST00000450372.6:c.*705dupA:MODIFIER:3_prime_UTR_variant;LGALS8:ENST00000366584.8:c.*705dupA:MODIFIER:3_prime_UTR_variant;LGALS8:ENST00000526589.5:c.*705dupA:MODIFIER:3_prime_UTR_variant;LGALS8:ENST00000416919.6:c.*705dupA:MODIFIER:3_prime_UTR_variant;LGALS8:ENST00000323938.10:c.*705dupA:MODIFIER:3_prime_UTR_variant;LGALS8:…	0.0714286	0.333333	0	0	0	1	0.5	0.8	0
LGALS8 - chr1:236549557 C>T	rs8698	LGALS8:ENST00000450372.6:c.*1396C>T:MODIFIER:3_prime_UTR_variant;LGALS8:ENST00000366584.8:c.*1396C>T:MODIFIER:3_prime_UTR_variant;HEATR1:ENST00000366582.7:c.*1345G>A:MODIFIER:3_prime_UTR_variant;LGALS8:ENST00000526589.5:c.*1396C>T:MODIFIER:3_prime_UTR_variant;LGALS8:ENST00000416919.6:c.*1396C>T:MODIFIER:3_prime_UTR_variant;LGALS8:ENST00000341872.10:c.*1396C>T:MODIFIER:downstream_gene_variant;LGAL…	0.0714286	0.333333	0	0	0.5	0	1	0.8	0
LGALS8 - chr1:236550256 G>A	rs1803919	LGALS8:ENST00000450372.6:c.*2095G>A:MODIFIER:3_prime_UTR_variant;LGALS8:ENST00000366584.8:c.*2095G>A:MODIFIER:3_prime_UTR_variant;HEATR1:ENST00000366582.7:c.*646C>T:MODIFIER:3_prime_UTR_variant;LGALS8:ENST00000526589.5:c.*2095G>A:MODIFIER:3_prime_UTR_variant;LGALS8:ENST00000416919.6:c.*2095G>A:MODIFIER:3_prime_UTR_variant;LGALS8:ENST00000341872.10:c.*2095G>A:MODIFIER:downstream_gene_variant;LGALS…	0.142857	0.5	0	0	0.5	1	1	0.8	0
LGALS8 - chr1:236550764 A>C	rs6989	LGALS8:ENST00000450372.6:c.*2603A>C:MODIFIER:3_prime_UTR_variant;LGALS8:ENST00000366584.8:c.*2603A>C:MODIFIER:3_prime_UTR_variant;HEATR1:ENST00000366582.7:c.*138T>G:MODIFIER:3_prime_UTR_variant;LGALS8:ENST00000526589.5:c.*2603A>C:MODIFIER:3_prime_UTR_variant;LGALS8:ENST00000416919.6:c.*2603A>C:MODIFIER:3_prime_UTR_variant;HEATR1:ENST00000366581.6:c.*138T>G:MODIFIER:3_prime_UTR_variant;RP11-385F5.…	0.142857	0.333333	0	0	0	0.5	1	0.8	0
LGALS8 - chr1:236551409 TC>T	rs3835675	LGALS8:ENST00000450372.6:c.*3249delC:MODIFIER:3_prime_UTR_variant;LGALS8:ENST00000526589.5:c.*3249delC:MODIFIER:3_prime_UTR_variant;LGALS8:ENST00000416919.6:c.*3249delC:MODIFIER:3_prime_UTR_variant;RP11-385F5.4:ENST00000433131.1:n.-1130delG:MODIFIER:upstream_gene_variant;LGALS8:ENST00000341872.10:c.*3249delC:MODIFIER:downstream_gene_variant;LGALS8:ENST00000366584.8:c.*3249delC:MODIFIER:downstream…	0.142857	0.333333	0	0	0	0	1	0.8	0
LGALS8 - chr1:236551447 T>C	rs1042275	LGALS8:ENST00000450372.6:c.*3286T>C:MODIFIER:3_prime_UTR_variant;LGALS8:ENST00000526589.5:c.*3286T>C:MODIFIER:3_prime_UTR_variant;LGALS8:ENST00000416919.6:c.*3286T>C:MODIFIER:3_prime_UTR_variant;RP11-385F5.4:ENST00000433131.1:n.-1167A>G:MODIFIER:upstream_gene_variant;LGALS8:ENST00000341872.10:c.*3286T>C:MODIFIER:downstream_gene_variant;LGALS8:ENST00000366584.8:c.*3286T>C:MODIFIER:downstream_gene_…	0.0714286	0.333333	0	0	0	0.5	1	0.8	0
LGALS8 - chr1:236551616 T>C	rs2540	LGALS8:ENST00000450372.6:c.*3455T>C:MODIFIER:3_prime_UTR_variant;LGALS8:ENST00000526589.5:c.*3455T>C:MODIFIER:3_prime_UTR_variant;LGALS8:ENST00000416919.6:c.*3455T>C:MODIFIER:3_prime_UTR_variant;RP11-385F5.4:ENST00000433131.1:n.-1336A>G:MODIFIER:upstream_gene_variant;LGALS8:ENST00000341872.10:c.*3455T>C:MODIFIER:downstream_gene_variant;LGALS8:ENST00000366584.8:c.*3455T>C:MODIFIER:downstream_gene_…	0.142857	0.666667	0	0	1	1	1	0.8	0
SDCCAG8 - chr1:243307881 AAGGTGAGTACCCATAAACGATAGTAGTAGTTAACATTATGATGATTCATTTTAAAGTCATGTAATTTTACCTGGCCATTTTCTAGAATTTTTTCACCCTCTTTTT>A	.	SDCCAG8:ENST00000366541.7:c.741-104_741del:HIGH:frameshift_variant&splice_acceptor_variant&splice_region_variant&intron_variant;SDCCAG8:ENST00000435549.1:c.81-104_81del:HIGH:frameshift_variant&splice_acceptor_variant&splice_region_variant&intron_variant;SDCCAG8:ENST00000463012.1:n.100+2_101del:HIGH:splice_acceptor_variant&splice_donor_variant&splice_region_variant&intron_variant&non_coding_transc…	0.142857	0.166667	0	0	1	0	0.5	0.8	0
SMYD3 - chr1:245749538 C>T	rs8025	SMYD3:ENST00000490107.5:c.*25G>A:MODIFIER:3_prime_UTR_variant;SMYD3:ENST00000630181.2:c.*25G>A:MODIFIER:3_prime_UTR_variant;SMYD3:ENST00000366516.5:n.1667G>A:MODIFIER:non_coding_transcript_exon_variant;SMYD3:ENST00000366517.5:n.1176G>A:MODIFIER:non_coding_transcript_exon_variant;SMYD3:ENST00000483072.5:n.279G>A:MODIFIER:non_coding_transcript_exon_variant;SMYD3:ENST00000482592.5:n.318G>A:MODIFIER:…	0.0714286	0.666667	0	0	0	0.5	0	0.8	0
CNST - chr1:246666440 T>C	rs1135644	CNST:ENST00000366513.8:c.*535T>C:MODIFIER:3_prime_UTR_variant	0.142857	0.5	0	0	0.5	1	1	0.8	0
CNST - chr1:246666991 A>G	rs3795471	CNST:ENST00000366513.8:c.*1086A>G:MODIFIER:3_prime_UTR_variant	0.285714	0.333333	0	0	1	0	1	0.8	0
GCSAML - chr1:247574626 A>T	rs12401701	GCSAML:ENST00000366488.4:c.*244A>T:MODIFIER:3_prime_UTR_variant;GCSAML:ENST00000527084.5:c.*244A>T:MODIFIER:3_prime_UTR_variant;GCSAML:ENST00000527541.5:c.*244A>T:MODIFIER:3_prime_UTR_variant;GCSAML:ENST00000366491.6:c.*244A>T:MODIFIER:3_prime_UTR_variant;GCSAML:ENST00000366489.5:c.*244A>T:MODIFIER:3_prime_UTR_variant;GCSAML:ENST00000536561.5:c.*244A>T:MODIFIER:3_prime_UTR_variant;GCSAML:ENST0000…	0	0.666667	0	0	0	0.5	0	0.8	0
TRIM58 - chr1:247877880 T>G	rs10888263	TRIM58:ENST00000366481.3:c.*1391T>G:MODIFIER:3_prime_UTR_variant	0.214286	0.333333	0	0	0.5	0	0.5	0.8	0
KIDINS220 - chr2:8730684 A>G	rs6431959	KIDINS220:ENST00000256707.7:c.*36T>C:MODIFIER:3_prime_UTR_variant;KIDINS220:ENST00000488729.5:c.*5241T>C:MODIFIER:3_prime_UTR_variant;KIDINS220:ENST00000473731.5:c.*36T>C:MODIFIER:3_prime_UTR_variant;KIDINS220:ENST00000436566.2:n.-3467T>C:MODIFIER:upstream_gene_variant;KIDINS220:ENST00000471685.1:n.*2925T>C:MODIFIER:downstream_gene_variant;KIDINS220:ENST00000489024.5:c.*1269T>C:MODIFIER:downstrea…	0.0714286	0.666667	0	0	0	1	1	0.8	0
HPCAL1 - chr2:10426956 A>G	rs1042953	HPCAL1:ENST00000307845.7:c.*135A>G:MODIFIER:3_prime_UTR_variant;HPCAL1:ENST00000419810.6:c.*3358A>G:MODIFIER:3_prime_UTR_variant;HPCAL1:ENST00000381765.7:c.*135A>G:MODIFIER:3_prime_UTR_variant;HPCAL1:ENST00000620771.4:c.*135A>G:MODIFIER:3_prime_UTR_variant;HPCAL1:ENST00000613496.4:c.*135A>G:MODIFIER:3_prime_UTR_variant;HPCAL1:ENST00000422133.1:c.*233A>G:MODIFIER:3_prime_UTR_variant;HPCAL1:ENST000…	0.285714	0.5	0	0	0.5	1	1	0.8	0
ODC1 - chr2:10443571 GCTGGGGTAAAATAAAGAGACGAGACACTGTGTCTTAGTATTTCTTAAAATAATAGCAAACACTAGGAGAAAGCCTGTAAAACTCAAACTGTTCAATGTCTTGACCTCTAGCTATCCCACCAAAATCTCAC>G	.	ODC1:ENST00000234111.8:c.584+1_585-1del:HIGH:splice_acceptor_variant&splice_donor_variant&splice_region_variant&intron_variant;ODC1:ENST00000405333.5:c.584+1_585-1del:HIGH:splice_acceptor_variant&splice_donor_variant&splice_region_variant&intron_variant;RP11-320M2.1:ENST00000553181.5:n.-5122_-4993del:MODIFIER:upstream_gene_variant;ODC1:ENST00000443218.1:c.*843_*972del:MODIFIER:downstream_gene_var…	0.285714	0.833333	0	0	1	0.5	1	0.8	0
ROCK2 - chr2:11182952 CTA>C	rs370201393;rs397842805;rs4027163;rs72155628;rs757431672	ROCK2:ENST00000315872.10:c.*483_*484delTA:MODIFIER:3_prime_UTR_variant;ROCK2:ENST00000616279.4:c.*483_*484delTA:MODIFIER:3_prime_UTR_variant;PQLC3:ENST00000295083.7:c.*5125_*5126delTA:MODIFIER:downstream_gene_variant;ROCK2:ENST00000401753.5:c.*483_*484delTA:MODIFIER:downstream_gene_variant;PQLC3:ENST00000441908.6:c.*5125_*5126delTA:MODIFIER:downstream_gene_variant;PQLC3:ENST00000402361.5:c.*7977_…	0.142857	0.166667	0	0	0	0.5	0.5	0.8	0
ROCK2 - chr2:11183150 T>C	rs978906	ROCK2:ENST00000315872.10:c.*287A>G:MODIFIER:3_prime_UTR_variant;ROCK2:ENST00000616279.4:c.*287A>G:MODIFIER:3_prime_UTR_variant;PQLC3:ENST00000295083.7:c.*5322T>C:MODIFIER:downstream_gene_variant;ROCK2:ENST00000401753.5:c.*287A>G:MODIFIER:downstream_gene_variant;PQLC3:ENST00000441908.6:c.*5322T>C:MODIFIER:downstream_gene_variant;PQLC3:ENST00000428481.1:c.*22443T>C:MODIFIER:downstream_gene_variant;…	0.285714	0.666667	0	0	0.5	1	0.5	0.8	0
ROCK2 - chr2:11192361 ACTATAAAGAAAAATTAGAAAAAAAAATTAATGTGCTTAAAATGATCTGAACATAACCAATATCGATGGAGCAAGTAATTTATCATTTAC>A	.	ROCK2:ENST00000315872.10:c.3949+1_3950-1delGTAAATGATAAATTACTTGCTCCATCGATATTGGTTATGTTCAGATCATTTTAAGCACATTAATTTTTTTTTCTAATTTTTCTTTATAG:HIGH:splice_acceptor_variant&splice_donor_variant&splice_region_variant&intron_variant;ROCK2:ENST00000616279.4:c.1894+1_1895-1delGTAAATGATAAATTACTTGCTCCATCGATATTGGTTATGTTCAGATCATTTTAAGCACATTAATTTTTTTTTCTAATTTTTCTTTATAG:HIGH:splice_acceptor_variant&splice_donor_varia…	0.142857	0.666667	0	0	0.5	0.5	1	0.8	0
NBAS - chr2:15467718 T>C	rs4668909	NBAS:ENST00000281513.9:c.1964A>G:MODERATE:missense_variant	0.142857	0.5	0	0	0.5	1	0.5	0.8	0
PUM2 - chr2:20283231 GCTGTAAAATAAATTTCAGATACTTCTTTAAACCACCCAGAAAATTCTGTATTTTAAAAATGGTATCTCAACACCAGAAAAATATTATCCTAAAAATGTCAGTTACACTTAC>G	.	PUM2:ENST00000338086.9:c.1435+1_1436-1del:HIGH:splice_acceptor_variant&splice_donor_variant&splice_region_variant&intron_variant;PUM2:ENST00000319801.9:c.1267+1_1268-1del:HIGH:splice_acceptor_variant&splice_donor_variant&splice_region_variant&intron_variant;PUM2:ENST00000440577.5:c.1108+1_1109-1del:HIGH:splice_acceptor_variant&splice_donor_variant&splice_region_variant&intron_variant;PUM2:ENST000…	0.142857	0.666667	0	0	0	0.5	1	0.8	0
FAM228B - chr2:24161554 T>C	rs4665667	FAM228B:ENST00000613899.4:c.324T>C:LOW:synonymous_variant;FAM228B:ENST00000611127.4:c.735T>C:LOW:synonymous_variant;FAM228B:ENST00000615575.4:c.735T>C:LOW:synonymous_variant;FAM228B:ENST00000611138.1:c.-2702T>C:MODIFIER:upstream_gene_variant;AC008073.7:ENST00000428344.1:n.*4330A>G:MODIFIER:downstream_gene_variant;RP11-507M3.1:ENST00000610442.1:c.402-2644T>C:MODIFIER:intron_variant;FAM228B:ENST000…	0.0714286	0.166667	0	0	0	0	1	0.8	0
ITSN2 - chr2:24360329 T>A	rs4332878	ITSN2:ENST00000355123.8:c.-59A>T:MODIFIER:5_prime_UTR_variant;ITSN2:ENST00000406921.7:c.-59A>T:MODIFIER:5_prime_UTR_variant;ITSN2:ENST00000412011.5:c.-59A>T:MODIFIER:5_prime_UTR_variant;ITSN2:ENST00000443927.5:c.-190A>T:MODIFIER:5_prime_UTR_variant;ITSN2:ENST00000361999.7:c.-32247A>T:MODIFIER:upstream_gene_variant;ITSN2:ENST00000407704.1:n.144A>T:MODIFIER:non_coding_transcript_exon_variant	0.214286	0.666667	0	0	0	0.5	1	0.8	0
RAB10 - chr2:26135241 G>C	rs6705	RAB10:ENST00000264710.4:c.*220G>C:MODIFIER:3_prime_UTR_variant;RAB10:ENST00000462003.5:n.*205G>C:MODIFIER:downstream_gene_variant;RAB10:ENST00000473035.1:n.*173G>C:MODIFIER:downstream_gene_variant;RAB10:ENST00000495146.5:n.1186G>C:MODIFIER:non_coding_transcript_exon_variant	0.142857	0.333333	0	0	0.5	0.5	1	0.8	0
RAB10 - chr2:26136446 G>A	rs3177055	RAB10:ENST00000264710.4:c.*1425G>A:MODIFIER:3_prime_UTR_variant;RAB10:ENST00000462003.5:n.*1410G>A:MODIFIER:downstream_gene_variant;RAB10:ENST00000473035.1:n.*1378G>A:MODIFIER:downstream_gene_variant;RAB10:ENST00000495146.5:n.*1099G>A:MODIFIER:downstream_gene_variant;AC011742.3:ENST00000443818.1:n.*3817C>T:MODIFIER:downstream_gene_variant	0.142857	0.166667	0	0	0.5	0.5	1	0.8	0
SNX17 - chr2:27373969 GAGGTGAGGCGCTTGTTCAGCACTGCCCCTTCTTCCCCTACATCCTGGGGTCCTGGGCTTGGAGAATGATTGGAACCAGCCAGTATGATGAGCTGTACTTCTATCCCTATCCCC>G	.	SNX17:ENST00000233575.6:c.432+2_433del:HIGH:frameshift_variant&splice_acceptor_variant&splice_donor_variant&splice_region_variant&intron_variant;SNX17:ENST00000537606.5:c.357+2_358del:HIGH:frameshift_variant&splice_acceptor_variant&splice_donor_variant&splice_region_variant&intron_variant;SNX17:ENST00000440760.5:c.*277+2_*278del:HIGH:splice_acceptor_variant&splice_donor_variant&splice_region_vari…	0.142857	0.833333	0	0	0	1	1	0.8	0
SNX17 - chr2:27375709 TGTGAGTCGGGTTAGGAGGGGGAAGGGCCTGGGTTGGGGGCCCGGCAAGCCTTGAGCTTAGGTATGGGCTGCAGCGGGTCAGGGAGCCAGACAGGTTGGTCAGAGTGAACTCAACCGAATTCCCCTTCCTCTCCCAG>T	.	SNX17:ENST00000233575.6:c.978+3_980del:HIGH:frameshift_variant&splice_acceptor_variant&splice_region_variant&intron_variant;SNX17:ENST00000537606.5:c.903+3_905del:HIGH:frameshift_variant&splice_acceptor_variant&splice_region_variant&intron_variant;SNX17:ENST00000440760.5:c.*823+3_*825del:HIGH:splice_acceptor_variant&splice_region_variant&3_prime_UTR_variant&intron_variant;SNX17:ENST00000453453.1:…	0.0714286	0.666667	0	0	0	1	0.5	0.8	0
YPEL5 - chr2:30148492 T>C	rs7588777	YPEL5:ENST00000379519.7:c.-74T>C:MODIFIER:5_prime_UTR_variant;YPEL5:ENST00000379520.7:c.-135T>C:MODIFIER:5_prime_UTR_variant;AC016907.3:ENST00000455424.1:n.-4688A>G:MODIFIER:upstream_gene_variant;YPEL5:ENST00000482474.1:n.*158T>C:MODIFIER:downstream_gene_variant;YPEL5:ENST00000261353.8:c.-25+1430T>C:MODIFIER:intron_variant;YPEL5:ENST00000402708.5:c.-86+401T>C:MODIFIER:intron_variant;YPEL5:ENST000…	0.142857	0.333333	0	0	0.5	0.5	1	0.8	0
BIRC6 - chr2:32401383 AAGGTATGTTTGAATTTTGAAGTAACAAATTAGTAATTGAAAAAAGATCAGTTGTAAACTTAGGCTTTTCATTTGTTT>A	.	BIRC6:ENST00000421745.6:c.1257+3_1259delATGTTTGAATTTTGAAGTAACAAATTAGTAATTGAAAAAAGATCAGTTGTAAACTTAGGCTTTTCATTTGTTTAGGT:HIGH:frameshift_variant&splice_acceptor_variant&splice_region_variant&intron_variant;BIRC6:ENST00000466527.1:n.554_*45delATGTTTGAATTTTGAAGTAACAAATTAGTAATTGAAAAAAGATCAGTTGTAAACTTAGGCTTTTCATTTGTTTAGGT:LOW:splice_region_variant&non_coding_transcript_exon_variant;BIRC6:ENST00000466527…	0.142857	0.666667	0	0	0	1	0.5	0.8	0
TTC27 - chr2:32630548 A>G	rs2710623	TTC27:ENST00000317907.8:c.114A>G:LOW:synonymous_variant;TTC27:ENST00000448773.5:c.-37A>G:LOW:5_prime_UTR_premature_start_codon_gain_variant;TTC27:ENST00000448773.5:c.-37A>G:MODIFIER:5_prime_UTR_variant;MIR4765:ENST00000585007.1:n.-4707A>G:MODIFIER:upstream_gene_variant;TTC27:ENST00000454690.1:c.88+2168A>G:MODIFIER:intron_variant	0.142857	0.5	0	0	0	1	1	0.8	0
LTBP1 - chr2:33398667 A>G	rs622716	LTBP1:ENST00000418533.6:c.*122A>G:MODIFIER:3_prime_UTR_variant;LTBP1:ENST00000404525.5:c.*122A>G:MODIFIER:3_prime_UTR_variant;LTBP1:ENST00000407925.5:c.*122A>G:MODIFIER:3_prime_UTR_variant;LTBP1:ENST00000404816.6:c.*122A>G:MODIFIER:3_prime_UTR_variant;LTBP1:ENST00000402934.5:c.*122A>G:MODIFIER:3_prime_UTR_variant	0.357143	0.5	0	0	1	1	1	0.8	0
PRKD3 - chr2:37290902 G>C	rs10177176	PRKD3:ENST00000234179.6:c.525C>G:LOW:synonymous_variant;PRKD3:ENST00000443187.1:c.213C>G:LOW:synonymous_variant;PRKD3:ENST00000379066.5:c.525C>G:LOW:synonymous_variant;PRKD3:ENST00000464552.1:n.*2086C>G:MODIFIER:downstream_gene_variant;PRKD3:ENST00000494667.5:n.1024C>G:MODIFIER:non_coding_transcript_exon_variant;PRKD3:ENST00000475912.1:n.61C>G:MODIFIER:non_coding_transcript_exon_variant	0.0714286	0.5	0	0	0	0.5	0.5	0.8	0
HNRNPLL - chr2:38581985 GCTGTTAAGATTGAAAATAATGTAAGTTCAAACTGCATATCCAAAGCATAAATATTTCTTGGGTAGGGTGTTGAAAAAAATATTTAC>G	.	HNRNPLL:ENST00000449105.7:c.729+1_730-1delGTAAATATTTTTTTCAACACCCTACCCAAGAAATATTTATGCTTTGGATATGCAGTTTGAACTTACATTATTTTCAATCTTAACAG:HIGH:splice_acceptor_variant&splice_donor_variant&splice_region_variant&intron_variant;HNRNPLL:ENST00000410076.5:c.714+1_715-1delGTAAATATTTTTTTCAACACCCTACCCAAGAAATATTTATGCTTTGGATATGCAGTTTGAACTTACATTATTTTCAATCTTAACAG:HIGH:splice_acceptor_variant&splice_donor_variant&spli…	0.214286	0.666667	0	0	0.5	1	1	0.8	0
LRPPRC - chr2:43918133 ACTTTAAAACAAAGTTATTCTGTTAAATAAAAACTGGTAATCTTTTCAATATAAAAGTAGGCTAATCTATAACCTAATTATACTGACAACAAAATCTGTTACGATTATGCCAAAAACAATTAC>A	.	LRPPRC:ENST00000260665.11:c.3039+1_3040-1del:HIGH:splice_acceptor_variant&splice_donor_variant&splice_region_variant&intron_variant	0.0714286	0.666667	0	0	0.5	1	1	0.8	0
PPM1B - chr2:44169096 T>G	rs12712912	PPM1B:ENST00000282412.8:c.-193T>G:MODIFIER:5_prime_UTR_variant;PPM1B:ENST00000409432.7:c.-193T>G:MODIFIER:5_prime_UTR_variant;PPM1B:ENST00000378551.6:c.-193T>G:MODIFIER:5_prime_UTR_variant;PPM1B:ENST00000345249.8:c.-194T>G:MODIFIER:5_prime_UTR_variant;PPM1B:ENST00000419807.5:c.-193T>G:MODIFIER:5_prime_UTR_variant;RP11-559M23.1:ENST00000609837.1:n.-237A>C:MODIFIER:upstream_gene_variant;PDSS1P2:ENS…	0.214286	0.5	0	0	0	0.5	0	0.8	0
FBXO11 - chr2:47839499 CCCTTCAAAAACAAAACAGAAACTAGTAAAGCAAATATTCTTATCATCCATAATCATTACTTCTAAAAAAGGATGACATTCCCTTTTTTGTTTCTTGAAAATTCTTTCATTACAAAAAGAAAAGCAACTACAGTTAAAGTTA>C	.	FBXO11:ENST00000403359.7:c.360+2_361del:HIGH:frameshift_variant&splice_acceptor_variant&splice_donor_variant&splice_region_variant&intron_variant;FBXO11:ENST00000402508.5:c.108+2_109del:HIGH:frameshift_variant&splice_acceptor_variant&splice_donor_variant&splice_region_variant&intron_variant;FBXO11:ENST00000424163.2:c.108+2_109del:HIGH:frameshift_variant&splice_acceptor_variant&splice_donor_varian…	0.142857	0.666667	0	0	0.5	0.5	1	0.8	0
RP11-443F4.1-RPL7P13 - chr2:49708836 C>T	rs28623012	RP11-443F4.1-RPL7P13:ENSG00000282828-ENSG00000234253:n.49708836C>T:MODIFIER:intergenic_region	0	0.166667	0	0	0	0	1	0.8	0
PSME4 - chr2:53925942 G>GCTCCAA	.	PSME4:ENST00000404125.5:c.1658+16_1658+17insTTGGAG:MODIFIER:intron_variant;PSME4:ENST00000389993.7:c.1658+16_1658+17insTTGGAG:MODIFIER:intron_variant	0	0.166667	0	0	0	0	1	0.8	0
PSME4 - chr2:53925945 G>T	.	PSME4:ENST00000404125.5:c.1658+14C>A:MODIFIER:intron_variant;PSME4:ENST00000389993.7:c.1658+14C>A:MODIFIER:intron_variant	0	0.166667	0	0	0	0	1	0.8	0
PSME4 - chr2:53925947 T>C	.	PSME4:ENST00000404125.5:c.1658+12A>G:MODIFIER:intron_variant;PSME4:ENST00000389993.7:c.1658+12A>G:MODIFIER:intron_variant	0	0.166667	0	0	0	0	1	0.8	0
PSME4 - chr2:53925950 C>CTTTCTAT	.	PSME4:ENST00000404125.5:c.1658+8_1658+9insATAGAAA:LOW:splice_region_variant&intron_variant;PSME4:ENST00000389993.7:c.1658+8_1658+9insATAGAAA:LOW:splice_region_variant&intron_variant	0	0.166667	0	0	0	0	1	0.8	0
PSME4 - chr2:53925953 GC>G	.	PSME4:ENST00000404125.5:c.1658+5delG:LOW:splice_region_variant&intron_variant;PSME4:ENST00000389993.7:c.1658+5delG:LOW:splice_region_variant&intron_variant	0	0.166667	0	0	0	0	1	0.8	0
PSME4 - chr2:53925956 C>CCAAA	.	PSME4:ENST00000404125.5:c.1658+2_1658+3insTTTG:HIGH:splice_donor_variant&intron_variant;PSME4:ENST00000389993.7:c.1658+2_1658+3insTTTG:HIGH:splice_donor_variant&intron_variant	0	0.166667	0	0	0	0	1	0.8	0
PSME4 - chr2:53925958 C>CAT	.	PSME4:ENST00000404125.5:c.1658_1658+1insAT:HIGH:frameshift_variant&splice_region_variant;PSME4:ENST00000389993.7:c.1658_1658+1insAT:HIGH:frameshift_variant&splice_region_variant	0	0.166667	0	0	0	0	1	0.8	0
RTN4 - chr2:54972421 A>ATGT	rs5831331	RTN4:ENST00000337526.10:c.*732_*734dupACA:MODIFIER:3_prime_UTR_variant;RTN4:ENST00000394609.6:c.*732_*734dupACA:MODIFIER:3_prime_UTR_variant;RTN4:ENST00000405240.5:c.*732_*734dupACA:MODIFIER:3_prime_UTR_variant;RTN4:ENST00000357376.7:c.*732_*734dupACA:MODIFIER:3_prime_UTR_variant;RTN4:ENST00000317610.11:c.*732_*734dupACA:MODIFIER:3_prime_UTR_variant;RTN4:ENST00000357732.8:c.*732_*734dupACA:MODIFI…	0.0714286	0.666667	0	0	0	0	0	0.8	0
RTN4 - chr2:54972902 CAGAT>C	rs10610251;rs67682513;rs757787700	RTN4:ENST00000337526.10:c.*250_*253delATCT:MODIFIER:3_prime_UTR_variant;RTN4:ENST00000394609.6:c.*250_*253delATCT:MODIFIER:3_prime_UTR_variant;RTN4:ENST00000405240.5:c.*250_*253delATCT:MODIFIER:3_prime_UTR_variant;RTN4:ENST00000357376.7:c.*250_*253delATCT:MODIFIER:3_prime_UTR_variant;RTN4:ENST00000317610.11:c.*250_*253delATCT:MODIFIER:3_prime_UTR_variant;RTN4:ENST00000357732.8:c.*250_*253delATCT:…	0.285714	0.833333	0	0	0	0.5	0	0.8	0
USP34 - chr2:61236073 ACTGTAAGAAAAGATAAAGCAAAAAAGCTTCAATCATTTTAAAGTAGTAAATTTTGACAGAATTATTTAAAGTTCATATATTTATTAC>A	.	USP34:ENST00000453734.1:c.1752+1_1753-1delGTAATAAATATATGAACTTTAAATAATTCTGTCAAAATTTACTACTTTAAAATGATTGAAGCTTTTTTGCTTTATCTTTTCTTACAG:HIGH:splice_acceptor_variant&splice_donor_variant&splice_region_variant&intron_variant;USP34:ENST00000398571.6:c.6918+1_6919-1delGTAATAAATATATGAACTTTAAATAATTCTGTCAAAATTTACTACTTTAAAATGATTGAAGCTTTTTTGCTTTATCTTTTCTTACAG:HIGH:splice_acceptor_variant&splice_donor_variant&sp…	0.0714286	0.333333	0	0	0	0.5	0	0.8	0
USP34 - chr2:61236236 TCTAGAATTTAAAAATAATCATTTAAAATTCACACGTAAGATTTTTTTAAAATGTGTAAAATATCTACTATGAAATTTACCAAACTTAC>T	.	USP34:ENST00000453734.1:c.1676+1_1677-1delGTAAGTTTGGTAAATTTCATAGTAGATATTTTACACATTTTAAAAAAATCTTACGTGTGAATTTTAAATGATTATTTTTAAATTCTAG:HIGH:splice_acceptor_variant&splice_donor_variant&splice_region_variant&intron_variant;USP34:ENST00000398571.6:c.6842+1_6843-1delGTAAGTTTGGTAAATTTCATAGTAGATATTTTACACATTTTAAAAAAATCTTACGTGTGAATTTTAAATGATTATTTTTAAATTCTAG:HIGH:splice_acceptor_variant&splice_donor_variant&…	0.142857	0.333333	0	0	0.5	0.5	0.5	0.8	0
SERTAD2 - chr2:64653883 C>G	rs10168760	SERTAD2:ENST00000313349.3:c.-268G>C:MODIFIER:5_prime_UTR_variant;SERTAD2:ENST00000476805.2:n.726-17008G>C:MODIFIER:intron_variant	0.142857	0.5	0	0	0	0.5	1	0.8	0
SERTAD2 - chr2:64653884 G>C	rs10168939	SERTAD2:ENST00000313349.3:c.-269C>G:MODIFIER:5_prime_UTR_variant;SERTAD2:ENST00000476805.2:n.726-17009C>G:MODIFIER:intron_variant	0.142857	0.5	0	0	0	0.5	1	0.8	0
CEP68 - chr2:65086081 C>CAG	rs3052195	CEP68:ENST00000377990.6:c.*2447_*2448insAG:MODIFIER:3_prime_UTR_variant;CEP68:ENST00000260569.4:c.*2447_*2448insAG:MODIFIER:3_prime_UTR_variant;RAB1A:ENST00000409784.7:c.*2411_*2412insCT:MODIFIER:downstream_gene_variant;RAB1A:ENST00000398529.7:c.*2411_*2412insCT:MODIFIER:downstream_gene_variant;RAB1A:ENST00000409892.5:c.*2411_*2412insCT:MODIFIER:downstream_gene_variant;RAB1A:ENST00000409751.1:c.*…	0.142857	0.333333	0	0	0	0	0.5	0.8	0
TIA1 - chr2:70216292 TCTGTTAGACAAAAAACCAAAACAAACAAATCACACTAAGTTATATAAAAATCCTACAAATATTAAGCTTTGCACTTTAAAAATTAATGCCACACAGGGAAGGCTCCCATAC>T	.	TIA1:ENST00000415783.6:c.646+1_647-1del:HIGH:splice_acceptor_variant&splice_donor_variant&splice_region_variant&intron_variant;TIA1:ENST00000433529.6:c.679+1_680-1del:HIGH:splice_acceptor_variant&splice_donor_variant&splice_region_variant&intron_variant;TIA1:ENST00000477415.5:n.370+1_371-1del:HIGH:splice_acceptor_variant&splice_donor_variant&splice_region_variant&intron_variant;TIA1:ENST000004687…	0.0714286	0.5	0	0	0.5	0.5	1	0.8	0
VAMP5 - chr2:85596469 A>AGG	.	VAMP5:ENST00000306384.4:c.*3312_*3313insGG:MODIFIER:downstream_gene_variant;TMEM150A:ENST00000334462.9:c.*2606_*2607insCC:MODIFIER:downstream_gene_variant;TMEM150A:ENST00000306353.7:c.*2606_*2607insCC:MODIFIER:downstream_gene_variant;VAMP5:ENST00000462451.1:n.*3226_*3227insGG:MODIFIER:downstream_gene_variant;TMEM150A:ENST00000431593.5:n.*2079_*2080insCC:MODIFIER:downstream_gene_variant;TMEM150A:E…	0	0.333333	0	0	0.5	0.5	0.5	0.8	0
VAMP5 - chr2:85596472 A>ACGCG	.	VAMP5:ENST00000306384.4:c.*3315_*3316insCGCG:MODIFIER:downstream_gene_variant;TMEM150A:ENST00000334462.9:c.*2603_*2604insCGCG:MODIFIER:downstream_gene_variant;TMEM150A:ENST00000306353.7:c.*2603_*2604insCGCG:MODIFIER:downstream_gene_variant;VAMP5:ENST00000462451.1:n.*3229_*3230insCGCG:MODIFIER:downstream_gene_variant;TMEM150A:ENST00000431593.5:n.*2076_*2077insCGCG:MODIFIER:downstream_gene_variant;…	0	0.333333	0	0	0.5	0.5	0.5	0.8	0
VAMP5 - chr2:85596474 A>ACC	.	VAMP5:ENST00000306384.4:c.*3317_*3318insCC:MODIFIER:downstream_gene_variant;TMEM150A:ENST00000334462.9:c.*2601_*2602insGG:MODIFIER:downstream_gene_variant;TMEM150A:ENST00000306353.7:c.*2601_*2602insGG:MODIFIER:downstream_gene_variant;VAMP5:ENST00000462451.1:n.*3231_*3232insCC:MODIFIER:downstream_gene_variant;TMEM150A:ENST00000431593.5:n.*2074_*2075insGG:MODIFIER:downstream_gene_variant;TMEM150A:E…	0	0.333333	0	0	0.5	0.5	0.5	0.8	0
VAMP5 - chr2:85596476 AG>A	.	VAMP5:ENST00000306384.4:c.*3320delG:MODIFIER:downstream_gene_variant;TMEM150A:ENST00000334462.9:c.*2599delC:MODIFIER:downstream_gene_variant;TMEM150A:ENST00000306353.7:c.*2599delC:MODIFIER:downstream_gene_variant;VAMP5:ENST00000462451.1:n.*3234delG:MODIFIER:downstream_gene_variant;TMEM150A:ENST00000431593.5:n.*2072delC:MODIFIER:downstream_gene_variant;TMEM150A:ENST00000409668.1:c.*2599delC:MODIFI…	0	0.333333	0	0	0.5	0.5	0.5	0.8	0
VAMP5 - chr2:85596480 TA>T	.	VAMP5:ENST00000306384.4:c.*3324delA:MODIFIER:downstream_gene_variant;TMEM150A:ENST00000334462.9:c.*2595delT:MODIFIER:downstream_gene_variant;TMEM150A:ENST00000306353.7:c.*2595delT:MODIFIER:downstream_gene_variant;VAMP5:ENST00000462451.1:n.*3238delA:MODIFIER:downstream_gene_variant;TMEM150A:ENST00000431593.5:n.*2068delT:MODIFIER:downstream_gene_variant;TMEM150A:ENST00000409668.1:c.*2595delT:MODIFI…	0	0.333333	0	0	0.5	0.5	0.5	0.8	0
VAMP5 - chr2:85596482 GTTTTCCTTTGTT>G	.	VAMP5:ENST00000306384.4:c.*3326_*3337delTTTTCCTTTGTT:MODIFIER:downstream_gene_variant;TMEM150A:ENST00000334462.9:c.*2582_*2593delAACAAAGGAAAA:MODIFIER:downstream_gene_variant;TMEM150A:ENST00000306353.7:c.*2582_*2593delAACAAAGGAAAA:MODIFIER:downstream_gene_variant;VAMP5:ENST00000462451.1:n.*3240_*3251delTTTTCCTTTGTT:MODIFIER:downstream_gene_variant;TMEM150A:ENST00000431593.5:n.*2055_*2066delAACAAA…	0	0.333333	0	0	0.5	0.5	0.5	0.8	0
VAMP5 - chr2:85596497 GACTTTACATCCC>G	.	VAMP5:ENST00000306384.4:c.*3341_*3352delACTTTACATCCC:MODIFIER:downstream_gene_variant;TMEM150A:ENST00000334462.9:c.*2567_*2578delGGGATGTAAAGT:MODIFIER:downstream_gene_variant;TMEM150A:ENST00000306353.7:c.*2567_*2578delGGGATGTAAAGT:MODIFIER:downstream_gene_variant;VAMP5:ENST00000462451.1:n.*3255_*3266delACTTTACATCCC:MODIFIER:downstream_gene_variant;TMEM150A:ENST00000431593.5:n.*2040_*2051delGGGATG…	0	0.333333	0	0	0.5	0.5	0.5	0.8	0
RNF181 - chr2:85596511 T>TGGAGC	.	RNF181:ENST00000306368.8:c.87-8_87-7insGGAGC:LOW:splice_region_variant&intron_variant;RNF181:ENST00000461845.1:n.126-8_126-7insGGAGC:LOW:splice_region_variant&intron_variant;RNF181:ENST00000441634.5:c.87-8_87-7insGGAGC:LOW:splice_region_variant&intron_variant;RNF181:ENST00000414390.5:c.87-8_87-7insGGAGC:LOW:splice_region_variant&intron_variant;RNF181:ENST00000443647.5:c.87-8_87-7insGGAGC:LOW:spli…	0	0.333333	0	0	0.5	0.5	1	0.8	0
RNF181 - chr2:85596514 C>G	.	RNF181:ENST00000306368.8:c.87-5C>G:LOW:splice_region_variant&intron_variant;RNF181:ENST00000461845.1:n.126-5C>G:LOW:splice_region_variant&intron_variant;RNF181:ENST00000441634.5:c.87-5C>G:LOW:splice_region_variant&intron_variant;RNF181:ENST00000414390.5:c.87-5C>G:LOW:splice_region_variant&intron_variant;RNF181:ENST00000443647.5:c.87-5C>G:LOW:splice_region_variant&intron_variant;RNF181:ENST0000045…	0	0.333333	0	0	0.5	1	1	0.8	0
RNF181 - chr2:85596516 C>A	.	RNF181:ENST00000306368.8:c.87-3C>A:LOW:splice_region_variant&intron_variant;RNF181:ENST00000461845.1:n.126-3C>A:LOW:splice_region_variant&intron_variant;RNF181:ENST00000441634.5:c.87-3C>A:LOW:splice_region_variant&intron_variant;RNF181:ENST00000414390.5:c.87-3C>A:LOW:splice_region_variant&intron_variant;RNF181:ENST00000443647.5:c.87-3C>A:LOW:splice_region_variant&intron_variant;RNF181:ENST0000045…	0	0.333333	0	0	0.5	1	1	0.8	0
C2orf68 - chr2:85611571 AACCTTAGGAGTAAGAAGTGGTTTTTCCCTATAGAGAAGGGGAGTGCGTTGCAGGAAGAGCGCGCGGGCTGGAGGCAGGCGGGGCGGGCGGCCTC>A	.	C2orf68:ENST00000409734.3:c.229_322delGAGGCCGCCCGCCCCGCCTGCCTCCAGCCCGCGCGCTCTTCCTGCAACGCACTCCCCTTCTCTATAGGGAAAAACCACTTCTTACTCCTAAGGT:HIGH:frameshift_variant;C2orf68:ENST00000478626.1:n.74+3_76delGAGGCCGCCCGCCCCGCCTGCCTCCAGCCCGCGCGCTCTTCCTGCAACGCACTCCCCTTCTCTATAGGGAAAAACCACTTCTTACTCCTAAGGT:HIGH:splice_acceptor_variant&splice_region_variant&intron_variant&non_coding_transcript_exon_variant;USP39:EN…	0.0714286	0.166667	0	0	0.5	0	1	0.8	0
RMND5A - chr2:86775583 G>A	rs13297	RMND5A:ENST00000283632.4:c.*2172G>A:MODIFIER:3_prime_UTR_variant;RMND5A:ENST00000472843.5:n.*2158G>A:MODIFIER:downstream_gene_variant;RMND5A:ENST00000471113.1:n.*1986G>A:MODIFIER:downstream_gene_variant	0.0714286	0.5	0	0	0	0.5	1	0.8	0
RMND5A - chr2:86775905 C>T	rs1049457	RMND5A:ENST00000283632.4:c.*2494C>T:MODIFIER:3_prime_UTR_variant;RMND5A:ENST00000472843.5:n.*2480C>T:MODIFIER:downstream_gene_variant;RMND5A:ENST00000471113.1:n.*2308C>T:MODIFIER:downstream_gene_variant	0.142857	0.666667	0	0	0.5	1	1	0.8	0
RMND5A - chr2:86776074 C>G	rs1049458	RMND5A:ENST00000283632.4:c.*2663C>G:MODIFIER:3_prime_UTR_variant;RMND5A:ENST00000472843.5:n.*2649C>G:MODIFIER:downstream_gene_variant;RMND5A:ENST00000471113.1:n.*2477C>G:MODIFIER:downstream_gene_variant	0.0714286	0.5	0	0	0	0.5	1	0.8	0
- chr2:87076307 C>T	rs1486981180		0	0.166667	0	0	0.5	0	1	0.8	0
ANKRD36C - chr2:95880498 GCCTGAATGGGTTTTAAAACAAAGTGATTAGCACATGATGTATATTGGTATAGGTTATGCAGTTAATAATTAAAAATATAAATGTAAGAGTAATTA>G	.	ANKRD36C:ENST00000456556.5:c.3396+2_3397delTAATTACTCTTACATTTATATTTTTAATTATTAACTGCATAACCTATACCAATATACATCATGTGCTAATCACTTTGTTTTAAAACCCATTCAGG:HIGH:frameshift_variant&splice_acceptor_variant&splice_donor_variant&splice_region_variant&intron_variant;ANKRD36C:ENST00000295246.6:c.1695+2_1696delTAATTACTCTTACATTTATATTTTTAATTATTAACTGCATAACCTATACCAATATACATCATGTGCTAATCACTTTGTTTTAAAACCCATTCAGG:HIGH:frameshift…	0.142857	0.5	0	0	0	0	1	0.8	0
KANSL3 - chr2:96619543 GCCTGAAGGATGTAAGTGGAAGTAATAAAACATGAGGACTACCTGGTTAACAAGCAGGGGGACAAGTCAGTCAGCCAGTGAGGCCTGAACTACGAAGAGCCCACTGTGGGCGGATTGCTGGTGTCTTA>G	.	KANSL3:ENST00000431828.5:c.477+2_478del:HIGH:frameshift_variant&splice_acceptor_variant&splice_donor_variant&splice_region_variant&intron_variant;KANSL3:ENST00000420155.5:c.477+2_478del:HIGH:frameshift_variant&splice_acceptor_variant&splice_donor_variant&splice_region_variant&intron_variant;KANSL3:ENST00000597150.5:c.387-126_387del:HIGH:frameshift_variant&splice_acceptor_variant&splice_region_var…	0.0714286	0.166667	0	0	0	0	1	0.8	0
FHL2-NCK2 - chr2:105707949 C>T	rs336505	FHL2-NCK2:ENSG00000115641-ENSG00000071051:n.105707949C>T:MODIFIER:intergenic_region	0.0714286	0.333333	0	0	0.5	0	1	0.8	0
NCK2 - chr2:105894016 CACACTA>C	rs5833159	NCK2:ENST00000393349.2:c.*841_*846delACACTA:MODIFIER:3_prime_UTR_variant;NCK2:ENST00000451463.6:c.*1010_*1015delACACTA:MODIFIER:3_prime_UTR_variant;NCK2:ENST00000233154.8:c.*841_*846delACACTA:MODIFIER:3_prime_UTR_variant	0.285714	0.333333	0	0	0.5	0	0.5	0.8	0
UXS1 - chr2:106093652 C>T	rs4851917	UXS1:ENST00000409501.7:c.*374G>A:MODIFIER:3_prime_UTR_variant;UXS1:ENST00000409032.5:c.*374G>A:MODIFIER:3_prime_UTR_variant;UXS1:ENST00000283148.11:c.*374G>A:MODIFIER:3_prime_UTR_variant;UXS1:ENST00000473338.1:n.1499G>A:MODIFIER:non_coding_transcript_exon_variant;UXS1:ENST00000497604.1:n.2563G>A:MODIFIER:non_coding_transcript_exon_variant	0.285714	0.333333	0	0	1	0.5	1	0.8	0
LIMS1 - chr2:108686615 C>CA	rs909285903	LIMS1:ENST00000544547.5:c.*2625dupA:MODIFIER:3_prime_UTR_variant;LIMS1:ENST00000393310.5:c.*2625dupA:MODIFIER:3_prime_UTR_variant;LIMS1:ENST00000338045.7:c.*2616_*2617insA:MODIFIER:downstream_gene_variant;LIMS1:ENST00000332345.10:c.*2616_*2617insA:MODIFIER:downstream_gene_variant;LIMS1:ENST00000410093.5:c.*2616_*2617insA:MODIFIER:downstream_gene_variant;LIMS1:ENST00000409441.5:c.*2616_*2617insA:M…	0.214286	0.166667	0	0	1	0.5	1	0.8	0
YWHAZP2 - chr2:126557740 C>G	.	YWHAZP2:ENST00000440317.1:n.423G>C:MODIFIER:non_coding_transcript_exon_variant	0.214286	0.166667	0	0	0.5	0.5	1	0.8	0
YWHAZP2 - chr2:126557750 A>T	.	YWHAZP2:ENST00000440317.1:n.413T>A:MODIFIER:non_coding_transcript_exon_variant	0.214286	0.333333	0	0	0.5	0.5	1	0.8	0
YWHAZP2 - chr2:126557767 A>G	.	YWHAZP2:ENST00000440317.1:n.396T>C:MODIFIER:non_coding_transcript_exon_variant	0.214286	0.333333	0	0	0.5	0.5	1	0.8	0
YWHAZP2 - chr2:126557769 T>C	.	YWHAZP2:ENST00000440317.1:n.394A>G:MODIFIER:non_coding_transcript_exon_variant	0.142857	0.333333	0	0	0.5	0.5	1	0.8	0
- chr2:126557778 T>C	rs1218347179		0.142857	0.333333	0	0	0.5	0.5	1	0.8	0
PTPN18 - chr2:130359308 GGGTGAGGGTTGGGGTCACGGAAGGAGGTGGACTGGGAGTGGCCAGGGGTGGGCCGCAGAATCTCAGTCGTGAATTCGGCCTTCACCA>G	.	PTPN18:ENST00000175756.9:c.279+2_280delTGAGGGTTGGGGTCACGGAAGGAGGTGGACTGGGAGTGGCCAGGGGTGGGCCGCAGAATCTCAGTCGTGAATTCGGCCTTCACCAGG:HIGH:frameshift_variant&splice_acceptor_variant&splice_donor_variant&splice_region_variant&intron_variant;PTPN18:ENST00000428843.5:c.*188+2_*189delTGAGGGTTGGGGTCACGGAAGGAGGTGGACTGGGAGTGGCCAGGGGTGGGCCGCAGAATCTCAGTCGTGAATTCGGCCTTCACCAGG:HIGH:splice_acceptor_variant&splice_d…	0.0714286	0.666667	0	0	0.5	0.5	1	0.8	0
- chr2:131424160 C>T	rs1274329092		0.0714286	0.166667	0	0	0.5	0	1	0.8	0
MGAT5 - chr2:134450642 A>G	rs626540	MGAT5:ENST00000281923.3:c.*1795A>G:MODIFIER:3_prime_UTR_variant;MGAT5:ENST00000409645.5:c.*1795A>G:MODIFIER:3_prime_UTR_variant	0.285714	0.5	0	0	0	1	1	0.8	0
GTDC1 - chr2:144141992 C>A	rs3731958	GTDC1:ENST00000344850.8:c.411G>T:MODERATE:missense_variant;GTDC1:ENST00000409214.5:c.411G>T:MODERATE:missense_variant;GTDC1:ENST00000392867.7:c.411G>T:MODERATE:missense_variant;GTDC1:ENST00000463875.6:c.24G>T:MODERATE:missense_variant;GTDC1:ENST00000241391.9:c.411G>T:MODERATE:missense_variant;GTDC1:ENST00000542155.5:c.411G>T:MODERATE:missense_variant;GTDC1:ENST00000392871.6:c.411G>T:MODERATE:miss…	0.357143	0.666667	0	0	0.5	0.5	0	0.8	0
GPD2 - chr2:156549737 G>A	rs2116665	GPD2:ENST00000310454.10:c.791G>A:MODERATE:missense_variant;GPD2:ENST00000438166.6:c.791G>A:MODERATE:missense_variant;GPD2:ENST00000540309.5:c.791G>A:MODERATE:missense_variant;GPD2:ENST00000409125.8:c.413G>A:MODERATE:missense_variant;GPD2:ENST00000409674.5:c.791G>A:MODERATE:missense_variant;GPD2:ENST00000409861.5:c.791G>A:MODERATE:missense_variant	0.285714	0.5	0	0	0.5	0.5	0.5	0.8	0
GPD2 - chr2:156578998 ACAGGTACTTATAATAAGTGTCTATCTATCTCTCTTTTTTTTTGGCCTATGTAAGTATATTTTTCCATTATTTAATCTTGTGTTC>A	.	GPD2:ENST00000310454.10:c.1880+4_1883delCTTATAATAAGTGTCTATCTATCTCTCTTTTTTTTTGGCCTATGTAAGTATATTTTTCCATTATTTAATCTTGTGTTCCAGGTA:HIGH:splice_acceptor_variant&disruptive_inframe_deletion&splice_region_variant&intron_variant;GPD2:ENST00000438166.6:c.1880+4_1883delCTTATAATAAGTGTCTATCTATCTCTCTTTTTTTTTGGCCTATGTAAGTATATTTTTCCATTATTTAATCTTGTGTTCCAGGTA:HIGH:splice_acceptor_variant&disruptive_inframe_deletion…	0.0714286	0.166667	0	0	0.5	0.5	1	0.8	0
PKP4 - chr2:158621120 GGGTCTGTTGTGTTATCTTTTAAGTACTGGATTTGCTTTTAAGATTTTATTCTTGAAAGCGAGTGTCAGAAGTGTGTATAATAAAGATATTTCTTGGTTTCATTCTTACA>*,G	.	PKP4:ENST00000426248.7:c.412+2_413del:HIGH:frameshift_variant&splice_acceptor_variant&splice_donor_variant&splice_region_variant&intron_variant;PKP4:ENST00000389757.7:c.412+2_413del:HIGH:frameshift_variant&splice_acceptor_variant&splice_donor_variant&splice_region_variant&intron_variant;PKP4:ENST00000389759.7:c.412+2_413del:HIGH:frameshift_variant&splice_acceptor_variant&splice_donor_variant&spli…	0.0714286	0.333333	0	0	0.5	0.5	1	0.8	0
GRB14 - chr2:164497095 GCTAAAGAAATAGGATGGATGAATGCAAAGCTTTGTTTGAGATGACTGCAATTTCATTACATGTCCTTTCCATGTCTATCCGTCTACTCAGTGGCAATGACTATGAACAGACATAC>G	.	GRB14:ENST00000263915.7:c.1294+1_1295-1del:HIGH:splice_acceptor_variant&splice_donor_variant&splice_region_variant&intron_variant;GRB14:ENST00000446413.6:c.1159+1_1160-1del:HIGH:splice_acceptor_variant&splice_donor_variant&splice_region_variant&intron_variant;GRB14:ENST00000488342.5:n.1430+1_1431-1del:HIGH:splice_acceptor_variant&splice_donor_variant&splice_region_variant&intron_variant;GRB14:ENS…	0.0714286	0.333333	0	0	0.5	0.5	1	0.8	0
DYNC1I2 - chr2:171726080 GGGTAATGTTTAGTTGCTAAGATTTTTAGCTTCAATAATGTTAAATTACTTTAAGATTAAGAGTGATAAAAGTTATAACACCATCTTTTTGGGGGGTTTGGTCTTTTTTTGTA>G	.	DYNC1I2:ENST00000340296.8:c.692+1_693-1del:HIGH:splice_acceptor_variant&splice_donor_variant&splice_region_variant&intron_variant;DYNC1I2:ENST00000508530.5:c.692+1_693-1del:HIGH:splice_acceptor_variant&splice_donor_variant&splice_region_variant&intron_variant;DYNC1I2:ENST00000409197.5:c.692+1_693-1del:HIGH:splice_acceptor_variant&splice_donor_variant&splice_region_variant&intron_variant;DYNC1I2:E…	0.0714286	0.5	0	0	0.5	1	1	0.8	0
ITGA6 - chr2:172491122 TGTAAGTATTTTTCAAGAGCTGTGAATATTTGAGAGGATGAGGGGAAGGATTTCTTCAGAACAATGTCTTTTGATGACCATTCTTCTTTTTCTCTCTAG>T	.	ITGA6:ENST00000264107.11:c.2778+1_2779-1delGTAAGTATTTTTCAAGAGCTGTGAATATTTGAGAGGATGAGGGGAAGGATTTCTTCAGAACAATGTCTTTTGATGACCATTCTTCTTTTTCTCTCTAG:HIGH:splice_acceptor_variant&splice_donor_variant&splice_region_variant&intron_variant;ITGA6:ENST00000409532.5:c.2421+1_2422-1delGTAAGTATTTTTCAAGAGCTGTGAATATTTGAGAGGATGAGGGGAAGGATTTCTTCAGAACAATGTCTTTTGATGACCATTCTTCTTTTTCTCTCTAG:HIGH:splice_acceptor_variant&…	0.0714286	0.333333	0	0	0	0.5	0.5	0.8	0
WIPF1 - chr2:174561718 G>GT	.	WIPF1:ENST00000272746.9:c.*382dupA:MODIFIER:3_prime_UTR_variant;WIPF1:ENST00000392547.6:c.*828dupA:MODIFIER:3_prime_UTR_variant;RNU6-5P:ENST00000384238.1:n.-3647dupA:MODIFIER:upstream_gene_variant;WIPF1:ENST00000409891.5:c.*5325dupA:MODIFIER:downstream_gene_variant;WIPF1:ENST00000359761.7:c.*828dupA:MODIFIER:downstream_gene_variant;WIPF1:ENST00000392546.6:c.*828dupA:MODIFIER:downstream_gene_varia…	0.142857	0.333333	0	0	0	0.5	1	0.8	0
- chr2:176200949 T>C	rs879049373		0	0.166667	0	0	0	0.5	0	0.8	0
HNRNPA3 - chr2:177220409 G>A	rs9068	HNRNPA3:ENST00000411529.6:c.*1017G>A:MODIFIER:3_prime_UTR_variant;HNRNPA3:ENST00000435711.5:c.*1110G>A:MODIFIER:downstream_gene_variant;HNRNPA3:ENST00000483137.1:n.*603G>A:MODIFIER:downstream_gene_variant;HNRNPA3:ENST00000432457.2:c.*1110G>A:MODIFIER:downstream_gene_variant;HNRNPA3:ENST00000392524.6:c.*1110G>A:MODIFIER:downstream_gene_variant	0.0714286	0.833333	0	0	0.5	1	1	0.8	0
SCHLAP1 - chr2:180873115 C>T	rs879216021	SCHLAP1:ENST00000629145.1:n.701-26535C>T:MODIFIER:intron_variant	0.357143	0.166667	0	0	0.5	0	1	0.8	0
HNRNPCP2 - chr2:189928588 C>G	.	HNRNPCP2:ENST00000399515.2:n.*4372C>G:MODIFIER:downstream_gene_variant;AC019178.2:ENST00000392337.2:n.*1689G>C:MODIFIER:downstream_gene_variant;C2orf88:ENST00000478197.1:n.219+48761C>G:MODIFIER:intron_variant;C2orf88:ENST00000495546.1:n.201+48761C>G:MODIFIER:intron_variant	0.214286	0.166667	0	0	1	0	1	0.8	0
HNRNPCP2 - chr2:189928592 T>C	.	HNRNPCP2:ENST00000399515.2:n.*4376T>C:MODIFIER:downstream_gene_variant;AC019178.2:ENST00000392337.2:n.*1685A>G:MODIFIER:downstream_gene_variant;C2orf88:ENST00000478197.1:n.219+48765T>C:MODIFIER:intron_variant;C2orf88:ENST00000495546.1:n.201+48765T>C:MODIFIER:intron_variant	0.214286	0.166667	0	0	1	0	1	0.8	0
HNRNPCP2 - chr2:189928598 C>A	.	HNRNPCP2:ENST00000399515.2:n.*4382C>A:MODIFIER:downstream_gene_variant;AC019178.2:ENST00000392337.2:n.*1679G>T:MODIFIER:downstream_gene_variant;C2orf88:ENST00000478197.1:n.219+48771C>A:MODIFIER:intron_variant;C2orf88:ENST00000495546.1:n.201+48771C>A:MODIFIER:intron_variant	0.214286	0.166667	0	0	1	0	1	0.8	0
C2orf88 - chr2:190200027 C>T	rs6753459	C2orf88:ENST00000340623.4:c.167C>T:MODERATE:missense_variant;C2orf88:ENST00000443551.2:c.167C>T:MODERATE:missense_variant;C2orf88:ENST00000396974.2:c.167C>T:MODERATE:missense_variant;C2orf88:ENST00000409870.1:c.167C>T:MODERATE:missense_variant;C2orf88:ENST00000409545.2:c.167C>T:MODERATE:missense_variant;HIBCH:ENST00000359678.9:c.*5090G>A:MODIFIER:downstream_gene_variant;HIBCH:ENST00000392332.7:c.…	0.285714	0.5	0	0	0	0	0.5	0.8	0
MFSD6 - chr2:190436642 A>G	rs9646748	MFSD6:ENST00000281416.11:c.613A>G:MODERATE:missense_variant;MFSD6:ENST00000392328.5:c.613A>G:MODERATE:missense_variant;MFSD6:ENST00000434582.5:c.-783A>G:MODIFIER:upstream_gene_variant;MFSD6:ENST00000417958.5:c.*486A>G:MODIFIER:downstream_gene_variant;MFSD6:ENST00000432036.5:c.*269A>G:MODIFIER:downstream_gene_variant;MFSD6:ENST00000445546.1:c.*144A>G:MODIFIER:downstream_gene_variant	0.0714286	0.333333	0	0	0	0	0.5	0.8	0
SF3B1 - chr2:197393071 T>C	rs4685	SF3B1:ENST00000335508.10:c.3657A>G:LOW:synonymous_variant;SF3B1:ENST00000424674.1:c.702A>G:LOW:synonymous_variant;SF3B1:ENST00000496458.1:n.*4883A>G:MODIFIER:downstream_gene_variant;SF3B1:ENST00000479532.1:n.281A>G:MODIFIER:non_coding_transcript_exon_variant	0.142857	0.833333	0	0	0	1	1	0.8	0
STRADB - chr2:201477679 G>T	rs12990557	STRADB:ENST00000194530.7:c.609G>T:LOW:synonymous_variant;STRADB:ENST00000392249.6:c.609G>T:LOW:synonymous_variant;STRADB:ENST00000458269.6:c.444G>T:LOW:synonymous_variant;STRADB:ENST00000466770.1:n.-1463G>T:MODIFIER:upstream_gene_variant;STRADB:ENST00000415688.1:c.-472G>T:MODIFIER:upstream_gene_variant;STRADB:ENST00000447698.5:c.*4704G>T:MODIFIER:downstream_gene_variant;STRADB:ENST00000484098.5:n…	0.142857	0.666667	0	0	0	0.5	0.5	0.8	0
KIAA2012 - chr2:202201433 A>G	rs1350517030	KIAA2012:ENST00000469462.1:n.*3571A>G:MODIFIER:downstream_gene_variant;SUMO1:ENST00000392246.6:c.*5820T>C:MODIFIER:downstream_gene_variant;SUMO1:ENST00000392245.5:c.*5820T>C:MODIFIER:downstream_gene_variant;KIAA2012:ENST00000541917.6:c.*4383A>G:MODIFIER:downstream_gene_variant;KIAA2012:ENST00000498697.2:c.3408-996A>G:MODIFIER:intron_variant	0	0.166667	0	0	0	0	1	0.8	0
KIAA2012 - chr2:202201449 A>G	rs1380181482	KIAA2012:ENST00000469462.1:n.*3587A>G:MODIFIER:downstream_gene_variant;SUMO1:ENST00000392246.6:c.*5804T>C:MODIFIER:downstream_gene_variant;SUMO1:ENST00000392245.5:c.*5804T>C:MODIFIER:downstream_gene_variant;KIAA2012:ENST00000541917.6:c.*4399A>G:MODIFIER:downstream_gene_variant;KIAA2012:ENST00000498697.2:c.3408-980A>G:MODIFIER:intron_variant	0	0.333333	0	0	0	0.5	1	0.8	0
KIAA2012 - chr2:202201456 G>C	rs1327684101	KIAA2012:ENST00000469462.1:n.*3594G>C:MODIFIER:downstream_gene_variant;SUMO1:ENST00000392246.6:c.*5797C>G:MODIFIER:downstream_gene_variant;SUMO1:ENST00000392245.5:c.*5797C>G:MODIFIER:downstream_gene_variant;KIAA2012:ENST00000541917.6:c.*4406G>C:MODIFIER:downstream_gene_variant;KIAA2012:ENST00000498697.2:c.3408-973G>C:MODIFIER:intron_variant	0	0.333333	0	0	0	0.5	1	0.8	0
BARD1 - chr2:214767532 A>G	rs2070093	BARD1:ENST00000260947.8:c.1518T>C:LOW:synonymous_variant;BARD1:ENST00000617164.4:c.1461T>C:LOW:synonymous_variant;BARD1:ENST00000620057.4:c.*184T>C:MODIFIER:3_prime_UTR_variant;BARD1:ENST00000455743.5:c.*1138T>C:MODIFIER:3_prime_UTR_variant;BARD1:ENST00000613374.4:c.159-14977T>C:MODIFIER:intron_variant;BARD1:ENST00000613706.4:c.216-14977T>C:MODIFIER:intron_variant;BARD1:ENST00000619009.4:c.364+24…	0.214286	0.333333	0	0	1	0.5	1	0.8	0
TNS1 - chr2:217800324 T>G	rs9579	TNS1:ENST00000171887.8:c.*4135A>C:MODIFIER:3_prime_UTR_variant;TNS1:ENST00000446688.5:c.*4135A>C:MODIFIER:downstream_gene_variant;TNS1:ENST00000419504.5:c.*4135A>C:MODIFIER:downstream_gene_variant;TNS1:ENST00000430930.5:c.*4135A>C:MODIFIER:downstream_gene_variant;TNS1:ENST00000490566.1:n.*3474A>C:MODIFIER:downstream_gene_variant;TNS1:ENST00000611415.4:c.*4135A>C:MODIFIER:downstream_gene_variant;T…	0.0714286	0.333333	0	0	0	0	0	0.8	0
TMBIM1 - chr2:218282080 G>A	rs2292553	TMBIM1:ENST00000258412.7:c.62C>T:MODERATE:missense_variant;TMBIM1:ENST00000396809.6:c.62C>T:MODERATE:missense_variant;TMBIM1:ENST00000444881.5:c.62C>T:MODERATE:missense_variant;TMBIM1:ENST00000437694.6:c.62C>T:MODERATE:missense_variant;TMBIM1:ENST00000425694.5:c.62C>T:MODERATE:missense_variant;TMBIM1:ENST00000453281.5:c.62C>T:MODERATE:missense_variant;TMBIM1:ENST00000418569.5:c.62C>T:MODERATE:mis…	0.285714	0.5	0	0	0.5	0.5	0.5	0.8	0
VIL1 - chr2:218429487 AGTGAGCGCCCAGCGGGGTCTTCCTGGGTGCTGGGGACTCCCTGGGAGAAGGTGCCCTGGCTGAGGGACTTGGGCCCCCTCCCCATCTATGCCTTGCTTCTGTCCTGCAG>A	.	VIL1:ENST00000248444.9:c.770+1_771-1del:HIGH:splice_acceptor_variant&splice_donor_variant&splice_region_variant&intron_variant;VIL1:ENST00000440053.1:c.770+1_771-1del:HIGH:splice_acceptor_variant&splice_donor_variant&splice_region_variant&intron_variant;VIL1:ENST00000392114.6:c.-164+1_-163-1del:HIGH:splice_acceptor_variant&splice_donor_variant&splice_region_variant&intron_variant;VIL1:ENST0000041…	0.214286	0.333333	0	0	0.5	1	1	0.8	0
ATG9A - chr2:219227813 GCTGTGGGATAGGAACAGAGATGTCAGAGCCCTGGGAGAACACAAGCCCCTTGCTCTCTCCATGTTCTTCCATCAACTCTCCCTATGGCTGTCATATCCAAGAACTCAC>G	.	ATG9A:ENST00000409033.7:c.103+1_104-1del:HIGH:splice_acceptor_variant&splice_donor_variant&splice_region_variant&intron_variant;ATG9A:ENST00000396761.6:c.103+1_104-1del:HIGH:splice_acceptor_variant&splice_donor_variant&splice_region_variant&intron_variant;ATG9A:ENST00000361242.8:c.103+1_104-1del:HIGH:splice_acceptor_variant&splice_donor_variant&splice_region_variant&intron_variant;ATG9A:ENST00000…	0.214286	0.333333	0	0	0	0	0.5	0.8	0
DNAJB2 - chr2:219280687 AGTAAGGGCCGGGGTCAGGCAGGACCC>A	.	DNAJB2:ENST00000336576.9:c.175+1_175+26delGTAAGGGCCGGGGTCAGGCAGGACCC:HIGH:splice_donor_variant&splice_region_variant&intron_variant;DNAJB2:ENST00000392086.8:c.175+1_175+26delGTAAGGGCCGGGGTCAGGCAGGACCC:HIGH:splice_donor_variant&splice_region_variant&intron_variant;DNAJB2:ENST00000421532.5:c.175+1_175+26delGTAAGGGCCGGGGTCAGGCAGGACCC:HIGH:splice_donor_variant&splice_region_variant&intron_variant;DNA…	0.0714286	0.166667	0	0	0	0.5	0.5	0.8	0
TPM3P8 - chr2:230572877 A>T	rs2396764	TPM3P8:ENST00000330554.4:n.*290T>A:MODIFIER:downstream_gene_variant;AC010149.4:ENST00000414539.1:n.292+3045T>A:MODIFIER:intron_variant;AC010149.4:ENST00000455357.5:n.362-2162T>A:MODIFIER:intron_variant	0	0.166667	0	0	1	0	1	0.8	0
AC010149.4 - chr2:230573308 T>G	rs879241575	AC010149.4:ENST00000414539.1:n.292+2614A>C:MODIFIER:intron_variant;AC010149.4:ENST00000455357.5:n.362-2593A>C:MODIFIER:intron_variant	0.142857	0.333333	0	0	0.5	0.5	1	0.8	0
AC010149.4 - chr2:230573348 C>T	rs878970927	AC010149.4:ENST00000414539.1:n.292+2574G>A:MODIFIER:intron_variant;AC010149.4:ENST00000455357.5:n.361+2574G>A:MODIFIER:intron_variant	0.142857	0.333333	0	0	1	0.5	1	0.8	0
AC010149.4 - chr2:230573363 G>A	rs878890269	AC010149.4:ENST00000414539.1:n.292+2559C>T:MODIFIER:intron_variant;AC010149.4:ENST00000455357.5:n.361+2559C>T:MODIFIER:intron_variant	0.142857	0.333333	0	0	1	0.5	1	0.8	0
RNPEPL1 - chr2:240578353 G>A	rs8662	RNPEPL1:ENST00000270357.8:c.*461G>A:MODIFIER:3_prime_UTR_variant;RNPEPL1:ENST00000437406.1:c.*461G>A:MODIFIER:3_prime_UTR_variant;RNPEPL1:ENST00000471657.1:n.*711G>A:MODIFIER:downstream_gene_variant;RNPEPL1:ENST00000460884.1:n.*2743G>A:MODIFIER:downstream_gene_variant;RNPEPL1:ENST00000498042.1:n.*2577G>A:MODIFIER:downstream_gene_variant;RNPEPL1:ENST00000451363.5:c.*1626G>A:MODIFIER:downstream_gen…	0.214286	0.666667	0	0	0.5	1	1	0.8	0
SEPT2 - chr2:241337624 T>TGAACAGGCGGCACATCA	.	SEPT2:ENST00000481500.1:n.-96_-95insGAACAGGCGGCACATCA:MODIFIER:upstream_gene_variant;SEPT2:ENST00000482304.5:n.*2025_*2026insGAACAGGCGGCACATCA:MODIFIER:downstream_gene_variant;SEPT2:ENST00000475474.5:n.*1243_*1244insGAACAGGCGGCACATCA:MODIFIER:downstream_gene_variant;SEPT2:ENST00000473479.5:n.*1288_*1289insGAACAGGCGGCACATCA:MODIFIER:downstream_gene_variant;SEPT2:ENST00000467971.5:n.*67_*68insGAACA…	0.142857	0.166667	0	0	1	0	0	0.8	0
SEPT2 - chr2:241337627 G>GA	.	SEPT2:ENST00000481500.1:n.-93_-92insA:MODIFIER:upstream_gene_variant;SEPT2:ENST00000482304.5:n.*2028_*2029insA:MODIFIER:downstream_gene_variant;SEPT2:ENST00000475474.5:n.*1246_*1247insA:MODIFIER:downstream_gene_variant;SEPT2:ENST00000473479.5:n.*1291_*1292insA:MODIFIER:downstream_gene_variant;SEPT2:ENST00000467971.5:n.*70_*71insA:MODIFIER:downstream_gene_variant;SEPT2:ENST00000445030.5:c.*2415_*2…	0.142857	0.166667	0	0	1	0	0	0.8	0
SEPT2 - chr2:241337629 A>AATAGGG	.	SEPT2:ENST00000481500.1:n.-91_-90insATAGGG:MODIFIER:upstream_gene_variant;SEPT2:ENST00000482304.5:n.*2030_*2031insATAGGG:MODIFIER:downstream_gene_variant;SEPT2:ENST00000475474.5:n.*1248_*1249insATAGGG:MODIFIER:downstream_gene_variant;SEPT2:ENST00000473479.5:n.*1293_*1294insATAGGG:MODIFIER:downstream_gene_variant;SEPT2:ENST00000467971.5:n.*72_*73insATAGGG:MODIFIER:downstream_gene_variant;SEPT2:ENS…	0.142857	0.166667	0	0	1	0	0	0.8	0
SEPT2 - chr2:241337632 T>C	.	SEPT2:ENST00000481500.1:n.-88T>C:MODIFIER:upstream_gene_variant;SEPT2:ENST00000482304.5:n.*2033T>C:MODIFIER:downstream_gene_variant;SEPT2:ENST00000475474.5:n.*1251T>C:MODIFIER:downstream_gene_variant;SEPT2:ENST00000473479.5:n.*1296T>C:MODIFIER:downstream_gene_variant;SEPT2:ENST00000467971.5:n.*75T>C:MODIFIER:downstream_gene_variant;SEPT2:ENST00000445030.5:c.*2420T>C:MODIFIER:downstream_gene_varia…	0.142857	0.166667	0	0	1	0	0	0.8	0
SEPT2 - chr2:241337635 T>TG	.	SEPT2:ENST00000481500.1:n.-85_-84insG:MODIFIER:upstream_gene_variant;SEPT2:ENST00000482304.5:n.*2036_*2037insG:MODIFIER:downstream_gene_variant;SEPT2:ENST00000475474.5:n.*1254_*1255insG:MODIFIER:downstream_gene_variant;SEPT2:ENST00000473479.5:n.*1299_*1300insG:MODIFIER:downstream_gene_variant;SEPT2:ENST00000467971.5:n.*78_*79insG:MODIFIER:downstream_gene_variant;SEPT2:ENST00000445030.5:c.*2423_*2…	0.142857	0.166667	0	0	1	0	0	0.8	0
ITPR1 - chr3:4683549 CAGGTAGCTCAGGTCACCCACGTGTGTGTTGTCTGTCCAAGAAGCTGTTGTGTGCACCTAACGGATTGCGTTCATTA>C	.	ITPR1:ENST00000357086.9:c.3300+3_3302delAGCTCAGGTCACCCACGTGTGTGTTGTCTGTCCAAGAAGCTGTTGTGTGCACCTAACGGATTGCGTTCATTAAGGT:HIGH:frameshift_variant&splice_acceptor_variant&splice_region_variant&intron_variant;ITPR1:ENST00000456211.7:c.3255+3_3257delAGCTCAGGTCACCCACGTGTGTGTTGTCTGTCCAAGAAGCTGTTGTGTGCACCTAACGGATTGCGTTCATTAAGGT:HIGH:frameshift_variant&splice_acceptor_variant&splice_region_variant&intron_var…	0.142857	0.166667	0	0	0.5	0.5	1	0.8	0
IRAK2 - chr3:10222796 C>G	rs3844283	IRAK2:ENST00000256458.4:c.1174C>G:MODERATE:missense_variant	0.214286	0.333333	0	0	0	0	0	0.8	0
SLC6A6 - chr3:14432717 T>C	rs2341970	SLC6A6:ENST00000452775.1:c.-82T>C:MODIFIER:5_prime_UTR_variant;SLC6A6:ENST00000613060.4:c.297-10911T>C:MODIFIER:intron_variant;SLC6A6:ENST00000622186.4:c.-11-10907T>C:MODIFIER:intron_variant;SLC6A6:ENST00000621751.4:c.-11-10907T>C:MODIFIER:intron_variant;SLC6A6:ENST00000622176.4:c.264-10907T>C:MODIFIER:intron_variant;SLC6A6:ENST00000610642.4:c.297-10907T>C:MODIFIER:intron_variant;SLC6A6:ENST00000…	0.142857	0.333333	0	0	0.5	0	1	0.8	0
SLC6A6 - chr3:14486431 C>G	rs2341983	SLC6A6:ENST00000613060.4:c.*1424C>G:MODIFIER:3_prime_UTR_variant;SLC6A6:ENST00000622186.4:c.*1424C>G:MODIFIER:3_prime_UTR_variant;SLC6A6:ENST00000618278.4:c.*2082C>G:MODIFIER:3_prime_UTR_variant;GRIP2:ENST00000621039.4:c.*7234G>C:MODIFIER:downstream_gene_variant;GRIP2:ENST00000619221.4:c.*7234G>C:MODIFIER:downstream_gene_variant;SLC6A6:ENST00000452151.1:c.*1528C>G:MODIFIER:downstream_gene_variant…	0.0714286	0.5	0	0	0	0.5	1	0.8	0
SLC6A6 - chr3:14486748 C>T	rs4685165	SLC6A6:ENST00000613060.4:c.*1741C>T:MODIFIER:3_prime_UTR_variant;SLC6A6:ENST00000622186.4:c.*1741C>T:MODIFIER:3_prime_UTR_variant;SLC6A6:ENST00000618278.4:c.*2399C>T:MODIFIER:3_prime_UTR_variant;GRIP2:ENST00000621039.4:c.*6917G>A:MODIFIER:downstream_gene_variant;GRIP2:ENST00000619221.4:c.*6917G>A:MODIFIER:downstream_gene_variant;SLC6A6:ENST00000452151.1:c.*1845C>T:MODIFIER:downstream_gene_variant…	0.0714286	0.166667	0	0	0.5	0.5	0.5	0.8	0
NR2C2 - chr3:14943212 C>G	rs1685638	NR2C2:ENST00000323373.10:c.-60703C>G:MODIFIER:upstream_gene_variant;NR2C2:ENST00000425241.5:c.-60703C>G:MODIFIER:upstream_gene_variant;NR2C2:ENST00000435454.5:c.-60703C>G:MODIFIER:upstream_gene_variant;NR2C2:ENST00000413118.5:c.-60703C>G:MODIFIER:upstream_gene_variant;FGD5-AS1:ENST00000417835.1:n.*1468G>C:MODIFIER:downstream_gene_variant;FGD5-AS1:ENST00000426200.1:n.*1481G>C:MODIFIER:downstream_g…	0.0714286	0.333333	0	0	0.5	0.5	1	0.8	0
NR2C2 - chr3:14944928 T>C	rs1142981	NR2C2:ENST00000323373.10:c.-58987T>C:MODIFIER:upstream_gene_variant;NR2C2:ENST00000425241.5:c.-58987T>C:MODIFIER:upstream_gene_variant;NR2C2:ENST00000475707.5:n.-3704T>C:MODIFIER:upstream_gene_variant;NR2C2:ENST00000435454.5:c.-58987T>C:MODIFIER:upstream_gene_variant;NR2C2:ENST00000413118.5:c.-58987T>C:MODIFIER:upstream_gene_variant;FGD5-AS1:ENST00000440079.1:n.*96A>G:MODIFIER:downstream_gene_var…	0.0714286	0.333333	0	0	0	0	1	0.8	0
BTD - chr3:15617490 GGGTGTCCATTTGTT>G	.	BTD:ENST00000303498.9:c.44+15597_44+15610delGGTGTCCATTTGTT:MODIFIER:intron_variant;BTD:ENST00000437172.5:c.-138-12511_-138-12498delGGTGTCCATTTGTT:MODIFIER:intron_variant;BTD:ENST00000494021.1:n.401+15721_401+15734delGGTGTCCATTTGTT:MODIFIER:intron_variant;BTD:ENST00000417015.1:c.*295+15597_*295+15610delGGTGTCCATTTGTT:MODIFIER:intron_variant;BTD:ENST00000449107.5:c.50+15721_50+15734delGGTGTCCATTTGT…	0.0714286	0.333333	0	0	0.5	0	1	0.8	0
BTD - chr3:15617507 A>G	rs1015717706	BTD:ENST00000303498.9:c.44+15613A>G:MODIFIER:intron_variant;BTD:ENST00000437172.5:c.-138-12495A>G:MODIFIER:intron_variant;BTD:ENST00000494021.1:n.401+15737A>G:MODIFIER:intron_variant;BTD:ENST00000417015.1:c.*295+15613A>G:MODIFIER:intron_variant;BTD:ENST00000449107.5:c.50+15737A>G:MODIFIER:intron_variant;BTD:ENST00000436193.5:c.-17+15197A>G:MODIFIER:intron_variant;BTD:ENST00000383778.5:c.-17+15197…	0.0714286	0.333333	0	0	0	0	0.5	0.8	0
BTD - chr3:15617508 GCACCATTTGTTGAAAAGACTGTCTTT>G	.	BTD:ENST00000303498.9:c.44+15615_44+15640delCACCATTTGTTGAAAAGACTGTCTTT:MODIFIER:intron_variant;BTD:ENST00000437172.5:c.-138-12493_-138-12468delCACCATTTGTTGAAAAGACTGTCTTT:MODIFIER:intron_variant;BTD:ENST00000494021.1:n.401+15739_401+15764delCACCATTTGTTGAAAAGACTGTCTTT:MODIFIER:intron_variant;BTD:ENST00000417015.1:c.*295+15615_*295+15640delCACCATTTGTTGAAAAGACTGTCTTT:MODIFIER:intron_variant;BTD:ENST0…	0.0714286	0.333333	0	0	0.5	0	1	0.8	0
BTD - chr3:15617536 CTCCATCACATT>C	.	BTD:ENST00000303498.9:c.44+15643_44+15653delTCCATCACATT:MODIFIER:intron_variant;BTD:ENST00000437172.5:c.-138-12465_-138-12455delTCCATCACATT:MODIFIER:intron_variant;BTD:ENST00000494021.1:n.401+15767_401+15777delTCCATCACATT:MODIFIER:intron_variant;BTD:ENST00000417015.1:c.*295+15643_*295+15653delTCCATCACATT:MODIFIER:intron_variant;BTD:ENST00000449107.5:c.50+15767_50+15777delTCCATCACATT:MODIFIER:intr…	0.0714286	0.333333	0	0	0	0	0.5	0.8	0
TBC1D5 - chr3:17404768 GCTAGTAAAGAAAGAGAAAACACACACACAAGGATCAGAGGCTACTGGACTTTAAAGTGTACATAAGAAAACAATTACATTAATTAAATATACTATTTACTTAC>G	.	TBC1D5:ENST00000446818.6:c.366+1_367-1del:HIGH:splice_acceptor_variant&splice_donor_variant&splice_region_variant&intron_variant;TBC1D5:ENST00000253692.11:c.366+1_367-1del:HIGH:splice_acceptor_variant&splice_donor_variant&splice_region_variant&intron_variant;TBC1D5:ENST00000429924.6:c.222+1_223-1del:HIGH:splice_acceptor_variant&splice_donor_variant&splice_region_variant&intron_variant;TBC1D5:ENST…	0.142857	0.333333	0	0	1	0.5	1	0.8	0
CMTM6 - chr3:32482285 T>C	rs4796	CMTM6:ENST00000205636.3:c.*1675A>G:MODIFIER:3_prime_UTR_variant;CMTM6:ENST00000478886.1:n.*1454A>G:MODIFIER:downstream_gene_variant;CMTM7:ENST00000487007.1:c.*289-459T>C:MODIFIER:intron_variant	0.214286	0.5	0	0	0.5	1	1	0.8	0
CRTAP - chr3:33132676 G>A	rs1135128	CRTAP:ENST00000320954.10:c.1044G>A:LOW:synonymous_variant;CRTAP:ENST00000449224.1:c.915G>A:LOW:synonymous_variant;CRTAP:ENST00000485310.1:n.*76G>A:MODIFIER:downstream_gene_variant	0.285714	0.833333	0	0	0	0.5	0.5	0.8	0
LRRFIP2 - chr3:37065936 C>CATGTTTCTCAATAAGCTCATCTCTTTGCCGCAGGCCTTCTTTAAGTTCTTCCATCTTATGCTGCAGCACACTACACAT	.	LRRFIP2:ENST00000336686.8:c.1572_1573insATGTGTAGTGTGCTGCAGCATAAGATGGAAGAACTTAAAGAAGGCCTGCGGCAAAGAGATGAGCTTATTGAGAAACAT:MODERATE:conservative_inframe_insertion;LRRFIP2:ENST00000354379.8:c.609_610insATGTGTAGTGTGCTGCAGCATAAGATGGAAGAACTTAAAGAAGGCCTGCGGCAAAGAGATGAGCTTATTGAGAAACAT:MODERATE:conservative_inframe_insertion;LRRFIP2:ENST00000421276.6:c.681_682insATGTGTAGTGTGCTGCAGCATAAGATGGAAGAACTTAAAGAAGGC…	0.0714286	0.333333	0	0	0	0.5	1	0.8	0
HIGD1A - chr3:42784676 A>G	rs4682855	HIGD1A:ENST00000321331.11:c.*595T>C:MODIFIER:3_prime_UTR_variant;HIGD1A:ENST00000418900.6:c.*595T>C:MODIFIER:3_prime_UTR_variant;HIGD1A:ENST00000452906.3:c.*595T>C:MODIFIER:downstream_gene_variant;HIGD1A:ENST00000430190.5:c.*602T>C:MODIFIER:downstream_gene_variant;RP11-70C1.3:ENST00000625589.2:n.*411T>C:MODIFIER:downstream_gene_variant;RP4-613B23.5:ENST00000431549.4:c.232+1352T>C:MODIFIER:intron_…	0.142857	0.5	0	0	0	0	1	0.8	0
SACM1L - chr3:45707691 G>A	rs73058466	SACM1L:ENST00000463347.5:n.*373G>A:MODIFIER:downstream_gene_variant;SACM1L:ENST00000389061.9:c.333+784G>A:MODIFIER:intron_variant;SACM1L:ENST00000455997.5:c.24+784G>A:MODIFIER:intron_variant;SACM1L:ENST00000418611.5:c.24+784G>A:MODIFIER:intron_variant;SACM1L:ENST00000463237.5:n.537+784G>A:MODIFIER:intron_variant;SACM1L:ENST00000441228.5:c.206-1807G>A:MODIFIER:intron_variant;SACM1L:ENST00000464524…	0	0.166667	0	0	0	0.5	0.5	0.8	0
NBEAL2 - chr3:46989164 GAGGTGAAGTGGCCTCTACCTTGGGGGGCAGAGGGTGTATGCAGGGAGGCAGGCGGTAGCCATGGCGGGGCTAACCCTCTCTCCCCACACCTAC>G	.	NBEAL2:ENST00000450053.7:c.351+1_352-1delGTGAAGTGGCCTCTACCTTGGGGGGCAGAGGGTGTATGCAGGGAGGCAGGCGGTAGCCATGGCGGGGCTAACCCTCTCTCCCCACACCTACAG:HIGH:splice_acceptor_variant&splice_donor_variant&splice_region_variant&intron_variant	0.142857	0.166667	0	0	0	0.5	0.5	0.8	0
NBEAL2 - chr3:47003080 GGGTGAGGGAGTGTGCTGAGATGGGTCCACCCAACTCGATTGTCCCGTCTCCTGTCCTGCCTTGCTTCTGCTGAGTACCCTTGGCCCCTTGCA>G	.	NBEAL2:ENST00000416683.5:c.3445+7_3451delGAGTGTGCTGAGATGGGTCCACCCAACTCGATTGTCCCGTCTCCTGTCCTGCCTTGCTTCTGCTGAGTACCCTTGGCCCCTTGCAGGTGAGG:HIGH:splice_acceptor_variant&disruptive_inframe_deletion&splice_region_variant&intron_variant;NBEAL2:ENST00000443829.5:c.688+7_694delGAGTGTGCTGAGATGGGTCCACCCAACTCGATTGTCCCGTCTCCTGTCCTGCCTTGCTTCTGCTGAGTACCCTTGGCCCCTTGCAGGTGAGG:HIGH:splice_acceptor_variant&disruptive…	0.0714286	0.333333	0	0	0.5	0.5	1	0.8	0
NBEAL2 - chr3:47006062 GGGTGGGCAGTGCGCTGGACTCCAGTCAGGGCCAGGACAAGATCAGGTCGGGTGGATGCAGAGGGCACGCAGGGAGCCCTGACTGCTCTGCCTGCCTTCCCA>G	.	NBEAL2:ENST00000416683.5:c.4780+2_4781del:HIGH:frameshift_variant&splice_acceptor_variant&splice_donor_variant&splice_region_variant&intron_variant;NBEAL2:ENST00000443829.5:c.2023+2_2024del:HIGH:frameshift_variant&splice_acceptor_variant&splice_donor_variant&splice_region_variant&intron_variant;NBEAL2:ENST00000450053.7:c.6919+2_6920del:HIGH:frameshift_variant&splice_acceptor_variant&splice_donor_…	0.0714286	0.333333	0	0	0.5	0.5	0.5	0.8	0
TWF2 - chr3:52229782 ACTGTTGGGGGGCAGGAGGTGAGCCTGGGAGGCCTGAGAAACCTGCTGACCTTCGCACCCAGAGCAGGCCTGCCCCACTGCAGACCAGCCCTGCTCCCACCCAGCCACAGGCTTGGGAGCCCTGCCATGGCCACTCAC>A	.	TWF2:ENST00000305533.9:c.760+1_761-1del:HIGH:splice_acceptor_variant&splice_donor_variant&splice_region_variant&intron_variant;RP11-330H6.5:ENST00000494383.1:c.340+1_341-1del:HIGH:splice_acceptor_variant&splice_donor_variant&splice_region_variant&intron_variant;TWF2:ENST00000499914.2:c.760+1_760+137del:HIGH:splice_donor_variant&splice_region_variant&intron_variant;TLR9:ENST00000360658.2:c.-4390_-…	0.0714286	0.166667	0	0	0	0.5	0.5	0.8	0
BAP1 - chr3:52409742 GCCTGGGTGGGGCGACAAGAGGAGGGGGTGATGGTCAGGCAGGCGCGTCCCGGGCCCATCCGGCCTCCCCAGCCCCTGGCCCTCCCGGTCCCCTCCTCA>G	.	BAP1:ENST00000460680.5:c.37+2_38delTGAGGAGGGGACCGGGAGGGCCAGGGGCTGGGGAGGCCGGATGGGCCCGGGACGCGCCTGCCTGACCATCACCCCCTCCTCTTGTCGCCCCACCCAGG:HIGH:frameshift_variant&splice_acceptor_variant&splice_donor_variant&splice_region_variant&intron_variant;BAP1:ENST00000296288.9:c.37+2_38delTGAGGAGGGGACCGGGAGGGCCAGGGGCTGGGGAGGCCGGATGGGCCCGGGACGCGCCTGCCTGACCATCACCCCCTCCTCTTGTCGCCCCACCCAGG:HIGH:frameshift_variant&s…	0.142857	0.5	0	0	0.5	1	1	0.8	0
PRKCD - chr3:53181605 TGGTGAGAACCGGCCATGCCCACTGGTGGTGGTGCAGGGTAGTGGGGGCCGATCCCGGTCCCCGCTCACTCACTTTGCCTGGGTTTTGCCTTTCA>T	.	PRKCD:ENST00000330452.7:c.539+2_540delTGAGAACCGGCCATGCCCACTGGTGGTGGTGCAGGGTAGTGGGGGCCGATCCCGGTCCCCGCTCACTCACTTTGCCTGGGTTTTGCCTTTCAGG:HIGH:frameshift_variant&splice_acceptor_variant&splice_donor_variant&splice_region_variant&intron_variant;PRKCD:ENST00000394729.6:c.539+2_540delTGAGAACCGGCCATGCCCACTGGTGGTGGTGCAGGGTAGTGGGGGCCGATCCCGGTCCCCGCTCACTCACTTTGCCTGGGTTTTGCCTTTCAGG:HIGH:frameshift_variant&spl…	0.0714286	0.166667	0	0	0.5	0	1	0.8	0
PRKCD - chr3:53185013 G>T	.	PRKCD:ENST00000487897.5:c.*3746G>T:MODIFIER:downstream_gene_variant;PRKCD:ENST00000464818.1:c.*40G>T:MODIFIER:downstream_gene_variant;PRKCD:ENST00000330452.7:c.888+39G>T:MODIFIER:intron_variant;PRKCD:ENST00000394729.6:c.888+39G>T:MODIFIER:intron_variant	0	0.166667	0	0	0.5	0.5	1	0.8	0
PRKCD - chr3:53185016 G>GATATA	.	PRKCD:ENST00000487897.5:c.*3749_*3750insATATA:MODIFIER:downstream_gene_variant;PRKCD:ENST00000464818.1:c.*43_*44insATATA:MODIFIER:downstream_gene_variant;PRKCD:ENST00000330452.7:c.888+42_888+43insATATA:MODIFIER:intron_variant;PRKCD:ENST00000394729.6:c.888+42_888+43insATATA:MODIFIER:intron_variant	0	0.166667	0	0	0.5	0.5	1	0.8	0
PRKCD - chr3:53185021 G>GGTTTCGA	.	PRKCD:ENST00000487897.5:c.*3754_*3755insGTTTCGA:MODIFIER:downstream_gene_variant;PRKCD:ENST00000464818.1:c.*48_*49insGTTTCGA:MODIFIER:downstream_gene_variant;PRKCD:ENST00000330452.7:c.888+48_888+49insTTTCGAG:MODIFIER:intron_variant;PRKCD:ENST00000394729.6:c.888+48_888+49insTTTCGAG:MODIFIER:intron_variant	0	0.166667	0	0	0	0.5	1	0.8	0
PRKCD - chr3:53189911 C>G	rs1075865	PRKCD:ENST00000330452.7:c.1782C>G:LOW:synonymous_variant;PRKCD:ENST00000394729.6:c.1782C>G:LOW:synonymous_variant;PRKCD:ENST00000464818.1:c.*4938C>G:MODIFIER:downstream_gene_variant	0.285714	0.166667	0	0	0.5	0.5	1	0.8	0
CCDC66 - chr3:56593020 A>G	rs1388256	CCDC66:ENST00000394672.7:c.987A>G:LOW:synonymous_variant;CCDC66:ENST00000326595.11:c.885A>G:LOW:synonymous_variant;CCDC66:ENST00000341455.10:c.*275A>G:MODIFIER:3_prime_UTR_variant;CCDC66:ENST00000471681.5:c.*113A>G:MODIFIER:3_prime_UTR_variant;CCDC66:ENST00000468108.1:n.-692A>G:MODIFIER:upstream_gene_variant;CCDC66:ENST00000422222.5:c.937-471A>G:MODIFIER:intron_variant;CCDC66:ENST00000494672.1:n.…	0.142857	0.166667	0	0	0.5	0.5	0.5	0.8	0
ARF4 - chr3:57571910 C>CA	.	ARF4:ENST00000303436.10:c.*301dupT:MODIFIER:3_prime_UTR_variant;ARF4:ENST00000489843.1:c.*301dupT:MODIFIER:3_prime_UTR_variant;ARF4:ENST00000486310.5:c.*689dupT:MODIFIER:3_prime_UTR_variant;ARF4:ENST00000496292.5:c.*301dupT:MODIFIER:3_prime_UTR_variant;ARF4:ENST00000463880.1:c.*3712dupT:MODIFIER:downstream_gene_variant;ARF4:ENST00000483848.5:n.*3637dupT:MODIFIER:downstream_gene_variant	0.0714286	0.333333	0	0	0	1	1	0.8	0
UBA3 - chr3:69056062 GCCTAAAGATTATGATGAGAGAGAAGTATCAAACATAATTTTTATCAAAAGATAATTTTTTTAAGGTTTCAAAAATCACAAAAATGATTTTTACAACATAACAAAAATCTACAATACTTA>G	.	UBA3:ENST00000361055.8:c.1184+2_1185del:HIGH:frameshift_variant&splice_acceptor_variant&splice_donor_variant&splice_region_variant&intron_variant;UBA3:ENST00000349511.8:c.1142+2_1143del:HIGH:frameshift_variant&splice_acceptor_variant&splice_donor_variant&splice_region_variant&intron_variant;UBA3:ENST00000415609.6:c.1061+2_1062del:HIGH:frameshift_variant&splice_acceptor_variant&splice_donor_varian…	0.0714286	0.5	0	0	0.5	0.5	0	0.8	0
FRMD4B - chr3:69171056 A>C	rs6763046	FRMD4B:ENST00000398540.7:c.*805T>G:MODIFIER:3_prime_UTR_variant;FRMD4B:ENST00000478263.5:c.*805T>G:MODIFIER:3_prime_UTR_variant	0.142857	0.333333	0	0	0.5	1	1	0.8	0
FRMD4B - chr3:69171533 G>C	rs28529735	FRMD4B:ENST00000398540.7:c.*328C>G:MODIFIER:3_prime_UTR_variant;FRMD4B:ENST00000478263.5:c.*328C>G:MODIFIER:3_prime_UTR_variant	0.214286	0.666667	0	0	0.5	0.5	1	0.8	0
FRMD4B - chr3:69197001 A>G	rs13059488	FRMD4B:ENST00000398540.7:c.991T>C:LOW:synonymous_variant;FRMD4B:ENST00000462512.1:c.124T>C:LOW:synonymous_variant;FRMD4B:ENST00000478263.5:c.-54T>C:LOW:5_prime_UTR_premature_start_codon_gain_variant;FRMD4B:ENST00000489817.1:c.-54T>C:LOW:5_prime_UTR_premature_start_codon_gain_variant;FRMD4B:ENST00000478263.5:c.-54T>C:MODIFIER:5_prime_UTR_variant;FRMD4B:ENST00000489817.1:c.-54T>C:MODIFIER:5_prime_U…	0.214286	0.333333	0	0	1	0	1	0.8	0
FOXP1 - chr3:70977722 GCTGAATAAGAATCATTGTCCTATTAATTATCACTTTTTCAAAAGGGGCTGGTCTACAAGAATTGCAGATTACAACTCTACGTGAGGCAAAAGGTGGAGTATCTAC>*,G	.	FOXP1:ENST00000318789.8:c.1348+1_1349-1del:HIGH:splice_acceptor_variant&splice_donor_variant&splice_region_variant&intron_variant;FOXP1:ENST00000475937.5:c.1348+1_1349-1del:HIGH:splice_acceptor_variant&splice_donor_variant&splice_region_variant&intron_variant;FOXP1:ENST00000497355.5:c.1036+1_1037-1del:HIGH:splice_acceptor_variant&splice_donor_variant&splice_region_variant&intron_variant;FOXP1:ENS…	0.0714286	0.5	0	0	0	0.5	1	0.8	0
- chr3:72376916 T>TA	rs58959555		0.0714286	0.166667	0	0	0	0	0	0.8	0
CGGBP1 - chr3:88052380 T>C	rs1051436	CGGBP1:ENST00000309534.10:c.*3093A>G:MODIFIER:3_prime_UTR_variant;CGGBP1:ENST00000398392.2:c.*3093A>G:MODIFIER:3_prime_UTR_variant;CGGBP1:ENST00000462901.5:c.*3093A>G:MODIFIER:downstream_gene_variant;CGGBP1:ENST00000482016.5:c.*3093A>G:MODIFIER:downstream_gene_variant;CGGBP1:ENST00000467332.1:c.*3278A>G:MODIFIER:downstream_gene_variant	0.142857	0.166667	0	0	0.5	0	1	0.8	0
CGGBP1 - chr3:88052401 G>A	rs1063603	CGGBP1:ENST00000309534.10:c.*3072C>T:MODIFIER:3_prime_UTR_variant;CGGBP1:ENST00000398392.2:c.*3072C>T:MODIFIER:3_prime_UTR_variant;CGGBP1:ENST00000462901.5:c.*3072C>T:MODIFIER:downstream_gene_variant;CGGBP1:ENST00000482016.5:c.*3072C>T:MODIFIER:downstream_gene_variant;CGGBP1:ENST00000467332.1:c.*3257C>T:MODIFIER:downstream_gene_variant	0.214286	0.166667	0	0	0.5	0	1	0.8	0
CGGBP1 - chr3:88052544 G>T	rs1051413	CGGBP1:ENST00000309534.10:c.*2929C>A:MODIFIER:3_prime_UTR_variant;CGGBP1:ENST00000398392.2:c.*2929C>A:MODIFIER:3_prime_UTR_variant;CGGBP1:ENST00000462901.5:c.*2929C>A:MODIFIER:downstream_gene_variant;CGGBP1:ENST00000482016.5:c.*2929C>A:MODIFIER:downstream_gene_variant;CGGBP1:ENST00000467332.1:c.*3114C>A:MODIFIER:downstream_gene_variant	0.0714286	0.333333	0	0	1	0.5	0.5	0.8	0
CGGBP1 - chr3:88054452 C>A	rs2116149	CGGBP1:ENST00000309534.10:c.*1021G>T:MODIFIER:3_prime_UTR_variant;CGGBP1:ENST00000398392.2:c.*1021G>T:MODIFIER:3_prime_UTR_variant;ZNF654:ENST00000473136.4:n.-4822C>A:MODIFIER:upstream_gene_variant;ZNF654:ENST00000636215.1:c.-4868C>A:MODIFIER:upstream_gene_variant;CGGBP1:ENST00000462901.5:c.*1021G>T:MODIFIER:downstream_gene_variant;CGGBP1:ENST00000482016.5:c.*1021G>T:MODIFIER:downstream_gene_vari…	0.285714	0.166667	0	0	0.5	0.5	1	0.8	0
CGGBP1 - chr3:88054782 G>A	rs1063597	CGGBP1:ENST00000309534.10:c.*691C>T:MODIFIER:3_prime_UTR_variant;CGGBP1:ENST00000398392.2:c.*691C>T:MODIFIER:3_prime_UTR_variant;ZNF654:ENST00000473136.4:n.-4492G>A:MODIFIER:upstream_gene_variant;ZNF654:ENST00000636215.1:c.-4538G>A:MODIFIER:upstream_gene_variant;CGGBP1:ENST00000462901.5:c.*691C>T:MODIFIER:downstream_gene_variant;CGGBP1:ENST00000482016.5:c.*691C>T:MODIFIER:downstream_gene_variant;…	0.142857	0.166667	0	0	0.5	0.5	1	0.8	0
PROS1 - chr3:93873725 T>G	rs9681204	PROS1:ENST00000394236.7:c.*520A>C:MODIFIER:3_prime_UTR_variant;PROS1:ENST00000407433.5:c.*520A>C:MODIFIER:3_prime_UTR_variant	0.142857	0.666667	0	0	0.5	0.5	1	0.8	0
TFG - chr3:100748174 T>C	rs11353	TFG:ENST00000240851.8:c.846T>C:LOW:synonymous_variant;TFG:ENST00000476228.5:c.834T>C:LOW:synonymous_variant;TFG:ENST00000418917.6:c.834T>C:LOW:synonymous_variant;TFG:ENST00000490574.5:c.846T>C:LOW:synonymous_variant;TFG:ENST00000615993.1:c.*32T>C:MODIFIER:3_prime_UTR_variant;ABI3BP:ENST00000470336.5:n.*1161A>G:MODIFIER:downstream_gene_variant;ABI3BP:ENST00000284322.9:c.*2321A>G:MODIFIER:downstrea…	0.214286	0.666667	0	0	0.5	0.5	0.5	0.8	0
SENP7 - chr3:101328545 GCCTATGAAAAGCAAAGGACAAAATCAAGATTTACATACTTGTATACAAAGTATATCTAAATACCTCAAAAAACTGTATTATTATTACAGCATGTACCTA>G	.	SENP7:ENST00000394095.6:c.2795+2_2796delTAGGTACATGCTGTAATAATAATACAGTTTTTTGAGGTATTTAGATATACTTTGTATACAAGTATGTAAATCTTGATTTTGTCCTTTGCTTTTCATAGG:HIGH:frameshift_variant&splice_acceptor_variant&splice_donor_variant&splice_region_variant&intron_variant;SENP7:ENST00000394091.5:c.2303+2_2304delTAGGTACATGCTGTAATAATAATACAGTTTTTTGAGGTATTTAGATATACTTTGTATACAAGTATGTAAATCTTGATTTTGTCCTTTGCTTTTCATAGG:HIGH:frameshi…	0.0714286	0.166667	0	0	0.5	0	0.5	0.8	0
PCNP - chr3:101593630 C>CA	rs1018837371	PCNP:ENST00000265260.7:c.*887dupA:MODIFIER:3_prime_UTR_variant;PCNP:ENST00000460231.5:c.*1198dupA:MODIFIER:3_prime_UTR_variant;PCNP:ENST00000469941.5:c.*887dupA:MODIFIER:3_prime_UTR_variant;PCNP:ENST00000498274.5:c.*13983_*13984insA:MODIFIER:downstream_gene_variant;PCNP:ENST00000486406.5:n.*379_*380insA:MODIFIER:downstream_gene_variant;PCNP:ENST00000465366.1:n.*755_*756insA:MODIFIER:downstream_ge…	0.0714286	0.166667	0	0	0	0.5	1	0.8	0
GSK3B - chr3:119824329 GCACA>G	rs10546859;rs3835183;rs71729209	GSK3B:ENST00000264235.12:c.*2455_*2458delTGTG:MODIFIER:3_prime_UTR_variant;GSK3B:ENST00000316626.5:c.*2455_*2458delTGTG:MODIFIER:downstream_gene_variant;GSK3B:ENST00000474830.1:n.*2360_*2363delTGTG:MODIFIER:downstream_gene_variant;GSK3B:ENST00000473886.1:n.*2368_*2371delTGTG:MODIFIER:downstream_gene_variant	0	0.333333	0	0	0	0.5	0	0.8	0
FSTL1 - chr3:120394556 T>G	rs1057231	FSTL1:ENST00000295633.7:c.*2396A>C:MODIFIER:3_prime_UTR_variant;FSTL1:ENST00000424703.6:c.*2396A>C:MODIFIER:downstream_gene_variant;FSTL1:ENST00000488318.1:n.*2335A>C:MODIFIER:downstream_gene_variant;FSTL1:ENST00000480823.1:c.*2413A>C:MODIFIER:downstream_gene_variant;FSTL1:ENST00000637333.1:n.*1112A>C:MODIFIER:downstream_gene_variant;RP11-174O3.3:ENST00000494869.2:n.633-21245T>G:MODIFIER:intron_v…	0.142857	0.166667	0	0	0.5	0.5	0.5	0.8	0
FSTL1 - chr3:120395281 A>C	rs13709	FSTL1:ENST00000295633.7:c.*1671T>G:MODIFIER:3_prime_UTR_variant;FSTL1:ENST00000424703.6:c.*1671T>G:MODIFIER:downstream_gene_variant;FSTL1:ENST00000488318.1:n.*1610T>G:MODIFIER:downstream_gene_variant;FSTL1:ENST00000480823.1:c.*1688T>G:MODIFIER:downstream_gene_variant;FSTL1:ENST00000637333.1:n.*387T>G:MODIFIER:downstream_gene_variant;RP11-174O3.3:ENST00000494869.2:n.633-20520A>C:MODIFIER:intron_va…	0.285714	0.166667	0	0	0.5	1	0.5	0.8	0
FSTL1 - chr3:120450746 TCTGCGGAAGAGAGAAGAGAGCGAGTCTGAAGGCGCCGGGCCCCGCGCTGACCTGGGAAACTTGCTCGGGTCCCGCAGGCTCGCTCCGGCCGCCCAAGCACCCCCGGCCGCCCGAAGAGTCCGGCCTCCGCGCCGTGCGCCCTGCGCTCAC>T	.	FSTL1:ENST00000295633.7:c.-1+1_1-1del:HIGH:splice_acceptor_variant&splice_donor_variant&splice_region_variant&intron_variant;FSTL1:ENST00000464690.5:n.97+1_98-1del:HIGH:splice_acceptor_variant&splice_donor_variant&splice_region_variant&intron_variant;FSTL1:ENST00000424703.6:c.-1+1_1-1del:HIGH:splice_acceptor_variant&splice_donor_variant&splice_region_variant&intron_variant;FSTL1:ENST00000472536.5…	0.214286	0.333333	0	0	0.5	1	1	0.8	0
MYLK - chr3:123707272 C>A	rs255186	MYLK:ENST00000514623.1:n.*1886G>T:MODIFIER:downstream_gene_variant;MYLK:ENST00000464489.5:c.*1969+482G>T:MODIFIER:intron_variant;MYLK:ENST00000475616.5:c.2390+482G>T:MODIFIER:intron_variant;MYLK:ENST00000360304.7:c.2390+482G>T:MODIFIER:intron_variant;MYLK:ENST00000360772.7:c.2390+482G>T:MODIFIER:intron_variant;MYLK:ENST00000354792.9:c.2183+482G>T:MODIFIER:intron_variant;MYLK:ENST00000359169.5:c.2…	0	0.166667	0	0	0.5	0	1	0.8	0
RP11-9N20.3 - chr3:123714886 A>C	rs2332595	RP11-9N20.3:ENST00000608701.1:n.-965A>C:MODIFIER:upstream_gene_variant;MYLK:ENST00000464489.5:c.*1384-4993T>G:MODIFIER:intron_variant;MYLK:ENST00000475616.5:c.1805-4993T>G:MODIFIER:intron_variant;MYLK:ENST00000514623.1:n.2373-4993T>G:MODIFIER:intron_variant;MYLK:ENST00000360304.7:c.1805-4993T>G:MODIFIER:intron_variant;MYLK:ENST00000360772.7:c.1805-4993T>G:MODIFIER:intron_variant;MYLK:ENST00000354…	0.142857	0.333333	0	0	1	0	1	0.8	0
RP11-9N20.3 - chr3:123715019 G>A	rs843943	RP11-9N20.3:ENST00000608701.1:n.-832G>A:MODIFIER:upstream_gene_variant;MYLK:ENST00000464489.5:c.*1384-5126C>T:MODIFIER:intron_variant;MYLK:ENST00000475616.5:c.1805-5126C>T:MODIFIER:intron_variant;MYLK:ENST00000514623.1:n.2373-5126C>T:MODIFIER:intron_variant;MYLK:ENST00000360304.7:c.1805-5126C>T:MODIFIER:intron_variant;MYLK:ENST00000360772.7:c.1805-5126C>T:MODIFIER:intron_variant;MYLK:ENST00000354…	0.142857	0.166667	0	0	0.5	0	1	0.8	0
CCDC14 - chr3:123955962 GAACCTATTAATAAAACAAAAATTTGTTACATCAAAATAATGACTTGAGATAAGGTGATCAGCAAAGAATTAAAAAAAAAA>G	.	CCDC14:ENST00000409657.5:c.*113+4_*116delTTTTTTTTTTAATTCTTTGCTGATCACCTTATCTCAAGTCATTATTTTGATGTAACAAATTTTTGTTTTATTAATAGGTT:HIGH:splice_acceptor_variant&splice_region_variant&3_prime_UTR_variant&intron_variant;CCDC14:ENST00000409697.7:c.229+4_232delTTTTTTTTTTAATTCTTTGCTGATCACCTTATCTCAAGTCATTATTTTGATGTAACAAATTTTTGTTTTATTAATAGGTT:HIGH:splice_acceptor_variant&disruptive_inframe_deletion&splice_region_…	0.0714286	0.166667	0	0	0	0	0	0.8	0
RAB7A - chr3:128764897 T>A	.	RAB7A:ENST00000265062.7:c.-8-30463T>A:MODIFIER:intron_variant;RAB7A:ENST00000482525.5:c.-8-30463T>A:MODIFIER:intron_variant;RAB7A:ENST00000491681.1:n.9-30463T>A:MODIFIER:intron_variant;FTH1P4:ENST00000480365.1:n.122A>T:MODIFIER:non_coding_transcript_exon_variant	0.0714286	0.333333	0	0	0	0	1	0.8	0
RAB7A - chr3:128764906 C>T	rs180954265	RAB7A:ENST00000265062.7:c.-8-30454C>T:MODIFIER:intron_variant;RAB7A:ENST00000482525.5:c.-8-30454C>T:MODIFIER:intron_variant;RAB7A:ENST00000491681.1:n.9-30454C>T:MODIFIER:intron_variant;FTH1P4:ENST00000480365.1:n.113G>A:MODIFIER:non_coding_transcript_exon_variant	0.0714286	0.333333	0	0	0	0	1	0.8	0
ATP2C1 - chr3:130850713 T>G	rs1316658	ATP2C1:ENST00000507488.6:c.-108T>G:MODIFIER:5_prime_UTR_variant;ATP2C1:ENST00000505330.5:c.-108T>G:MODIFIER:5_prime_UTR_variant;ATP2C1:ENST00000504381.5:c.-108T>G:MODIFIER:5_prime_UTR_variant;ATP2C1:ENST00000509150.1:n.-70T>G:MODIFIER:upstream_gene_variant	0.285714	0.166667	0	0	1	0.5	1	0.8	0
CEP70 - chr3:138529287 ACTGCAACACATTTCATAGAAAAATAATTAACTTTCTTAGATTACTTAGTTTATTAAAAAGTATTTATTAGTTATGCAGTCCCCATAC>A	.	CEP70:ENST00000264982.7:c.780+1_781-1delGTATGGGGACTGCATAACTAATAAATACTTTTTAATAAACTAAGTAATCTAAGAAAGTTAATTATTTTTCTATGAAATGTGTTGCAG:HIGH:splice_acceptor_variant&splice_donor_variant&splice_region_variant&intron_variant;CEP70:ENST00000481834.5:c.780+1_781-1delGTATGGGGACTGCATAACTAATAAATACTTTTTAATAAACTAAGTAATCTAAGAAAGTTAATTATTTTTCTATGAAATGTGTTGCAG:HIGH:splice_acceptor_variant&splice_donor_variant&splice…	0.142857	0.5	0	0	0.5	0	1	0.8	0
HLTF - chr3:149068321 C>T	rs812249	HLTF:ENST00000310053.9:c.909G>A:LOW:synonymous_variant;HLTF:ENST00000465259.5:c.909G>A:LOW:synonymous_variant;HLTF:ENST00000392912.6:c.909G>A:LOW:synonymous_variant;HLTF:ENST00000494055.5:c.909G>A:LOW:synonymous_variant	0.0714286	0.333333	0	0	0	0.5	1	0.8	0
SUCNR1 - chr3:151881605 C>T	rs13079080	SUCNR1:ENST00000362032.6:c.*57C>T:MODIFIER:3_prime_UTR_variant;AADACL2-AS1:ENST00000483843.6:n.439+36010G>A:MODIFIER:intron_variant;AADACL2-AS1:ENST00000475855.1:n.319+46252G>A:MODIFIER:intron_variant	0.0714286	0.166667	0	0	1	0	1	0.8	0
VEPH1 - chr3:157260887 G>C	rs1060543	VEPH1:ENST00000362010.6:c.*247C>G:MODIFIER:3_prime_UTR_variant;VEPH1:ENST00000392833.6:c.*247C>G:MODIFIER:3_prime_UTR_variant;VEPH1:ENST00000392832.6:c.*247C>G:MODIFIER:downstream_gene_variant;RP11-550I24.2:ENST00000488040.5:n.253+21088G>C:MODIFIER:intron_variant;RP11-550I24.2:ENST00000487238.5:n.331+21088G>C:MODIFIER:intron_variant;RP11-550I24.2:ENST00000475102.1:n.229+21088G>C:MODIFIER:intron_v…	0.142857	0.333333	0	0	0	0	0	0.8	0
VEPH1 - chr3:157260894 CTTTTA>C	rs144889819;rs145432326;rs540663816;rs71966023	VEPH1:ENST00000362010.6:c.*235_*239delTAAAA:MODIFIER:3_prime_UTR_variant;VEPH1:ENST00000392833.6:c.*235_*239delTAAAA:MODIFIER:3_prime_UTR_variant;VEPH1:ENST00000392832.6:c.*235_*239delTAAAA:MODIFIER:downstream_gene_variant;RP11-550I24.2:ENST00000488040.5:n.253+21110_253+21114delATTTT:MODIFIER:intron_variant;RP11-550I24.2:ENST00000487238.5:n.331+21110_331+21114delATTTT:MODIFIER:intron_variant;RP11…	0.142857	0.333333	0	0	0	0	0	0.8	0
VEPH1 - chr3:157261130 A>AT	rs11398653	VEPH1:ENST00000362010.6:c.*3dupA:MODIFIER:3_prime_UTR_variant;VEPH1:ENST00000392833.6:c.*3dupA:MODIFIER:3_prime_UTR_variant;VEPH1:ENST00000392832.6:c.*3dupA:MODIFIER:3_prime_UTR_variant;RP11-550I24.2:ENST00000488040.5:n.253+21332dupT:MODIFIER:intron_variant;RP11-550I24.2:ENST00000487238.5:n.331+21332dupT:MODIFIER:intron_variant;RP11-550I24.2:ENST00000475102.1:n.229+21332dupT:MODIFIER:intron_varia…	0.0714286	0.333333	0	0	0	0	0.5	0.8	0
ZMAT3 - chr3:179020644 T>C	rs6790867	ZMAT3:ENST00000311417.6:c.*4373A>G:MODIFIER:3_prime_UTR_variant;ZMAT3:ENST00000432729.5:c.*4373A>G:MODIFIER:downstream_gene_variant	0.0714286	0.5	0	0	0	0.5	1	0.8	0
ZMAT3 - chr3:179023163 CT>C	rs11337660;rs56855863	ZMAT3:ENST00000311417.6:c.*1853delA:MODIFIER:3_prime_UTR_variant;ZMAT3:ENST00000432729.5:c.*1853delA:MODIFIER:downstream_gene_variant;ZMAT3:ENST00000414084.1:c.*4593delA:MODIFIER:downstream_gene_variant	0.0714286	0.5	0	0	0.5	1	1	0.8	0
KCNMB3 - chr3:179259511 T>C	rs566309451	KCNMB3:ENST00000392686.6:c.-562A>G:MODIFIER:5_prime_UTR_variant;KCNMB3:ENST00000485523.5:c.-562A>G:MODIFIER:upstream_gene_variant;KCNMB3:ENST00000497599.5:c.62+7138A>G:MODIFIER:intron_variant;KCNMB3:ENST00000349697.2:c.62+7138A>G:MODIFIER:intron_variant;LRRFIP1P1:ENST00000498774.1:n.1763A>G:MODIFIER:non_coding_transcript_exon_variant	0	0.333333	0	0	0	0	1	0.8	0
MCCC1 - chr3:183071119 CCCTAAGAGAGAAAAGATGATTATGACTACAACATAAATAAAACAAAGAAGACAAGCCTGAATTGGCAAACACAAGCATGCACAATCTTA>C	.	MCCC1:ENST00000265594.8:c.639+2_640delTAAGATTGTGCATGCTTGTGTTTGCCAATTCAGGCTTGTCTTCTTTGTTTTATTTATGTTGTAGTCATAATCATCTTTTCTCTCTTAGG:HIGH:frameshift_variant&splice_acceptor_variant&splice_donor_variant&splice_region_variant&intron_variant;MCCC1:ENST00000492597.5:c.312+2_313delTAAGATTGTGCATGCTTGTGTTTGCCAATTCAGGCTTGTCTTCTTTGTTTTATTTATGTTGTAGTCATAATCATCTTTTCTCTCTTAGG:HIGH:frameshift_variant&splice_accept…	0.0714286	0.666667	0	0	0.5	1	1	0.8	0
VPS8 - chr3:184855767 C>T	rs6443999	VPS8:ENST00000287546.8:c.1092C>T:LOW:synonymous_variant;VPS8:ENST00000446204.6:c.1086C>T:LOW:synonymous_variant;VPS8:ENST00000436792.6:c.1086C>T:LOW:synonymous_variant;VPS8:ENST00000625842.2:c.1092C>T:LOW:synonymous_variant;VPS8:ENST00000465213.1:n.-10C>T:MODIFIER:upstream_gene_variant;VPS8:ENST00000452666.3:n.*3229C>T:MODIFIER:downstream_gene_variant;VPS8:ENST00000469713.1:n.*1881C>T:MODIFIER:do…	0.142857	0.166667	0	0	0	0	0	0.8	0
MAP3K13 - chr3:185417534 T>C	rs16834542	MAP3K13:ENST00000265026.7:c.-85-10963T>C:MODIFIER:intron_variant;MAP3K13:ENST00000424227.5:c.-85-10963T>C:MODIFIER:intron_variant;MAP3K13:ENST00000433092.5:c.-85-10963T>C:MODIFIER:intron_variant;MAP3K13:ENST00000438053.5:c.-85-10963T>C:MODIFIER:intron_variant;MAP3K13:ENST00000446828.5:c.39-25911T>C:MODIFIER:intron_variant;MAP3K13:ENST00000447637.1:c.-85-10963T>C:MODIFIER:intron_variant;MAP3K13:EN…	0	0.166667	0	0	0	0.5	0.5	0.8	0
OPA1 - chr3:193695160 T>C	rs7643844	OPA1:ENST00000361908.7:c.*560T>C:MODIFIER:3_prime_UTR_variant;OPA1:ENST00000392438.7:c.*560T>C:MODIFIER:3_prime_UTR_variant;OPA1:ENST00000361510.6:c.*560T>C:MODIFIER:3_prime_UTR_variant;OPA1:ENST00000361150.6:c.*560T>C:MODIFIER:3_prime_UTR_variant;OPA1:ENST00000361715.6:c.*560T>C:MODIFIER:3_prime_UTR_variant;OPA1:ENST00000361828.6:c.*560T>C:MODIFIER:3_prime_UTR_variant;OPA1:ENST00000495261.1:n.12…	0.0714286	0.333333	0	0	0	0.5	0.5	0.8	0
TACC3 - chr4:1728572 A>G	rs798759	TACC3:ENST00000313288.8:c.1170A>G:LOW:synonymous_variant;TACC3:ENST00000470136.1:c.168A>G:LOW:synonymous_variant;TACC3:ENST00000466077.1:n.-2231A>G:MODIFIER:upstream_gene_variant;TACC3:ENST00000467746.5:c.*4841A>G:MODIFIER:downstream_gene_variant;TACC3:ENST00000493975.5:c.*478A>G:MODIFIER:downstream_gene_variant;TACC3:ENST00000458173.3:c.*506A>G:MODIFIER:downstream_gene_variant;TACC3:ENST00000485…	0	0.166667	0	0	0	0	0.5	0.8	0
SNRPCP13-ENPP7P11 - chr4:9641248 T>G	rs56323944	SNRPCP13-ENPP7P11:ENSG00000249799-ENSG00000250942:n.9641248T>G:MODIFIER:intergenic_region	0.285714	0.666667	0	0	0.5	0.5	1	0.8	0
WDR1 - chr4:10077751 A>T	rs111740127	WDR1:ENST00000382452.6:c.1569+2T>A:HIGH:splice_donor_variant&intron_variant;WDR1:ENST00000382451.6:c.1149+2T>A:HIGH:splice_donor_variant&intron_variant;WDR1:ENST00000499869.6:c.1569+2T>A:HIGH:splice_donor_variant&intron_variant;WDR1:ENST00000515743.5:n.2503+2T>A:HIGH:splice_donor_variant&intron_variant;WDR1:ENST00000502702.5:c.1149+2T>A:HIGH:splice_donor_variant&intron_variant;WDR1:ENST0000050296…	0.0714286	0.166667	0	0	0	0.5	0	0.8	0
RP11-17E2.2 - chr4:22316234 GA>G	rs35133982	RP11-17E2.2:ENST00000510705.3:n.860-13080delA:MODIFIER:intron_variant	0	0.333333	0	0	0	0	0	0.8	0
CDC42P6 - chr4:22727277 G>C	rs28410729	CDC42P6:ENST00000421246.1:n.*98C>G:MODIFIER:downstream_gene_variant;GBA3:ENST00000508166.5:c.59-8704G>C:MODIFIER:intron_variant;GBA3:ENST00000503442.1:c.59-8704G>C:MODIFIER:intron_variant;GBA3:ENST00000511446.2:c.-455-8704G>C:MODIFIER:intron_variant;GBA3:ENST00000610628.4:c.59-8704G>C:MODIFIER:intron_variant;GBA3:ENST00000613293.4:c.59-8704G>C:MODIFIER:intron_variant	0	0.166667	0	0	0.5	0	1	0.8	0
GBA3 - chr4:22727467 T>G	rs538434925	GBA3:ENST00000508166.5:c.59-8514T>G:MODIFIER:intron_variant;GBA3:ENST00000503442.1:c.59-8514T>G:MODIFIER:intron_variant;GBA3:ENST00000511446.2:c.-455-8514T>G:MODIFIER:intron_variant;GBA3:ENST00000610628.4:c.59-8514T>G:MODIFIER:intron_variant;GBA3:ENST00000613293.4:c.59-8514T>G:MODIFIER:intron_variant;CDC42P6:ENST00000421246.1:n.484A>C:MODIFIER:non_coding_transcript_exon_variant	0.214286	0.333333	0	0	0.5	0.5	1	0.8	0
GBA3 - chr4:22727675 A>G	rs532279707	GBA3:ENST00000508166.5:c.59-8306A>G:MODIFIER:intron_variant;GBA3:ENST00000503442.1:c.59-8306A>G:MODIFIER:intron_variant;GBA3:ENST00000511446.2:c.-455-8306A>G:MODIFIER:intron_variant;GBA3:ENST00000610628.4:c.59-8306A>G:MODIFIER:intron_variant;GBA3:ENST00000613293.4:c.59-8306A>G:MODIFIER:intron_variant;CDC42P6:ENST00000421246.1:n.276T>C:MODIFIER:non_coding_transcript_exon_variant	0.142857	0.166667	0	0	0.5	0.5	1	0.8	0
GBA3 - chr4:22727908 T>C	rs538774739	GBA3:ENST00000508166.5:c.59-8073T>C:MODIFIER:intron_variant;GBA3:ENST00000503442.1:c.59-8073T>C:MODIFIER:intron_variant;GBA3:ENST00000511446.2:c.-455-8073T>C:MODIFIER:intron_variant;GBA3:ENST00000610628.4:c.59-8073T>C:MODIFIER:intron_variant;GBA3:ENST00000613293.4:c.59-8073T>C:MODIFIER:intron_variant;CDC42P6:ENST00000421246.1:n.43A>G:MODIFIER:non_coding_transcript_exon_variant	0	0.333333	0	0	0	0	1	0.8	0
PGM2 - chr4:37847109 GAGGTAGGGTGTTTCTGGGACTCACTCATTTTCCTTTCATCTGCTCTGTAGAAGATCTAAGGCATGTCTTTCTCTTTTGGATTATCCCTTT>G	.	PGM2:ENST00000381967.8:c.1188+2_1189delTAGGGTGTTTCTGGGACTCACTCATTTTCCTTTCATCTGCTCTGTAGAAGATCTAAGGCATGTCTTTCTCTTTTGGATTATCCCTTTAGG:HIGH:frameshift_variant&splice_acceptor_variant&splice_donor_variant&splice_region_variant&intron_variant;PGM2:ENST00000510084.2:c.72+2_73delTAGGGTGTTTCTGGGACTCACTCATTTTCCTTTCATCTGCTCTGTAGAAGATCTAAGGCATGTCTTTCTCTTTTGGATTATCCCTTTAGG:HIGH:frameshift_variant&splice_accept…	0.142857	0.666667	0	0	0	1	1	0.8	0
SLC30A9 - chr4:42020447 C>A	rs15857	SLC30A9:ENST00000264451.11:c.366C>A:LOW:synonymous_variant;SLC30A9:ENST00000513699.5:c.*123C>A:MODIFIER:3_prime_UTR_variant;SLC30A9:ENST00000510460.1:n.491C>A:MODIFIER:non_coding_transcript_exon_variant	0.214286	0.5	0	0	0.5	0.5	0.5	0.8	0
- chr4:46723916 T>G	rs7657345		0.357143	0.666667	0	0	1	1	1	0.8	0
- chr4:46723940 G>A	rs7673785		0.285714	0.666667	0	0	1	1	1	0.8	0
RAC1P2 - chr4:46724036 G>T	rs112863784	RAC1P2:ENST00000511164.1:n.373C>A:MODIFIER:non_coding_transcript_exon_variant	0.142857	0.333333	0	0	0.5	0	1	0.8	0
RAC1P2 - chr4:46724392 A>C	rs111504240	RAC1P2:ENST00000511164.1:n.17T>G:MODIFIER:non_coding_transcript_exon_variant	0.0714286	0.666667	0	0	0.5	0.5	1	0.8	0
KIAA1211 - chr4:56328763 A>G	rs4865087	KIAA1211:ENST00000541073.5:c.*959A>G:MODIFIER:downstream_gene_variant;KIAA1211:ENST00000264229.10:c.*959A>G:MODIFIER:downstream_gene_variant;KIAA1211:ENST00000504228.5:c.*959A>G:MODIFIER:downstream_gene_variant;KIAA1211:ENST00000514330.1:c.*1081A>G:MODIFIER:downstream_gene_variant;KIAA1211-AASDH:ENSG00000109265-ENSG00000157426:n.56328763A>G:MODIFIER:intergenic_region	0.0714286	0.166667	0	0	0	1	0.5	0.8	0
CXCL5 - chr4:73998833 G>C	rs352046	CXCL5:ENST00000296027.4:c.-252C>G:MODIFIER:upstream_gene_variant;CXCL5-RN7SL218P:ENSG00000163735-ENSG00000244194:n.73998833G>C:MODIFIER:intergenic_region	0.214286	0.5	0	0	0.5	1	1	0.8	0
CXCL3 - chr4:74038176 TCTGCAGAGAGAAGGGAATTCCGTGAGACAGGAGGTCGGGCTGGGGACAGGGTTGGGGCAGCGGGAGAGTCGGGGACCCCAGCGGTGGCAGCGGAAGCGCGGGGCGGGACTTAC>T	.	CXCL3:ENST00000296026.4:c.224+1_225-1del:HIGH:splice_acceptor_variant&splice_donor_variant&splice_region_variant&intron_variant;CXCL3:ENST00000502974.1:n.400+1_401-1del:HIGH:splice_acceptor_variant&splice_donor_variant&splice_region_variant&intron_variant;CXCL3:ENST00000510390.1:n.263+1_264-1del:HIGH:splice_acceptor_variant&splice_donor_variant&splice_region_variant&intron_variant;CXCL3:ENST00000…	0.214286	0.5	0	0	0.5	1	1	0.8	0
CXCL3 - chr4:74038412 TCCTAGGGAAGAATAGACTCGCTGATTGAGCGGGGCTGTCGGCGCGGGGCGCCCACCCCAGCCGCGTCCGGCCCGGGGACCCCAGGGCGCCGGGACCCA>T	.	CXCL3:ENST00000296026.4:c.100+2_101delTGGGTCCCGGCGCCCTGGGGTCCCCGGGCCGGACGCGGCTGGGGTGGGCGCCCCGCGCCGACAGCCCCGCTCAATCAGCGAGTCTATTCTTCCCTAGG:HIGH:frameshift_variant&splice_acceptor_variant&splice_donor_variant&splice_region_variant&intron_variant;CXCL3:ENST00000511669.1:n.296+2_297delTGGGTCCCGGCGCCCTGGGGTCCCCGGGCCGGACGCGGCTGGGGTGGGCGCCCCGCGCCGACAGCCCCGCTCAATCAGCGAGTCTATTCTTCCCTAGG:HIGH:splice_accepto…	0.357143	0.333333	0	0	0.5	1	1	0.8	0
MTHFD2L - chr4:74248166 C>T	rs141587730	MTHFD2L:ENST00000461856.5:n.173+22772C>T:MODIFIER:intron_variant;MTHFD2L:ENST00000492183.5:n.2153+22772C>T:MODIFIER:intron_variant;MTHFD2L:ENST00000359107.9:c.631+22772C>T:MODIFIER:intron_variant;MTHFD2L:ENST00000395759.6:c.805+22772C>T:MODIFIER:intron_variant;MTHFD2L:ENST00000325278.6:c.631+22772C>T:MODIFIER:intron_variant	0.0714286	0.166667	0	0	0	0	1	0.8	0
RCHY1 - chr4:75491781 TCCTGTAAATGAAATAAATGTTAGTGCTTGTATGAAGACAATATAAACATCCAAGTATTTTAAATTCAAGAGCTGAGACTTCCAAAGTAAAAAATATTTTAAGCCTA>T	.	RCHY1:ENST00000324439.9:c.450+2_451del:HIGH:frameshift_variant&splice_acceptor_variant&splice_donor_variant&splice_region_variant&intron_variant;RCHY1:ENST00000380840.6:c.330+2_331del:HIGH:frameshift_variant&splice_acceptor_variant&splice_donor_variant&splice_region_variant&intron_variant;RCHY1:ENST00000505105.5:c.450+2_451del:HIGH:frameshift_variant&splice_acceptor_variant&splice_donor_variant&s…	0.142857	0.166667	0	0	0.5	0	1	0.8	0
CCNI - chr4:77048011 CT>C	rs565412503	CCNI:ENST00000237654.8:c.*207delA:MODIFIER:3_prime_UTR_variant;CCNI:ENST00000515468.1:c.*207delA:MODIFIER:downstream_gene_variant	0.0714286	0.166667	0	0	0	0	1	0.8	0
BMP2K - chr4:78842364 C>T	.	BMP2K:ENST00000389010.7:c.404-21C>T:MODIFIER:intron_variant;BMP2K:ENST00000502871.5:c.404-21C>T:MODIFIER:intron_variant;BMP2K:ENST00000335016.9:c.404-21C>T:MODIFIER:intron_variant;BMP2K:ENST00000628286.1:c.404-21C>T:MODIFIER:intron_variant	0.0714286	0.166667	0	0	0.5	0.5	1	0.8	0
BMP2K - chr4:78842366 A>ATGG	.	BMP2K:ENST00000389010.7:c.404-19_404-18insTGG:MODIFIER:intron_variant;BMP2K:ENST00000502871.5:c.404-19_404-18insTGG:MODIFIER:intron_variant;BMP2K:ENST00000335016.9:c.404-19_404-18insTGG:MODIFIER:intron_variant;BMP2K:ENST00000628286.1:c.404-19_404-18insTGG:MODIFIER:intron_variant	0.0714286	0.166667	0	0	0.5	0.5	1	0.8	0
BMP2K - chr4:78842368 AT>A	.	BMP2K:ENST00000389010.7:c.404-15delT:MODIFIER:intron_variant;BMP2K:ENST00000502871.5:c.404-15delT:MODIFIER:intron_variant;BMP2K:ENST00000335016.9:c.404-15delT:MODIFIER:intron_variant;BMP2K:ENST00000628286.1:c.404-15delT:MODIFIER:intron_variant	0.0714286	0.166667	0	0	0.5	0.5	1	0.8	0
BMP2K - chr4:78842371 ACTTTT>A	.	BMP2K:ENST00000389010.7:c.404-13_404-9delCTTTT:MODIFIER:intron_variant;BMP2K:ENST00000502871.5:c.404-13_404-9delCTTTT:MODIFIER:intron_variant;BMP2K:ENST00000335016.9:c.404-13_404-9delCTTTT:MODIFIER:intron_variant;BMP2K:ENST00000628286.1:c.404-13_404-9delCTTTT:MODIFIER:intron_variant	0.0714286	0.166667	0	0	1	0.5	1	0.8	0
BMP2K - chr4:78842379 GGT>G	.	BMP2K:ENST00000389010.7:c.404-5_404-4delGT:LOW:splice_region_variant&intron_variant;BMP2K:ENST00000502871.5:c.404-5_404-4delGT:LOW:splice_region_variant&intron_variant;BMP2K:ENST00000335016.9:c.404-5_404-4delGT:LOW:splice_region_variant&intron_variant;BMP2K:ENST00000628286.1:c.404-5_404-4delGT:LOW:splice_region_variant&intron_variant	0.0714286	0.166667	0	0	1	0.5	1	0.8	0
BMP2K - chr4:78842382 T>TCG	.	BMP2K:ENST00000389010.7:c.404-3_404-2insCG:HIGH:splice_acceptor_variant&intron_variant;BMP2K:ENST00000502871.5:c.404-3_404-2insCG:HIGH:splice_acceptor_variant&intron_variant;BMP2K:ENST00000335016.9:c.404-3_404-2insCG:HIGH:splice_acceptor_variant&intron_variant;BMP2K:ENST00000628286.1:c.404-3_404-2insCG:HIGH:splice_acceptor_variant&intron_variant	0.0714286	0.166667	0	0	1	0.5	1	0.8	0
ANTXR2 - chr4:80055217 GCCTATGGAGAATGAGGAGGGAAAGAGAGAAAAAAAGAGAGGGGAGAGGGAGAAAGTGAATTATTCAAATATCAAGCTATACATTCCGAGACACACAGCGATGTACAGTGGGGTGTAGAGAACAGTCTCAGTTCAATACTCA>G	.	ANTXR2:ENST00000307333.7:c.486+2_487del:HIGH:frameshift_variant&splice_acceptor_variant&splice_donor_variant&splice_region_variant&intron_variant;ANTXR2:ENST00000403729.6:c.486+2_487del:HIGH:frameshift_variant&splice_acceptor_variant&splice_donor_variant&splice_region_variant&intron_variant;ANTXR2:ENST00000404191.5:c.255+2_256del:HIGH:frameshift_variant&splice_acceptor_variant&splice_donor_varian…	0.214286	0.5	0	0	0.5	0.5	1	0.8	0
PDLIM5 - chr4:94618116 G>A	rs966845	PDLIM5:ENST00000615540.4:c.1120G>A:MODERATE:missense_variant;PDLIM5:ENST00000317968.8:c.1033G>A:MODERATE:missense_variant;PDLIM5:ENST00000542407.5:c.706G>A:MODERATE:missense_variant;PDLIM5:ENST00000514743.5:c.1120G>A:MODERATE:missense_variant;PDLIM5:ENST00000503974.5:c.724G>A:MODERATE:missense_variant;PDLIM5:ENST00000506632.2:c.259G>A:MODERATE:missense_variant;PDLIM5:ENST00000437932.5:c.58G>A:MOD…	0.357143	0.666667	0	0	0.5	1	1	0.8	0
DNAJB14 - chr4:99905584 C>CCCAAGTTTTCTGTTTGCATTTTAATAGT	.	DNAJB14:ENST00000426476.5:c.*19206_*19207insACTATTAAAATGCAAACAGAAAACTTGG:MODIFIER:downstream_gene_variant;DNAJB14:ENST00000442697.6:c.842+12_842+13insACTATTAAAATGCAAACAGAAAACTTGG:MODIFIER:intron_variant;DNAJB14:ENST00000420137.5:c.*730+12_*730+13insACTATTAAAATGCAAACAGAAAACTTGG:MODIFIER:intron_variant;DNAJB14:ENST00000334223.6:c.*532+12_*532+13insACTATTAAAATGCAAACAGAAAACTTGG:MODIFIER:intron_varian…	0	0.166667	0	0	0	0.5	0	0.8	0
DNAJB14 - chr4:99905588 G>C	.	DNAJB14:ENST00000426476.5:c.*19203C>G:MODIFIER:downstream_gene_variant;DNAJB14:ENST00000442697.6:c.842+9C>G:MODIFIER:intron_variant;DNAJB14:ENST00000420137.5:c.*730+9C>G:MODIFIER:intron_variant;DNAJB14:ENST00000334223.6:c.*532+9C>G:MODIFIER:intron_variant;DNAJB14:ENST00000471101.5:n.2869+9C>G:MODIFIER:intron_variant;DNAJB14:ENST00000455208.5:c.*181+9C>G:MODIFIER:intron_variant;DNAJB14:ENST0000039…	0	0.166667	0	0	0	0.5	0	0.8	0
DNAJB14 - chr4:99905590 T>C	.	DNAJB14:ENST00000442697.6:c.842+7A>G:LOW:splice_region_variant&intron_variant;DNAJB14:ENST00000420137.5:c.*730+7A>G:LOW:splice_region_variant&intron_variant;DNAJB14:ENST00000334223.6:c.*532+7A>G:LOW:splice_region_variant&intron_variant;DNAJB14:ENST00000471101.5:n.2869+7A>G:LOW:splice_region_variant&intron_variant;DNAJB14:ENST00000455208.5:c.*181+7A>G:LOW:splice_region_variant&intron_variant;DNAJB…	0	0.166667	0	0	0	0.5	0	0.8	0
DNAJB14 - chr4:99905592 C>G	.	DNAJB14:ENST00000442697.6:c.842+5G>C:LOW:splice_region_variant&intron_variant;DNAJB14:ENST00000420137.5:c.*730+5G>C:LOW:splice_region_variant&intron_variant;DNAJB14:ENST00000334223.6:c.*532+5G>C:LOW:splice_region_variant&intron_variant;DNAJB14:ENST00000471101.5:n.2869+5G>C:LOW:splice_region_variant&intron_variant;DNAJB14:ENST00000455208.5:c.*181+5G>C:LOW:splice_region_variant&intron_variant;DNAJB…	0	0.166667	0	0	0	0.5	0	0.8	0
DNAJB14 - chr4:99905595 A>C	.	DNAJB14:ENST00000442697.6:c.842+2T>G:HIGH:splice_donor_variant&intron_variant;DNAJB14:ENST00000420137.5:c.*730+2T>G:HIGH:splice_donor_variant&intron_variant;DNAJB14:ENST00000334223.6:c.*532+2T>G:HIGH:splice_donor_variant&intron_variant;DNAJB14:ENST00000471101.5:n.2869+2T>G:HIGH:splice_donor_variant&intron_variant;DNAJB14:ENST00000455208.5:c.*181+2T>G:HIGH:splice_donor_variant&intron_variant;DNAJB…	0	0.166667	0	0	0	0.5	0	0.8	0
DNAJB14 - chr4:99905596 C>CA	.	DNAJB14:ENST00000442697.6:c.842_842+1insT:HIGH:frameshift_variant&splice_region_variant;DNAJB14:ENST00000420137.5:c.*730_*730+1insT:LOW:splice_region_variant;DNAJB14:ENST00000334223.6:c.*532_*532+1insT:LOW:splice_region_variant;DNAJB14:ENST00000471101.5:n.2869_2869+1insT:LOW:splice_region_variant&non_coding_transcript_exon_variant;DNAJB14:ENST00000455208.5:c.*181_*181+1insT:LOW:splice_region_vari…	0	0.166667	0	0	0	0.5	0	0.8	0
BANK1 - chr4:101830119 C>T	rs10516486	BANK1:ENST00000322953.8:c.382C>T:LOW:synonymous_variant;BANK1:ENST00000504592.5:c.337C>T:LOW:synonymous_variant;BANK1:ENST00000444316.2:c.292C>T:LOW:synonymous_variant;BANK1:ENST00000508653.5:c.71-24916C>T:MODIFIER:intron_variant;BANK1:ENST00000428908.5:c.71-24916C>T:MODIFIER:intron_variant	0.285714	0.166667	0	0	1	0	1	0.8	0
PLA2G12A - chr4:109714332 G>GT	rs529301019;rs57182211	PLA2G12A:ENST00000243501.9:c.*44dupA:MODIFIER:3_prime_UTR_variant;PLA2G12A:ENST00000502283.1:c.*44dupA:MODIFIER:3_prime_UTR_variant;PLA2G12A:ENST00000507961.1:c.*324dupA:MODIFIER:3_prime_UTR_variant;PLA2G12A:ENST00000502772.1:n.*3215dupA:MODIFIER:downstream_gene_variant	0.214286	0.166667	0	0	0.5	0.5	1	0.8	0
RP11-586D5.3 - chr4:118460256 G>T	.	RP11-586D5.3:ENST00000616602.2:n.46C>A:MODIFIER:non_coding_transcript_exon_variant	0	0.333333	0	0	0	0.5	1	0.8	0
- chr4:118460262 A>T	rs3109976		0	0.333333	0	0	0	0.5	1	0.8	0
RP11-586D5.3 - chr4:118460267 T>C	rs3109975	RP11-586D5.3:ENST00000616602.2:n.35A>G:MODIFIER:non_coding_transcript_exon_variant	0.0714286	0.333333	0	0	0	1	1	0.8	0
LARP1B - chr4:128122049 C>G	rs12508837	LARP1B:ENST00000512292.5:c.1385C>G:MODERATE:missense_variant;LARP1B:ENST00000507377.1:c.1289C>G:MODERATE:missense_variant;LARP1B:ENST00000326639.10:c.1385C>G:MODERATE:missense_variant;LARP1B:ENST00000508819.5:c.1244C>G:MODERATE:missense_variant;LARP1B:ENST00000507259.5:c.-68C>G:MODIFIER:upstream_gene_variant	0.0714286	0.833333	0	0	0.5	0.5	1	0.8	0
LARP1B - chr4:128122131 C>T	rs3733320	LARP1B:ENST00000512292.5:c.1467C>T:LOW:synonymous_variant;LARP1B:ENST00000507259.5:c.15C>T:LOW:synonymous_variant;LARP1B:ENST00000507377.1:c.1371C>T:LOW:synonymous_variant;LARP1B:ENST00000326639.10:c.1467C>T:LOW:synonymous_variant;LARP1B:ENST00000508819.5:c.1326C>T:LOW:synonymous_variant	0.0714286	0.333333	0	0	0	0	1	0.8	0
MGST2 - chr4:139698167 T>G	.	MGST2:ENST00000265498.5:c.229+2900T>G:MODIFIER:intron_variant;MGST2:ENST00000515137.5:n.216+2900T>G:MODIFIER:intron_variant;MGST2:ENST00000506797.5:c.159-5288T>G:MODIFIER:intron_variant;MGST2:ENST00000515067.1:n.302+2900T>G:MODIFIER:intron_variant;MGST2:ENST00000616265.4:c.229+2900T>G:MODIFIER:intron_variant;MGST2:ENST00000503816.1:c.229+2900T>G:MODIFIER:intron_variant;H3F3AP6:ENST00000230495.2:n…	0.142857	0.333333	0	0	1	0	1	0.8	0
MGST2 - chr4:139698169 T>C	.	MGST2:ENST00000265498.5:c.229+2902T>C:MODIFIER:intron_variant;MGST2:ENST00000515137.5:n.216+2902T>C:MODIFIER:intron_variant;MGST2:ENST00000506797.5:c.159-5286T>C:MODIFIER:intron_variant;MGST2:ENST00000515067.1:n.302+2902T>C:MODIFIER:intron_variant;MGST2:ENST00000616265.4:c.229+2902T>C:MODIFIER:intron_variant;MGST2:ENST00000503816.1:c.229+2902T>C:MODIFIER:intron_variant;H3F3AP6:ENST00000230495.2:n…	0.142857	0.333333	0	0	1	0	1	0.8	0
MAML3 - chr4:139889929 GC>G	rs373804063	MAML3:ENST00000509479.6:c.1506delG:HIGH:frameshift_variant;MAML3:ENST00000502696.1:c.109-159263delG:MODIFIER:intron_variant	0.142857	0.166667	0	0	0	0	1	0.8	0
MAML3 - chr4:139889931 TGCTGCTGCTGC>T	rs58287721	MAML3:ENST00000509479.6:c.1494_1504delGCAGCAGCAGC:HIGH:frameshift_variant;MAML3:ENST00000398940.1:c.108+3_108+13delGCAGCAGCAGC:LOW:splice_region_variant&intron_variant;MAML3:ENST00000502696.1:c.109-159275_109-159265delGCAGCAGCAGC:MODIFIER:intron_variant	0.142857	0.166667	0	0	0	0	1	0.8	0
SMARCA5 - chr4:143545951 T>C	rs13139128	SMARCA5:ENST00000283131.3:c.2424T>C:LOW:synonymous_variant;SMARCA5:ENST00000508573.1:n.-1481T>C:MODIFIER:upstream_gene_variant;SMARCA5:ENST00000515531.1:n.*1595T>C:MODIFIER:downstream_gene_variant	0.0714286	0.5	0	0	0	1	0.5	0.8	0
FTH1P21 - chr4:156010029 G>T	rs11939830	FTH1P21:ENST00000512179.1:n.*3041G>T:MODIFIER:downstream_gene_variant;FTH1P21-RP11-171N4.1:ENSG00000249013-ENSG00000251511:n.156010029G>T:MODIFIER:intergenic_region	0.214286	0.166667	0	0	0.5	0	1	0.8	0
NEK1 - chr4:169555851 TCTGTAGATAAATATGCACAGTGACTTTCATTACTATCTCAGAAGCAAAGCATAAGCAACTTCTGCAGAACATAGCCATAC>T	.	NEK1:ENST00000507142.5:c.1430+1_1431-1delGTATGGCTATGTTCTGCAGAAGTTGCTTATGCTTTGCTTCTGAGATAGTAATGAAAGTCACTGTGCATATTTATCTACAG:HIGH:splice_acceptor_variant&splice_donor_variant&splice_region_variant&intron_variant;NEK1:ENST00000439128.6:c.1430+1_1431-1delGTATGGCTATGTTCTGCAGAAGTTGCTTATGCTTTGCTTCTGAGATAGTAATGAAAGTCACTGTGCATATTTATCTACAG:HIGH:splice_acceptor_variant&splice_donor_variant&splice_region_vari…	0.0714286	0.333333	0	0	0	0	0.5	0.8	0
SPCS3 - chr4:176328530 A>G	rs12643094	SPCS3:ENST00000503362.1:c.*200A>G:MODIFIER:3_prime_UTR_variant;SPCS3:ENST00000507678.5:n.*124A>G:MODIFIER:downstream_gene_variant;SPCS3:ENST00000513139.1:n.*1149A>G:MODIFIER:downstream_gene_variant;SPCS3:ENST00000507001.1:n.*177A>G:MODIFIER:downstream_gene_variant	0	0.5	0	0	0	0	0	0.8	0
SPCS3 - chr4:176330393 G>T	rs7688500	SPCS3:ENST00000503362.1:c.*2063G>T:MODIFIER:3_prime_UTR_variant;SPCS3:ENST00000507678.5:n.*1987G>T:MODIFIER:downstream_gene_variant;SPCS3:ENST00000513139.1:n.*3012G>T:MODIFIER:downstream_gene_variant;SPCS3:ENST00000507001.1:n.*2040G>T:MODIFIER:downstream_gene_variant	0.0714286	0.5	0	0	0	1	0.5	0.8	0
CDKN2AIP - chr4:183446405 TCTG>T	rs10533201;rs147291711	CDKN2AIP:ENST00000504169.1:c.723_725delTGC:MODERATE:disruptive_inframe_deletion;CDKN2AIP:ENST00000302350.4:c.*311_*313delTGC:MODIFIER:3_prime_UTR_variant;CDKN2AIP:ENST00000510928.1:c.*736_*738delCTG:MODIFIER:downstream_gene_variant;CDKN2AIP:ENST00000502924.1:n.207+60_207+62delTGC:MODIFIER:intron_variant;CDKN2AIP:ENST00000506835.1:n.536_538delTGC:MODIFIER:non_coding_transcript_exon_variant	0.0714286	0.666667	0	0	0	0	0	0.8	0
MARCH6 - chr5:10402447 GTTAAGGTAATTCCTGTTATAACTTAAAATTGGAAATGATTTCTCCTACATTTGGGTGATACTGATGACCTTTATTTTCAC>G	.	MARCH6:ENST00000274140.9:c.1122+3_1124delAATTCCTGTTATAACTTAAAATTGGAAATGATTTCTCCTACATTTGGGTGATACTGATGACCTTTATTTTCACTTAAGGT:HIGH:frameshift_variant&splice_acceptor_variant&splice_region_variant&intron_variant;MARCH6:ENST00000449913.6:c.978+3_980delAATTCCTGTTATAACTTAAAATTGGAAATGATTTCTCCTACATTTGGGTGATACTGATGACCTTTATTTTCACTTAAGGT:HIGH:frameshift_variant&splice_acceptor_variant&splice_region_variant&in…	0.0714286	0.5	0	0	0.5	0	1	0.8	0
RP11-184E9.1 - chr5:25189111 C>T	.	RP11-184E9.1:ENST00000502100.2:n.-1571C>T:MODIFIER:upstream_gene_variant;RP11-549K20.1:ENST00000507600.1:n.210+1336G>A:MODIFIER:intron_variant	0.0714286	0.166667	0	0	0.5	0.5	1	0.8	0
RP11-184E9.1 - chr5:25189126 C>G	.	RP11-184E9.1:ENST00000502100.2:n.-1556C>G:MODIFIER:upstream_gene_variant;RP11-549K20.1:ENST00000507600.1:n.210+1321G>C:MODIFIER:intron_variant	0.0714286	0.166667	0	0	0.5	0.5	1	0.8	0
RP11-184E9.1 - chr5:25189141 C>T	.	RP11-184E9.1:ENST00000502100.2:n.-1541C>T:MODIFIER:upstream_gene_variant;RP11-549K20.1:ENST00000507600.1:n.210+1306G>A:MODIFIER:intron_variant	0.0714286	0.166667	0	0	0.5	0.5	1	0.8	0
RP11-184E9.1 - chr5:25190324 T>G	rs1477475794	RP11-184E9.1:ENST00000502100.2:n.-358T>G:MODIFIER:upstream_gene_variant	0	0.333333	0	0	1	0	1	0.8	0
TTC33 - chr5:40713564 T>A	rs1363847	TTC33:ENST00000337702.4:c.*2581A>T:MODIFIER:downstream_gene_variant;TTC33:ENST00000503936.6:n.*1572A>T:MODIFIER:downstream_gene_variant;TTC33:ENST00000504251.6:n.*2380A>T:MODIFIER:downstream_gene_variant;TTC33:ENST00000511730.2:n.*2581A>T:MODIFIER:downstream_gene_variant;TTC33:ENST00000636863.1:c.221+33234A>T:MODIFIER:intron_variant;TTC33:ENST00000637375.1:c.221+33234A>T:MODIFIER:intron_variant;T…	0	0.5	0	0	0.5	1	0.5	0.8	0
TTC33 - chr5:40716051 C>A	rs10737963	TTC33:ENST00000337702.4:c.*94G>T:MODIFIER:3_prime_UTR_variant;TTC33:ENST00000511730.2:n.*94G>T:MODIFIER:downstream_gene_variant;TTC33:ENST00000636863.1:c.221+30747G>T:MODIFIER:intron_variant;TTC33:ENST00000637375.1:c.221+30747G>T:MODIFIER:intron_variant;TTC33:ENST00000636106.1:c.221+30747G>T:MODIFIER:intron_variant;TTC33:ENST00000503936.6:n.792G>T:MODIFIER:non_coding_transcript_exon_variant;TTC33…	0.142857	0.333333	0	0	0	0.5	1	0.8	0
ARL15 - chr5:53885060 C>T	rs40211	ARL15:ENST00000504924.5:c.*1501G>A:MODIFIER:3_prime_UTR_variant;ARL15:ENST00000502271.5:c.*1501G>A:MODIFIER:3_prime_UTR_variant;ARL15:ENST00000620747.4:c.*1501G>A:MODIFIER:3_prime_UTR_variant;CTD-2081C10.7:ENST00000606482.1:n.-4009G>A:MODIFIER:upstream_gene_variant;ARL15:ENST00000510591.6:n.*1385G>A:MODIFIER:downstream_gene_variant;ARL15:ENST00000507646.2:c.*2309G>A:MODIFIER:downstream_gene_varia…	0.142857	0.166667	0	0	0.5	1	1	0.8	0
ARL15 - chr5:54016088 G>A	rs696199	ARL15:ENST00000504924.5:c.462+97114C>T:MODIFIER:intron_variant;ARL15:ENST00000502271.5:c.-76+97114C>T:MODIFIER:intron_variant;ARL15:ENST00000620747.4:c.468+51074C>T:MODIFIER:intron_variant;ARL15:ENST00000510591.6:n.535+97114C>T:MODIFIER:intron_variant;ARL15:ENST00000507646.2:c.462+97114C>T:MODIFIER:intron_variant	0.142857	0.5	0	0	0.5	1	0	0.8	0
DHX29 - chr5:55274731 TCTGAAATTTTTAAAAAGATACAATATTCAAAATAAGAAGATAAGGAACAGCATATAAAATATTAATAAAACATCTCCAGCTAGTAGAAATGTTTTATCAAATCAAATGGAGACCCATTAGAAATAGAAATATAC>T	.	DHX29:ENST00000251636.9:c.2572+1_2573-1del:HIGH:splice_acceptor_variant&splice_donor_variant&splice_region_variant&intron_variant;DHX29:ENST00000504778.5:n.2780+1_2781-1del:HIGH:splice_acceptor_variant&splice_donor_variant&splice_region_variant&intron_variant;DHX29:ENST00000513447.1:n.240+1_241-1del:HIGH:splice_acceptor_variant&splice_donor_variant&splice_region_variant&intron_variant;DHX29:ENST0…	0.0714286	0.333333	0	0	0	0.5	1	0.8	0
IL6ST - chr5:55940122 G>GATATGTGTGTGT	rs146322871	IL6ST:ENST00000336909.9:c.*948_*959dupACACACACATAT:MODIFIER:3_prime_UTR_variant;IL6ST:ENST00000381298.6:c.*948_*959dupACACACACATAT:MODIFIER:3_prime_UTR_variant;IL6ST:ENST00000381287.8:c.*2632_*2643dupACACACACATAT:MODIFIER:3_prime_UTR_variant;CTD-2031P19.4:ENST00000582508.1:n.-4534_-4533insATATGTGTGTGT:MODIFIER:upstream_gene_variant;IL6ST:ENST00000381294.7:c.*948_*959dupACACACACATAT:MODIFIER:downs…	0.214286	0.333333	0	0	0.5	1	0.5	0.8	0
IL6ST - chr5:55956011 T>TTTGGGGAATG	.	IL6ST:ENST00000423954.3:n.-4506_-4505insCATTCCCCAA:MODIFIER:upstream_gene_variant;IL6ST:ENST00000583149.1:n.-4375_-4374insCATTCCCCAA:MODIFIER:upstream_gene_variant;IL6ST:ENST00000336909.9:c.1267+13_1267+14insCATTCCCCAA:MODIFIER:intron_variant;IL6ST:ENST00000381298.6:c.1267+13_1267+14insCATTCCCCAA:MODIFIER:intron_variant;IL6ST:ENST00000381294.7:c.1267+13_1267+14insCATTCCCCAA:MODIFIER:intron_varian…	0.0714286	0.5	0	0	0.5	1	1	0.8	0
IL6ST - chr5:55956012 C>CTTT	.	IL6ST:ENST00000423954.3:n.-4507_-4506insAAA:MODIFIER:upstream_gene_variant;IL6ST:ENST00000583149.1:n.-4376_-4375insAAA:MODIFIER:upstream_gene_variant;IL6ST:ENST00000336909.9:c.1267+12_1267+13insAAA:MODIFIER:intron_variant;IL6ST:ENST00000381298.6:c.1267+12_1267+13insAAA:MODIFIER:intron_variant;IL6ST:ENST00000381294.7:c.1267+12_1267+13insAAA:MODIFIER:intron_variant;IL6ST:ENST00000381286.7:c.65-1326…	0.0714286	0.5	0	0	0.5	1	1	0.8	0
IL6ST - chr5:55956013 AC>A	.	IL6ST:ENST00000423954.3:n.-4508delG:MODIFIER:upstream_gene_variant;IL6ST:ENST00000583149.1:n.-4377delG:MODIFIER:upstream_gene_variant;IL6ST:ENST00000336909.9:c.1267+11delG:MODIFIER:intron_variant;IL6ST:ENST00000381298.6:c.1267+11delG:MODIFIER:intron_variant;IL6ST:ENST00000381294.7:c.1267+11delG:MODIFIER:intron_variant;IL6ST:ENST00000381286.7:c.65-13263delG:MODIFIER:intron_variant;IL6ST:ENST000003…	0.0714286	0.5	0	0	0.5	1	1	0.8	0
IL6ST - chr5:55956017 A>ATCCAT	.	IL6ST:ENST00000336909.9:c.1267+7_1267+8insATGGA:LOW:splice_region_variant&intron_variant;IL6ST:ENST00000381298.6:c.1267+7_1267+8insATGGA:LOW:splice_region_variant&intron_variant;IL6ST:ENST00000381294.7:c.1267+7_1267+8insATGGA:LOW:splice_region_variant&intron_variant;IL6ST:ENST00000522633.2:c.*194+7_*194+8insATGGA:LOW:splice_region_variant&intron_variant;IL6ST:ENST00000381287.8:c.*194+7_*194+8insA…	0.0714286	0.5	0	0	0.5	1	1	0.8	0
IL6ST - chr5:55956021 A>AGGGTG	.	IL6ST:ENST00000336909.9:c.1267+3_1267+4insCACCC:LOW:splice_region_variant&intron_variant;IL6ST:ENST00000381298.6:c.1267+3_1267+4insCACCC:LOW:splice_region_variant&intron_variant;IL6ST:ENST00000381294.7:c.1267+3_1267+4insCACCC:LOW:splice_region_variant&intron_variant;IL6ST:ENST00000522633.2:c.*194+3_*194+4insCACCC:LOW:splice_region_variant&intron_variant;IL6ST:ENST00000381287.8:c.*194+3_*194+4insC…	0.0714286	0.5	0	0	0.5	1	1	0.8	0
IL6ST - chr5:55956022 A>AGT	.	IL6ST:ENST00000336909.9:c.1267+2_1267+3insAC:HIGH:splice_donor_variant&intron_variant;IL6ST:ENST00000381298.6:c.1267+2_1267+3insAC:HIGH:splice_donor_variant&intron_variant;IL6ST:ENST00000381294.7:c.1267+2_1267+3insAC:HIGH:splice_donor_variant&intron_variant;IL6ST:ENST00000522633.2:c.*194+2_*194+3insAC:HIGH:splice_donor_variant&intron_variant;IL6ST:ENST00000381287.8:c.*194+2_*194+3insAC:HIGH:splic…	0.0714286	0.5	0	0	0.5	1	1	0.8	0
IL6ST - chr5:55956024 C>G	.	IL6ST:ENST00000336909.9:c.1267+1G>C:HIGH:splice_donor_variant&intron_variant;IL6ST:ENST00000381298.6:c.1267+1G>C:HIGH:splice_donor_variant&intron_variant;IL6ST:ENST00000381294.7:c.1267+1G>C:HIGH:splice_donor_variant&intron_variant;IL6ST:ENST00000522633.2:c.*194+1G>C:HIGH:splice_donor_variant&intron_variant;IL6ST:ENST00000381287.8:c.*194+1G>C:HIGH:splice_donor_variant&intron_variant;IL6ST:ENST0000…	0.0714286	0.5	0	0	0.5	1	1	0.8	0
DIMT1 - chr5:62387764 ATAT>A	rs16371;rs573630143	DIMT1:ENST00000199320.8:c.*1243_*1245delATA:MODIFIER:3_prime_UTR_variant;KIF2A:ENST00000407818.7:c.*2196_*2198delTAT:MODIFIER:downstream_gene_variant;KIF2A:ENST00000401507.7:c.*2196_*2198delTAT:MODIFIER:downstream_gene_variant;KIF2A:ENST00000381103.6:c.*2196_*2198delTAT:MODIFIER:downstream_gene_variant;DIMT1:ENST00000506390.5:c.*4204_*4206delATA:MODIFIER:downstream_gene_variant;KIF2A:ENST00000506…	0	0.166667	0	0	0.5	0	1	0.8	0
PIK3R1 - chr5:68293197 AAGGTAAGCCAGGGAATATAGCTGAAATTAGGGTTTTGGGCTGATATTAAAACATATTTCCTTATTCCAAAATGTTAATACCTTTATTTTTATATTGTTTTTAC>A	.	PIK3R1:ENST00000521381.5:c.1118+2_1119del:HIGH:frameshift_variant&splice_acceptor_variant&splice_donor_variant&splice_region_variant&intron_variant;PIK3R1:ENST00000320694.12:c.218+2_219del:HIGH:frameshift_variant&splice_acceptor_variant&splice_donor_variant&splice_region_variant&intron_variant;PIK3R1:ENST00000336483.9:c.308+2_309del:HIGH:frameshift_variant&splice_acceptor_variant&splice_donor_var…	0.0714286	0.333333	0	0	0.5	1	0	0.8	0
PIK3R1 - chr5:68295324 TGTAAGTATTTGAAATGGAATCCTATACATGAATAATTGGTGATTGCTACAATTCAGGATGAGTTAATGCGTTCTCTTTTCAAAACTGTTTTTCAG>T	.	PIK3R1:ENST00000521381.5:c.1745+3_1747delAAGTATTTGAAATGGAATCCTATACATGAATAATTGGTGATTGCTACAATTCAGGATGAGTTAATGCGTTCTCTTTTCAAAACTGTTTTTCAGGT:HIGH:frameshift_variant&splice_acceptor_variant&splice_region_variant&intron_variant;PIK3R1:ENST00000320694.12:c.845+3_847delAAGTATTTGAAATGGAATCCTATACATGAATAATTGGTGATTGCTACAATTCAGGATGAGTTAATGCGTTCTCTTTTCAAAACTGTTTTTCAGGT:HIGH:frameshift_variant&splice_acceptor_v…	0.0714286	0.666667	0	0	0	1	1	0.8	0
PIK3R1 - chr5:68300260 G>A	rs3756668	PIK3R1:ENST00000521381.5:c.*2659G>A:MODIFIER:3_prime_UTR_variant;PIK3R1:ENST00000320694.12:c.*2659G>A:MODIFIER:downstream_gene_variant;PIK3R1:ENST00000336483.9:c.*2659G>A:MODIFIER:downstream_gene_variant;PIK3R1:ENST00000518813.5:n.*1655G>A:MODIFIER:downstream_gene_variant;PIK3R1:ENST00000523872.1:c.*2659G>A:MODIFIER:downstream_gene_variant;PIK3R1:ENST00000520550.1:n.*4517G>A:MODIFIER:downstream_g…	0	0.666667	0	0	0.5	0.5	0	0.8	0
BDP1 - chr5:71510884 C>G	rs715747	BDP1:ENST00000358731.8:c.3792C>G:MODERATE:missense_variant;BDP1:ENST00000380675.3:c.*1250C>G:MODIFIER:downstream_gene_variant;BDP1:ENST00000508917.6:n.3984C>G:MODIFIER:non_coding_transcript_exon_variant;BDP1:ENST00000508157.3:n.2937C>G:MODIFIER:non_coding_transcript_exon_variant	0.214286	0.833333	0	0	0.5	1	1	0.8	0
TNPO1 - chr5:72888271 C>T	rs17606	TNPO1:ENST00000337273.9:c.1497C>T:LOW:synonymous_variant;TNPO1:ENST00000506351.6:c.1473C>T:LOW:synonymous_variant;TNPO1:ENST00000523768.5:c.1347C>T:LOW:synonymous_variant;TNPO1:ENST00000505082.1:n.*1061C>T:MODIFIER:downstream_gene_variant	0.142857	0.5	0	0	0.5	0.5	1	0.8	0
TNPO1 - chr5:72893533 CAGGTGAGACTTGAAAGGTGAAAATGAATTGAAGCCTGTTTCTCTGTGTCACATTGGGGTTAATTTCTTCTTATTTCTTGT>C	.	TNPO1:ENST00000337273.9:c.2055+2_2056delTGAGACTTGAAAGGTGAAAATGAATTGAAGCCTGTTTCTCTGTGTCACATTGGGGTTAATTTCTTCTTATTTCTTGTAGG:HIGH:frameshift_variant&splice_acceptor_variant&splice_donor_variant&splice_region_variant&intron_variant;TNPO1:ENST00000506351.6:c.2031+2_2032delTGAGACTTGAAAGGTGAAAATGAATTGAAGCCTGTTTCTCTGTGTCACATTGGGGTTAATTTCTTCTTATTTCTTGTAGG:HIGH:frameshift_variant&splice_acceptor_variant&spl…	0.0714286	0.166667	0	0	0	0.5	0.5	0.8	0
AC113404.1 - chr5:76173408 T>A	.	AC113404.1:ENST00000631802.1:c.*221A>T:MODIFIER:3_prime_UTR_variant;AC113404.1:ENST00000506621.2:c.*224A>T:MODIFIER:downstream_gene_variant;RP11-466P24.5:ENST00000507884.2:n.*2302T>A:MODIFIER:downstream_gene_variant;SV2C:ENST00000502798.6:c.581-21511T>A:MODIFIER:intron_variant;SV2C:ENST00000322285.7:c.581-21511T>A:MODIFIER:intron_variant	0.142857	0.166667	0	0	1	0	1	0.8	0
AC113404.1 - chr5:76174269 G>C	.	AC113404.1:ENST00000631802.1:c.-86C>G:MODIFIER:5_prime_UTR_variant;AC113404.1:ENST00000506621.2:c.-86C>G:MODIFIER:upstream_gene_variant;RP11-466P24.5:ENST00000507884.2:n.*3163G>C:MODIFIER:downstream_gene_variant;SV2C:ENST00000502798.6:c.581-20650G>C:MODIFIER:intron_variant;SV2C:ENST00000322285.7:c.581-20650G>C:MODIFIER:intron_variant	0.142857	0.166667	0	0	1	0	0.5	0.8	0
IQGAP2 - chr5:76627469 T>G	rs2431352	IQGAP2:ENST00000274364.10:c.1581T>G:MODERATE:missense_variant;IQGAP2:ENST00000514350.5:c.1500T>G:MODERATE:missense_variant;IQGAP2:ENST00000396234.7:c.240T>G:MODERATE:missense_variant;IQGAP2:ENST00000505766.5:c.1431T>G:MODERATE:missense_variant;IQGAP2:ENST00000514001.5:c.240T>G:MODERATE:missense_variant;IQGAP2:ENST00000502745.5:c.240T>G:MODERATE:missense_variant;IQGAP2:ENST00000509074.5:c.240T>G:M…	0.214286	0.5	0	0	0.5	0.5	1	0.8	0
IQGAP2 - chr5:76627482 A>G	rs2909888	IQGAP2:ENST00000274364.10:c.1594A>G:MODERATE:missense_variant;IQGAP2:ENST00000514350.5:c.1513A>G:MODERATE:missense_variant;IQGAP2:ENST00000396234.7:c.253A>G:MODERATE:missense_variant;IQGAP2:ENST00000505766.5:c.1444A>G:MODERATE:missense_variant;IQGAP2:ENST00000514001.5:c.253A>G:MODERATE:missense_variant;IQGAP2:ENST00000502745.5:c.253A>G:MODERATE:missense_variant;IQGAP2:ENST00000509074.5:c.253A>G:M…	0.214286	0.333333	0	0	0.5	0	1	0.8	0
IQGAP2 - chr5:76707429 A>T	rs463188	IQGAP2:ENST00000274364.10:c.*116A>T:MODIFIER:3_prime_UTR_variant;IQGAP2:ENST00000379730.7:c.*116A>T:MODIFIER:3_prime_UTR_variant;IQGAP2:ENST00000504477.5:c.*1132A>T:MODIFIER:3_prime_UTR_variant;NCRUPAR_1:ENST00000620939.1:n.-4766A>T:MODIFIER:upstream_gene_variant;IQGAP2:ENST00000396234.7:c.*116A>T:MODIFIER:downstream_gene_variant;IQGAP2:ENST00000502745.5:c.*116A>T:MODIFIER:downstream_gene_variant…	0.142857	0.666667	0	0	0.5	0	1	0.8	0
TBCA - chr5:77785099 T>C	rs879222952	TBCA:ENST00000522370.1:c.-19-76752A>G:MODIFIER:intron_variant	0.0714286	0.166667	0	0	0.5	0.5	1	0.8	0
TBCA - chr5:77785111 T>C	rs972908054	TBCA:ENST00000522370.1:c.-19-76764A>G:MODIFIER:intron_variant	0.0714286	0.333333	0	0	0.5	0.5	1	0.8	0
TBCA - chr5:77785138 G>A	rs1415018235	TBCA:ENST00000522370.1:c.-19-76791C>T:MODIFIER:intron_variant	0.0714286	0.166667	0	0	0	0.5	1	0.8	0
LHFPL2 - chr5:78488032 A>AC	rs3214549;rs397804648	LHFPL2:ENST00000515007.6:c.*864dupG:MODIFIER:3_prime_UTR_variant;LHFPL2:ENST00000380345.6:c.*864dupG:MODIFIER:3_prime_UTR_variant;LHFPL2:ENST00000502722.1:n.*779dupG:MODIFIER:downstream_gene_variant	0.214286	0.333333	0	0	0.5	0.5	0.5	0.8	0
PPIAP11 - chr5:82009564 G>A	.	PPIAP11:ENST00000510729.1:n.*38C>T:MODIFIER:downstream_gene_variant;ATG10:ENST00000282185.7:c.108+21886G>A:MODIFIER:intron_variant;ATG10:ENST00000458350.7:c.108+21886G>A:MODIFIER:intron_variant;ATG10:ENST00000513443.5:c.108+21886G>A:MODIFIER:intron_variant;ATG10:ENST00000355178.8:c.108+21886G>A:MODIFIER:intron_variant;ATG10:ENST00000513634.1:c.108+21886G>A:MODIFIER:intron_variant;ATG10:ENST000005…	0.0714286	0.333333	0	0	0	1	1	0.8	0
ATG10 - chr5:82009984 T>C	.	ATG10:ENST00000282185.7:c.108+22306T>C:MODIFIER:intron_variant;ATG10:ENST00000458350.7:c.108+22306T>C:MODIFIER:intron_variant;ATG10:ENST00000513443.5:c.108+22306T>C:MODIFIER:intron_variant;ATG10:ENST00000355178.8:c.108+22306T>C:MODIFIER:intron_variant;ATG10:ENST00000513634.1:c.108+22306T>C:MODIFIER:intron_variant;ATG10:ENST00000504770.5:c.108+22306T>C:MODIFIER:intron_variant;PPIAP11:ENST000005107…	0	0.333333	0	0	0	0.5	0.5	0.8	0
RASA1 - chr5:87341364 TTGTA>T	.	RASA1:ENST00000274376.10:c.1049+44_1049+47delTGTA:MODIFIER:intron_variant;RASA1:ENST00000515800.6:c.1049+44_1049+47delTGTA:MODIFIER:intron_variant;RASA1:ENST00000456692.6:c.518+44_518+47delTGTA:MODIFIER:intron_variant;RASA1:ENST00000512763.5:c.548+44_548+47delTGTA:MODIFIER:intron_variant;RASA1:ENST00000506290.1:c.551+44_551+47delTGTA:MODIFIER:intron_variant;RASA1:ENST00000509953.1:n.152+44_152+47…	0.142857	0.166667	0	0	0.5	0	0.5	0.8	0
CAST - chr5:96729170 G>GA	rs763288645	CAST:ENST00000338252.7:c.153dupA:HIGH:frameshift_variant;CAST:ENST00000341926.7:c.153dupA:HIGH:frameshift_variant;CAST:ENST00000309190.9:c.87dupA:HIGH:frameshift_variant;CAST:ENST00000509903.5:c.87dupA:HIGH:frameshift_variant;CAST:ENST00000508608.5:c.291dupA:HIGH:frameshift_variant;CAST:ENST00000511782.5:c.111dupA:HIGH:frameshift_variant;CAST:ENST00000504465.5:c.87dupA:HIGH:frameshift_variant;CAS…	0	0.166667	0	0	0	0	0.5	0.8	0
LNPEP - chr5:97028750 C>G	rs39602	LNPEP:ENST00000231368.9:c.*217C>G:MODIFIER:3_prime_UTR_variant;LNPEP:ENST00000395770.3:c.*217C>G:MODIFIER:3_prime_UTR_variant	0.142857	0.166667	0	0	0.5	0.5	1	0.8	0
CHD1 - chr5:98881170 TCCTATAATTAAAAAGACAATATTTAAATATACTTGAATCCTTTCATCCTGTCAAATATATGACACATATTCTGAGGCAGGCCTTTTTTTTTTTTTTTTTTTTTTTTA>T	.	CHD1:ENST00000284049.7:c.2964+2_2965del:HIGH:frameshift_variant&splice_acceptor_variant&splice_donor_variant&splice_region_variant&intron_variant;CHD1:ENST00000614616.4:c.2964+2_2965del:HIGH:frameshift_variant&splice_acceptor_variant&splice_donor_variant&splice_region_variant&intron_variant;CHD1:ENST00000511628.1:n.569_*76del:LOW:splice_region_variant&non_coding_transcript_exon_variant;CHD1:ENST0…	0.0714286	0.666667	0	0	0	1	0.5	0.8	0
DCP2 - chr5:113001466 TCAGGTGTGTTCATATTTCTTGAAATGTAACTTTCATGATTGGGATAGTCATCTTCTGTCTGTAGCCATATTTTGAAAGTGAATTCTTAATGTTTCTG>T	.	DCP2:ENST00000389063.2:c.698+1_699-1delGTGTGTTCATATTTCTTGAAATGTAACTTTCATGATTGGGATAGTCATCTTCTGTCTGTAGCCATATTTTGAAAGTGAATTCTTAATGTTTCTGCAG:HIGH:splice_acceptor_variant&splice_donor_variant&splice_region_variant&intron_variant;DCP2:ENST00000515408.5:c.698+1_699-1delGTGTGTTCATATTTCTTGAAATGTAACTTTCATGATTGGGATAGTCATCTTCTGTCTGTAGCCATATTTTGAAAGTGAATTCTTAATGTTTCTGCAG:HIGH:splice_acceptor_variant&splice_do…	0.142857	0.166667	0	0	0	0	1	0.8	0
MTCYBP18 - chr5:134924109 C>T	rs75639330	MTCYBP18:ENST00000501056.2:n.-60G>A:MODIFIER:upstream_gene_variant;MTND6P4:ENST00000506002.1:n.-14C>T:MODIFIER:upstream_gene_variant;MIR4461:ENST00000580862.1:n.-3930C>T:MODIFIER:upstream_gene_variant;MTND5P11:ENST00000511037.1:n.*539G>A:MODIFIER:downstream_gene_variant;MTND4P12:ENST00000498999.2:n.*2551G>A:MODIFIER:downstream_gene_variant;MTND4LP30:ENST00000454092.1:n.*3921G>A:MODIFIER:downstrea…	0	0.5	0	0	0.5	1	1	1	0
MTCYBP18 - chr5:134924116 A>G	rs79923722	MTCYBP18:ENST00000501056.2:n.-67T>C:MODIFIER:upstream_gene_variant;MTND6P4:ENST00000506002.1:n.-7A>G:MODIFIER:upstream_gene_variant;MIR4461:ENST00000580862.1:n.-3923A>G:MODIFIER:upstream_gene_variant;MTND5P11:ENST00000511037.1:n.*532T>C:MODIFIER:downstream_gene_variant;MTND4P12:ENST00000498999.2:n.*2544T>C:MODIFIER:downstream_gene_variant;MTND4LP30:ENST00000454092.1:n.*3914T>C:MODIFIER:downstream…	0	0.5	0	0	0.5	1	1	0.8	0
MTCYBP18 - chr5:134924137 A>G	rs78739390	MTCYBP18:ENST00000501056.2:n.-88T>C:MODIFIER:upstream_gene_variant;MIR4461:ENST00000580862.1:n.-3902A>G:MODIFIER:upstream_gene_variant;MTND5P11:ENST00000511037.1:n.*511T>C:MODIFIER:downstream_gene_variant;MTND4P12:ENST00000498999.2:n.*2523T>C:MODIFIER:downstream_gene_variant;MTND4LP30:ENST00000454092.1:n.*3893T>C:MODIFIER:downstream_gene_variant;MTND3P25:ENST00000509243.1:n.*4256T>C:MODIFIER:down…	0.0714286	0.666667	0	0	0.5	1	1	0.8	0
MTCYBP18 - chr5:134924227 T>C	rs77653698	MTCYBP18:ENST00000501056.2:n.-178A>G:MODIFIER:upstream_gene_variant;MIR4461:ENST00000580862.1:n.-3812T>C:MODIFIER:upstream_gene_variant;MTND5P11:ENST00000511037.1:n.*421A>G:MODIFIER:downstream_gene_variant;MTND4P12:ENST00000498999.2:n.*2433A>G:MODIFIER:downstream_gene_variant;MTND4LP30:ENST00000454092.1:n.*3803A>G:MODIFIER:downstream_gene_variant;MTND3P25:ENST00000509243.1:n.*4166A>G:MODIFIER:dow…	0.0714286	0.333333	0	0	0	0	0.5	0.8	0
MTCYBP18 - chr5:134925622 G>A	rs5018176	MTCYBP18:ENST00000501056.2:n.-1573C>T:MODIFIER:upstream_gene_variant;MIR4461:ENST00000580862.1:n.-2417G>A:MODIFIER:upstream_gene_variant;MTND6P4:ENST00000506002.1:n.*978G>A:MODIFIER:downstream_gene_variant;MTND4P12:ENST00000498999.2:n.*1038C>T:MODIFIER:downstream_gene_variant;MTND4LP30:ENST00000454092.1:n.*2408C>T:MODIFIER:downstream_gene_variant;MTND3P25:ENST00000509243.1:n.*2771C>T:MODIFIER:dow…	0	0.333333	0	0	0	0	1	0.8	0
MTCYBP18 - chr5:134925632 G>T	rs5018177	MTCYBP18:ENST00000501056.2:n.-1583C>A:MODIFIER:upstream_gene_variant;MIR4461:ENST00000580862.1:n.-2407G>T:MODIFIER:upstream_gene_variant;MTND6P4:ENST00000506002.1:n.*988G>T:MODIFIER:downstream_gene_variant;MTND4P12:ENST00000498999.2:n.*1028C>A:MODIFIER:downstream_gene_variant;MTND4LP30:ENST00000454092.1:n.*2398C>A:MODIFIER:downstream_gene_variant;MTND3P25:ENST00000509243.1:n.*2761C>A:MODIFIER:dow…	0	0.333333	0	0	0	0	1	0.8	0
MTCYBP18 - chr5:134926681 A>G	rs77099095	MTCYBP18:ENST00000501056.2:n.-2632T>C:MODIFIER:upstream_gene_variant;MTND5P11:ENST00000511037.1:n.-222T>C:MODIFIER:upstream_gene_variant;MIR4461:ENST00000580862.1:n.-1358A>G:MODIFIER:upstream_gene_variant;MTND6P4:ENST00000506002.1:n.*2037A>G:MODIFIER:downstream_gene_variant;MTND4LP30:ENST00000454092.1:n.*1349T>C:MODIFIER:downstream_gene_variant;MTND3P25:ENST00000509243.1:n.*1712T>C:MODIFIER:downs…	0	0.166667	0	0	0	0	1	0.8	0
MTCYBP18 - chr5:134926705 G>A	rs113365963	MTCYBP18:ENST00000501056.2:n.-2656C>T:MODIFIER:upstream_gene_variant;MTND5P11:ENST00000511037.1:n.-246C>T:MODIFIER:upstream_gene_variant;MIR4461:ENST00000580862.1:n.-1334G>A:MODIFIER:upstream_gene_variant;MTND6P4:ENST00000506002.1:n.*2061G>A:MODIFIER:downstream_gene_variant;MTND4LP30:ENST00000454092.1:n.*1325C>T:MODIFIER:downstream_gene_variant;MTND3P25:ENST00000509243.1:n.*1688C>T:MODIFIER:downs…	0.0714286	0.166667	0	0	0	0.5	0.5	0.8	0
MTCYBP18 - chr5:134926732 A>G	rs74700841	MTCYBP18:ENST00000501056.2:n.-2683T>C:MODIFIER:upstream_gene_variant;MTND5P11:ENST00000511037.1:n.-273T>C:MODIFIER:upstream_gene_variant;MIR4461:ENST00000580862.1:n.-1307A>G:MODIFIER:upstream_gene_variant;MTND6P4:ENST00000506002.1:n.*2088A>G:MODIFIER:downstream_gene_variant;MTND4LP30:ENST00000454092.1:n.*1298T>C:MODIFIER:downstream_gene_variant;MTND3P25:ENST00000509243.1:n.*1661T>C:MODIFIER:downs…	0.0714286	0.166667	0	0	0	0.5	1	0.8	0
- chr5:134927392 C>T	rs4990386	:MA0531.1:n.134927392C>T:MODIFIER:TF_binding_site_variant;MTCYBP18:ENST00000501056.2:n.-3343G>A:MODIFIER:upstream_gene_variant;MTND5P11:ENST00000511037.1:n.-933G>A:MODIFIER:upstream_gene_variant;MIR4461:ENST00000580862.1:n.-647C>T:MODIFIER:upstream_gene_variant;MTND6P4:ENST00000506002.1:n.*2748C>T:MODIFIER:downstream_gene_variant;MTND4LP30:ENST00000454092.1:n.*638G>A:MODIFIER:downstream_gene_vari…	0.0714286	0.166667	0	0	0.5	0.5	1	0.8	0
- chr5:134927397 G>A	rs4990385	:MA0531.1:n.134927397G>A:MODIFIER:TF_binding_site_variant;MTCYBP18:ENST00000501056.2:n.-3348C>T:MODIFIER:upstream_gene_variant;MTND5P11:ENST00000511037.1:n.-938C>T:MODIFIER:upstream_gene_variant;MIR4461:ENST00000580862.1:n.-642G>A:MODIFIER:upstream_gene_variant;MTND6P4:ENST00000506002.1:n.*2753G>A:MODIFIER:downstream_gene_variant;MTND4LP30:ENST00000454092.1:n.*633C>T:MODIFIER:downstream_gene_vari…	0.0714286	0.166667	0	0	0.5	0.5	1	0.8	0
- chr5:134927404 A>T	rs4990384	:MA0531.1:n.134927404A>T:MODIFIER:TF_binding_site_variant;MTCYBP18:ENST00000501056.2:n.-3355T>A:MODIFIER:upstream_gene_variant;MTND5P11:ENST00000511037.1:n.-945T>A:MODIFIER:upstream_gene_variant;MIR4461:ENST00000580862.1:n.-635A>T:MODIFIER:upstream_gene_variant;MTND6P4:ENST00000506002.1:n.*2760A>T:MODIFIER:downstream_gene_variant;MTND4LP30:ENST00000454092.1:n.*626T>A:MODIFIER:downstream_gene_vari…	0	0.166667	0	0	0	0.5	1	0.8	0
MTCYBP18 - chr5:134928022 A>G	rs78367828	MTCYBP18:ENST00000501056.2:n.-3973T>C:MODIFIER:upstream_gene_variant;MTND5P11:ENST00000511037.1:n.-1563T>C:MODIFIER:upstream_gene_variant;MIR4461:ENST00000580862.1:n.-17A>G:MODIFIER:upstream_gene_variant;MTND6P4:ENST00000506002.1:n.*3378A>G:MODIFIER:downstream_gene_variant;MTND4LP30:ENST00000454092.1:n.*8T>C:MODIFIER:downstream_gene_variant;MTND3P25:ENST00000509243.1:n.*371T>C:MODIFIER:downstream…	0.142857	0.166667	0	0	0.5	0.5	1	0.8	0
MTCYBP18 - chr5:134928046 C>T	rs76140598	MTCYBP18:ENST00000501056.2:n.-3997G>A:MODIFIER:upstream_gene_variant;MTND5P11:ENST00000511037.1:n.-1587G>A:MODIFIER:upstream_gene_variant;MTND4P12:ENST00000498999.2:n.-10G>A:MODIFIER:upstream_gene_variant;MTND6P4:ENST00000506002.1:n.*3402C>T:MODIFIER:downstream_gene_variant;MTND3P25:ENST00000509243.1:n.*347G>A:MODIFIER:downstream_gene_variant;PCBD2:ENST00000254908.10:c.216+17580C>T:MODIFIER:intro…	0.142857	0.166667	0	0	0.5	0.5	1	0.8	0
MTCYBP18 - chr5:134928195 G>A	rs80228163	MTCYBP18:ENST00000501056.2:n.-4146C>T:MODIFIER:upstream_gene_variant;MTND5P11:ENST00000511037.1:n.-1736C>T:MODIFIER:upstream_gene_variant;MTND4P12:ENST00000498999.2:n.-159C>T:MODIFIER:upstream_gene_variant;MTND6P4:ENST00000506002.1:n.*3551G>A:MODIFIER:downstream_gene_variant;MIR4461:ENST00000580862.1:n.*83G>A:MODIFIER:downstream_gene_variant;MTND3P25:ENST00000509243.1:n.*198C>T:MODIFIER:downstrea…	0.0714286	0.166667	0	0	0.5	0.5	1	0.8	0
MTCYBP18 - chr5:134928207 T>C	rs79263128	MTCYBP18:ENST00000501056.2:n.-4158A>G:MODIFIER:upstream_gene_variant;MTND5P11:ENST00000511037.1:n.-1748A>G:MODIFIER:upstream_gene_variant;MTND4P12:ENST00000498999.2:n.-171A>G:MODIFIER:upstream_gene_variant;MTND6P4:ENST00000506002.1:n.*3563T>C:MODIFIER:downstream_gene_variant;MIR4461:ENST00000580862.1:n.*95T>C:MODIFIER:downstream_gene_variant;MTND3P25:ENST00000509243.1:n.*186A>G:MODIFIER:downstrea…	0.0714286	0.166667	0	0	0.5	0.5	1	0.8	0
MTCYBP18 - chr5:134928210 T>C	rs111896040	MTCYBP18:ENST00000501056.2:n.-4161A>G:MODIFIER:upstream_gene_variant;MTND5P11:ENST00000511037.1:n.-1751A>G:MODIFIER:upstream_gene_variant;MTND4P12:ENST00000498999.2:n.-174A>G:MODIFIER:upstream_gene_variant;MTND6P4:ENST00000506002.1:n.*3566T>C:MODIFIER:downstream_gene_variant;MIR4461:ENST00000580862.1:n.*98T>C:MODIFIER:downstream_gene_variant;MTND3P25:ENST00000509243.1:n.*183A>G:MODIFIER:downstrea…	0.0714286	0.166667	0	0	0.5	0.5	1	0.8	0
HDAC3 - chr5:141636629 TCCTGGGGGTGGGGAGAAGAGAGTTCGTCAGCTCTCACCCCTGGAGTTGCAACCCCGCCTCAAAACCTCCGTGTCCCAACCCCTCATGCATATCCCTGTTTCCTCA>T	.	HDAC3:ENST00000305264.7:c.55+2_56del:HIGH:frameshift_variant&splice_acceptor_variant&splice_donor_variant&splice_region_variant&intron_variant;HDAC3:ENST00000523088.5:c.55+2_56del:HIGH:frameshift_variant&splice_acceptor_variant&splice_donor_variant&splice_region_variant&intron_variant;HDAC3:ENST00000519474.5:c.55+2_56del:HIGH:frameshift_variant&splice_acceptor_variant&splice_donor_variant&splice_…	0.142857	0.5	0	0	1	1	1	0.8	0
NDFIP1 - chr5:142153497 A>G	rs449454	NDFIP1:ENST00000253814.5:c.*1769A>G:MODIFIER:3_prime_UTR_variant;NDFIP1:ENST00000503388.1:n.3466A>G:MODIFIER:non_coding_transcript_exon_variant	0.142857	0.5	0	0	0.5	1	1	0.8	0
ABLIM3 - chr5:149183423 G>GGCTCCCGACACTGGCCGAGAGGT	.	ABLIM3:ENST00000515796.1:n.-126_-125insGCTCCCGACACTGGCCGAGAGGT:MODIFIER:upstream_gene_variant;ABLIM3:ENST00000309868.11:c.14-28_14-27insCTCCCGACACTGGCCGAGAGGTG:MODIFIER:intron_variant;ABLIM3:ENST00000506113.5:c.14-28_14-27insCTCCCGACACTGGCCGAGAGGTG:MODIFIER:intron_variant;ABLIM3:ENST00000504238.5:c.14-28_14-27insCTCCCGACACTGGCCGAGAGGTG:MODIFIER:intron_variant;ABLIM3:ENST00000508983.5:c.14-28_14-2…	0.142857	0.333333	0	0	1	1	1	0.8	0
ABLIM3 - chr5:149183426 T>TG	.	ABLIM3:ENST00000515796.1:n.-123_-122insG:MODIFIER:upstream_gene_variant;ABLIM3:ENST00000309868.11:c.14-26_14-25insG:MODIFIER:intron_variant;ABLIM3:ENST00000506113.5:c.14-26_14-25insG:MODIFIER:intron_variant;ABLIM3:ENST00000504238.5:c.14-26_14-25insG:MODIFIER:intron_variant;ABLIM3:ENST00000508983.5:c.14-26_14-25insG:MODIFIER:intron_variant;ABLIM3:ENST00000515171.5:c.14-26_14-25insG:MODIFIER:intron…	0.214286	0.333333	0	0	1	1	1	0.8	0
ABLIM3 - chr5:149183431 ATCTCTTT>A	.	ABLIM3:ENST00000515796.1:n.-117_-111delTCTCTTT:MODIFIER:upstream_gene_variant;ABLIM3:ENST00000309868.11:c.14-20_14-14delTCTCTTT:MODIFIER:intron_variant;ABLIM3:ENST00000506113.5:c.14-20_14-14delTCTCTTT:MODIFIER:intron_variant;ABLIM3:ENST00000504238.5:c.14-20_14-14delTCTCTTT:MODIFIER:intron_variant;ABLIM3:ENST00000508983.5:c.14-20_14-14delTCTCTTT:MODIFIER:intron_variant;ABLIM3:ENST00000515171.5:c.1…	0.214286	0.333333	0	0	0.5	1	1	0.8	0
ABLIM3 - chr5:149183440 T>G	.	ABLIM3:ENST00000515796.1:n.-109T>G:MODIFIER:upstream_gene_variant;ABLIM3:ENST00000309868.11:c.14-12T>G:MODIFIER:intron_variant;ABLIM3:ENST00000506113.5:c.14-12T>G:MODIFIER:intron_variant;ABLIM3:ENST00000504238.5:c.14-12T>G:MODIFIER:intron_variant;ABLIM3:ENST00000508983.5:c.14-12T>G:MODIFIER:intron_variant;ABLIM3:ENST00000515171.5:c.14-12T>G:MODIFIER:intron_variant;RP11-331K21.1:ENST00000522685.1:…	0.214286	0.333333	0	0	1	1	1	0.8	0
ABLIM3 - chr5:149183443 C>CGAAGAACGGAAGA	.	ABLIM3:ENST00000309868.11:c.14-9_14-8insGAAGAACGGAAGA:LOW:splice_region_variant&intron_variant;ABLIM3:ENST00000506113.5:c.14-9_14-8insGAAGAACGGAAGA:LOW:splice_region_variant&intron_variant;ABLIM3:ENST00000504238.5:c.14-9_14-8insGAAGAACGGAAGA:LOW:splice_region_variant&intron_variant;ABLIM3:ENST00000508983.5:c.14-9_14-8insGAAGAACGGAAGA:LOW:splice_region_variant&intron_variant;ABLIM3:ENST00000515171…	0.214286	0.5	0	0	0.5	1	1	0.8	0
ABLIM3 - chr5:149183446 T>TAAAAAGCAGCCGGGGCCTCCG	.	ABLIM3:ENST00000309868.11:c.14-6_14-5insAAAAAGCAGCCGGGGCCTCCG:LOW:splice_region_variant&intron_variant;ABLIM3:ENST00000506113.5:c.14-6_14-5insAAAAAGCAGCCGGGGCCTCCG:LOW:splice_region_variant&intron_variant;ABLIM3:ENST00000504238.5:c.14-6_14-5insAAAAAGCAGCCGGGGCCTCCG:LOW:splice_region_variant&intron_variant;ABLIM3:ENST00000508983.5:c.14-6_14-5insAAAAAGCAGCCGGGGCCTCCG:LOW:splice_region_variant&intro…	0.214286	0.5	0	0	0.5	1	1	0.8	0
ABLIM3 - chr5:149183448 A>ATTGAATGAAAGACC	.	ABLIM3:ENST00000309868.11:c.14-4_14-3insTTGAATGAAAGACC:LOW:splice_region_variant&intron_variant;ABLIM3:ENST00000506113.5:c.14-4_14-3insTTGAATGAAAGACC:LOW:splice_region_variant&intron_variant;ABLIM3:ENST00000504238.5:c.14-4_14-3insTTGAATGAAAGACC:LOW:splice_region_variant&intron_variant;ABLIM3:ENST00000508983.5:c.14-4_14-3insTTGAATGAAAGACC:LOW:splice_region_variant&intron_variant;ABLIM3:ENST0000051…	0.214286	0.5	0	0	1	1	1	0.8	0
ABLIM3 - chr5:149183451 G>GTGCAAAGACATCACCATGAACACTAGCA	.	ABLIM3:ENST00000309868.11:c.14_15insGCAAAGACATCACCATGAACACTAGCAT:HIGH:frameshift_variant&stop_gained&splice_region_variant;ABLIM3:ENST00000506113.5:c.14_15insGCAAAGACATCACCATGAACACTAGCAT:HIGH:frameshift_variant&stop_gained&splice_region_variant;ABLIM3:ENST00000504238.5:c.14_15insGCAAAGACATCACCATGAACACTAGCAT:HIGH:frameshift_variant&stop_gained&splice_region_variant;ABLIM3:ENST00000508983.5:c.14_15…	0.285714	0.5	0	0	0.5	1	1	0.8	0
CCNG1 - chr5:163441962 AAGGTAAATATTTTATAAAGATTATGCCTATTGATATGATCTGTTTTTATATTTGGCATTTACTTTAAATTTATCTCTTTT>A	.	CCNG1:ENST00000340828.6:c.597+1_598-1delGTAAATATTTTATAAAGATTATGCCTATTGATATGATCTGTTTTTATATTTGGCATTTACTTTAAATTTATCTCTTTTAG:HIGH:splice_acceptor_variant&splice_donor_variant&splice_region_variant&intron_variant;CCNG1:ENST00000393929.5:c.597+1_598-1delGTAAATATTTTATAAAGATTATGCCTATTGATATGATCTGTTTTTATATTTGGCATTTACTTTAAATTTATCTCTTTTAG:HIGH:splice_acceptor_variant&splice_donor_variant&splice_region_varian…	0.0714286	0.666667	0	0	0.5	1	1	0.8	0
RARS - chr5:168488735 AGGT>A	.	RARS:ENST00000231572.7:c.180+1_180+3delGTG:HIGH:splice_donor_variant&splice_region_variant&intron_variant;RARS:ENST00000524082.5:n.228+1_228+3delGTG:HIGH:splice_donor_variant&splice_region_variant&intron_variant;RARS:ENST00000521939.5:n.193+1_193+3delGTG:HIGH:splice_donor_variant&splice_region_variant&intron_variant;RARS:ENST00000520013.5:c.180+1_180+3delGTG:HIGH:splice_donor_variant&splice_regio…	0.0714286	0.5	0	0	0.5	1	1	0.8	0
RARS - chr5:168488742 TA>T	.	RARS:ENST00000231572.7:c.180+7delA:LOW:splice_region_variant&intron_variant;RARS:ENST00000524082.5:n.228+7delA:LOW:splice_region_variant&intron_variant;RARS:ENST00000521939.5:n.193+7delA:LOW:splice_region_variant&intron_variant;RARS:ENST00000520013.5:c.180+7delA:LOW:splice_region_variant&intron_variant;RARS:ENST00000519346.1:n.45+7delA:LOW:splice_region_variant&intron_variant;RARS:ENST00000521329…	0.0714286	0.5	0	0	0.5	1	1	0.8	0
RARS - chr5:168488747 T>C	.	RARS:ENST00000626454.1:c.*132T>C:MODIFIER:downstream_gene_variant;RARS:ENST00000231572.7:c.180+11T>C:MODIFIER:intron_variant;RARS:ENST00000524082.5:n.228+11T>C:MODIFIER:intron_variant;RARS:ENST00000521939.5:n.193+11T>C:MODIFIER:intron_variant;RARS:ENST00000520013.5:c.180+11T>C:MODIFIER:intron_variant;RARS:ENST00000519346.1:n.45+11T>C:MODIFIER:intron_variant;RARS:ENST00000521329.5:c.*121+11T>C:MOD…	0.0714286	0.5	0	0	0.5	1	1	0.8	0
RARS - chr5:168488748 G>A	.	RARS:ENST00000626454.1:c.*133G>A:MODIFIER:downstream_gene_variant;RARS:ENST00000231572.7:c.180+12G>A:MODIFIER:intron_variant;RARS:ENST00000524082.5:n.228+12G>A:MODIFIER:intron_variant;RARS:ENST00000521939.5:n.193+12G>A:MODIFIER:intron_variant;RARS:ENST00000520013.5:c.180+12G>A:MODIFIER:intron_variant;RARS:ENST00000519346.1:n.45+12G>A:MODIFIER:intron_variant;RARS:ENST00000521329.5:c.*121+12G>A:MOD…	0.0714286	0.5	0	0	0.5	1	1	0.8	0
RARS - chr5:168488750 GTTC>G	.	RARS:ENST00000626454.1:c.*136_*138delTTC:MODIFIER:downstream_gene_variant;RARS:ENST00000231572.7:c.180+15_180+17delTTC:MODIFIER:intron_variant;RARS:ENST00000524082.5:n.228+15_228+17delTTC:MODIFIER:intron_variant;RARS:ENST00000521939.5:n.193+15_193+17delTTC:MODIFIER:intron_variant;RARS:ENST00000520013.5:c.180+15_180+17delTTC:MODIFIER:intron_variant;RARS:ENST00000519346.1:n.45+15_45+17delTTC:MODIFI…	0.0714286	0.5	0	0	0.5	1	1	0.8	0
RARS - chr5:168488756 G>GAAAGGAACAAACCAACTAAAAA	.	RARS:ENST00000626454.1:c.*141_*142insAAAGGAACAAACCAACTAAAAA:MODIFIER:downstream_gene_variant;RARS:ENST00000231572.7:c.180+20_180+21insAAAGGAACAAACCAACTAAAAA:MODIFIER:intron_variant;RARS:ENST00000524082.5:n.228+20_228+21insAAAGGAACAAACCAACTAAAAA:MODIFIER:intron_variant;RARS:ENST00000521939.5:n.193+20_193+21insAAAGGAACAAACCAACTAAAAA:MODIFIER:intron_variant;RARS:ENST00000520013.5:c.180+20_180+21insA…	0.0714286	0.5	0	0	0.5	1	1	0.8	0
RARS - chr5:168488758 T>A	.	RARS:ENST00000626454.1:c.*143T>A:MODIFIER:downstream_gene_variant;RARS:ENST00000231572.7:c.180+22T>A:MODIFIER:intron_variant;RARS:ENST00000524082.5:n.228+22T>A:MODIFIER:intron_variant;RARS:ENST00000521939.5:n.193+22T>A:MODIFIER:intron_variant;RARS:ENST00000520013.5:c.180+22T>A:MODIFIER:intron_variant;RARS:ENST00000519346.1:n.45+22T>A:MODIFIER:intron_variant;RARS:ENST00000521329.5:c.*121+22T>A:MOD…	0.0714286	0.5	0	0	0.5	0.5	1	0.8	0
RARS - chr5:168488760 T>G	.	RARS:ENST00000626454.1:c.*145T>G:MODIFIER:downstream_gene_variant;RARS:ENST00000231572.7:c.180+24T>G:MODIFIER:intron_variant;RARS:ENST00000524082.5:n.228+24T>G:MODIFIER:intron_variant;RARS:ENST00000521939.5:n.193+24T>G:MODIFIER:intron_variant;RARS:ENST00000520013.5:c.180+24T>G:MODIFIER:intron_variant;RARS:ENST00000519346.1:n.45+24T>G:MODIFIER:intron_variant;RARS:ENST00000521329.5:c.*121+24T>G:MOD…	0.0714286	0.333333	0	0	0.5	0.5	1	0.8	0
RARS - chr5:168488763 TCTCCAGTTTG>T	.	RARS:ENST00000626454.1:c.*149_*158delCTCCAGTTTG:MODIFIER:downstream_gene_variant;RARS:ENST00000231572.7:c.180+28_180+37delCTCCAGTTTG:MODIFIER:intron_variant;RARS:ENST00000524082.5:n.228+28_228+37delCTCCAGTTTG:MODIFIER:intron_variant;RARS:ENST00000521939.5:n.193+28_193+37delCTCCAGTTTG:MODIFIER:intron_variant;RARS:ENST00000520013.5:c.180+28_180+37delCTCCAGTTTG:MODIFIER:intron_variant;RARS:ENST00000…	0.0714286	0.333333	0	0	0.5	0.5	1	0.8	0
RARS - chr5:168488775 AT>A	.	RARS:ENST00000626454.1:c.*161delT:MODIFIER:downstream_gene_variant;RARS:ENST00000231572.7:c.180+40delT:MODIFIER:intron_variant;RARS:ENST00000524082.5:n.228+40delT:MODIFIER:intron_variant;RARS:ENST00000521939.5:n.193+40delT:MODIFIER:intron_variant;RARS:ENST00000520013.5:c.180+40delT:MODIFIER:intron_variant;RARS:ENST00000519346.1:n.45+40delT:MODIFIER:intron_variant;RARS:ENST00000521329.5:c.*121+40d…	0.0714286	0.333333	0	0	0	0.5	1	0.8	0
NEURL1B - chr5:172656550 A>G	rs878870899	NEURL1B:ENST00000369800.5:c.32-13235A>G:MODIFIER:intron_variant;NEURL1B:ENST00000520919.5:c.32-13235A>G:MODIFIER:intron_variant;NEURL1B:ENST00000522853.5:c.31+15113A>G:MODIFIER:intron_variant	0.0714286	0.5	0	0	0	0.5	1	0.8	0
NEURL1B - chr5:172656559 A>G	rs879113195	NEURL1B:ENST00000369800.5:c.32-13226A>G:MODIFIER:intron_variant;NEURL1B:ENST00000520919.5:c.32-13226A>G:MODIFIER:intron_variant;NEURL1B:ENST00000522853.5:c.31+15122A>G:MODIFIER:intron_variant	0.0714286	0.5	0	0	0	0	1	0.8	0
KIAA1191 - chr5:176347807 TCCTACAAAAGTGAACCAGAGTGCAAATGATTTCAAAACCAGTAAACAGCTCCCGGTATACAATATGGTAAGATGTCTGCCATGCTGCTCTCTTTTTTGAAGGTGCTGCCTTA>T	.	KIAA1191:ENST00000298569.8:c.709+2_710del:HIGH:frameshift_variant&splice_acceptor_variant&splice_donor_variant&splice_region_variant&intron_variant;KIAA1191:ENST00000393725.6:c.652+2_653del:HIGH:frameshift_variant&splice_acceptor_variant&splice_donor_variant&splice_region_variant&intron_variant;KIAA1191:ENST00000510164.5:c.709+2_710del:HIGH:frameshift_variant&splice_acceptor_variant&splice_donor_…	0.285714	0.666667	0	0	0.5	1	1	0.8	0
GRK6 - chr5:177440835 GAGGTGGGGGCCTGCCCTGCTGGTGGGGTGGGCTCCAGGAGGCTGCCCTGGGGACAGCTGTCACAGCCGCCTGCTCCTCAGC>G	.	GRK6:ENST00000528793.5:c.1542+1_1543-1delGTGGGGGCCTGCCCTGCTGGTGGGGTGGGCTCCAGGAGGCTGCCCTGGGGACAGCTGTCACAGCCGCCTGCTCCTCAGCAG:HIGH:splice_acceptor_variant&splice_donor_variant&splice_region_variant&intron_variant;GRK6:ENST00000355472.9:c.1542+1_1543-1delGTGGGGGCCTGCCCTGCTGGTGGGGTGGGCTCCAGGAGGCTGCCCTGGGGACAGCTGTCACAGCCGCCTGCTCCTCAGCAG:HIGH:splice_acceptor_variant&splice_donor_variant&splice_region_va…	0.0714286	0.333333	0	0	0	0.5	1	0.8	0
DOK3 - chr5:177503650 G>A	rs337366	DOK3:ENST00000357198.8:c.*333C>T:MODIFIER:downstream_gene_variant;RP11-1334A24.6:ENST00000506025.1:n.*3G>A:MODIFIER:downstream_gene_variant;DOK3:ENST00000510380.5:c.*1097C>T:MODIFIER:downstream_gene_variant;DOK3:ENST00000510898.5:c.*4704C>T:MODIFIER:downstream_gene_variant;DOK3:ENST00000506493.5:c.*1363C>T:MODIFIER:downstream_gene_variant;DOK3:ENST00000502885.5:c.*1401C>T:MODIFIER:downstream_gene…	0.142857	0.5	0	0	0	0.5	1	0.8	0
RP11-1277A3.2 - chr5:177631654 A>G	rs6876792	RP11-1277A3.2:ENST00000499314.6:n.-119T>C:MODIFIER:upstream_gene_variant;RP11-1277A3.2:ENST00000515045.1:n.*421T>C:MODIFIER:downstream_gene_variant;RP11-1277A3.2:ENST00000500444.2:n.130-4040T>C:MODIFIER:intron_variant	0.357143	0.666667	0	0	0.5	0.5	0.5	0.8	0
SERPINB1 - chr6:2833505 A>G	rs15286	SERPINB1:ENST00000380739.5:c.*103T>C:MODIFIER:3_prime_UTR_variant;SERPINB1:ENST00000468511.5:n.*7T>C:MODIFIER:downstream_gene_variant;SERPINB1:ENST00000490094.5:n.*2351T>C:MODIFIER:downstream_gene_variant;SERPINB1:ENST00000476896.5:n.*2603T>C:MODIFIER:downstream_gene_variant	0.142857	0.5	0	0	0.5	0.5	1	0.8	0
BMP6 - chr6:7880100 TGGTGAGCTCTCGGAGACTTTGTTTTGTAAGTGGGAGTAAGCCAAGACCAGGTGTCATTTCTAAGGTACCTTCTCCCCTTCTGTTTTGGAACA>T	.	BMP6:ENST00000283147.6:c.1392+3_1394delGAGCTCTCGGAGACTTTGTTTTGTAAGTGGGAGTAAGCCAAGACCAGGTGTCATTTCTAAGGTACCTTCTCCCCTTCTGTTTTGGAACAGGT:HIGH:frameshift_variant&splice_acceptor_variant&splice_region_variant&intron_variant;TXNDC5:ENST00000379757.8:c.*2952_*3043delTGTTCCAAAACAGAAGGGGAGAAGGTACCTTAGAAATGACACCTGGTCTTGGCTTACTCCCACTTACAAAACAAAGTCTCCGAGAGCTCACC:MODIFIER:downstream_gene_variant;TXNDC5:ENST0000…	0.142857	0.166667	0	0	1	0	1	0.8	0
TDP2 - chr6:24650443 C>T	rs707887	TDP2:ENST00000378198.8:c.*345G>A:MODIFIER:3_prime_UTR_variant;TDP2:ENST00000341060.3:c.*345G>A:MODIFIER:3_prime_UTR_variant;KIAA0319:ENST00000378214.7:c.-49340G>A:MODIFIER:upstream_gene_variant;KIAA0319:ENST00000537886.5:c.-49340G>A:MODIFIER:upstream_gene_variant;KIAA0319:ENST00000430948.6:c.-53905G>A:MODIFIER:upstream_gene_variant;KIAA0319:ENST00000535378.5:c.-49797G>A:MODIFIER:upstream_gene_var…	0.142857	0.333333	0	0	0	1	1	0.8	0
TDP2 - chr6:24650503 T>G	rs1047782	TDP2:ENST00000378198.8:c.*285A>C:MODIFIER:3_prime_UTR_variant;TDP2:ENST00000341060.3:c.*285A>C:MODIFIER:3_prime_UTR_variant;KIAA0319:ENST00000378214.7:c.-49400A>C:MODIFIER:upstream_gene_variant;KIAA0319:ENST00000537886.5:c.-49400A>C:MODIFIER:upstream_gene_variant;KIAA0319:ENST00000430948.6:c.-53965A>C:MODIFIER:upstream_gene_variant;KIAA0319:ENST00000535378.5:c.-49857A>C:MODIFIER:upstream_gene_var…	0.142857	0.5	0	0	0	1	1	0.8	0
TDP2 - chr6:24666611 TCTGAAAAACAAAGGCACAAGGGATGAGGTTTGTGCGCTCCACCGACCTAGGTAATGGAGCCGGAAGCGAGGACAGCGAAAGCGTAC>T	.	TDP2:ENST00000378198.8:c.165+1_166-1delGTACGCTTTCGCTGTCCTCGCTTCCGGCTCCATTACCTAGGTCGGTGGAGCGCACAAACCTCATCCCTTGTGCCTTTGTTTTTCAG:HIGH:splice_acceptor_variant&splice_donor_variant&splice_region_variant&intron_variant;TDP2:ENST00000480495.1:n.89+1_90-1delGTACGCTTTCGCTGTCCTCGCTTCCGGCTCCATTACCTAGGTCGGTGGAGCGCACAAACCTCATCCCTTGTGCCTTTGTTTTTCAG:HIGH:splice_acceptor_variant&splice_donor_variant&splice_regio…	0.142857	0.833333	0	0	0	1	1	0.8	0
HIST1H2BC - chr6:26114280 G>A	rs198833	HIST1H2BC:ENST00000314332.5:c.*9244C>T:MODIFIER:downstream_gene_variant;HIST1H1T-HIST1H2BC:ENSG00000187475-ENSG00000180596:n.26114280G>A:MODIFIER:intergenic_region	0.0714286	0.166667	0	0	0.5	0	1	0.8	0
HIST1H2BD - chr6:26171306 G>GA	rs34928230	HIST1H2BD:ENST00000289316.2:c.*350dupA:MODIFIER:3_prime_UTR_variant;HIST1H2BE:ENST00000634910.1:c.-12490_-12489insA:MODIFIER:upstream_gene_variant	0.214286	0.5	0	0	0.5	0.5	1	0.8	0
HIST1H2BE - chr6:26172379 A>G	rs779509925	HIST1H2BE:ENST00000634910.1:c.-1405A>G:MODIFIER:5_prime_UTR_variant;HIST1H2BD:ENST00000289316.2:c.*13829A>G:MODIFIER:downstream_gene_variant	0.0714286	0.166667	0	0	0.5	0	1	0.8	0
HMGN4 - chr6:26545820 C>T	rs15580	HMGN4:ENST00000377575.2:c.*341C>T:MODIFIER:3_prime_UTR_variant	0.0714286	0.666667	0	0	0	0.5	1	0.8	0
GABBR1 - chr6:29636158 G>A	rs879074668	GABBR1:ENST00000377034.8:c.-3773C>T:MODIFIER:upstream_gene_variant;GABBR1:ENST00000376977.7:c.-3773C>T:MODIFIER:upstream_gene_variant;GABBR1:ENST00000467259.1:n.-3091C>T:MODIFIER:upstream_gene_variant;GABBR1:ENST00000462632.5:c.-3773C>T:MODIFIER:upstream_gene_variant;GABBR1:ENST00000476670.2:c.-3462C>T:MODIFIER:upstream_gene_variant;GABBR1:ENST00000472823.5:c.-3773C>T:MODIFIER:upstream_gene_varia…	0	0.166667	0	0	0.5	0.5	0.5	0.8	0
GABBR1 - chr6:29636399 T>A	rs878877944	GABBR1:ENST00000377034.8:c.-4014A>T:MODIFIER:upstream_gene_variant;GABBR1:ENST00000376977.7:c.-4014A>T:MODIFIER:upstream_gene_variant;GABBR1:ENST00000467259.1:n.-3332A>T:MODIFIER:upstream_gene_variant;GABBR1:ENST00000462632.5:c.-4014A>T:MODIFIER:upstream_gene_variant;GABBR1:ENST00000476670.2:c.-3703A>T:MODIFIER:upstream_gene_variant;GABBR1:ENST00000472823.5:c.-4014A>T:MODIFIER:upstream_gene_varia…	0.214286	0.333333	0	0	0	0.5	0.5	0.8	0
ATF6B - chr6:32120901 GCCTGAAGGAAGGTGAGAGAAAAGAACAAGAAATGTCAGGACCAAAGGCCTCTCACTAGGGATTCCAAGTGTCAGGAGACTCCATTA>G	.	ATF6B:ENST00000375203.7:c.700+2_701delTAATGGAGTCTCCTGACACTTGGAATCCCTAGTGAGAGGCCTTTGGTCCTGACATTTCTTGTTCTTTTCTCTCACCTTCCTTCAGG:HIGH:frameshift_variant&splice_acceptor_variant&splice_donor_variant&splice_region_variant&intron_variant;ATF6B:ENST00000375201.8:c.691+2_692delTAATGGAGTCTCCTGACACTTGGAATCCCTAGTGAGAGGCCTTTGGTCCTGACATTTCTTGTTCTTTTCTCTCACCTTCCTTCAGG:HIGH:frameshift_variant&splice_acceptor_var…	0.142857	0.666667	0	0	0	1	0.5	0.8	0
TAPBP - chr6:33305078 G>C	rs2071888	TAPBP:ENST00000426633.6:c.779C>G:MODERATE:missense_variant;TAPBP:ENST00000434618.6:c.779C>G:MODERATE:missense_variant;TAPBP:ENST00000489157.5:c.518C>G:MODERATE:missense_variant;TAPBP:ENST00000475304.5:c.833C>G:MODERATE:missense_variant;TAPBP:ENST00000467025.1:c.*31C>G:MODIFIER:downstream_gene_variant;TAPBP:ENST00000456592.3:c.390-697C>G:MODIFIER:intron_variant;TAPBP:ENST00000480730.5:n.787C>G:MOD…	0.0714286	0.666667	0	0	0	0.5	0.5	0.8	0
CDKN1A - chr6:36686574 T>C	rs6457937	CDKN1A:ENST00000244741.9:c.*774T>C:MODIFIER:3_prime_UTR_variant;CDKN1A:ENST00000405375.5:c.*774T>C:MODIFIER:3_prime_UTR_variant;CDKN1A:ENST00000615513.4:c.*774T>C:MODIFIER:3_prime_UTR_variant;CDKN1A:ENST00000448526.6:c.*774T>C:MODIFIER:3_prime_UTR_variant;CDKN1A:ENST00000478800.1:n.*2076T>C:MODIFIER:downstream_gene_variant;CDKN1A:ENST00000459970.1:n.*2063T>C:MODIFIER:downstream_gene_variant;CDKN1…	0.285714	0.666667	0	0	1	1	1	0.8	0
YIPF3 - chr6:43513451 TCTGTCAATATACCAATTCATTCAGGCTGGAGGGTACAACAGCTCATCTGTTTATGGCTTCCCAGGATTTGCCTGGTGGTCCCACCCTCTGCCCTGGTGCTTCCCCCGGCTCTCCAGACATGCCACCCTCTATTCAC>T	.	YIPF3:ENST00000372422.6:c.441+1_442-1del:HIGH:splice_acceptor_variant&splice_donor_variant&splice_region_variant&intron_variant;YIPF3:ENST00000490447.6:c.*341+1_*342-1del:HIGH:splice_acceptor_variant&splice_donor_variant&splice_region_variant&intron_variant;YIPF3:ENST00000372417.1:n.134+1_135-1del:HIGH:splice_acceptor_variant&splice_donor_variant&splice_region_variant&intron_variant;YIPF3:ENST000…	0.142857	0.5	0	0	0.5	1	1	0.8	0
CD2AP - chr6:47595956 C>T	rs2039503	CD2AP:ENST00000359314.5:c.1204C>T:LOW:synonymous_variant	0.0714286	0.5	0	0	0.5	1	1	0.8	0
FTH1P5 - chr6:50913152 G>C	.	FTH1P5:ENST00000425761.1:n.105C>G:MODIFIER:non_coding_transcript_exon_variant	0	0.166667	0	0	0	0.5	1	0.8	0
FTH1P5 - chr6:50913157 T>A	.	FTH1P5:ENST00000425761.1:n.100A>T:MODIFIER:non_coding_transcript_exon_variant	0	0.166667	0	0	0	0.5	1	0.8	0
FTH1P5 - chr6:50913160 A>C	.	FTH1P5:ENST00000425761.1:n.97T>G:MODIFIER:non_coding_transcript_exon_variant	0	0.166667	0	0	0	0.5	1	0.8	0
GSTA1 - chr6:52807119 A>ACTCTCT	rs10661555;rs3063565	GSTA1:ENST00000334575.5:c.-7858_-7853dupAGAGAG:MODIFIER:upstream_gene_variant;GSTA1:ENST00000476213.1:n.-3265_-3260dupAGAGAG:MODIFIER:upstream_gene_variant;GSTA6P:ENST00000424144.2:n.326-372_326-367dupAGAGAG:MODIFIER:intron_variant	0.0714286	0.333333	0	0	0	0	0.5	0.8	0
PHF3 - chr6:63698365 GAGGTAACATATATTTTTATTATAGAAGTATCAATAATTATGCTTTATACATTTGAAAAATAATTGAATTGTTCTAATTTTA>G	.	PHF3:ENST00000506783.5:c.2267+1_2268-1delGTAACATATATTTTTATTATAGAAGTATCAATAATTATGCTTTATACATTTGAAAAATAATTGAATTGTTCTAATTTTAAG:HIGH:splice_acceptor_variant&splice_donor_variant&splice_region_variant&intron_variant;PHF3:ENST00000509876.5:c.*2769+1_*2770-1delGTAACATATATTTTTATTATAGAAGTATCAATAATTATGCTTTATACATTTGAAAAATAATTGAATTGTTCTAATTTTAAG:HIGH:splice_acceptor_variant&splice_donor_variant&splice_region_…	0.0714286	0.666667	0	0	0	1	0.5	0.8	0
SLC17A5-RP11-553A21.3 - chr6:73670086 T>A	rs6453688	SLC17A5-RP11-553A21.3:ENSG00000119899-ENSG00000231652:n.73670086T>A:MODIFIER:intergenic_region	0.142857	0.166667	0	0	0.5	0	0.5	0.8	0
TMEM30A - chr6:75254235 G>A	rs381141	TMEM30A:ENST00000230461.10:c.*1867C>T:MODIFIER:3_prime_UTR_variant;TMEM30A:ENST00000370050.9:c.*1867C>T:MODIFIER:3_prime_UTR_variant;COX7A2:ENST00000370081.6:c.-10405C>T:MODIFIER:upstream_gene_variant;TMEM30A:ENST00000475111.6:c.*1867C>T:MODIFIER:downstream_gene_variant	0.214286	0.833333	0	0	0	1	0.5	0.8	0
SENP6 - chr6:75678692 AGTGAGAGAATTCCTTTATATTTGCAATGATCTTAAATGTCTTTCTCTGTTTTATTACATTTCAGTTGTGTATATATATATAGATTTGTTTATTTGCTTGCCTTCTAATTTTGTTACAG>A	.	SENP6:ENST00000447266.6:c.1958+3_1960del:HIGH:frameshift_variant&splice_acceptor_variant&splice_region_variant&intron_variant;SENP6:ENST00000370010.6:c.1937+3_1939del:HIGH:frameshift_variant&splice_acceptor_variant&splice_region_variant&intron_variant;SENP6:ENST00000327284.12:c.1937+3_1939del:HIGH:frameshift_variant&splice_acceptor_variant&splice_region_variant&intron_variant;SENP6:ENST0000042494…	0.142857	0.5	0	0	1	0.5	1	0.8	0
PHIP - chr6:78947674 G>A	rs1984195	PHIP:ENST00000275034.4:c.4155C>T:LOW:synonymous_variant;IRAK1BP1:ENST00000606868.5:c.*44631G>A:MODIFIER:downstream_gene_variant;PHIP:ENST00000479165.1:n.4236C>T:MODIFIER:non_coding_transcript_exon_variant	0	0.333333	0	0	0	1	0.5	0.8	0
SH3BGRL2 - chr6:79699949 G>GA	.	SH3BGRL2:ENST00000369838.5:c.*447dupA:MODIFIER:3_prime_UTR_variant	0.142857	0.333333	0	0	0	0	1	0.8	0
CEP162 - chr6:84226331 ACTT>A	.	CEP162:ENST00000497936.5:n.145+3_145+5delAAG:LOW:splice_region_variant&intron_variant;CEP162:ENST00000403245.7:c.57+3_57+5delAAG:LOW:splice_region_variant&intron_variant;CEP162:ENST00000435955.1:c.57+3_57+5delAAG:LOW:splice_region_variant&intron_variant;CEP162:ENST00000257766.8:c.-234+1246_-234+1248delAAG:MODIFIER:intron_variant;CEP162:ENST00000617909.1:c.-228+1246_-228+1248delAAG:MODIFIER:intron…	0	0.166667	0	0	0.5	0	0	0.8	0
CEP162 - chr6:84226336 C>G	.	CEP162:ENST00000497936.5:n.145+1G>C:HIGH:splice_donor_variant&intron_variant;CEP162:ENST00000403245.7:c.57+1G>C:HIGH:splice_donor_variant&intron_variant;CEP162:ENST00000435955.1:c.57+1G>C:HIGH:splice_donor_variant&intron_variant;CEP162:ENST00000257766.8:c.-234+1244G>C:MODIFIER:intron_variant;CEP162:ENST00000617909.1:c.-228+1244G>C:MODIFIER:intron_variant	0.0714286	0.166667	0	0	0.5	0	0.5	0.8	0
SNX14 - chr6:85517875 TCTGTGGTGATAGATTATTGTAAGAAAATAAAAAATAAAGGTAATTTTTAGTACATAATCCAGCAAAATTTATCAATATTTAAATATGTTTATGATTATCATGTTATAGAACACACATAAATCAGTTACTCAC>T	.	SNX14:ENST00000314673.7:c.2148+1_2149-1del:HIGH:splice_acceptor_variant&splice_donor_variant&splice_region_variant&intron_variant;SNX14:ENST00000346348.7:c.1989+1_1990-1del:HIGH:splice_acceptor_variant&splice_donor_variant&splice_region_variant&intron_variant;SNX14:ENST00000369627.6:c.2121+1_2122-1del:HIGH:splice_acceptor_variant&splice_donor_variant&splice_region_variant&intron_variant;SNX14:ENS…	0.142857	0.333333	0	0	0	0.5	1	0.8	0
FBXL4 - chr6:98873710 T>C	.	FBXL4:ENST00000369244.6:c.*568A>G:MODIFIER:3_prime_UTR_variant;FBXL4:ENST00000229971.2:c.*568A>G:MODIFIER:downstream_gene_variant	0.0714286	0.166667	0	0	0	0.5	0	0.8	0
FOXO3 - chr6:108682786 C>A	rs9400241	FOXO3:ENST00000343882.10:c.*2994C>A:MODIFIER:3_prime_UTR_variant;FOXO3:ENST00000406360.1:c.*2994C>A:MODIFIER:3_prime_UTR_variant;FOXO3:ENST00000540898.1:c.*17931C>A:MODIFIER:downstream_gene_variant	0.142857	0.333333	0	0	0.5	1	0.5	0.8	0
DSE - chr6:116438077 A>ATAACT	rs146884672;rs4031589	DSE:ENST00000452085.7:c.*735_*736insCTTAA:MODIFIER:3_prime_UTR_variant;DSE:ENST00000359564.2:c.*735_*736insCTTAA:MODIFIER:3_prime_UTR_variant;DSE:ENST00000331677.7:c.*735_*736insCTTAA:MODIFIER:3_prime_UTR_variant;DSE:ENST00000606712.1:n.3516_3517insCTTAA:MODIFIER:non_coding_transcript_exon_variant	0.214286	0.333333	0	0	0.5	0.5	0.5	0.8	0
MAN1A1 - chr6:119290682 C>CCCCAAGTTCCACTGCTTTCTTTCGAAAAAT	.	MAN1A1:ENST00000368468.3:c.897_897+1insATTTTTCGAAAGAAAGCAGTGGAACTTGGG:MODERATE:conservative_inframe_insertion&splice_region_variant	0.0714286	0.5	0	0	1	1	1	0.8	0
STX7 - chr6:132459629 G>A	rs9239	STX7:ENST00000367941.6:c.*1129C>T:MODIFIER:3_prime_UTR_variant;STX7:ENST00000367937.4:c.*2205C>T:MODIFIER:downstream_gene_variant	0.0714286	0.166667	0	0	0.5	1	1	0.8	0
MAP3K5 - chr6:136592341 GCTGAGAAAATTTATGCAGCATAAATCACAGTTCCCTTTATAAAATGACACACTTAACAACACACTTCTCTCACCCCAAGTAAGTCAGGTCTTTAC>G	.	MAP3K5:ENST00000359015.4:c.3056+1_3057-1delGTAAAGACCTGACTTACTTGGGGTGAGAGAAGTGTGTTGTTAAGTGTGTCATTTTATAAAGGGAACTGTGATTTATGCTGCATAAATTTTCTCAG:HIGH:splice_acceptor_variant&splice_donor_variant&splice_region_variant&intron_variant	0.214286	0.5	0	0	1	1	1	0.8	0
- chr6:144200663 G>C	rs879160564		0	0.666667	0	0	1	1	1	0.8	0
- chr6:144200664 G>C	rs879085936		0	0.666667	0	0	1	1	1	0.8	0
- chr6:144200693 A>G	rs767142660		0	0.5	0	0	1	1	0.5	0.8	0
UTRN - chr6:144730458 G>A	rs4305737	UTRN:ENST00000367545.7:c.7911G>A:LOW:synonymous_variant;UTRN:ENST00000367526.8:c.576G>A:LOW:synonymous_variant	0.142857	0.5	0	0	0	0.5	1	0.8	0
MYCT1 - chr6:152724092 A>G	rs6934838	MYCT1:ENST00000367245.5:c.*1839A>G:MODIFIER:3_prime_UTR_variant;MYCT1:ENST00000532295.1:c.*1330A>G:MODIFIER:3_prime_UTR_variant;MYCT1:ENST00000529453.1:c.*1322A>G:MODIFIER:downstream_gene_variant	0.142857	0.166667	0	0	0.5	0.5	1	0.8	0
SNX9 - chr6:157909790 TGTAAGTATCCACGTTATCAAAAGCAGAATCATGTTTGGATCACTGATTGCAGCTTGCTTTTTTCTTCATTTTCTAGAGTTGGCATTGGTAACCTTTTCTCTTTCCCTTATTTTGTAG>T	.	SNX9:ENST00000392185.7:c.831+1_832-1del:HIGH:splice_acceptor_variant&splice_donor_variant&splice_region_variant&intron_variant	0.0714286	0.5	0	0	0	0	1	0.8	0
SOD2 - chr6:159679850 T>C	.	SOD2:ENST00000538183.6:c.*2643A>G:MODIFIER:3_prime_UTR_variant;SOD2:ENST00000546260.5:c.*3016A>G:MODIFIER:3_prime_UTR_variant;SOD2:ENST00000444946.6:c.*2643A>G:MODIFIER:downstream_gene_variant;SOD2:ENST00000337404.8:c.*2643A>G:MODIFIER:downstream_gene_variant;SOD2:ENST00000535459.5:n.*2611A>G:MODIFIER:downstream_gene_variant;SOD2:ENST00000540491.1:n.*2760A>G:MODIFIER:downstream_gene_variant;SOD2:…	0.142857	0.5	0	0	0	0.5	1	0.8	0
QKI - chr6:163566357 T>A	rs9456869	QKI:ENST00000275262.11:c.*1647T>A:MODIFIER:3_prime_UTR_variant;QKI:ENST00000392127.6:c.*2612T>A:MODIFIER:3_prime_UTR_variant;QKI:ENST00000453779.6:c.*386T>A:MODIFIER:3_prime_UTR_variant;QKI:ENST00000361758.8:c.*386T>A:MODIFIER:3_prime_UTR_variant;QKI:ENST00000541696.1:n.-101T>A:MODIFIER:upstream_gene_variant;QKI:ENST00000424802.7:c.*1647T>A:MODIFIER:downstream_gene_variant;QKI:ENST00000544823.5:c…	0	0.166667	0	0	0	0.5	0.5	0.8	0
TTYH3 - chr7:2647019 GCAGGTGAGCGCGGTGGGGCGGGGACGGAGGGCGGGGCCAGAGGGGGCGGCCCGAGGGGGCGGGGCTGGAGTGGGGTGTGTGTGGGTGGGCGGGGCTACATCTCACGGGCCCGCCCTCTC>G	.	TTYH3:ENST00000258796.11:c.293+1_294-1del:HIGH:splice_acceptor_variant&splice_donor_variant&splice_region_variant&intron_variant;TTYH3:ENST00000400376.2:c.314+1_315-1del:HIGH:splice_acceptor_variant&splice_donor_variant&splice_region_variant&intron_variant;TTYH3:ENST00000407643.5:c.293+1_294-1del:HIGH:splice_acceptor_variant&splice_donor_variant&splice_region_variant&intron_variant;TTYH3:ENST0000…	0.285714	0.166667	0	0	0.5	0.5	0.5	0.8	0
WIPI2 - chr7:5214596 C>G	rs4587243	WIPI2:ENST00000288828.8:c.273C>G:LOW:synonymous_variant;WIPI2:ENST00000401525.7:c.219C>G:LOW:synonymous_variant;WIPI2:ENST00000382384.6:c.219C>G:LOW:synonymous_variant;WIPI2:ENST00000484262.1:c.96C>G:LOW:synonymous_variant;WIPI2:ENST00000404704.7:c.273C>G:LOW:synonymous_variant;WIPI2:ENST00000480238.5:n.-1576C>G:MODIFIER:upstream_gene_variant;WIPI2:ENST00000488359.1:n.-1995C>G:MODIFIER:upstream_g…	0.0714286	0.5	0	0	0	0.5	0.5	0.8	0
KDELR2 - chr7:6469583 CTTTTAAACT>C	.	KDELR2:ENST00000258739.8:c.351+4_351+12delAGTTTAAAA:LOW:splice_region_variant&intron_variant;KDELR2:ENST00000490996.1:c.351+4_351+12delAGTTTAAAA:LOW:splice_region_variant&intron_variant;KDELR2:ENST00000454368.2:n.811+4_811+12delAGTTTAAAA:LOW:splice_region_variant&intron_variant;KDELR2:ENST00000462052.1:n.*4488_*4496delAGTTTAAAA:MODIFIER:downstream_gene_variant;KDELR2:ENST00000382267.3:c.*12972_*1…	0	0.5	0	0	0.5	1	1	0.8	0
KDELR2 - chr7:6469593 A>AGAGG	.	KDELR2:ENST00000258739.8:c.351+2_351+3insCCTC:HIGH:splice_donor_variant&intron_variant;KDELR2:ENST00000490996.1:c.351+2_351+3insCCTC:HIGH:splice_donor_variant&intron_variant;KDELR2:ENST00000454368.2:n.811+2_811+3insCCTC:HIGH:splice_donor_variant&intron_variant;KDELR2:ENST00000462052.1:n.*4486_*4487insCCTC:MODIFIER:downstream_gene_variant;KDELR2:ENST00000382267.3:c.*12970_*12971insCCTC:MODIFIER:do…	0	0.5	0	0	0	1	1	0.8	0
KDELR2 - chr7:6469595 C>T	.	KDELR2:ENST00000258739.8:c.351+1G>A:HIGH:splice_donor_variant&intron_variant;KDELR2:ENST00000490996.1:c.351+1G>A:HIGH:splice_donor_variant&intron_variant;KDELR2:ENST00000454368.2:n.811+1G>A:HIGH:splice_donor_variant&intron_variant;KDELR2:ENST00000462052.1:n.*4485G>A:MODIFIER:downstream_gene_variant;KDELR2:ENST00000382267.3:c.*12969G>A:MODIFIER:downstream_gene_variant;DAGLB:ENST00000436575.5:c.-29…	0	0.5	0	0	0	1	1	0.8	0
C1GALT1 - chr7:7246567 C>T	rs5010183	C1GALT1:ENST00000223122.3:c.*2840C>T:MODIFIER:3_prime_UTR_variant;C1GALT1:ENST00000436587.6:c.*2840C>T:MODIFIER:3_prime_UTR_variant	0.0714286	0.333333	0	0	0	0.5	0.5	0.8	0
STEAP1B - chr7:22511946 T>C	rs975350789	STEAP1B:ENST00000439708.1:c.-31-17060A>G:MODIFIER:intron_variant	0.0714286	0.666667	0	0	0	1	0.5	0.8	0
MPP6 - chr7:24663723 T>C	.	MPP6:ENST00000222644.9:c.783+2T>C:HIGH:splice_donor_variant&intron_variant;MPP6:ENST00000396475.6:c.783+2T>C:HIGH:splice_donor_variant&intron_variant;MPP6:ENST00000472674.1:n.248+2T>C:HIGH:splice_donor_variant&intron_variant;MPP6:ENST00000409761.5:c.447+2T>C:HIGH:splice_donor_variant&intron_variant;MPP6:ENST00000430180.5:c.783+2T>C:HIGH:splice_donor_variant&intron_variant;MPP6:ENST00000464384.2:c…	0	0.333333	0	0	1	0.5	1	0.8	0
MPP6 - chr7:24663725 A>AGCCAT	.	MPP6:ENST00000222644.9:c.783+5_783+6insCCATG:LOW:splice_region_variant&intron_variant;MPP6:ENST00000396475.6:c.783+5_783+6insCCATG:LOW:splice_region_variant&intron_variant;MPP6:ENST00000472674.1:n.248+5_248+6insCCATG:LOW:splice_region_variant&intron_variant;MPP6:ENST00000409761.5:c.447+5_447+6insCCATG:LOW:splice_region_variant&intron_variant;MPP6:ENST00000430180.5:c.783+5_783+6insCCATG:LOW:splice…	0	0.333333	0	0	1	0.5	1	0.8	0
MPP6 - chr7:24663728 A>AAAAGAGGGAGGAAG	.	MPP6:ENST00000222644.9:c.783+7_783+8insAAAGAGGGAGGAAG:LOW:splice_region_variant&intron_variant;MPP6:ENST00000396475.6:c.783+7_783+8insAAAGAGGGAGGAAG:LOW:splice_region_variant&intron_variant;MPP6:ENST00000472674.1:n.248+7_248+8insAAAGAGGGAGGAAG:LOW:splice_region_variant&intron_variant;MPP6:ENST00000409761.5:c.447+7_447+8insAAAGAGGGAGGAAG:LOW:splice_region_variant&intron_variant;MPP6:ENST0000043018…	0	0.333333	0	0	1	0.5	1	0.8	0
MPP6 - chr7:24663729 T>C	.	MPP6:ENST00000222644.9:c.783+8T>C:LOW:splice_region_variant&intron_variant;MPP6:ENST00000396475.6:c.783+8T>C:LOW:splice_region_variant&intron_variant;MPP6:ENST00000472674.1:n.248+8T>C:LOW:splice_region_variant&intron_variant;MPP6:ENST00000409761.5:c.447+8T>C:LOW:splice_region_variant&intron_variant;MPP6:ENST00000430180.5:c.783+8T>C:LOW:splice_region_variant&intron_variant;MPP6:ENST00000464384.2:c…	0	0.333333	0	0	1	0.5	1	0.8	0
MPP6 - chr7:24663732 T>TGG	.	MPP6:ENST00000464384.2:c.-1952_-1951insGG:MODIFIER:upstream_gene_variant;MPP6:ENST00000222644.9:c.783+11_783+12insGG:MODIFIER:intron_variant;MPP6:ENST00000396475.6:c.783+11_783+12insGG:MODIFIER:intron_variant;MPP6:ENST00000472674.1:n.248+11_248+12insGG:MODIFIER:intron_variant;MPP6:ENST00000409761.5:c.447+11_447+12insGG:MODIFIER:intron_variant;MPP6:ENST00000430180.5:c.783+11_783+12insGG:MODIFIER:i…	0	0.166667	0	0	0	0.5	1	0.8	0
MPP6 - chr7:24663737 AGAAG>A	.	MPP6:ENST00000464384.2:c.-1946_-1943delGAAG:MODIFIER:upstream_gene_variant;MPP6:ENST00000222644.9:c.783+17_783+20delGAAG:MODIFIER:intron_variant;MPP6:ENST00000396475.6:c.783+17_783+20delGAAG:MODIFIER:intron_variant;MPP6:ENST00000472674.1:n.248+17_248+20delGAAG:MODIFIER:intron_variant;MPP6:ENST00000409761.5:c.447+17_447+20delGAAG:MODIFIER:intron_variant;MPP6:ENST00000430180.5:c.783+17_783+20delGAA…	0	0.166667	0	0	0	0.5	1	0.8	0
MPP6 - chr7:24663749 GCTACTT>G	.	MPP6:ENST00000464384.2:c.-1934_-1929delCTACTT:MODIFIER:upstream_gene_variant;MPP6:ENST00000222644.9:c.783+29_783+34delCTACTT:MODIFIER:intron_variant;MPP6:ENST00000396475.6:c.783+29_783+34delCTACTT:MODIFIER:intron_variant;MPP6:ENST00000472674.1:n.248+29_248+34delCTACTT:MODIFIER:intron_variant;MPP6:ENST00000409761.5:c.447+29_447+34delCTACTT:MODIFIER:intron_variant;MPP6:ENST00000430180.5:c.783+29_78…	0	0.166667	0	0	0	0.5	0.5	0.8	0
MPP6 - chr7:24663758 CTAATTTTAATCTTAGAT>C	.	MPP6:ENST00000464384.2:c.-1925_-1909delTAATTTTAATCTTAGAT:MODIFIER:upstream_gene_variant;MPP6:ENST00000222644.9:c.783+38_783+54delTAATTTTAATCTTAGAT:MODIFIER:intron_variant;MPP6:ENST00000396475.6:c.783+38_783+54delTAATTTTAATCTTAGAT:MODIFIER:intron_variant;MPP6:ENST00000472674.1:n.248+38_248+54delTAATTTTAATCTTAGAT:MODIFIER:intron_variant;MPP6:ENST00000409761.5:c.447+38_447+54delTAATTTTAATCTTAGAT:MOD…	0	0.166667	0	0	0	0.5	0.5	0.8	0
SKAP2 - chr7:26668038 C>A	rs13186	SKAP2:ENST00000345317.6:c.*1628G>T:MODIFIER:3_prime_UTR_variant	0.142857	0.166667	0	0	0.5	0	1	0.8	0
RP11-609L3.1 - chr7:35972524 T>C	rs370737698	RP11-609L3.1:ENST00000603727.1:n.-957A>G:MODIFIER:upstream_gene_variant;SEPT7P3:ENST00000455017.1:n.558T>C:MODIFIER:non_coding_transcript_exon_variant	0	0.166667	0	0	0.5	0	0.5	0.8	0
ELMO1 - chr7:37342606 TACTAAC>T	.	ELMO1:ENST00000310758.8:c.78+1_78+6delGTTAGT:HIGH:splice_donor_variant&splice_region_variant&intron_variant;ELMO1:ENST00000448602.5:c.78+1_78+6delGTTAGT:HIGH:splice_donor_variant&splice_region_variant&intron_variant;ELMO1:ENST00000442504.5:c.78+1_78+6delGTTAGT:HIGH:splice_donor_variant&splice_region_variant&intron_variant;ELMO1:ENST00000463390.1:n.333+1_333+6delGTTAGT:HIGH:splice_donor_variant&sp…	0.142857	0.166667	0	0	0.5	0	0.5	0.8	0
STK17A - chr7:43624681 A>G	rs1044141	STK17A:ENST00000319357.5:c.1084A>G:MODERATE:missense_variant;STK17A:ENST00000462448.1:n.*4958A>G:MODIFIER:downstream_gene_variant;COA1:ENST00000446330.6:c.*133+14768T>C:MODIFIER:intron_variant;COA1:ENST00000446564.5:c.*133+14768T>C:MODIFIER:intron_variant;COA1:ENST00000415076.6:c.*133+14768T>C:MODIFIER:intron_variant;STK17A:ENST00000474211.1:n.1764A>G:MODIFIER:non_coding_transcript_exon_variant	0.142857	0.666667	0	0	0	0.5	1	0.8	0
GRB10 - chr7:50592741 T>C	rs6967874	GRB10:ENST00000398812.6:c.*211A>G:MODIFIER:3_prime_UTR_variant;GRB10:ENST00000398810.6:c.*211A>G:MODIFIER:3_prime_UTR_variant;GRB10:ENST00000335866.7:c.*211A>G:MODIFIER:3_prime_UTR_variant;GRB10:ENST00000402578.5:c.*211A>G:MODIFIER:3_prime_UTR_variant;GRB10:ENST00000403097.5:c.*211A>G:MODIFIER:3_prime_UTR_variant;GRB10:ENST00000357271.9:c.*211A>G:MODIFIER:3_prime_UTR_variant;GRB10:ENST00000407526…	0.285714	0.666667	0	0	0.5	1	0.5	0.8	0
GRB10 - chr7:50674483 C>T	rs1800504	GRB10:ENST00000398812.6:c.315G>A:LOW:synonymous_variant;GRB10:ENST00000398810.6:c.141G>A:LOW:synonymous_variant;GRB10:ENST00000335866.7:c.141G>A:LOW:synonymous_variant;GRB10:ENST00000402578.5:c.141G>A:LOW:synonymous_variant;GRB10:ENST00000403097.5:c.297G>A:LOW:synonymous_variant;GRB10:ENST00000357271.9:c.315G>A:LOW:synonymous_variant;GRB10:ENST00000407526.5:c.141G>A:LOW:synonymous_variant;GRB10:E…	0.0714286	0.833333	0	0	1	1	1	0.8	0
ZNF117 - chr7:64977028 A>G	rs4607487	ZNF117:ENST00000610793.1:c.1031T>C:MODERATE:missense_variant;ZNF117:ENST00000282869.10:c.*1091T>C:MODIFIER:3_prime_UTR_variant;ZNF117:ENST00000620222.4:c.*1091T>C:MODIFIER:3_prime_UTR_variant;ZNF117:ENST00000487644.1:n.*2895T>C:MODIFIER:downstream_gene_variant	0.0714286	0.333333	0	0	0	0.5	0.5	0.8	0
ZNF117 - chr7:64977442 G>C	rs7790578	ZNF117:ENST00000282869.10:c.*677C>G:MODIFIER:3_prime_UTR_variant;ZNF117:ENST00000620222.4:c.*677C>G:MODIFIER:3_prime_UTR_variant;ZNF117:ENST00000487644.1:n.*2481C>G:MODIFIER:downstream_gene_variant;ZNF117:ENST00000610793.1:c.836-219C>G:MODIFIER:intron_variant	0.142857	0.333333	0	0	0.5	1	1	0.8	0
ZNF117 - chr7:64977454 A>T	rs7810102	ZNF117:ENST00000282869.10:c.*665T>A:MODIFIER:3_prime_UTR_variant;ZNF117:ENST00000620222.4:c.*665T>A:MODIFIER:3_prime_UTR_variant;ZNF117:ENST00000487644.1:n.*2469T>A:MODIFIER:downstream_gene_variant;ZNF117:ENST00000610793.1:c.836-231T>A:MODIFIER:intron_variant	0.142857	0.333333	0	0	0.5	0.5	1	0.8	0
ZNF117 - chr7:64977579 A>T	rs7810372	ZNF117:ENST00000282869.10:c.*540T>A:MODIFIER:3_prime_UTR_variant;ZNF117:ENST00000620222.4:c.*540T>A:MODIFIER:3_prime_UTR_variant;ZNF117:ENST00000487644.1:n.*2344T>A:MODIFIER:downstream_gene_variant	0	0.166667	0	0	0	1	1	0.8	0
ZNF117 - chr7:64978025 G>A	rs4718175	ZNF117:ENST00000282869.10:c.*94C>T:MODIFIER:3_prime_UTR_variant;ZNF117:ENST00000620222.4:c.*94C>T:MODIFIER:3_prime_UTR_variant;ZNF117:ENST00000487644.1:n.*1898C>T:MODIFIER:downstream_gene_variant;ZNF117:ENST00000610793.1:c.835+711C>T:MODIFIER:intron_variant	0.142857	0.333333	0	0	0.5	1	1	0.8	0
ZNF117 - chr7:64978289 G>A	rs1404453	ZNF117:ENST00000282869.10:c.1282C>T:HIGH:stop_gained;ZNF117:ENST00000620222.4:c.1282C>T:HIGH:stop_gained;ZNF117:ENST00000487644.1:n.*1634C>T:MODIFIER:downstream_gene_variant;ZNF117:ENST00000610793.1:c.835+447C>T:MODIFIER:intron_variant	0.142857	0.333333	0	0	0	0.5	1	0.8	0
RP11-479O9.3 - chr7:65763520 C>T	rs1799103	RP11-479O9.3:ENST00000620476.1:n.-1015C>T:MODIFIER:upstream_gene_variant;CCT6P1:ENST00000442266.1:n.*166C>T:MODIFIER:downstream_gene_variant;CCT6P1:ENST00000443108.5:n.*166C>T:MODIFIER:downstream_gene_variant;SNORA15:ENST00000384058.1:n.*3334C>T:MODIFIER:downstream_gene_variant;CCT6P1:ENST00000434500.5:n.*184C>T:MODIFIER:downstream_gene_variant	0.357143	0.166667	0	0	1	0	1	0.8	0
VKORC1L1 - chr7:65948783 A>ATGAC	.	VKORC1L1:ENST00000360768.3:c.304+3_304+4insTGAC:LOW:splice_region_variant&intron_variant;VKORC1L1:ENST00000434382.2:c.195-5291_195-5290insTGAC:MODIFIER:intron_variant	0	0.166667	0	0	0	0.5	0.5	0.8	0
TPST1 - chr7:66423300 C>T	.	TPST1:ENST00000490159.1:n.*2757C>T:MODIFIER:downstream_gene_variant;SKP1P1:ENST00000438081.1:n.*105G>A:MODIFIER:downstream_gene_variant;GS1-124K5.2:ENST00000411606.1:n.*4649G>A:MODIFIER:downstream_gene_variant;GS1-124K5.2:ENST00000442578.5:n.826+4649G>A:MODIFIER:intron_variant	0.0714286	0.166667	0	0	0.5	0.5	0.5	0.8	0
TPST1 - chr7:66423301 A>G	.	TPST1:ENST00000490159.1:n.*2758A>G:MODIFIER:downstream_gene_variant;SKP1P1:ENST00000438081.1:n.*104T>C:MODIFIER:downstream_gene_variant;GS1-124K5.2:ENST00000411606.1:n.*4648T>C:MODIFIER:downstream_gene_variant;GS1-124K5.2:ENST00000442578.5:n.826+4648T>C:MODIFIER:intron_variant	0.0714286	0.166667	0	0	0.5	0.5	0.5	0.8	0
TPST1 - chr7:66423306 T>A	rs1272814500	TPST1:ENST00000490159.1:n.*2763T>A:MODIFIER:downstream_gene_variant;SKP1P1:ENST00000438081.1:n.*99A>T:MODIFIER:downstream_gene_variant;GS1-124K5.2:ENST00000411606.1:n.*4643A>T:MODIFIER:downstream_gene_variant	0.0714286	0.166667	0	0	0.5	0.5	0.5	0.8	0
SBDSP1 - chr7:72833890 GT>G	rs5884895	SBDSP1:ENST00000423945.5:n.556+2093delT:MODIFIER:intron_variant;SBDSP1:ENST00000437201.5:n.724delT:MODIFIER:non_coding_transcript_exon_variant;SBDSP1:ENST00000415772.5:n.619delT:MODIFIER:non_coding_transcript_exon_variant;SBDSP1:ENST00000456312.5:n.923delT:MODIFIER:non_coding_transcript_exon_variant	0.142857	0.333333	0	0	0	0	0	0.8	0
- chr7:76328826 G>GCCGAGCACCTATGAACCAAAA	rs11270080		0.0714286	0.5	0	0	0	0.5	1	0.8	0
GSAP - chr7:77355429 TCCTGGCAAAAAAAAAAAAAACAGTAGATCAGCAAATAGAAGAAACTCCTTTCACCCAAACATAGATATTAAAGTCAAAACAAACTCAAATGGGCCACCTCTACAAGAGAAAAACTATAGCCGTA>T	.	GSAP:ENST00000257626.11:c.1120+2_1121del:HIGH:frameshift_variant&splice_acceptor_variant&splice_donor_variant&splice_region_variant&intron_variant;GSAP:ENST00000449779.5:n.76+2_77del:HIGH:splice_acceptor_variant&splice_donor_variant&splice_region_variant&intron_variant&non_coding_transcript_exon_variant;GSAP:ENST00000334003.11:n.1011+2_1012del:HIGH:splice_acceptor_variant&splice_donor_variant&spl…	0.0714286	0.333333	0	0	0.5	0	1	0.8	0
PHTF2 - chr7:77940023 C>CATAGTTCCCACCCAGGATTAGAAAAAATAAGTG	.	PHTF2:ENST00000248550.7:c.1468-7_1468-6insATAGTTCCCACCCAGGATTAGAAAAAATAAGTG:LOW:splice_region_variant&intron_variant;PHTF2:ENST00000307305.12:c.1354-7_1354-6insATAGTTCCCACCCAGGATTAGAAAAAATAAGTG:LOW:splice_region_variant&intron_variant;PHTF2:ENST00000275575.11:c.1354-7_1354-6insATAGTTCCCACCCAGGATTAGAAAAAATAAGTG:LOW:splice_region_variant&intron_variant;PHTF2:ENST00000424760.5:c.1354-7_1354-6insATAG…	0.142857	0.333333	0	0	0.5	1	1	0.8	0
PHTF2 - chr7:77940025 T>TATAGTATGGGAAGGTAATGATTGTAAGAAAG	.	PHTF2:ENST00000248550.7:c.1468-5_1468-4insATAGTATGGGAAGGTAATGATTGTAAGAAAG:LOW:splice_region_variant&intron_variant;PHTF2:ENST00000307305.12:c.1354-5_1354-4insATAGTATGGGAAGGTAATGATTGTAAGAAAG:LOW:splice_region_variant&intron_variant;PHTF2:ENST00000275575.11:c.1354-5_1354-4insATAGTATGGGAAGGTAATGATTGTAAGAAAG:LOW:splice_region_variant&intron_variant;PHTF2:ENST00000424760.5:c.1354-5_1354-4insATAGTATGGG…	0.142857	0.333333	0	0	0.5	1	1	0.8	0
PHTF2 - chr7:77940027 A>AGACATGTCTGTACTTGAAATC	.	PHTF2:ENST00000248550.7:c.1468-3_1468-2insGACATGTCTGTACTTGAAATC:HIGH:splice_acceptor_variant&intron_variant;PHTF2:ENST00000307305.12:c.1354-3_1354-2insGACATGTCTGTACTTGAAATC:HIGH:splice_acceptor_variant&intron_variant;PHTF2:ENST00000275575.11:c.1354-3_1354-2insGACATGTCTGTACTTGAAATC:HIGH:splice_acceptor_variant&intron_variant;PHTF2:ENST00000424760.5:c.1354-3_1354-2insGACATGTCTGTACTTGAAATC:HIGH:spli…	0.142857	0.333333	0	0	0.5	1	1	0.8	0
PHTF2 - chr7:77940029 G>GTGGAATGATAATGAACAGA	.	PHTF2:ENST00000248550.7:c.1468-1_1468insTGGAATGATAATGAACAGA:HIGH:frameshift_variant&splice_region_variant;PHTF2:ENST00000307305.12:c.1354-1_1354insTGGAATGATAATGAACAGA:HIGH:frameshift_variant&splice_region_variant;PHTF2:ENST00000275575.11:c.1354-1_1354insTGGAATGATAATGAACAGA:HIGH:frameshift_variant&splice_region_variant;PHTF2:ENST00000424760.5:c.1354-1_1354insTGGAATGATAATGAACAGA:HIGH:frameshift_var…	0.142857	0.333333	0	0	0.5	1	1	0.8	0
CD36 - chr7:80677908 G>T	rs12706949	CD36:ENST00000309881.11:c.*3761G>T:MODIFIER:downstream_gene_variant;CD36:ENST00000394788.7:c.*3761G>T:MODIFIER:downstream_gene_variant;CD36:ENST00000432207.5:c.*3761G>T:MODIFIER:downstream_gene_variant;CD36:ENST00000419819.2:c.*3789G>T:MODIFIER:downstream_gene_variant;CD36:ENST00000435819.5:c.*3761G>T:MODIFIER:downstream_gene_variant;CD36:ENST00000534394.5:c.*3761G>T:MODIFIER:downstream_gene_vari…	0.214286	0.333333	0	0	0.5	0	0.5	0.8	0
CD36 - chr7:80678308 C>T	rs13223096	CD36:ENST00000309881.11:c.*4161C>T:MODIFIER:downstream_gene_variant;CD36:ENST00000394788.7:c.*4161C>T:MODIFIER:downstream_gene_variant;CD36:ENST00000432207.5:c.*4161C>T:MODIFIER:downstream_gene_variant;CD36:ENST00000419819.2:c.*4189C>T:MODIFIER:downstream_gene_variant;CD36:ENST00000435819.5:c.*4161C>T:MODIFIER:downstream_gene_variant;CD36:ENST00000534394.5:c.*4161C>T:MODIFIER:downstream_gene_vari…	0.0714286	0.333333	0	0	0.5	0	0.5	0.8	0
TP53TG1 - chr7:87325443 A>AT	.	TP53TG1:ENST00000359941.9:n.636dupA:LOW:splice_region_variant&non_coding_transcript_exon_variant;TP53TG1:ENST00000416560.5:n.565dupA:LOW:splice_region_variant&non_coding_transcript_exon_variant;TP53TG1:ENST00000421293.1:n.345dupA:LOW:splice_region_variant&non_coding_transcript_exon_variant;TP53TG1:ENST00000432193.5:n.416dupA:LOW:splice_region_variant&non_coding_transcript_exon_variant;TP53TG1:ENS…	0.0714286	0.166667	0	0	0	0	0.5	0.8	0
TP53TG1 - chr7:87325446 T>TCC	.	TP53TG1:ENST00000359941.9:n.636-3_636-2insGG:LOW:splice_region_variant&intron_variant;TP53TG1:ENST00000416560.5:n.565-3_565-2insGG:LOW:splice_region_variant&intron_variant;TP53TG1:ENST00000421293.1:n.345-3_345-2insGG:LOW:splice_region_variant&intron_variant;TP53TG1:ENST00000432193.5:n.416-3_416-2insGG:LOW:splice_region_variant&intron_variant;TP53TG1:ENST00000610086.1:n.752-3_752-2insGG:LOW:splice…	0.0714286	0.166667	0	0	0	0	0.5	0.8	0
TP53TG1 - chr7:87325449 A>C	.	TP53TG1:ENST00000359941.9:n.636-5T>G:LOW:splice_region_variant&intron_variant;TP53TG1:ENST00000416560.5:n.565-5T>G:LOW:splice_region_variant&intron_variant;TP53TG1:ENST00000421293.1:n.345-5T>G:LOW:splice_region_variant&intron_variant;TP53TG1:ENST00000432193.5:n.416-5T>G:LOW:splice_region_variant&intron_variant;TP53TG1:ENST00000610086.1:n.752-5T>G:LOW:splice_region_variant&intron_variant	0.0714286	0.166667	0	0	0	0	0.5	0.8	0
TP53TG1 - chr7:87325450 A>AGCCT	.	TP53TG1:ENST00000359941.9:n.636-7_636-6insAGGC:LOW:splice_region_variant&intron_variant;TP53TG1:ENST00000416560.5:n.565-7_565-6insAGGC:LOW:splice_region_variant&intron_variant;TP53TG1:ENST00000421293.1:n.345-7_345-6insAGGC:LOW:splice_region_variant&intron_variant;TP53TG1:ENST00000432193.5:n.416-7_416-6insAGGC:LOW:splice_region_variant&intron_variant;TP53TG1:ENST00000610086.1:n.752-7_752-6insAGGC:…	0.0714286	0.166667	0	0	0	0	0.5	0.8	0
TP53TG1 - chr7:87325453 C>G	.	TP53TG1:ENST00000359941.9:n.636-9G>C:MODIFIER:intron_variant;TP53TG1:ENST00000416560.5:n.565-9G>C:MODIFIER:intron_variant;TP53TG1:ENST00000421293.1:n.345-9G>C:MODIFIER:intron_variant;TP53TG1:ENST00000432193.5:n.416-9G>C:MODIFIER:intron_variant;TP53TG1:ENST00000610086.1:n.752-9G>C:MODIFIER:intron_variant	0.0714286	0.166667	0	0	0	0	0.5	0.8	0
TP53TG1 - chr7:87325463 A>C	.	TP53TG1:ENST00000359941.9:n.636-19T>G:MODIFIER:intron_variant;TP53TG1:ENST00000416560.5:n.565-19T>G:MODIFIER:intron_variant;TP53TG1:ENST00000421293.1:n.345-19T>G:MODIFIER:intron_variant;TP53TG1:ENST00000432193.5:n.416-19T>G:MODIFIER:intron_variant;TP53TG1:ENST00000610086.1:n.752-19T>G:MODIFIER:intron_variant	0.0714286	0.166667	0	0	0	0	0.5	0.8	0
TP53TG1 - chr7:87325469 A>C	.	TP53TG1:ENST00000359941.9:n.636-25T>G:MODIFIER:intron_variant;TP53TG1:ENST00000416560.5:n.565-25T>G:MODIFIER:intron_variant;TP53TG1:ENST00000421293.1:n.345-25T>G:MODIFIER:intron_variant;TP53TG1:ENST00000432193.5:n.416-25T>G:MODIFIER:intron_variant;TP53TG1:ENST00000610086.1:n.752-25T>G:MODIFIER:intron_variant	0.0714286	0.166667	0	0	0	0	0.5	0.8	0
TP53TG1 - chr7:87325471 T>C	.	TP53TG1:ENST00000359941.9:n.636-27A>G:MODIFIER:intron_variant;TP53TG1:ENST00000416560.5:n.565-27A>G:MODIFIER:intron_variant;TP53TG1:ENST00000421293.1:n.345-27A>G:MODIFIER:intron_variant;TP53TG1:ENST00000432193.5:n.416-27A>G:MODIFIER:intron_variant;TP53TG1:ENST00000610086.1:n.752-27A>G:MODIFIER:intron_variant	0.0714286	0.166667	0	0	0	0	0.5	0.8	0
TP53TG1 - chr7:87325473 T>G	.	TP53TG1:ENST00000359941.9:n.636-29A>C:MODIFIER:intron_variant;TP53TG1:ENST00000416560.5:n.565-29A>C:MODIFIER:intron_variant;TP53TG1:ENST00000421293.1:n.345-29A>C:MODIFIER:intron_variant;TP53TG1:ENST00000432193.5:n.416-29A>C:MODIFIER:intron_variant;TP53TG1:ENST00000610086.1:n.752-29A>C:MODIFIER:intron_variant	0.0714286	0.166667	0	0	0	0	0.5	0.8	0
TP53TG1 - chr7:87325476 T>C	.	TP53TG1:ENST00000359941.9:n.636-32A>G:MODIFIER:intron_variant;TP53TG1:ENST00000416560.5:n.565-32A>G:MODIFIER:intron_variant;TP53TG1:ENST00000421293.1:n.345-32A>G:MODIFIER:intron_variant;TP53TG1:ENST00000432193.5:n.416-32A>G:MODIFIER:intron_variant;TP53TG1:ENST00000610086.1:n.752-32A>G:MODIFIER:intron_variant	0.0714286	0.166667	0	0	0	0	0.5	0.8	0
TP53TG1 - chr7:87325477 T>TGC	.	TP53TG1:ENST00000359941.9:n.636-34_636-33insGC:MODIFIER:intron_variant;TP53TG1:ENST00000416560.5:n.565-34_565-33insGC:MODIFIER:intron_variant;TP53TG1:ENST00000421293.1:n.345-34_345-33insGC:MODIFIER:intron_variant;TP53TG1:ENST00000432193.5:n.416-34_416-33insGC:MODIFIER:intron_variant;TP53TG1:ENST00000610086.1:n.752-34_752-33insGC:MODIFIER:intron_variant	0.0714286	0.166667	0	0	0	0	0.5	0.8	0
TP53TG1 - chr7:87325481 TATTA>T	.	TP53TG1:ENST00000359941.9:n.636-41_636-38delTAAT:MODIFIER:intron_variant;TP53TG1:ENST00000416560.5:n.565-41_565-38delTAAT:MODIFIER:intron_variant;TP53TG1:ENST00000421293.1:n.345-41_345-38delTAAT:MODIFIER:intron_variant;TP53TG1:ENST00000432193.5:n.416-41_416-38delTAAT:MODIFIER:intron_variant;TP53TG1:ENST00000610086.1:n.752-41_752-38delTAAT:MODIFIER:intron_variant	0.0714286	0.166667	0	0	0	0	0.5	0.8	0
TP53TG1 - chr7:87325486 CATGAAAA>C	.	TP53TG1:ENST00000359941.9:n.636-49_636-43delTTTTCAT:MODIFIER:intron_variant;TP53TG1:ENST00000416560.5:n.565-49_565-43delTTTTCAT:MODIFIER:intron_variant;TP53TG1:ENST00000421293.1:n.345-49_345-43delTTTTCAT:MODIFIER:intron_variant;TP53TG1:ENST00000432193.5:n.416-49_416-43delTTTTCAT:MODIFIER:intron_variant;TP53TG1:ENST00000610086.1:n.752-49_752-43delTTTTCAT:MODIFIER:intron_variant	0.0714286	0.166667	0	0	0	0	0.5	0.8	0
AKAP9 - chr7:91973968 A>ACTG	.	AKAP9:ENST00000356239.7:c.306_306+1insCTG:HIGH:splice_donor_variant&intron_variant;AKAP9:ENST00000394564.5:c.306_306+1insCTG:HIGH:splice_donor_variant&intron_variant;AKAP9:ENST00000358100.6:c.306_306+1insCTG:HIGH:splice_donor_variant&intron_variant;AKAP9:ENST00000493453.1:n.526_526+1insCTG:HIGH:splice_donor_variant&intron_variant;AKAP9:ENST00000438114.1:c.213_213+1insCTG:HIGH:splice_donor_variant…	0	0.166667	0	0	0	0	1	0.8	0
AKAP9 - chr7:91973970 T>A	.	AKAP9:ENST00000356239.7:c.306+2T>A:HIGH:splice_donor_variant&intron_variant;AKAP9:ENST00000394564.5:c.306+2T>A:HIGH:splice_donor_variant&intron_variant;AKAP9:ENST00000358100.6:c.306+2T>A:HIGH:splice_donor_variant&intron_variant;AKAP9:ENST00000493453.1:n.526+2T>A:HIGH:splice_donor_variant&intron_variant;AKAP9:ENST00000438114.1:c.213+2T>A:HIGH:splice_donor_variant&intron_variant;AKAP9:ENST000003590…	0	0.166667	0	0	0	0	1	0.8	0
AKAP9 - chr7:91973974 T>TGAA	.	AKAP9:ENST00000356239.7:c.306+6_306+7insGAA:LOW:splice_region_variant&intron_variant;AKAP9:ENST00000394564.5:c.306+6_306+7insGAA:LOW:splice_region_variant&intron_variant;AKAP9:ENST00000358100.6:c.306+6_306+7insGAA:LOW:splice_region_variant&intron_variant;AKAP9:ENST00000493453.1:n.526+6_526+7insGAA:LOW:splice_region_variant&intron_variant;AKAP9:ENST00000438114.1:c.213+6_213+7insGAA:LOW:splice_regi…	0	0.166667	0	0	0	0	1	0.8	0
AKAP9 - chr7:91973986 T>TGACTGCAGTTCAGAGGTAAATGGTTGCAG	.	AKAP9:ENST00000356239.7:c.306+18_306+19insGACTGCAGTTCAGAGGTAAATGGTTGCAG:MODIFIER:intron_variant;AKAP9:ENST00000394564.5:c.306+18_306+19insGACTGCAGTTCAGAGGTAAATGGTTGCAG:MODIFIER:intron_variant;AKAP9:ENST00000358100.6:c.306+18_306+19insGACTGCAGTTCAGAGGTAAATGGTTGCAG:MODIFIER:intron_variant;AKAP9:ENST00000493453.1:n.526+18_526+19insGACTGCAGTTCAGAGGTAAATGGTTGCAG:MODIFIER:intron_variant;AKAP9:ENST00000…	0	0.166667	0	0	0	0	1	0.8	0
AKAP9 - chr7:92002992 C>T	rs1989779	AKAP9:ENST00000356239.7:c.3075C>T:LOW:synonymous_variant;AKAP9:ENST00000358100.6:c.3075C>T:LOW:synonymous_variant;AKAP9:ENST00000359028.6:c.3108C>T:LOW:synonymous_variant;AKAP9:ENST00000619023.4:c.3099C>T:LOW:synonymous_variant;AKAP9:ENST00000493453.1:n.3295C>T:MODIFIER:non_coding_transcript_exon_variant	0.0714286	0.5	0	0	0	0.5	1	0.8	0
AKAP9 - chr7:92017014 C>A	.	AKAP9:ENST00000356239.7:c.3752-3C>A:LOW:splice_region_variant&intron_variant;AKAP9:ENST00000358100.6:c.3752-3C>A:LOW:splice_region_variant&intron_variant;AKAP9:ENST00000493453.1:n.3972-3C>A:LOW:splice_region_variant&intron_variant;AKAP9:ENST00000359028.6:c.3785-3C>A:LOW:splice_region_variant&intron_variant;AKAP9:ENST00000619023.4:c.3776-3C>A:LOW:splice_region_variant&intron_variant	0	0.166667	0	0	0	0	1	0.8	0
MEPCE - chr7:100433137 AGTGAGTTGGGTGTTGGGGGAATAGTCATTCCTTTGGTTGAGGCAAGAAAAGGCCCCGAGGTGGGCATCGCCCTTGGCCAGGGGAGGCGGCAGCGTGCTGAAGTGGTCCCTTGCCTCTCTCCTTAG>A	.	MEPCE:ENST00000310512.3:c.1890+2_1891del:HIGH:frameshift_variant&splice_acceptor_variant&splice_donor_variant&splice_region_variant&intron_variant;MEPCE:ENST00000414441.5:c.483+2_484del:HIGH:frameshift_variant&splice_acceptor_variant&splice_donor_variant&splice_region_variant&intron_variant;ZCWPW1:ENST00000398027.6:c.-12613_-12489del:MODIFIER:upstream_gene_variant;ZCWPW1:ENST00000360951.8:c.-1261…	0.285714	0.5	0	0	0.5	0.5	1	0.8	0
SERPINE1 - chr7:101135588 CTTTCAGGTAAGAAGACTTTCCTTTGCATTTTCTCACCCCAGTGGACTGCGGGGGCCCCTAAGAGGAAAAAGGAACCTCTCCTTGAGAGCGGCAGCTGATCTAATCCTGTATCCACATCTG>C	.	SERPINE1:ENST00000223095.4:c.1000+1_1001-1del:HIGH:splice_acceptor_variant&splice_donor_variant&splice_region_variant&intron_variant	0.0714286	0.833333	0	0	0	1	1	0.8	0
ORAI2 - chr7:102451288 T>C	rs4481505	ORAI2:ENST00000611770.4:c.*4236T>C:MODIFIER:3_prime_UTR_variant;ORAI2:ENST00000478730.6:c.*4236T>C:MODIFIER:3_prime_UTR_variant;ORAI2:ENST00000356387.6:c.*4236T>C:MODIFIER:3_prime_UTR_variant;ALKBH4:ENST00000292566.3:c.*6106A>G:MODIFIER:downstream_gene_variant;ORAI2:ENST00000498661.5:c.*4709T>C:MODIFIER:downstream_gene_variant;ORAI2:ENST00000473939.1:c.*4236T>C:MODIFIER:downstream_gene_variant;OR…	0.0714286	0.166667	0	0	0	0.5	1	0.8	0
EFCAB10 - chr7:105582478 A>G	rs879067095	EFCAB10:ENST00000480514.5:c.-1015T>C:MODIFIER:upstream_gene_variant;EFCAB10:ENST00000486180.5:c.-1015T>C:MODIFIER:upstream_gene_variant;EFCAB10:ENST00000460135.1:c.-1015T>C:MODIFIER:upstream_gene_variant;EFCAB10:ENST00000485614.5:c.-1015T>C:MODIFIER:upstream_gene_variant;EFCAB10:ENST00000469099.5:n.216+8827T>C:MODIFIER:intron_variant;EFCAB10:ENST00000490493.1:n.199+8827T>C:MODIFIER:intron_variant	0.214286	0.666667	0	0	0	1	1	0.8	0
HBP1 - chr7:107186470 AAGGTAAAACAAACAAACAAACAAAAACCTTGAATTTTCCACAGCTTACTTGTCTAGTACAGTCACGTGTCTAATACGTGTTTTCTACCTAAACCTT>A	.	HBP1:ENST00000222574.8:c.652+2_653delTAAAACAAACAAACAAACAAAAACCTTGAATTTTCCACAGCTTACTTGTCTAGTACAGTCACGTGTCTAATACGTGTTTTCTACCTAAACCTTAGG:HIGH:frameshift_variant&splice_acceptor_variant&splice_donor_variant&splice_region_variant&intron_variant;HBP1:ENST00000468410.5:c.652+2_653delTAAAACAAACAAACAAACAAAAACCTTGAATTTTCCACAGCTTACTTGTCTAGTACAGTCACGTGTCTAATACGTGTTTTCTACCTAAACCTTAGG:HIGH:frameshift_variant&s…	0.142857	0.833333	0	0	0.5	1	0.5	0.8	0
IFRD1 - chr7:112458847 G>GAAC	.	IFRD1:ENST00000421296.1:c.-3331_-3330insAAC:MODIFIER:upstream_gene_variant;IFRD1:ENST00000429071.5:c.*1771_*1772insAAC:MODIFIER:downstream_gene_variant;IFRD1:ENST00000443101.6:c.*2774_*2775insAAC:MODIFIER:downstream_gene_variant;IFRD1:ENST00000445335.1:c.*2992_*2993insAAC:MODIFIER:downstream_gene_variant;IFRD1:ENST00000005558.8:c.410-14_410-13insAAC:MODIFIER:intron_variant;IFRD1:ENST00000403825.7…	0	0.5	0	0	0.5	0.5	1	0.8	0
IFRD1 - chr7:112458852 CTT>C	.	IFRD1:ENST00000005558.8:c.410-6_410-5delTT:LOW:splice_region_variant&intron_variant;IFRD1:ENST00000403825.7:c.410-6_410-5delTT:LOW:splice_region_variant&intron_variant;IFRD1:ENST00000621379.4:c.260-6_260-5delTT:LOW:splice_region_variant&intron_variant;IFRD1:ENST00000535603.5:c.260-6_260-5delTT:LOW:splice_region_variant&intron_variant;IFRD1:ENST00000476927.5:c.260-6_260-5delTT:LOW:splice_region_va…	0	0.5	0	0	0.5	0.5	1	0.8	0
IFRD1 - chr7:112458855 T>C	.	IFRD1:ENST00000005558.8:c.410-6T>C:LOW:splice_region_variant&intron_variant;IFRD1:ENST00000403825.7:c.410-6T>C:LOW:splice_region_variant&intron_variant;IFRD1:ENST00000621379.4:c.260-6T>C:LOW:splice_region_variant&intron_variant;IFRD1:ENST00000535603.5:c.260-6T>C:LOW:splice_region_variant&intron_variant;IFRD1:ENST00000476927.5:c.260-6T>C:LOW:splice_region_variant&intron_variant;IFRD1:ENST000004406…	0	0.5	0	0	0.5	0.5	1	0.8	0
IFRD1 - chr7:112458856 T>TGAAA	.	IFRD1:ENST00000005558.8:c.410-5_410-4insGAAA:LOW:splice_region_variant&intron_variant;IFRD1:ENST00000403825.7:c.410-5_410-4insGAAA:LOW:splice_region_variant&intron_variant;IFRD1:ENST00000621379.4:c.260-5_260-4insGAAA:LOW:splice_region_variant&intron_variant;IFRD1:ENST00000535603.5:c.260-5_260-4insGAAA:LOW:splice_region_variant&intron_variant;IFRD1:ENST00000476927.5:c.260-5_260-4insGAAA:LOW:splice…	0.0714286	0.5	0	0	0	0.5	0	0.8	0
IFRD1 - chr7:112458858 T>A	.	IFRD1:ENST00000005558.8:c.410-3T>A:LOW:splice_region_variant&intron_variant;IFRD1:ENST00000403825.7:c.410-3T>A:LOW:splice_region_variant&intron_variant;IFRD1:ENST00000621379.4:c.260-3T>A:LOW:splice_region_variant&intron_variant;IFRD1:ENST00000535603.5:c.260-3T>A:LOW:splice_region_variant&intron_variant;IFRD1:ENST00000476927.5:c.260-3T>A:LOW:splice_region_variant&intron_variant;IFRD1:ENST000004406…	0.0714286	0.5	0	0	0.5	0.5	1	0.8	0
IFRD1 - chr7:112462179 TGTATGTATTTTTAGTTTCATATTTTATAAAAGCAACATTTAGTGGACATAATTGGTTGTATTCACATAGTAATGACTAACTATTTTTTAG>T	.	IFRD1:ENST00000005558.8:c.797+2_798delTATGTATTTTTAGTTTCATATTTTATAAAAGCAACATTTAGTGGACATAATTGGTTGTATTCACATAGTAATGACTAACTATTTTTTAGG:HIGH:frameshift_variant&splice_acceptor_variant&splice_donor_variant&splice_region_variant&intron_variant;IFRD1:ENST00000403825.7:c.797+2_798delTATGTATTTTTAGTTTCATATTTTATAAAAGCAACATTTAGTGGACATAATTGGTTGTATTCACATAGTAATGACTAACTATTTTTTAGG:HIGH:frameshift_variant&splice_acce…	0.142857	0.666667	0	0	0.5	1	1	0.8	0
IFRD1 - chr7:112475603 C>T	rs7817	IFRD1:ENST00000403825.7:c.*84C>T:MODIFIER:3_prime_UTR_variant;IFRD1:ENST00000621379.4:c.*84C>T:MODIFIER:3_prime_UTR_variant;IFRD1:ENST00000535603.5:c.*84C>T:MODIFIER:3_prime_UTR_variant;IFRD1:ENST00000005558.8:c.*84C>T:MODIFIER:downstream_gene_variant;IFRD1:ENST00000421296.1:c.*3359C>T:MODIFIER:downstream_gene_variant;IFRD1:ENST00000470441.1:n.*2742C>T:MODIFIER:downstream_gene_variant;IFRD1:ENST0…	0.142857	0.166667	0	0	0.5	0.5	1	0.8	0
CAV2 - chr7:116506657 A>G	rs1055850	CAV2:ENST00000222693.4:c.*536A>G:MODIFIER:3_prime_UTR_variant;CAV2:ENST00000477018.5:n.*557A>G:MODIFIER:downstream_gene_variant;CAV2:ENST00000467035.5:n.*552A>G:MODIFIER:downstream_gene_variant;CAV2:ENST00000472470.5:n.*549A>G:MODIFIER:downstream_gene_variant;CAV2:ENST00000484871.5:n.*549A>G:MODIFIER:downstream_gene_variant;CAV2:ENST00000485561.5:n.*549A>G:MODIFIER:downstream_gene_variant;CAV2:EN…	0.142857	0.833333	0	0	0.5	1	1	0.8	0
TMEM140 - chr7:135165717 A>G	rs1646982	TMEM140:ENST00000275767.3:c.*718A>G:MODIFIER:3_prime_UTR_variant;RP11-134L10.1:ENST00000608819.1:n.-2686A>G:MODIFIER:upstream_gene_variant;C7orf49:ENST00000393114.7:c.*894T>C:MODIFIER:downstream_gene_variant;C7orf49:ENST00000487774.1:n.*2587T>C:MODIFIER:downstream_gene_variant;C7orf49:ENST00000424142.5:c.*894T>C:MODIFIER:downstream_gene_variant;C7orf49:ENST00000481410.1:n.*627T>C:MODIFIER:downstr…	0.357143	0.5	0	0	1	1	1	0.8	0
AC090498.1 - chr7:137514111 G>A	rs13437885	AC090498.1:ENST00000623936.1:c.*175G>A:MODIFIER:3_prime_UTR_variant;DGKI:ENST00000453654.6:c.1348+7755C>T:MODIFIER:intron_variant;DGKI:ENST00000424189.6:c.2311+7755C>T:MODIFIER:intron_variant;DGKI:ENST00000288490.9:c.2248+7755C>T:MODIFIER:intron_variant;DGKI:ENST00000446122.5:c.2248+7755C>T:MODIFIER:intron_variant;DGKI:ENST00000614521.1:c.1849+7755C>T:MODIFIER:intron_variant;DGKI:ENST00000460662.…	0.214286	0.5	0	0	1	0.5	1	0.8	0
TBXAS1 - chr7:139946670 C>T	rs1544451	TBXAS1:ENST00000425687.5:c.250-6698C>T:MODIFIER:intron_variant;TBXAS1:ENST00000263552.10:c.454-6698C>T:MODIFIER:intron_variant;TBXAS1:ENST00000336425.9:c.451-6698C>T:MODIFIER:intron_variant;TBXAS1:ENST00000414508.6:c.454-6698C>T:MODIFIER:intron_variant;TBXAS1:ENST00000448866.5:c.451-6698C>T:MODIFIER:intron_variant;TBXAS1:ENST00000411653.5:c.451-6698C>T:MODIFIER:intron_variant;TBXAS1:ENST000004223…	0.0714286	0.666667	0	0	0	0.5	0.5	0.8	0
KDM7A - chr7:140096762 CCCTAAAGAAGAGATGATCCAAAAACACAAGAGTCTATTTTTTCTGATGACATTTTTGGTAAAATTTAAAACTAAAAAAAGTGTTCATAGTATTTACCTTACAATATAATAAGACTTACTACTATCAGCAAGCCTA>C	.	KDM7A:ENST00000472616.1:c.947+2_948del:HIGH:frameshift_variant&splice_acceptor_variant&splice_donor_variant&splice_region_variant&intron_variant;KDM7A:ENST00000397560.6:c.2165+2_2166del:HIGH:frameshift_variant&splice_acceptor_variant&splice_donor_variant&splice_region_variant&intron_variant;KDM7A:ENST00000478996.1:n.-4756_-4622del:MODIFIER:upstream_gene_variant;Y_RNA:ENST00000515919.1:n.-2105_-19…	0.142857	0.333333	0	0	0.5	1	1	0.8	0
INSIG1 - chr7:155308738 T>TA	rs11323287;rs530475301	INSIG1:ENST00000340368.8:c.*479dupA:MODIFIER:3_prime_UTR_variant;INSIG1:ENST00000342407.5:c.*526dupA:MODIFIER:3_prime_UTR_variant;INSIG1:ENST00000476756.1:c.*391dupA:MODIFIER:3_prime_UTR_variant	0.0714286	0.666667	0	0	0	0	0.5	0.8	0
DNAJB6 - chr7:157416857 C>T	rs1059752	DNAJB6:ENST00000459889.5:c.*6263C>T:MODIFIER:3_prime_UTR_variant;DNAJB6:ENST00000262177.8:c.*759C>T:MODIFIER:3_prime_UTR_variant;DNAJB6:ENST00000443280.5:c.*759C>T:MODIFIER:downstream_gene_variant	0.285714	0.5	0	0	0.5	1	0.5	0.8	0
ESYT2 - chr7:158791293 T>C	rs844522	ESYT2:ENST00000497111.1:n.*2381A>G:MODIFIER:downstream_gene_variant;ESYT2:ENST00000251527.9:c.728+2357A>G:MODIFIER:intron_variant;ESYT2:ENST00000613624.1:c.812+2357A>G:MODIFIER:intron_variant;ESYT2:ENST00000483958.5:n.353+2357A>G:MODIFIER:intron_variant;ESYT2:ENST00000275418.11:c.638+2357A>G:MODIFIER:intron_variant	0.0714286	0.5	0	0	0.5	1	1	0.8	0
RPL23AP53 - chr8:213438 C>T	rs7844396	RPL23AP53:ENST00000606975.1:n.484G>A:MODIFIER:non_coding_transcript_exon_variant;RPL23AP53:ENST00000521854.1:n.270G>A:MODIFIER:non_coding_transcript_exon_variant	0.285714	0.5	0	0	1	1	1	0.8	0
CTD-2336O2.1 - chr8:1762928 TCTAAAGAGGGAACAAAACACATTAGACAGAAGAAACATAAGTAACTCGAATAACAACCTTAGAGAGAAGAAACATAAGTAACTCGAATAACAAC>T	.	CTD-2336O2.1:ENST00000518822.1:n.40-94_40-1delGTTGTTATTCGAGTTACTTATGTTTCTTCTCTCTAAGGTTGTTATTCGAGTTACTTATGTTTCTTCTGTCTAATGTGTTTTGTTCCCTCTTTAG:HIGH:splice_acceptor_variant&splice_region_variant&intron_variant;CTD-2336O2.1:ENST00000517959.1:n.70-94_70-1delGTTGTTATTCGAGTTACTTATGTTTCTTCTCTCTAAGGTTGTTATTCGAGTTACTTATGTTTCTTCTGTCTAATGTGTTTTGTTCCCTCTTTAG:HIGH:splice_acceptor_variant&splice_region_variant&…	0.357143	0.5	0	0	1	1	1	0.8	0
VPS37A - chr8:17280295 AAGGTGAGTTAGTGATAATTTTGAAGAAATTTACATAATTTAAAAATAGAATAAAACAACCTTTTCATTTTCTCTTTT>A	.	VPS37A:ENST00000324849.8:c.900+1_901-1delGTGAGTTAGTGATAATTTTGAAGAAATTTACATAATTTAAAAATAGAATAAAACAACCTTTTCATTTTCTCTTTTAG:HIGH:splice_acceptor_variant&splice_donor_variant&splice_region_variant&intron_variant;VPS37A:ENST00000521829.5:c.825+1_826-1delGTGAGTTAGTGATAATTTTGAAGAAATTTACATAATTTAAAAATAGAATAAAACAACCTTTTCATTTTCTCTTTTAG:HIGH:splice_acceptor_variant&splice_donor_variant&splice_region_variant&in…	0.0714286	0.666667	0	0	1	0.5	1	0.8	0
ASAH1 - chr8:18059464 TCTAGATACAAAAGGAGAGATTCCCTCTTAGGCTACATGCCTTAAAACTCAAAGTATATCAGTGTATGCTTTTGTTTCTACTTCTTTTGCTTTAACAAACCTACTTAC>T	.	ASAH1:ENST00000381733.9:c.965+1_966-1del:HIGH:splice_acceptor_variant&splice_donor_variant&splice_region_variant&intron_variant;ASAH1:ENST00000262097.11:c.917+1_918-1del:HIGH:splice_acceptor_variant&splice_donor_variant&splice_region_variant&intron_variant;ASAH1:ENST00000314146.10:c.899+1_900-1del:HIGH:splice_acceptor_variant&splice_donor_variant&splice_region_variant&intron_variant;ASAH1:ENST000…	0.428571	0.833333	0	0	1	1	1	0.8	0
PSD3 - chr8:18872307 G>A	rs7016219	PSD3:ENST00000327040.12:c.557C>T:MODERATE:missense_variant;PSD3:ENST00000523619.5:c.362C>T:MODERATE:missense_variant;PSD3:ENST00000440756.4:c.557C>T:MODERATE:missense_variant	0	0.5	0	0	0.5	1	1	0.8	0
PSD3 - chr8:18872308 T>G	rs7003060	PSD3:ENST00000327040.12:c.556A>C:MODERATE:missense_variant;PSD3:ENST00000523619.5:c.361A>C:MODERATE:missense_variant;PSD3:ENST00000440756.4:c.556A>C:MODERATE:missense_variant	0	0.5	0	0	0.5	1	1	0.8	0
DOCK5 - chr8:25377342 A>G	rs2659585	DOCK5:ENST00000276440.11:c.3854A>G:MODERATE:missense_variant;DOCK5:ENST00000467709.6:c.*1579A>G:MODIFIER:3_prime_UTR_variant;DOCK5:ENST00000444569.5:c.*2547A>G:MODIFIER:downstream_gene_variant	0.142857	0.666667	0	0	0.5	1	1	0.8	0
SARAF - chr8:30063309 T>C	rs9130	SARAF:ENST00000256255.10:c.*579A>G:MODIFIER:3_prime_UTR_variant;SARAF:ENST00000545648.2:c.*579A>G:MODIFIER:3_prime_UTR_variant;SARAF:ENST00000520303.5:c.*1306A>G:MODIFIER:3_prime_UTR_variant;SARAF:ENST00000521265.5:c.*515A>G:MODIFIER:3_prime_UTR_variant;SARAF:ENST00000518174.5:c.*1472A>G:MODIFIER:3_prime_UTR_variant;SARAF:ENST00000518296.5:c.*2626A>G:MODIFIER:downstream_gene_variant;SARAF:ENST000…	0.0714286	0.5	0	0	0	1	1	0.8	0
SARAF - chr8:30069784 C>G	rs6468093	SARAF:ENST00000256255.10:c.558G>C:LOW:synonymous_variant;SARAF:ENST00000545648.2:c.42G>C:LOW:synonymous_variant;SARAF:ENST00000518296.5:c.165G>C:LOW:synonymous_variant;SARAF:ENST00000521265.5:c.555G>C:LOW:synonymous_variant;SARAF:ENST00000523127.5:c.252G>C:LOW:synonymous_variant;SARAF:ENST00000522794.1:c.450G>C:LOW:synonymous_variant;SARAF:ENST00000520303.5:c.*265G>C:MODIFIER:3_prime_UTR_variant;…	0.214286	0.833333	0	0	0.5	1	1	0.8	0
SARAF - chr8:30069805 A>G	rs6468094	SARAF:ENST00000256255.10:c.537T>C:LOW:synonymous_variant;SARAF:ENST00000545648.2:c.21T>C:LOW:synonymous_variant;SARAF:ENST00000518296.5:c.144T>C:LOW:synonymous_variant;SARAF:ENST00000521265.5:c.534T>C:LOW:synonymous_variant;SARAF:ENST00000523127.5:c.231T>C:LOW:synonymous_variant;SARAF:ENST00000522794.1:c.429T>C:LOW:synonymous_variant;SARAF:ENST00000520303.5:c.*244T>C:MODIFIER:3_prime_UTR_variant;…	0.214286	0.833333	0	0	0.5	1	1	0.8	0
PPP2CB - chr8:30794077 CCCTGGCCAAGAAAAATAAGTACATGTTACAAATTATTATCAGTCATACTTTATCATCCTCAAAATGTGGTTATATTTTCTTTTCCTTTCTTCTTCTTTTTTAAATTAAGTTTA>C	.	PPP2CB:ENST00000221138.8:c.576+2_577del:HIGH:frameshift_variant&splice_acceptor_variant&splice_donor_variant&splice_region_variant&intron_variant;PPP2CB:ENST00000520334.5:c.90+2_91del:HIGH:frameshift_variant&splice_acceptor_variant&splice_donor_variant&splice_region_variant&intron_variant;PPP2CB:ENST00000518243.5:c.435+2_436del:HIGH:frameshift_variant&splice_acceptor_variant&splice_donor_variant&…	0.0714286	0.666667	0	0	0	1	1	0.8	0
TACC1 - chr8:38827166 A>G	.	TACC1:ENST00000317827.8:c.1453-2A>G:HIGH:splice_acceptor_variant&intron_variant;TACC1:ENST00000519416.5:c.865-2A>G:HIGH:splice_acceptor_variant&intron_variant;TACC1:ENST00000518415.5:c.1318-2A>G:HIGH:splice_acceptor_variant&intron_variant;TACC1:ENST00000521642.5:c.139-2A>G:HIGH:splice_acceptor_variant&intron_variant;TACC1:ENST00000521050.5:c.175-2A>G:HIGH:splice_acceptor_variant&intron_variant;TA…	0.142857	0.5	0	0	0	0.5	1	0.8	0
TACC1 - chr8:38848961 CT>C	rs796783029	TACC1:ENST00000317827.8:c.*953delT:MODIFIER:3_prime_UTR_variant;TACC1:ENST00000519416.5:c.*953delT:MODIFIER:3_prime_UTR_variant;TACC1:ENST00000276520.12:c.*953delT:MODIFIER:3_prime_UTR_variant;TACC1:ENST00000518809.5:c.*953delT:MODIFIER:3_prime_UTR_variant;TACC1:ENST00000520615.5:c.*953delT:MODIFIER:3_prime_UTR_variant;RP11-723D22.3:ENST00000459965.2:n.-2523delA:MODIFIER:upstream_gene_variant;TAC…	0.0714286	0.333333	0	0	0	0.5	0.5	0.8	0
GPAT4 - chr8:41618810 GAGGTGAGTGCCTGCCCCAGGCAGGTCTGCGCCTGCTCTGTGTAACGTCAAGCCGGGGCTGAGTGGTCTCATTTGTTCTTTCTTAC>G	.	GPAT4:ENST00000396987.7:c.1182+2_1183delTGAGTGCCTGCCCCAGGCAGGTCTGCGCCTGCTCTGTGTAACGTCAAGCCGGGGCTGAGTGGTCTCATTTGTTCTTTCTTACAGG:HIGH:frameshift_variant&splice_acceptor_variant&splice_donor_variant&splice_region_variant&intron_variant;GPAT4:ENST00000521349.1:n.281+2_282delTGAGTGCCTGCCCCAGGCAGGTCTGCGCCTGCTCTGTGTAACGTCAAGCCGGGGCTGAGTGGTCTCATTTGTTCTTTCTTACAGG:HIGH:splice_acceptor_variant&splice_donor_v…	0.0714286	0.666667	0	0	0	1	0.5	0.8	0
PCMTD1 - chr8:51818304 T>C	rs1048448	PCMTD1:ENST00000544451.2:c.*2047A>G:MODIFIER:3_prime_UTR_variant;PCMTD1:ENST00000360540.9:c.*2047A>G:MODIFIER:3_prime_UTR_variant;PCMTD1:ENST00000519559.1:n.*1843A>G:MODIFIER:downstream_gene_variant	0.142857	0.5	0	0	0.5	0	0.5	0.8	0
PCMTD1 - chr8:51820502 A>AT	rs765842872	PCMTD1:ENST00000544451.2:c.694dupA:HIGH:frameshift_variant;PCMTD1:ENST00000522514.5:c.922dupA:HIGH:frameshift_variant;PCMTD1:ENST00000360540.9:c.922dupA:HIGH:frameshift_variant	0.142857	0.333333	0	0	1	0.5	0.5	0.8	0
SGK3 - chr8:66835844 GAGGTAAAATAAAATAGTTGTTTCTCTCAAGCCCATTTTCTCAATTAAGAGAGCTGTTTTCTAGTGTATAATACAATTGATCTTTTGCCTTTTTTCC>G	.	SGK3:ENST00000345714.8:c.609+1_610-1delGTAAAATAAAATAGTTGTTTCTCTCAAGCCCATTTTCTCAATTAAGAGAGCTGTTTTCTAGTGTATAATACAATTGATCTTTTGCCTTTTTTCCAG:HIGH:splice_acceptor_variant&splice_donor_variant&splice_region_variant&intron_variant;SGK3:ENST00000521198.6:c.609+1_610-1delGTAAAATAAAATAGTTGTTTCTCTCAAGCCCATTTTCTCAATTAAGAGAGCTGTTTTCTAGTGTATAATACAATTGATCTTTTGCCTTTTTTCCAG:HIGH:splice_acceptor_variant&splice_dono…	0.0714286	0.333333	0	0	0	0.5	0.5	0.8	0
ARFGEF1 - chr8:67267230 TCTGTAACAATATAACATTAATTTCAACAAAGTACATCTAGGATATGAGTACATTTGGCCTTTTAAATATCTAATAATAAGAAAGAGATAATAAAAAGGATAATTTAAAATAC>T	.	ARFGEF1:ENST00000262215.7:c.1672+1_1673-1del:HIGH:splice_acceptor_variant&splice_donor_variant&splice_region_variant&intron_variant;ARFGEF1:ENST00000520381.5:c.106+1_107-1del:HIGH:splice_acceptor_variant&splice_donor_variant&splice_region_variant&intron_variant	0.142857	0.5	0	0	0	0.5	0.5	0.8	0
TRAM1 - chr8:70573850 A>C	rs8993	TRAM1:ENST00000262213.6:c.*1082T>G:MODIFIER:3_prime_UTR_variant;TRAM1:ENST00000521425.5:c.*1082T>G:MODIFIER:3_prime_UTR_variant	0.142857	0.666667	0	0	0	0.5	0.5	0.8	0
TRAM1 - chr8:70574333 G>C	rs268566	TRAM1:ENST00000262213.6:c.*599C>G:MODIFIER:3_prime_UTR_variant;TRAM1:ENST00000521425.5:c.*599C>G:MODIFIER:3_prime_UTR_variant	0.214286	0.833333	0	0	0.5	1	0.5	0.8	0
ZFAND1 - chr8:81702865 TCTGTGAAGGGAGAAGTAAGTCATACTGTAATAAATAAACATGCTTGAATGGAGCATCATAAAACCTTTATTAATATAGAAATATTATTATAATGAGATGTTAC>T	.	ZFAND1:ENST00000517588.5:c.316_*55del:HIGH:frameshift_variant&stop_lost&3_prime_UTR_truncation&exon_loss_variant&splice_region_variant;ZFAND1:ENST00000519523.5:c.637_*55del:HIGH:frameshift_variant&stop_lost&3_prime_UTR_truncation&exon_loss_variant&splice_region_variant;ZFAND1:ENST00000220669.9:c.636+1_637-1del:HIGH:splice_acceptor_variant&splice_donor_variant&splice_region_variant&intron_variant;…	0.214286	0.166667	0	0	0	0	1	0.8	0
LRRCC1 - chr8:85138241 CAGGTATTATATAGTACAGTATTTCCCACTGAGAAATAAAATGTGGCTTAATAATTTAATAAACCCAATTTATTTTTCAAATTACTTCTCATATT>C	.	LRRCC1:ENST00000360375.7:c.2702+1_2703-1delGTATTATATAGTACAGTATTTCCCACTGAGAAATAAAATGTGGCTTAATAATTTAATAAACCCAATTTATTTTTCAAATTACTTCTCATATTAG:HIGH:splice_acceptor_variant&splice_donor_variant&splice_region_variant&intron_variant;LRRCC1:ENST00000414626.2:c.2642+1_2643-1delGTATTATATAGTACAGTATTTCCCACTGAGAAATAAAATGTGGCTTAATAATTTAATAAACCCAATTTATTTTTCAAATTACTTCTCATATTAG:HIGH:splice_acceptor_variant&splice_…	0.142857	0.5	0	0	0.5	1	0.5	0.8	0
OTUD6B-AS1 - chr8:91069820 GACCTTGGAGACAATAAACATAATTTAATTCCACACAGCCCCAAACAGCCCAAAGATTCCCATTGATAATTATCGACGGCTTTATTAAAATGCGTTATTTTTCTTTCTT>G	.	OTUD6B-AS1:ENST00000524003.1:n.259+3_261del:HIGH:splice_acceptor_variant&splice_region_variant&intron_variant&non_coding_transcript_exon_variant;OTUD6B-AS1:ENST00000522817.1:n.193+3_195del:HIGH:splice_acceptor_variant&splice_region_variant&intron_variant&non_coding_transcript_exon_variant;OTUD6B:ENST00000285420.8:c.-474_-367del:MODIFIER:upstream_gene_variant;OTUD6B:ENST00000617869.4:c.-474_-367de…	0.357143	0.666667	0	0	0.5	1	1	0.8	0
RP3-388N13.3 - chr8:93849873 C>A	rs879013378	RP3-388N13.3:ENST00000520962.1:n.-3130G>T:MODIFIER:upstream_gene_variant	0.214286	0.333333	0	0	0.5	0.5	1	0.8	0
RP3-388N13.3 - chr8:93849878 T>C	rs878920596	RP3-388N13.3:ENST00000520962.1:n.-3135A>G:MODIFIER:upstream_gene_variant	0.214286	0.333333	0	0	0.5	0.5	1	0.8	0
OXR1 - chr8:106697596 C>T	rs879197208	OXR1:ENST00000517566.6:c.675+4719C>T:MODIFIER:intron_variant;OXR1:ENST00000312046.10:c.654+4719C>T:MODIFIER:intron_variant;OXR1:ENST00000438229.6:c.*431+4719C>T:MODIFIER:intron_variant;OXR1:ENST00000442977.6:c.678+4719C>T:MODIFIER:intron_variant;OXR1:ENST00000497705.5:c.474+4719C>T:MODIFIER:intron_variant;OXR1:ENST00000435082.1:c.199+39411C>T:MODIFIER:intron_variant;OXR1:ENST00000531443.5:c.675+4…	0.0714286	0.166667	0	0	0.5	0	1	0.8	0
OXR1 - chr8:106697598 A>G	rs879059366	OXR1:ENST00000517566.6:c.675+4721A>G:MODIFIER:intron_variant;OXR1:ENST00000312046.10:c.654+4721A>G:MODIFIER:intron_variant;OXR1:ENST00000438229.6:c.*431+4721A>G:MODIFIER:intron_variant;OXR1:ENST00000442977.6:c.678+4721A>G:MODIFIER:intron_variant;OXR1:ENST00000497705.5:c.474+4721A>G:MODIFIER:intron_variant;OXR1:ENST00000435082.1:c.199+39413A>G:MODIFIER:intron_variant;OXR1:ENST00000531443.5:c.675+4…	0.0714286	0.166667	0	0	0.5	0	1	0.8	0
OXR1 - chr8:106697789 A>G	rs878957201	OXR1:ENST00000517566.6:c.675+4912A>G:MODIFIER:intron_variant;OXR1:ENST00000312046.10:c.654+4912A>G:MODIFIER:intron_variant;OXR1:ENST00000438229.6:c.*431+4912A>G:MODIFIER:intron_variant;OXR1:ENST00000442977.6:c.678+4912A>G:MODIFIER:intron_variant;OXR1:ENST00000497705.5:c.474+4912A>G:MODIFIER:intron_variant;OXR1:ENST00000435082.1:c.199+39604A>G:MODIFIER:intron_variant;OXR1:ENST00000531443.5:c.675+4…	0.214286	0.333333	0	0	0.5	0	1	0.8	0
OXR1 - chr8:106697799 T>C	rs878932979	OXR1:ENST00000517566.6:c.675+4922T>C:MODIFIER:intron_variant;OXR1:ENST00000312046.10:c.654+4922T>C:MODIFIER:intron_variant;OXR1:ENST00000438229.6:c.*431+4922T>C:MODIFIER:intron_variant;OXR1:ENST00000442977.6:c.678+4922T>C:MODIFIER:intron_variant;OXR1:ENST00000497705.5:c.474+4922T>C:MODIFIER:intron_variant;OXR1:ENST00000435082.1:c.199+39614T>C:MODIFIER:intron_variant;OXR1:ENST00000531443.5:c.675+4…	0.214286	0.333333	0	0	0.5	0	1	0.8	0
OXR1 - chr8:106697829 A>G	rs879207834	OXR1:ENST00000517566.6:c.675+4952A>G:MODIFIER:intron_variant;OXR1:ENST00000312046.10:c.654+4952A>G:MODIFIER:intron_variant;OXR1:ENST00000438229.6:c.*431+4952A>G:MODIFIER:intron_variant;OXR1:ENST00000442977.6:c.678+4952A>G:MODIFIER:intron_variant;OXR1:ENST00000497705.5:c.474+4952A>G:MODIFIER:intron_variant;OXR1:ENST00000435082.1:c.199+39644A>G:MODIFIER:intron_variant;OXR1:ENST00000531443.5:c.675+4…	0.0714286	0.166667	0	0	0.5	0	1	0.8	0
RAD21 - chr8:116866763 T>TTGCTCTCCGCTGGG	rs775186729	RAD21:ENST00000297338.6:c.-32-3_-32-2insCCCAGCGGAGAGCA:LOW:splice_region_variant&intron_variant;RAD21:ENST00000517485.5:c.-32-3_-32-2insCCCAGCGGAGAGCA:LOW:splice_region_variant&intron_variant;RAD21:ENST00000523547.1:n.211-3_211-2insCCCAGCGGAGAGCA:LOW:splice_region_variant&intron_variant;RAD21:ENST00000522699.1:c.-32-3_-32-2insCCCAGCGGAGAGCA:LOW:splice_region_variant&intron_variant;RAD21:ENST00000…	0.142857	0.5	0	0	0	0.5	1	0.8	0
RAD21 - chr8:116866765 A>G	.	RAD21:ENST00000297338.6:c.-32-4T>C:LOW:splice_region_variant&intron_variant;RAD21:ENST00000517485.5:c.-32-4T>C:LOW:splice_region_variant&intron_variant;RAD21:ENST00000523547.1:n.211-4T>C:LOW:splice_region_variant&intron_variant;RAD21:ENST00000522699.1:c.-32-4T>C:LOW:splice_region_variant&intron_variant;RAD21:ENST00000520992.5:c.-32-4T>C:LOW:splice_region_variant&intron_variant;RAD21:ENST000005198…	0.142857	0.5	0	0	0	0.5	1	0.8	0
TATDN1 - chr8:124515788 TCTTTAAAAAGATAAAGAAGAATAATTACTCCTAACTTATACAGAACAAATTACTTATTTTCAAACAATGTCACTCTAAGAGGCGAGGCTGGCACTCAC>T	.	TATDN1:ENST00000276692.10:c.346+1_347-1delGTGAGTGCCAGCCTCGCCTCTTAGAGTGACATTGTTTGAAAATAAGTAATTTGTTCTGTATAAGTTAGGAGTAATTATTCTTCTTTATCTTTTTAAAG:HIGH:splice_acceptor_variant&splice_donor_variant&splice_region_variant&intron_variant;TATDN1:ENST00000523214.5:c.346+1_347-1delGTGAGTGCCAGCCTCGCCTCTTAGAGTGACATTGTTTGAAAATAAGTAATTTGTTCTGTATAAGTTAGGAGTAATTATTCTTCTTTATCTTTTTAAAG:HIGH:splice_acceptor_variant&sp…	0.0714286	0.5	0	0	0	0.5	0.5	0.8	0
EFR3A - chr8:131970577 A>G	rs1051221	EFR3A:ENST00000254624.9:c.1093A>G:MODERATE:missense_variant;EFR3A:ENST00000519656.1:c.985A>G:MODERATE:missense_variant;EFR3A:ENST00000637848.1:c.1174A>G:MODERATE:missense_variant	0.214286	0.833333	0	0	0.5	1	1	0.8	0
PHF20L1 - chr8:132804742 T>TTTGTTGGCATCC	.	PHF20L1:ENST00000315808.14:n.1130+2_1130+3insTTGTTGGCATCC:LOW:splice_region_variant&intron_variant;PHF20L1:ENST00000337920.8:c.769+2_769+3insTTGTTGGCATCC:LOW:splice_region_variant&intron_variant;PHF20L1:ENST00000486199.5:c.769+2_769+3insTTGTTGGCATCC:LOW:splice_region_variant&intron_variant;PHF20L1:ENST00000395374.1:n.618+2_618+3insTTGTTGGCATCC:LOW:splice_region_variant&intron_variant;PHF20L1:ENST…	0	0.166667	0	0	1	0.5	1	0.8	0
SHARPIN - chr8:144098994 GCTGGGGGAAGAGAGACAGTTGTTGCTTCCCTGCTCTTTCCAATGCCCATGGCTGTCCTGGCCCTCCCTGCCCAGTCCCGTGCCCAC>G	.	SHARPIN:ENST00000398712.6:c.1047+1_1048-1delGTGGGCACGGGACTGGGCAGGGAGGGCCAGGACAGCCATGGGCATTGGAAAGAGCAGGGAAGCAACAACTGTCTCTCTTCCCCCAG:HIGH:splice_acceptor_variant&splice_donor_variant&splice_region_variant&intron_variant;SHARPIN:ENST00000359551.6:c.923-86_923-1delGTGGGCACGGGACTGGGCAGGGAGGGCCAGGACAGCCATGGGCATTGGAAAGAGCAGGGAAGCAACAACTGTCTCTCTTCCCCCAG:HIGH:splice_acceptor_variant&splice_region_variant&…	0.214286	0.5	0	0	0.5	0.5	1	0.8	0
MAF1 - chr8:144106240 GGGTGAGGGTCAGGTGGAGGGAAGGGACCCACAGCCACCCCACTGTCCTTCCCCACTTTGGGTAGCCCTGGGCTCCTGTCACCCTGACTGTGACCTGCCCTA>G	.	MAF1:ENST00000322428.9:c.378+4_381del:HIGH:splice_acceptor_variant&conservative_inframe_deletion&splice_region_variant&intron_variant;MAF1:ENST00000527058.1:c.378+4_381del:HIGH:splice_acceptor_variant&conservative_inframe_deletion&splice_region_variant&intron_variant;MAF1:ENST00000534585.5:c.378+4_381del:HIGH:splice_acceptor_variant&conservative_inframe_deletion&splice_region_variant&intron_varia…	0.357143	0.333333	0	0	1	0.5	1	0.8	0
CBWD1 - chr9:152080 TGA>T	.	CBWD1:ENST00000356521.8:c.663-4_663-3delTC:LOW:splice_region_variant&intron_variant;CBWD1:ENST00000377400.8:c.663-4_663-3delTC:LOW:splice_region_variant&intron_variant;CBWD1:ENST00000314367.14:c.555-4_555-3delTC:LOW:splice_region_variant&intron_variant;CBWD1:ENST00000382447.8:c.663-4_663-3delTC:LOW:splice_region_variant&intron_variant;CBWD1:ENST00000495302.5:n.1856-4_1856-3delTC:LOW:splice_region…	0.285714	0.166667	0	0	1	0.5	1	0.8	0
CBWD1 - chr9:152085 TAAA>T	.	CBWD1:ENST00000356521.8:c.663-10_663-8delTTT:LOW:splice_region_variant&intron_variant;CBWD1:ENST00000377400.8:c.663-10_663-8delTTT:LOW:splice_region_variant&intron_variant;CBWD1:ENST00000314367.14:c.555-10_555-8delTTT:LOW:splice_region_variant&intron_variant;CBWD1:ENST00000382447.8:c.663-10_663-8delTTT:LOW:splice_region_variant&intron_variant;CBWD1:ENST00000495302.5:n.1856-10_1856-8delTTT:LOW:spl…	0.285714	0.166667	0	0	1	0.5	1	0.8	0
CBWD1 - chr9:152089 TAATAAATGAGGAA>T	.	CBWD1:ENST00000475411.5:n.-2656_-2644delTTCCTCATTTATT:MODIFIER:upstream_gene_variant;CBWD1:ENST00000611457.4:n.-3477_-3465delTTCCTCATTTATT:MODIFIER:upstream_gene_variant;CBWD1:ENST00000377447.7:c.*2516_*2528delTTCCTCATTTATT:MODIFIER:downstream_gene_variant;CBWD1:ENST00000620292.4:n.*2630_*2642delTTCCTCATTTATT:MODIFIER:downstream_gene_variant;CBWD1:ENST00000356521.8:c.663-24_663-12delTTCCTCATTTATT…	0.214286	0.166667	0	0	1	0.5	1	0.8	0
CBWD1 - chr9:152104 A>T	.	CBWD1:ENST00000475411.5:n.-2658T>A:MODIFIER:upstream_gene_variant;CBWD1:ENST00000611457.4:n.-3479T>A:MODIFIER:upstream_gene_variant;CBWD1:ENST00000377447.7:c.*2514T>A:MODIFIER:downstream_gene_variant;CBWD1:ENST00000620292.4:n.*2628T>A:MODIFIER:downstream_gene_variant;CBWD1:ENST00000356521.8:c.663-26T>A:MODIFIER:intron_variant;CBWD1:ENST00000377400.8:c.663-26T>A:MODIFIER:intron_variant;CBWD1:ENST0…	0.214286	0.166667	0	0	1	0.5	1	0.8	0
CBWD1 - chr9:152105 CAAA>C	.	CBWD1:ENST00000475411.5:n.-2662_-2660delTTT:MODIFIER:upstream_gene_variant;CBWD1:ENST00000611457.4:n.-3483_-3481delTTT:MODIFIER:upstream_gene_variant;CBWD1:ENST00000377447.7:c.*2510_*2512delTTT:MODIFIER:downstream_gene_variant;CBWD1:ENST00000620292.4:n.*2624_*2626delTTT:MODIFIER:downstream_gene_variant;CBWD1:ENST00000356521.8:c.663-30_663-28delTTT:MODIFIER:intron_variant;CBWD1:ENST00000377400.8:c…	0.214286	0.166667	0	0	1	0.5	1	0.8	0
CBWD1 - chr9:152111 TTAAAAGTAAAA>T	.	CBWD1:ENST00000475411.5:n.-2676_-2666delTTTTACTTTTA:MODIFIER:upstream_gene_variant;CBWD1:ENST00000611457.4:n.-3497_-3487delTTTTACTTTTA:MODIFIER:upstream_gene_variant;CBWD1:ENST00000377447.7:c.*2496_*2506delTTTTACTTTTA:MODIFIER:downstream_gene_variant;CBWD1:ENST00000620292.4:n.*2610_*2620delTTTTACTTTTA:MODIFIER:downstream_gene_variant;CBWD1:ENST00000356521.8:c.663-44_663-34delTTTTACTTTTA:MODIFIER:…	0.214286	0.166667	0	0	1	0.5	1	0.8	0
CBWD1 - chr9:152123 A>C	.	CBWD1:ENST00000475411.5:n.-2677T>G:MODIFIER:upstream_gene_variant;CBWD1:ENST00000611457.4:n.-3498T>G:MODIFIER:upstream_gene_variant;CBWD1:ENST00000377447.7:c.*2495T>G:MODIFIER:downstream_gene_variant;CBWD1:ENST00000620292.4:n.*2609T>G:MODIFIER:downstream_gene_variant;CBWD1:ENST00000356521.8:c.663-45T>G:MODIFIER:intron_variant;CBWD1:ENST00000377400.8:c.663-45T>G:MODIFIER:intron_variant;CBWD1:ENST0…	0.214286	0.166667	0	0	1	0.5	1	0.8	0
CBWD1 - chr9:152128 C>T	.	CBWD1:ENST00000475411.5:n.-2682G>A:MODIFIER:upstream_gene_variant;CBWD1:ENST00000611457.4:n.-3503G>A:MODIFIER:upstream_gene_variant;CBWD1:ENST00000377447.7:c.*2490G>A:MODIFIER:downstream_gene_variant;CBWD1:ENST00000620292.4:n.*2604G>A:MODIFIER:downstream_gene_variant;CBWD1:ENST00000356521.8:c.663-50G>A:MODIFIER:intron_variant;CBWD1:ENST00000377400.8:c.663-50G>A:MODIFIER:intron_variant;CBWD1:ENST0…	0.214286	0.166667	0	0	1	0.5	1	0.8	0
CBWD1-C9orf66 - chr9:188936 G>A	rs3008121	CBWD1-C9orf66:ENSG00000172785-ENSG00000183784:n.188936G>A:MODIFIER:intergenic_region	0	0.166667	0	0	0	0	0.5	0.8	0
TTC39B - chr9:15169153 C>T	rs2800588	TTC39B:ENST00000512701.6:c.*2866G>A:MODIFIER:3_prime_UTR_variant;TTC39B:ENST00000380853.1:n.*2411G>A:MODIFIER:downstream_gene_variant;TTC39B:ENST00000297615.9:c.*2866G>A:MODIFIER:downstream_gene_variant;TTC39B:ENST00000380850.8:c.*2866G>A:MODIFIER:downstream_gene_variant;TTC39B:ENST00000507993.5:c.*2866G>A:MODIFIER:downstream_gene_variant;TTC39B:ENST00000507285.5:c.*2866G>A:MODIFIER:downstream_ge…	0.0714286	0.166667	0	0	0	0	0	0.8	0
TTC39B - chr9:15189632 CCCTGCAGAGCAAGGAAGAAAACACACTGTTCAACAGTCAACACTGGCTGATTAATTATGGTTGAAACATACACTTTGAAATACTGAGCGTA>C	.	TTC39B:ENST00000512701.6:c.1173+2_1174delTACGCTCAGTATTTCAAAGTGTATGTTTCAACCATAATTAATCAGCCAGTGTTGACTGTTGAACAGTGTGTTTTCTTCCTTGCTCTGCAGG:HIGH:frameshift_variant&splice_acceptor_variant&splice_donor_variant&splice_region_variant&intron_variant;TTC39B:ENST00000297615.9:c.966+2_967delTACGCTCAGTATTTCAAAGTGTATGTTTCAACCATAATTAATCAGCCAGTGTTGACTGTTGAACAGTGTGTTTTCTTCCTTGCTCTGCAGG:HIGH:frameshift_variant&splic…	0.142857	0.333333	0	0	0	0.5	1	0.8	0
RP11-518K17.4 - chr9:15527571 G>A	rs28709032	RP11-518K17.4:ENST00000621695.1:n.-2864C>T:MODIFIER:upstream_gene_variant;RN7SL98P:ENST00000462271.3:n.-1490C>T:MODIFIER:upstream_gene_variant;FTH1P12:ENST00000432137.1:n.113C>T:MODIFIER:non_coding_transcript_exon_variant	0.214286	0.166667	0	0	1	0.5	1	0.8	0
RP11-518K17.4 - chr9:15527584 G>C	.	RP11-518K17.4:ENST00000621695.1:n.-2877C>G:MODIFIER:upstream_gene_variant;RN7SL98P:ENST00000462271.3:n.-1503C>G:MODIFIER:upstream_gene_variant;FTH1P12:ENST00000432137.1:n.100C>G:MODIFIER:non_coding_transcript_exon_variant	0.214286	0.166667	0	0	1	0.5	1	0.8	0
RP11-518K17.4 - chr9:15527593 T>C	.	RP11-518K17.4:ENST00000621695.1:n.-2886A>G:MODIFIER:upstream_gene_variant;RN7SL98P:ENST00000462271.3:n.-1512A>G:MODIFIER:upstream_gene_variant;FTH1P12:ENST00000432137.1:n.91A>G:MODIFIER:non_coding_transcript_exon_variant	0.214286	0.166667	0	0	1	0.5	1	0.8	0
CNTLN - chr9:17342385 C>T	rs1442527	CNTLN:ENST00000380647.7:c.1827C>T:LOW:synonymous_variant	0.214286	0.5	0	0	0	0.5	1	0.8	0
CNTLN - chr9:17409368 G>A	rs2780211	CNTLN:ENST00000380647.7:c.2691G>A:LOW:synonymous_variant	0.214286	0.333333	0	0	1	1	1	0.8	0
RP11-216M21.1 - chr9:40106572 A>G	rs11262559	RP11-216M21.1:ENST00000414297.1:n.*45A>G:MODIFIER:downstream_gene_variant	0.142857	0.666667	0	0	1	0.5	1	0.8	0
SMC5 - chr9:70350291 CAGGTATGGTGATTGTTCTGTTACTTGGATCTTCTTATATCCTGTAACAGGAATAAATGTAATCATTATTGTTGCCATTGTTT>C	.	SMC5:ENST00000361138.6:c.3069+2_3070delTATGGTGATTGTTCTGTTACTTGGATCTTCTTATATCCTGTAACAGGAATAAATGTAATCATTATTGTTGCCATTGTTTAGG:HIGH:frameshift_variant&splice_acceptor_variant&splice_donor_variant&splice_region_variant&intron_variant;SMC5:ENST00000471372.1:n.759+2_760delTATGGTGATTGTTCTGTTACTTGGATCTTCTTATATCCTGTAACAGGAATAAATGTAATCATTATTGTTGCCATTGTTTAGG:HIGH:splice_acceptor_variant&splice_donor_variant&s…	0.142857	0.5	0	0	0.5	1	0.5	0.8	0
C9orf40 - chr9:74948171 C>T	rs2769058	C9orf40:ENST00000376854.5:c.462G>A:LOW:synonymous_variant;C9orf41-AS1:ENST00000455609.1:n.-4797C>T:MODIFIER:upstream_gene_variant	0.0714286	0.333333	0	0	0	0	0.5	0.8	0
OSTF1 - chr9:75130639 ATGGTAAGTGTTGCTGAGTGGTTTTACTTTAGCTTCGTTCACTTGGAATTTTTTGGTTCTTGATGCTTTTCTGCTTGCTAC>A	.	OSTF1:ENST00000346234.6:c.196+1_196+80delGTAAGTGTTGCTGAGTGGTTTTACTTTAGCTTCGTTCACTTGGAATTTTTTGGTTCTTGATGCTTTTCTGCTTGCTACTG:HIGH:splice_donor_variant&splice_region_variant&intron_variant	0.142857	0.333333	0	0	0.5	0	1	0.8	0
VPS13A - chr9:77238191 AGTAAGCATTTTTTTAAATTACTAAGTTTTAATATAATTTAGTTTGCTTTGAGTTTGTGTTAATGATGTTTATTTTAACAG>A	.	VPS13A:ENST00000360280.7:c.1785+1_1786-1delGTAAGCATTTTTTTAAATTACTAAGTTTTAATATAATTTAGTTTGCTTTGAGTTTGTGTTAATGATGTTTATTTTAACAG:HIGH:splice_acceptor_variant&splice_donor_variant&splice_region_variant&intron_variant;VPS13A:ENST00000376634.8:c.1785+1_1786-1delGTAAGCATTTTTTTAAATTACTAAGTTTTAATATAATTTAGTTTGCTTTGAGTTTGTGTTAATGATGTTTATTTTAACAG:HIGH:splice_acceptor_variant&splice_donor_variant&splice_region_…	0.214286	0.5	0	0	1	0.5	1	1	0
VPS13A - chr9:77340282 AGTGAGTTCATTCTATGCTTATCAAGAAACTTTTATTTTAAATGTTTCTATTAACTACTTAATTAAATTTTATAAAGATGTTATACATAACAGTTTTTGAGCTGTTAATTTTTTTTTCTTAG>A	.	VPS13A:ENST00000360280.7:c.6879+3_6881del:HIGH:frameshift_variant&splice_acceptor_variant&splice_region_variant&intron_variant;VPS13A:ENST00000376634.8:c.6879+3_6881del:HIGH:frameshift_variant&splice_acceptor_variant&splice_region_variant&intron_variant;VPS13A:ENST00000376636.7:c.6762+3_6764del:HIGH:frameshift_variant&splice_acceptor_variant&splice_region_variant&intron_variant;VPS13A:ENST0000035…	0.0714286	0.166667	0	0	0	0	0.5	0.8	0
VPS13A - chr9:77370331 TGGTAAGAAACAGAATATCTACCAAGTATTTTTGTGCTAGAAAGTAATGGCATCATTACTTTTACTAAAGATAATTTCTGTCA>T	.	VPS13A:ENST00000360280.7:c.8743+3_8745delAAGAAACAGAATATCTACCAAGTATTTTTGTGCTAGAAAGTAATGGCATCATTACTTTTACTAAAGATAATTTCTGTCAGGT:HIGH:frameshift_variant&splice_acceptor_variant&splice_region_variant&intron_variant;VPS13A:ENST00000376634.8:c.8743+3_8745delAAGAAACAGAATATCTACCAAGTATTTTTGTGCTAGAAAGTAATGGCATCATTACTTTTACTAAAGATAATTTCTGTCAGGT:HIGH:frameshift_variant&splice_acceptor_variant&splice_region_vari…	0.142857	0.666667	0	0	0	0.5	1	0.8	0
FRMD3 - chr9:83245613 T>A	rs1408105	FRMD3:ENST00000304195.7:c.*2305A>T:MODIFIER:3_prime_UTR_variant;FRMD3:ENST00000621208.4:c.*2305A>T:MODIFIER:3_prime_UTR_variant;FRMD3:ENST00000465485.1:n.*2359A>T:MODIFIER:downstream_gene_variant;FRMD3:ENST00000328788.5:c.629-2398A>T:MODIFIER:intron_variant;FRMD3:ENST00000376434.5:c.1076-2398A>T:MODIFIER:intron_variant;FRMD3:ENST00000376438.5:c.1658-2398A>T:MODIFIER:intron_variant	0.0714286	0.166667	0	0	0.5	0	0.5	0.8	0
FRMD3 - chr9:83246135 T>G	rs4877743	FRMD3:ENST00000304195.7:c.*1783A>C:MODIFIER:3_prime_UTR_variant;FRMD3:ENST00000621208.4:c.*1783A>C:MODIFIER:3_prime_UTR_variant;FRMD3:ENST00000465485.1:n.*1837A>C:MODIFIER:downstream_gene_variant;FRMD3:ENST00000328788.5:c.628+1920A>C:MODIFIER:intron_variant;FRMD3:ENST00000376434.5:c.1075+1920A>C:MODIFIER:intron_variant;FRMD3:ENST00000376438.5:c.1657+1920A>C:MODIFIER:intron_variant	0.214286	0.166667	0	0	0	0	0.5	0.8	0
FRMD3 - chr9:83246137 T>A	rs4877744	FRMD3:ENST00000304195.7:c.*1781A>T:MODIFIER:3_prime_UTR_variant;FRMD3:ENST00000621208.4:c.*1781A>T:MODIFIER:3_prime_UTR_variant;FRMD3:ENST00000465485.1:n.*1835A>T:MODIFIER:downstream_gene_variant;FRMD3:ENST00000328788.5:c.628+1918A>T:MODIFIER:intron_variant;FRMD3:ENST00000376434.5:c.1075+1918A>T:MODIFIER:intron_variant;FRMD3:ENST00000376438.5:c.1657+1918A>T:MODIFIER:intron_variant	0.214286	0.166667	0	0	0	0	0.5	0.8	0
FRMD3 - chr9:83248176 A>G	rs10114696	FRMD3:ENST00000304195.7:c.1536T>C:LOW:synonymous_variant;FRMD3:ENST00000328788.5:c.507T>C:LOW:synonymous_variant;FRMD3:ENST00000376434.5:c.954T>C:LOW:synonymous_variant;FRMD3:ENST00000621208.4:c.1404T>C:LOW:synonymous_variant;FRMD3:ENST00000376438.5:c.1536T>C:LOW:synonymous_variant;FRMD3:ENST00000465485.1:n.400T>C:MODIFIER:non_coding_transcript_exon_variant	0.214286	0.333333	0	0	0.5	0.5	0.5	0.8	0
ZCCHC6 - chr9:86345023 C>T	rs791323	ZCCHC6:ENST00000375960.6:c.951G>A:LOW:synonymous_variant;ZCCHC6:ENST00000375963.7:c.951G>A:LOW:synonymous_variant;ZCCHC6:ENST00000375947.1:c.450G>A:LOW:synonymous_variant;ZCCHC6:ENST00000277141.10:c.-1304G>A:MODIFIER:5_prime_UTR_variant;ZCCHC6:ENST00000375948.2:c.-3970G>A:MODIFIER:upstream_gene_variant	0.0714286	0.5	0	0	0	1	1	0.8	0
SEMA4D - chr9:89388791 TCCTGGGGAGGGGAAAGAGGTGACGGGACCACCTGGCGGCATCAAGGGAGCAAGGAGGGGGACTCCACCCAGGGCACTTA>T	.	SEMA4D:ENST00000356444.6:c.950+2_951delTAAGTGCCCTGGGTGGAGTCCCCCTCCTTGCTCCCTTGATGCCGCCAGGTGGTCCCGTCACCTCTTTCCCCTCCCCAGG:HIGH:frameshift_variant&splice_acceptor_variant&splice_donor_variant&splice_region_variant&intron_variant;SEMA4D:ENST00000450295.5:c.950+2_951delTAAGTGCCCTGGGTGGAGTCCCCCTCCTTGCTCCCTTGATGCCGCCAGGTGGTCCCGTCACCTCTTTCCCCTCCCCAGG:HIGH:frameshift_variant&splice_acceptor_variant&splice_…	0.142857	0.166667	0	0	0.5	0	1	0.8	0
C9orf3 - chr9:95019637 T>C	rs1571897	C9orf3:ENST00000375315.6:c.2115+14021T>C:MODIFIER:intron_variant;C9orf3:ENST00000297979.9:c.1818+14021T>C:MODIFIER:intron_variant;C9orf3:ENST00000428313.5:c.1461+14021T>C:MODIFIER:intron_variant;C9orf3:ENST00000424143.5:c.1287+14021T>C:MODIFIER:intron_variant;C9orf3:ENST00000478603.5:n.508+14021T>C:MODIFIER:intron_variant;C9orf3:ENST00000471978.5:n.224+14021T>C:MODIFIER:intron_variant;C9orf3:ENST…	0.214286	0.5	0	0	0	1	0.5	0.8	0
CCDC180 - chr9:97330353 G>GA	.	CCDC180:ENST00000529487.1:c.1998dupA:HIGH:frameshift_variant;CCDC180:ENST00000528678.1:n.-45_-44insA:MODIFIER:upstream_gene_variant;CCDC180:ENST00000530011.1:n.-180_-179insA:MODIFIER:upstream_gene_variant;CCDC180:ENST00000494917.6:n.2069dupA:MODIFIER:non_coding_transcript_exon_variant;RP11-23J9.4:ENST00000534123.5:n.3151dupA:MODIFIER:non_coding_transcript_exon_variant;RP11-23J9.4:ENST00000375206.…	0.285714	0.333333	0	0	0	0	0.5	0.8	0
- chr9:98015502 T>TA	rs372263861		0.0714286	0.166667	0	0	1	1	1	0.8	0
YBX1P6 - chr9:109534397 G>A	.	YBX1P6:ENST00000442962.2:n.-65C>T:MODIFIER:upstream_gene_variant;YBX1P6-PALM2:ENSG00000213539-ENSG00000243444:n.109534397G>A:MODIFIER:intergenic_region	0.0714286	0.333333	0	0	1	0	1	0.8	0
YBX1P6 - chr9:109534405 A>G	.	YBX1P6:ENST00000442962.2:n.-73T>C:MODIFIER:upstream_gene_variant;YBX1P6-PALM2:ENSG00000213539-ENSG00000243444:n.109534405A>G:MODIFIER:intergenic_region	0.0714286	0.333333	0	0	1	0	1	0.8	0
YBX1P6 - chr9:109534410 T>C	.	YBX1P6:ENST00000442962.2:n.-78A>G:MODIFIER:upstream_gene_variant;YBX1P6-PALM2:ENSG00000213539-ENSG00000243444:n.109534410T>C:MODIFIER:intergenic_region	0.0714286	0.333333	0	0	1	0	1	0.8	0
YBX1P6 - chr9:109534413 T>C	.	YBX1P6:ENST00000442962.2:n.-81A>G:MODIFIER:upstream_gene_variant;YBX1P6-PALM2:ENSG00000213539-ENSG00000243444:n.109534413T>C:MODIFIER:intergenic_region	0.0714286	0.333333	0	0	1	0	1	0.8	0
ATP6V1G1 - chr9:114598055 TA>T	rs1455330560;rs34681160	ATP6V1G1:ENST00000374050.3:c.*326delA:MODIFIER:3_prime_UTR_variant	0.142857	0.333333	0	0	1	1	1	0.8	0
STOM - chr9:121339285 C>T	rs442472	STOM:ENST00000286713.6:c.*1917G>A:MODIFIER:3_prime_UTR_variant;STOM:ENST00000538954.5:c.*336G>A:MODIFIER:3_prime_UTR_variant;STOM:ENST00000347359.3:c.*1917G>A:MODIFIER:downstream_gene_variant	0.285714	0.5	0	0	1	1	1	0.8	0
PDCL - chr9:122823225 AAG>A	.	PDCL:ENST00000259467.8:c.173-30_173-29delCT:MODIFIER:intron_variant;PDCL:ENST00000436632.5:c.71-30_71-29delCT:MODIFIER:intron_variant;PDCL:ENST00000394285.3:c.137-30_137-29delCT:MODIFIER:intron_variant	0.0714286	0.5	0	0	0	0.5	0.5	0.8	0
PDCL - chr9:122823228 G>GCTC	.	PDCL:ENST00000259467.8:c.173-32_173-31insGAG:MODIFIER:intron_variant;PDCL:ENST00000436632.5:c.71-32_71-31insGAG:MODIFIER:intron_variant;PDCL:ENST00000394285.3:c.137-32_137-31insGAG:MODIFIER:intron_variant	0.0714286	0.5	0	0	0	0.5	0.5	0.8	0
PDCL - chr9:122823231 A>C	.	PDCL:ENST00000259467.8:c.173-34T>G:MODIFIER:intron_variant;PDCL:ENST00000436632.5:c.71-34T>G:MODIFIER:intron_variant;PDCL:ENST00000394285.3:c.137-34T>G:MODIFIER:intron_variant	0	0.5	0	0	0	0.5	0.5	0.8	0
PDCL - chr9:122823232 A>C	.	PDCL:ENST00000259467.8:c.173-35T>G:MODIFIER:intron_variant;PDCL:ENST00000436632.5:c.71-35T>G:MODIFIER:intron_variant;PDCL:ENST00000394285.3:c.137-35T>G:MODIFIER:intron_variant	0	0.5	0	0	0	0.5	0.5	0.8	0
PDCL - chr9:122823234 G>C	.	PDCL:ENST00000259467.8:c.173-37C>G:MODIFIER:intron_variant;PDCL:ENST00000436632.5:c.71-37C>G:MODIFIER:intron_variant;PDCL:ENST00000394285.3:c.137-37C>G:MODIFIER:intron_variant	0	0.5	0	0	0	0.5	0.5	0.8	0
PDCL - chr9:122823235 G>T	.	PDCL:ENST00000259467.8:c.173-38C>A:MODIFIER:intron_variant;PDCL:ENST00000436632.5:c.71-38C>A:MODIFIER:intron_variant;PDCL:ENST00000394285.3:c.137-38C>A:MODIFIER:intron_variant	0	0.5	0	0	0	0.5	0.5	0.8	0
PDCL - chr9:122823241 G>C	.	PDCL:ENST00000259467.8:c.173-44C>G:MODIFIER:intron_variant;PDCL:ENST00000436632.5:c.71-44C>G:MODIFIER:intron_variant;PDCL:ENST00000394285.3:c.137-44C>G:MODIFIER:intron_variant	0	0.5	0	0	0	0.5	0.5	0.8	0
PDCL - chr9:122823242 AATTATGGAC>A	.	PDCL:ENST00000259467.8:c.173-54_173-46delGTCCATAAT:MODIFIER:intron_variant;PDCL:ENST00000436632.5:c.71-54_71-46delGTCCATAAT:MODIFIER:intron_variant;PDCL:ENST00000394285.3:c.137-54_137-46delGTCCATAAT:MODIFIER:intron_variant	0	0.5	0	0	0	0.5	0.5	0.8	0
RC3H2 - chr9:122854085 GCCTATATGAGGAGGGAAAAAAAGAAAAGTTAGCTTCCAACTATAGCTTTCAACTGTCATTCTATTTCTCAAAAATTTATAGCTGAGTTACAGAGCCTA>G	.	RC3H2:ENST00000357244.6:c.2982+2_2983delTAGGCTCTGTAACTCAGCTATAAATTTTTGAGAAATAGAATGACAGTTGAAAGCTATAGTTGGAAGCTAACTTTTCTTTTTTTCCCTCCTCATATAGG:HIGH:frameshift_variant&splice_acceptor_variant&splice_donor_variant&splice_region_variant&intron_variant;RC3H2:ENST00000373670.5:c.2982+2_2983delTAGGCTCTGTAACTCAGCTATAAATTTTTGAGAAATAGAATGACAGTTGAAAGCTATAGTTGGAAGCTAACTTTTCTTTTTTTCCCTCCTCATATAGG:HIGH:frameshift…	0.214286	0.666667	0	0	1	1	1	0.8	0
RC3H2 - chr9:122879873 TCTAAAATAAGCCACCAAGGGCATGGGGGTTGGGGGGGAAGAATGTTAGCAGTAATTCTCTTGTGTTATTCACCTCAAAAGTAGAAAAAAATATAAGCAACTGAGCATATTCCCACATAC>T	.	RC3H2:ENST00000335387.9:c.1093+1_1094-1del:HIGH:splice_acceptor_variant&splice_donor_variant&splice_region_variant&intron_variant;RC3H2:ENST00000498479.5:c.1093+1_1094-1del:HIGH:splice_acceptor_variant&splice_donor_variant&splice_region_variant&intron_variant;RC3H2:ENST00000357244.6:c.1093+1_1094-1del:HIGH:splice_acceptor_variant&splice_donor_variant&splice_region_variant&intron_variant;RC3H2:ENS…	0.214286	0.166667	0	0	1	0.5	1	0.8	0
GOLGA2 - chr9:128257892 TCTGGAACCAAAATAATGGAGTCATATATCGGCAGCGACCTGCCCCGCCCCCACCCTTCTTGACCCATGCCAGGAGAGACTCATTCAC>T	.	GOLGA2:ENST00000421699.6:c.2427+1_2428-1delGTGAATGAGTCTCTCCTGGCATGGGTCAAGAAGGGTGGGGGCGGGGCAGGTCGCTGCCGATATATGACTCCATTATTTTGGTTCCAG:HIGH:splice_acceptor_variant&splice_donor_variant&splice_region_variant&intron_variant;GOLGA2:ENST00000611957.4:c.2427+1_2428-1delGTGAATGAGTCTCTCCTGGCATGGGTCAAGAAGGGTGGGGGCGGGGCAGGTCGCTGCCGATATATGACTCCATTATTTTGGTTCCAG:HIGH:splice_acceptor_variant&splice_donor_variant&…	0.428571	1	0	0	0	1	1	0.8	0
CRAT - chr9:129098147 TCCTGGTGGGAAATGGGGCTAAGCACGCCCCTTGGAGGCGGGCACCCCCTCCCCTGCCCCCAGGTCTCCTCCCTCCTCCATGGGTGGGCCACAGAGGCGCA>T	.	CRAT:ENST00000318080.6:c.1328+2_1329delTGCGCCTCTGTGGCCCACCCATGGAGGAGGGAGGAGACCTGGGGGCAGGGGAGGGGGTGCCCGCCTCCAAGGGGCGTGCTTAGCCCCATTTCCCACCAGG:HIGH:frameshift_variant&splice_acceptor_variant&splice_donor_variant&splice_region_variant&intron_variant;CRAT:ENST00000455396.1:c.122+2_123delTGCGCCTCTGTGGCCCACCCATGGAGGAGGGAGGAGACCTGGGGGCAGGGGAGGGGGTGCCCGCCTCCAAGGGGCGTGCTTAGCCCCATTTCCCACCAGG:HIGH:frameshift…	0.142857	0.666667	0	0	0.5	1	1	0.8	0
SETX - chr9:132327442 T>C	rs543573	SETX:ENST00000224140.5:c.4156A>G:MODERATE:missense_variant	0.0714286	0.5	0	0	0	1	1	0.8	0
SETX - chr9:132328022 A>C	rs1185193	SETX:ENST00000224140.5:c.3576T>G:MODERATE:missense_variant	0.0714286	0.666667	0	0	0.5	0.5	1	0.8	0
GFI1B - chr9:132979724 G>GA	rs929496437	GFI1B:ENST00000339463.7:c.-21+891dupA:MODIFIER:intron_variant;GFI1B:ENST00000372122.3:c.-21+891dupA:MODIFIER:intron_variant;GFI1B:ENST00000372123.4:c.-21+891dupA:MODIFIER:intron_variant	0.0714286	0.166667	0	0	0.5	0	1	0.8	0
BRD3 - chr9:134048077 A>ATCCAT	rs1236713482	BRD3:ENST00000303407.11:c.1086+5_1086+6insATGGA:LOW:splice_region_variant&intron_variant;BRD3:ENST00000371834.6:c.1086+5_1086+6insATGGA:LOW:splice_region_variant&intron_variant;BRD3:ENST00000371842.2:c.*4355_*4356insATGGA:MODIFIER:downstream_gene_variant	0.142857	0.166667	0	0	0.5	0	0.5	0.8	0
BRD3 - chr9:134048079 G>T	rs939420584	BRD3:ENST00000303407.11:c.1086+4C>A:LOW:splice_region_variant&intron_variant;BRD3:ENST00000371834.6:c.1086+4C>A:LOW:splice_region_variant&intron_variant;BRD3:ENST00000371842.2:c.*4354C>A:MODIFIER:downstream_gene_variant	0.142857	0.166667	0	0	0.5	0	0.5	0.8	0
BRD3 - chr9:134048081 A>C	rs1179775469	BRD3:ENST00000303407.11:c.1086+2T>G:HIGH:splice_donor_variant&intron_variant;BRD3:ENST00000371834.6:c.1086+2T>G:HIGH:splice_donor_variant&intron_variant;BRD3:ENST00000371842.2:c.*4352T>G:MODIFIER:downstream_gene_variant	0.142857	0.166667	0	0	0.5	0	0.5	0.8	0
BRD3 - chr9:134048082 C>CT	rs1267325681	BRD3:ENST00000303407.11:c.1086dupA:HIGH:frameshift_variant&splice_region_variant;BRD3:ENST00000371834.6:c.1086dupA:HIGH:frameshift_variant&splice_region_variant;BRD3:ENST00000371842.2:c.*4350dupA:MODIFIER:downstream_gene_variant	0.142857	0.166667	0	0	0.5	0	0.5	0.8	0
BRD3 - chr9:134048233 T>C	rs464826	BRD3:ENST00000303407.11:c.936A>G:LOW:synonymous_variant;BRD3:ENST00000371834.6:c.936A>G:LOW:synonymous_variant;BRD3:ENST00000371842.2:c.*4200A>G:MODIFIER:downstream_gene_variant;BRD3:ENST00000494743.1:n.276A>G:MODIFIER:non_coding_transcript_exon_variant	0.214286	0.5	0	0	0.5	0	1	0.8	0
FAM69B - chr9:136722025 GCAGGTATAGCCACTGGCAGGGCGGGTGGGCCTGGGGCTGATACTGCCCGTGCAGTGGGAGGGGGATGTCTGCACGGAGGACCTCTGTGGCCCTGTC>G	.	FAM69B:ENST00000371692.8:c.306+3_308delATAGCCACTGGCAGGGCGGGTGGGCCTGGGGCTGATACTGCCCGTGCAGTGGGAGGGGGATGTCTGCACGGAGGACCTCTGTGGCCCTGTCCAGGT:HIGH:frameshift_variant&splice_acceptor_variant&splice_region_variant&intron_variant;FAM69B:ENST00000371691.5:c.45+3_47delATAGCCACTGGCAGGGCGGGTGGGCCTGGGGCTGATACTGCCCGTGCAGTGGGAGGGGGATGTCTGCACGGAGGACCTCTGTGGCCCTGTCCAGGT:HIGH:frameshift_variant&splice_acceptor_vari…	0.142857	0.166667	0	0	0.5	0	1	0.8	0
FBXW5 - chr9:136941171 GCTGCAGAACAGCGCCTGGGTGAGCCGGCCGCCCGCCCGCTGCTGCCCACACCCGCCCTGCACCACGCCGCGCCCTGCAC>G	.	FBXW5:ENST00000325285.7:c.1457+1_1458-1delGTGCAGGGCGCGGCGTGGTGCAGGGCGGGTGTGGGCAGCAGCGGGCGGGCGGCCGGCTCACCCAGGCGCTGTTCTGCAG:HIGH:splice_acceptor_variant&splice_donor_variant&splice_region_variant&intron_variant;FBXW5:ENST00000487794.5:c.*614+1_*615-1delGTGCAGGGCGCGGCGTGGTGCAGGGCGGGTGTGGGCAGCAGCGGGCGGGCGGCCGGCTCACCCAGGCGCTGTTCTGCAG:HIGH:splice_acceptor_variant&splice_donor_variant&splice_region_vari…	0.142857	0.666667	0	0	0.5	1	1	0.8	0
RBM17 - chr10:6104899 A>ACC	.	RBM17:ENST00000467214.1:n.-47_-46insCC:MODIFIER:upstream_gene_variant;RBM17:ENST00000447032.1:c.-74_-73insCC:MODIFIER:upstream_gene_variant;RBM17:ENST00000481147.1:n.-3589_-3588insCC:MODIFIER:upstream_gene_variant;RBM17:ENST00000379888.8:c.241-32_241-31insCC:MODIFIER:intron_variant;RBM17:ENST00000446108.5:c.241-32_241-31insCC:MODIFIER:intron_variant;RBM17:ENST00000418631.5:c.241-32_241-31insCC:MO…	0	0.666667	0	0	0	1	1	0.8	0
RBM17 - chr10:6104901 G>GCAA	.	RBM17:ENST00000467214.1:n.-45_-44insCAA:MODIFIER:upstream_gene_variant;RBM17:ENST00000447032.1:c.-72_-71insCAA:MODIFIER:upstream_gene_variant;RBM17:ENST00000481147.1:n.-3587_-3586insCAA:MODIFIER:upstream_gene_variant;RBM17:ENST00000379888.8:c.241-30_241-29insCAA:MODIFIER:intron_variant;RBM17:ENST00000446108.5:c.241-30_241-29insCAA:MODIFIER:intron_variant;RBM17:ENST00000418631.5:c.241-30_241-29ins…	0	0.666667	0	0	0	1	1	0.8	0
RBM17 - chr10:6104904 T>TGTGGACA	.	RBM17:ENST00000467214.1:n.-42_-41insGTGGACA:MODIFIER:upstream_gene_variant;RBM17:ENST00000447032.1:c.-69_-68insGTGGACA:MODIFIER:upstream_gene_variant;RBM17:ENST00000481147.1:n.-3584_-3583insGTGGACA:MODIFIER:upstream_gene_variant;RBM17:ENST00000379888.8:c.241-27_241-26insGTGGACA:MODIFIER:intron_variant;RBM17:ENST00000446108.5:c.241-27_241-26insGTGGACA:MODIFIER:intron_variant;RBM17:ENST00000418631.…	0	0.666667	0	0	0	1	1	0.8	0
RBM17 - chr10:6104906 T>TCCACCGCATG	.	RBM17:ENST00000467214.1:n.-40_-39insCCACCGCATG:MODIFIER:upstream_gene_variant;RBM17:ENST00000447032.1:c.-67_-66insCCACCGCATG:MODIFIER:upstream_gene_variant;RBM17:ENST00000481147.1:n.-3582_-3581insCCACCGCATG:MODIFIER:upstream_gene_variant;RBM17:ENST00000379888.8:c.241-25_241-24insCCACCGCATG:MODIFIER:intron_variant;RBM17:ENST00000446108.5:c.241-25_241-24insCCACCGCATG:MODIFIER:intron_variant;RBM17:E…	0	0.666667	0	0	0	1	1	0.8	0
RBM17 - chr10:6104908 A>AGCAG	.	RBM17:ENST00000467214.1:n.-38_-37insGCAG:MODIFIER:upstream_gene_variant;RBM17:ENST00000447032.1:c.-65_-64insGCAG:MODIFIER:upstream_gene_variant;RBM17:ENST00000481147.1:n.-3580_-3579insGCAG:MODIFIER:upstream_gene_variant;RBM17:ENST00000379888.8:c.241-23_241-22insGCAG:MODIFIER:intron_variant;RBM17:ENST00000446108.5:c.241-23_241-22insGCAG:MODIFIER:intron_variant;RBM17:ENST00000418631.5:c.241-23_241-…	0	0.666667	0	0	0	1	1	0.8	0
RBM17 - chr10:6104910 T>TGG	rs1300827228	RBM17:ENST00000467214.1:n.-36_-35insGG:MODIFIER:upstream_gene_variant;RBM17:ENST00000447032.1:c.-63_-62insGG:MODIFIER:upstream_gene_variant;RBM17:ENST00000481147.1:n.-3578_-3577insGG:MODIFIER:upstream_gene_variant;RBM17:ENST00000379888.8:c.241-20_241-19insGG:MODIFIER:intron_variant;RBM17:ENST00000446108.5:c.241-20_241-19insGG:MODIFIER:intron_variant;RBM17:ENST00000418631.5:c.241-20_241-19insGG:MO…	0	0.666667	0	0	0	1	1	0.8	0
PROSER2 - chr10:11862989 A>G	rs7069533	PROSER2:ENST00000277570.9:c.139-3542A>G:MODIFIER:intron_variant;PROSER2:ENST00000622831.4:c.139-3542A>G:MODIFIER:intron_variant;PROSER2-AS1:ENST00000445498.5:n.763-59T>C:MODIFIER:intron_variant;PROSER2-AS1:ENST00000453242.1:n.265-59T>C:MODIFIER:intron_variant;PROSER2:ENST00000444604.1:c.139-3542A>G:MODIFIER:intron_variant;PROSER2:ENST00000474155.1:n.429A>G:MODIFIER:non_coding_transcript_exon_vari…	0.142857	0.166667	0	0	0	0	0.5	0.8	0
STAM - chr10:17714597 T>C	rs12221	STAM:ENST00000377524.7:c.1440T>C:LOW:synonymous_variant	0	0.166667	0	0	0	0	0	0.8	0
PLXDC2 - chr10:20288483 C>T	rs2297490	PLXDC2:ENST00000377252.4:c.*8664C>T:MODIFIER:3_prime_UTR_variant	0.142857	0.166667	0	0	0	0	0.5	0.8	0
RAB18 - chr10:27533851 AAGGTAAGAAGGCAGACACTTGGCATTTTGGTTCTATATTTTGGTAGCCTTTCTTAATCATTGCATTTATATTTT>A	.	RAB18:ENST00000356940.10:c.378+2_379delTAAGAAGGCAGACACTTGGCATTTTGGTTCTATATTTTGGTAGCCTTTCTTAATCATTGCATTTATATTTTAGG:HIGH:frameshift_variant&splice_acceptor_variant&splice_donor_variant&splice_region_variant&intron_variant;RAB18:ENST00000621805.4:c.465+2_466delTAAGAAGGCAGACACTTGGCATTTTGGTTCTATATTTTGGTAGCCTTTCTTAATCATTGCATTTATATTTTAGG:HIGH:frameshift_variant&splice_acceptor_variant&splice_donor_varia…	0.214286	0.833333	0	0	0.5	1	1	0.8	0
WAC - chr10:28620370 GT>G	rs397761127;rs9335815	WAC:ENST00000354911.8:c.*766delT:MODIFIER:3_prime_UTR_variant;WAC:ENST00000375664.8:c.*766delT:MODIFIER:3_prime_UTR_variant;WAC:ENST00000347934.8:c.*766delT:MODIFIER:3_prime_UTR_variant;WAC:ENST00000628285.2:c.*29575delT:MODIFIER:downstream_gene_variant;WAC:ENST00000345541.6:n.*411delT:MODIFIER:downstream_gene_variant;WAC:ENST00000480474.2:n.*2330delT:MODIFIER:downstream_gene_variant;WAC:ENST0000…	0.0714286	0.666667	0	0	0	1	0.5	0.8	0
SVIL - chr10:29458333 ACTGGAAACATTGGGAGAAGCGCCCCGCGGCTCAGTGAAAGGAGCCGGGCGTGCGTGTGTTGTTTTACTCCCATCCCCACCCCACCGGAAGAACCGCTTAC>A	.	SVIL:ENST00000355867.8:c.6558+1_6559-1delGTAAGCGGTTCTTCCGGTGGGGTGGGGATGGGAGTAAAACAACACACGCACGCCCGGCTCCTTTCACTGAGCCGCGGGGCGCTTCTCCCAATGTTTCCAG:HIGH:splice_acceptor_variant&splice_donor_variant&splice_region_variant&intron_variant;SVIL:ENST00000375400.7:c.5280+1_5281-1delGTAAGCGGTTCTTCCGGTGGGGTGGGGATGGGAGTAAAACAACACACGCACGCCCGGCTCCTTTCACTGAGCCGCGGGGCGCTTCTCCCAATGTTTCCAG:HIGH:splice_acceptor_variant…	0.142857	0.166667	0	0	0.5	0.5	1	0.8	0
SVIL - chr10:29495000 TCTAGGCAAGCAGAAACCGTCAGTGAGACAGCATCACTAAGGCCTCTTCTGATCAGAAACTGCTTGGCGTGGCCGGGGCCTTGGCGACTTAC>T	.	SVIL:ENST00000355867.8:c.3754+1_3755-1delGTAAGTCGCCAAGGCCCCGGCCACGCCAAGCAGTTTCTGATCAGAAGAGGCCTTAGTGATGCTGTCTCACTGACGGTTTCTGCTTGCCTAG:HIGH:splice_acceptor_variant&splice_donor_variant&splice_region_variant&intron_variant;SVIL:ENST00000375400.7:c.2476+1_2477-1delGTAAGTCGCCAAGGCCCCGGCCACGCCAAGCAGTTTCTGATCAGAAGAGGCCTTAGTGATGCTGTCTCACTGACGGTTTCTGCTTGCCTAG:HIGH:splice_acceptor_variant&splice_donor_vari…	0.0714286	0.166667	0	0	0.5	0.5	0.5	0.8	0
MAP3K8 - chr10:30439172 T>C	rs1042058	MAP3K8:ENST00000263056.5:c.234T>C:LOW:synonymous_variant;MAP3K8:ENST00000542547.5:c.234T>C:LOW:synonymous_variant;MAP3K8:ENST00000375321.1:c.234T>C:LOW:synonymous_variant;MAP3K8:ENST00000375322.2:c.234T>C:LOW:synonymous_variant;MAP3K8:ENST00000415139.5:c.234T>C:LOW:synonymous_variant;MAP3K8:ENST00000413724.5:c.234T>C:LOW:synonymous_variant;MAP3K8:ENST00000430603.1:n.-5T>C:MODIFIER:upstream_gene_v…	0.0714286	0.166667	0	0	0	0	0	0.8	0
PPIAP31 - chr10:32188403 T>C	.	PPIAP31:ENST00000405422.2:n.415A>G:MODIFIER:non_coding_transcript_exon_variant	0.0714286	0.666667	0	0	0	1	1	0.8	0
- chr10:32188434 G>C	rs995102578		0.0714286	0.666667	0	0	0.5	1	1	0.8	0
ITGB1 - chr10:32901357 G>A	rs17468	ITGB1:ENST00000302278.7:c.*213C>T:MODIFIER:3_prime_UTR_variant;ITGB1:ENST00000488427.1:c.*285C>T:MODIFIER:3_prime_UTR_variant;ITGB1:ENST00000423113.5:c.*285C>T:MODIFIER:3_prime_UTR_variant;ITGB1:ENST00000396033.6:c.*213C>T:MODIFIER:3_prime_UTR_variant;ITGB1:ENST00000494395.1:c.*7176C>T:MODIFIER:downstream_gene_variant	0.357143	0.666667	0	0	1	1	1	0.8	0
ZNF22 - chr10:45004351 T>C	rs11471	ZNF22:ENST00000298299.3:c.*308T>C:MODIFIER:3_prime_UTR_variant;C10orf25:ENST00000625168.1:n.-3463A>G:MODIFIER:upstream_gene_variant;CEP164P1:ENST00000456938.6:n.619-276A>G:MODIFIER:intron_variant	0.0714286	0.833333	0	0	0.5	0.5	1	0.8	0
SGMS1 - chr10:50343947 A>G	rs10763354	SGMS1:ENST00000361781.6:c.168T>C:LOW:synonymous_variant;SGMS1:ENST00000361543.3:c.168T>C:LOW:synonymous_variant;SGMS1:ENST00000626236.2:c.168T>C:LOW:synonymous_variant;SGMS1:ENST00000429490.5:c.168T>C:LOW:synonymous_variant;SGMS1:ENST00000619438.4:c.168T>C:LOW:synonymous_variant;SGMS1:ENST00000602619.1:c.-16689T>C:MODIFIER:upstream_gene_variant;SGMS1:ENST00000602565.2:c.-421T>C:MODIFIER:upstream_…	0.214286	0.5	0	0	0	0	0	0.8	0
JMJD1C - chr10:63207685 A>T	rs1904294	JMJD1C:ENST00000542921.5:c.3438T>A:LOW:synonymous_variant;JMJD1C:ENST00000327520.7:c.39T>A:LOW:synonymous_variant;JMJD1C:ENST00000399262.6:c.3984T>A:LOW:synonymous_variant;JMJD1C:ENST00000402544.5:n.3956T>A:MODIFIER:non_coding_transcript_exon_variant	0.0714286	0.833333	0	0	0.5	1	0.5	0.8	0
HERC4 - chr10:67991015 GCTAAAAAACAGAAAAGAAAAAAAAAAATAGAATAAAAATTTAAAATTATTTCATTTTTTAATTTGATATACTATTTAAGACAATAAATTTGAAAATTTCAGCATATTAAAGAATTGCCACTTAC>G	.	HERC4:ENST00000395198.7:c.1331+1_1332-1del:HIGH:splice_acceptor_variant&splice_donor_variant&splice_region_variant&intron_variant;HERC4:ENST00000277817.10:c.1001+1_1002-1del:HIGH:splice_acceptor_variant&splice_donor_variant&splice_region_variant&intron_variant;HERC4:ENST00000412272.6:c.1331+1_1332-1del:HIGH:splice_acceptor_variant&splice_donor_variant&splice_region_variant&intron_variant;HERC4:EN…	0.0714286	0.5	0	0	0	1	1	0.8	0
Y_RNA - chr10:68736863 G>GGCTCA	.	Y_RNA:ENST00000352915.2:n.-1041_-1040insTGAGC:MODIFIER:upstream_gene_variant;CCAR1:ENST00000265872.10:c.74-13_74-12insGCTCA:MODIFIER:intron_variant;CCAR1:ENST00000541012.5:c.74-13_74-12insGCTCA:MODIFIER:intron_variant;CCAR1:ENST00000543225.5:c.74-13_74-12insGCTCA:MODIFIER:intron_variant;CCAR1:ENST00000536012.5:c.-467-13_-467-12insGCTCA:MODIFIER:intron_variant;CCAR1:ENST00000540210.5:c.74-13_74-12…	0	0.5	0	0	0	0.5	0	0.8	0
CCAR1 - chr10:68736870 T>TGGGCTACTCAG	.	CCAR1:ENST00000265872.10:c.74-6_74-5insGGGCTACTCAG:LOW:splice_region_variant&intron_variant;CCAR1:ENST00000541012.5:c.74-6_74-5insGGGCTACTCAG:LOW:splice_region_variant&intron_variant;CCAR1:ENST00000543225.5:c.74-6_74-5insGGGCTACTCAG:LOW:splice_region_variant&intron_variant;CCAR1:ENST00000536012.5:c.-467-6_-467-5insGGGCTACTCAG:LOW:splice_region_variant&intron_variant;CCAR1:ENST00000540210.5:c.74-6…	0	0.5	0	0	0	0.5	1	0.8	0
CCAR1 - chr10:68736873 T>TACAGCCACTGCAGTATCACAGCC	.	CCAR1:ENST00000265872.10:c.74-2_74-1insCAGCCACTGCAGTATCACAGCCA:HIGH:splice_acceptor_variant&intron_variant;CCAR1:ENST00000541012.5:c.74-2_74-1insCAGCCACTGCAGTATCACAGCCA:HIGH:splice_acceptor_variant&intron_variant;CCAR1:ENST00000543225.5:c.74-2_74-1insCAGCCACTGCAGTATCACAGCCA:HIGH:splice_acceptor_variant&intron_variant;CCAR1:ENST00000536012.5:c.-467-2_-467-1insCAGCCACTGCAGTATCACAGCCA:HIGH:splice_ac…	0	0.5	0	0	0	0.5	1	0.8	0
CCAR1 - chr10:68742531 G>A	rs1300253	CCAR1:ENST00000265872.10:c.480G>A:LOW:synonymous_variant;CCAR1:ENST00000541012.5:c.480G>A:LOW:synonymous_variant;CCAR1:ENST00000543225.5:c.402G>A:LOW:synonymous_variant;CCAR1:ENST00000540210.5:c.480G>A:LOW:synonymous_variant;CCAR1:ENST00000539539.5:c.435G>A:LOW:synonymous_variant;CCAR1:ENST00000538031.5:c.480G>A:LOW:synonymous_variant;CCAR1:ENST00000630771.2:c.480G>A:LOW:synonymous_variant;CCAR1:…	0.142857	0.666667	0	0	0.5	1	1	0.8	0
SAR1A - chr10:70161617 A>T	.	SAR1A:ENST00000373241.8:c.178+2T>A:HIGH:splice_donor_variant&intron_variant;SAR1A:ENST00000431664.6:c.178+2T>A:HIGH:splice_donor_variant&intron_variant;SAR1A:ENST00000373236.1:c.178+2T>A:HIGH:splice_donor_variant&intron_variant;SAR1A:ENST00000373238.5:c.178+2T>A:HIGH:splice_donor_variant&intron_variant;SAR1A:ENST00000373242.6:c.178+2T>A:HIGH:splice_donor_variant&intron_variant;SAR1A:ENST000004527…	0.142857	0.666667	0	0	0.5	1	1	0.8	0
SAR1A - chr10:70161618 C>CTGATG	.	SAR1A:ENST00000373241.8:c.178_178+1insCATCA:HIGH:frameshift_variant&splice_region_variant;SAR1A:ENST00000431664.6:c.178_178+1insCATCA:HIGH:frameshift_variant&splice_region_variant;SAR1A:ENST00000373236.1:c.178_178+1insCATCA:HIGH:frameshift_variant&splice_region_variant;SAR1A:ENST00000373238.5:c.178_178+1insCATCA:HIGH:frameshift_variant&splice_region_variant;SAR1A:ENST00000373242.6:c.178_178+1insC…	0.142857	0.666667	0	0	0.5	1	1	0.8	0
SAR1A - chr10:70161737 TCCTAAAAGAGAAAAAAATTGTTAACACATTTGCTCTCTACAGACCAAAGCCTATTTGTAGTTAAATTACTGAGGGAAAGGCACAAACTTTGAAACCTGTATTTCAAGGAAATGGCTTTA>T	.	SAR1A:ENST00000373241.8:c.58+2_59del:HIGH:frameshift_variant&splice_acceptor_variant&splice_donor_variant&splice_region_variant&intron_variant;SAR1A:ENST00000431664.6:c.58+2_59del:HIGH:frameshift_variant&splice_acceptor_variant&splice_donor_variant&splice_region_variant&intron_variant;SAR1A:ENST00000373236.1:c.58+2_59del:HIGH:frameshift_variant&splice_acceptor_variant&splice_donor_variant&splice_…	0.285714	0.833333	0	0	0.5	1	1	0.8	0
EIF4EBP2 - chr10:70421697 T>G	.	EIF4EBP2:ENST00000373218.4:c.332-19T>G:MODIFIER:intron_variant	0.142857	0.666667	0	0	0.5	1	1	0.8	0
EIF4EBP2 - chr10:70421699 TTATTGGTCCTAACTA>T	.	EIF4EBP2:ENST00000373218.4:c.332-16_332-2delTATTGGTCCTAACTA:HIGH:splice_acceptor_variant&splice_region_variant&intron_variant	0.214286	0.666667	0	0	0.5	1	1	0.8	0
PSAP - chr10:71819431 A>ACAAAC	.	PSAP:ENST00000495196.1:n.-161_-160insGTTTG:MODIFIER:upstream_gene_variant;CDH23:ENST00000398788.4:c.*4153_*4154insCAAAC:MODIFIER:downstream_gene_variant;CDH23:ENST00000619887.4:c.*4153_*4154insCAAAC:MODIFIER:downstream_gene_variant;CDH23:ENST00000475158.1:n.*3535_*3536insCAAAC:MODIFIER:downstream_gene_variant;PSAP:ENST00000493143.1:n.*319_*320insGTTTG:MODIFIER:downstream_gene_variant;CDH23:ENST00…	0.142857	0.666667	0	0	0.5	1	1	0.8	0
PSAP - chr10:71819434 C>A	.	PSAP:ENST00000495196.1:n.-163G>T:MODIFIER:upstream_gene_variant;CDH23:ENST00000398788.4:c.*4156C>A:MODIFIER:downstream_gene_variant;CDH23:ENST00000619887.4:c.*4156C>A:MODIFIER:downstream_gene_variant;CDH23:ENST00000475158.1:n.*3538C>A:MODIFIER:downstream_gene_variant;PSAP:ENST00000493143.1:n.*317G>T:MODIFIER:downstream_gene_variant;CDH23:ENST00000224721.10:c.*4156C>A:MODIFIER:downstream_gene_vari…	0.142857	0.666667	0	0	0.5	1	1	0.8	0
PSAP - chr10:71819435 TGGCCTACCG>T	.	PSAP:ENST00000495196.1:n.-173_-165delCGGTAGGCC:MODIFIER:upstream_gene_variant;CDH23:ENST00000398788.4:c.*4158_*4166delGGCCTACCG:MODIFIER:downstream_gene_variant;CDH23:ENST00000619887.4:c.*4158_*4166delGGCCTACCG:MODIFIER:downstream_gene_variant;CDH23:ENST00000475158.1:n.*3540_*3548delGGCCTACCG:MODIFIER:downstream_gene_variant;PSAP:ENST00000493143.1:n.*307_*315delCGGTAGGCC:MODIFIER:downstream_gene_…	0.142857	0.666667	0	0	0.5	1	1	0.8	0
PSAP - chr10:71819446 AGCC>A	.	PSAP:ENST00000495196.1:n.-178_-176delGGC:MODIFIER:upstream_gene_variant;CDH23:ENST00000398788.4:c.*4169_*4171delGCC:MODIFIER:downstream_gene_variant;CDH23:ENST00000619887.4:c.*4169_*4171delGCC:MODIFIER:downstream_gene_variant;CDH23:ENST00000475158.1:n.*3551_*3553delGCC:MODIFIER:downstream_gene_variant;PSAP:ENST00000493143.1:n.*302_*304delGGC:MODIFIER:downstream_gene_variant;CDH23:ENST00000224721.…	0.142857	0.666667	0	0	0.5	1	1	0.8	0
PSAP - chr10:71819451 AGCCCGGGGCGTAC>A	.	PSAP:ENST00000394936.7:c.1350+1_1350+13delGTACGCCCCGGGC:HIGH:splice_donor_variant&splice_region_variant&intron_variant;PSAP:ENST00000610929.3:c.498+1_498+13delGTACGCCCCGGGC:HIGH:splice_donor_variant&splice_region_variant&intron_variant;PSAP:ENST00000394934.4:c.1359+1_1359+13delGTACGCCCCGGGC:HIGH:splice_donor_variant&splice_region_variant&intron_variant;PSAP:ENST00000495196.1:n.-193_-181delGTACGCC…	0.142857	0.666667	0	0	0.5	1	1	0.8	0
DNAJB12 - chr10:72340864 GTTACCTGGGGGTCAGAGGGGCTGAGTCAGGAGCCAGGTCTGTTGGGAAAGGGAGAGGCTGGCATGCCATTCCCACCATCACCCCAGGGATACCTGGCTGTGGGGAGGGTGGGGAAC>G	.	DNAJB12:ENST00000394903.6:c.745+5_749del:HIGH:frameshift_variant&splice_acceptor_variant&splice_region_variant&intron_variant;DNAJB12:ENST00000444643.6:c.643+5_647del:HIGH:frameshift_variant&splice_acceptor_variant&splice_region_variant&intron_variant;DNAJB12:ENST00000338820.7:c.745+5_749del:HIGH:frameshift_variant&splice_acceptor_variant&splice_region_variant&intron_variant;DNAJB12:ENST000004619…	0.285714	0.666667	0	0	1	0.5	1	0.8	0
MICU1 - chr10:72368095 G>A	rs4262652	MICU1:ENST00000361114.9:c.*100C>T:MODIFIER:3_prime_UTR_variant;MICU1:ENST00000476605.7:c.*439C>T:MODIFIER:3_prime_UTR_variant;MICU1:ENST00000418483.6:c.*100C>T:MODIFIER:3_prime_UTR_variant;MICU1:ENST00000635239.1:c.*100C>T:MODIFIER:3_prime_UTR_variant;MICU1:ENST00000398761.8:c.*100C>T:MODIFIER:3_prime_UTR_variant;MICU1:ENST00000398763.8:c.*100C>T:MODIFIER:downstream_gene_variant	0.0714286	0.333333	0	0	0.5	1	0.5	0.8	0
ANXA7 - chr10:73379954 TCTGCAAACAAAATTAAAGGGTTAAATATTTTTGTATCTTACAGCAGAAGCCAAATCTTCAAAAGAAAAGCTCATAC>T	.	ANXA7:ENST00000372919.8:c.1155+1_1156-1delGTATGAGCTTTTCTTTTGAAGATTTGGCTTCTGCTGTAAGATACAAAAATATTTAACCCTTTAATTTTGTTTGCAG:HIGH:splice_acceptor_variant&splice_donor_variant&splice_region_variant&intron_variant;ANXA7:ENST00000372921.9:c.1089+1_1090-1delGTATGAGCTTTTCTTTTGAAGATTTGGCTTCTGCTGTAAGATACAAAAATATTTAACCCTTTAATTTTGTTTGCAG:HIGH:splice_acceptor_variant&splice_donor_variant&splice_region_variant&in…	0.0714286	0.333333	0	0	0.5	0.5	1	0.8	0
PPP3CB - chr10:73470964 GCTGTGGGGGAAAAAGAGTAAATTAAGTAAAATAATGGCTTTTCTGTATGAAGCATATGCTATGTTAACAACTAAAATGTGATTAATCTTGGATATTTTTCCTTAC>G	.	PPP3CB:ENST00000394829.6:c.809+1_810-1del:HIGH:splice_acceptor_variant&splice_donor_variant&splice_region_variant&intron_variant;PPP3CB:ENST00000360663.9:c.809+1_810-1del:HIGH:splice_acceptor_variant&splice_donor_variant&splice_region_variant&intron_variant;PPP3CB:ENST00000394828.6:c.809+1_810-1del:HIGH:splice_acceptor_variant&splice_donor_variant&splice_region_variant&intron_variant;PPP3CB:ENST0…	0.142857	0.333333	0	0	0	0.5	1	0.8	0
NUTM2A-AS1 - chr10:87244539 T>C	.	NUTM2A-AS1:ENST00000456104.5:n.197+1576A>G:MODIFIER:intron_variant;NUTM2A-AS1:ENST00000433530.5:n.218+1576A>G:MODIFIER:intron_variant;NUTM2A-AS1:ENST00000447424.5:n.388+1576A>G:MODIFIER:intron_variant;NUTM2A-AS1:ENST00000433920.5:n.670+1576A>G:MODIFIER:intron_variant;NUTM2A-AS1:ENST00000451940.6:n.600+1576A>G:MODIFIER:intron_variant;NUTM2A-AS1:ENST00000446751.5:n.1987A>G:MODIFIER:non_coding_trans…	0.0714286	0.166667	0	0	0	0	1	0.8	0
SRP9P1 - chr10:91806147 T>C	.	SRP9P1:ENST00000445874.1:n.*1032A>G:MODIFIER:downstream_gene_variant;TNKS2:ENST00000371627.4:c.200-6836T>C:MODIFIER:intron_variant	0.0714286	0.666667	0	0	0.5	1	1	0.8	0
WBP1L - chr10:102814805 T>G	rs284854	WBP1L:ENST00000369889.5:c.*1474T>G:MODIFIER:3_prime_UTR_variant;WBP1L:ENST00000448841.5:c.*1474T>G:MODIFIER:3_prime_UTR_variant	0.142857	0.166667	0	0	0.5	0.5	1	0.8	0
PCGF6 - chr10:103348812 ACTGTTGAAAAAGAATGTTGAAGTCAGGATGCTTTCAAGACATTTCAAAAACTGAAAAATTATTCAGAAATGTGATCGGTATGCTTAC>A	.	PCGF6:ENST00000369847.3:c.460+1_461-1delGTAAGCATACCGATCACATTTCTGAATAATTTTTCAGTTTTTGAAATGTCTTGAAAGCATCCTGACTTCAACATTCTTTTTCAACAG:HIGH:splice_acceptor_variant&splice_donor_variant&splice_region_variant&intron_variant;PCGF6:ENST00000337211.8:c.460+1_461-1delGTAAGCATACCGATCACATTTCTGAATAATTTTTCAGTTTTTGAAATGTCTTGAAAGCATCCTGACTTCAACATTCTTTTTCAACAG:HIGH:splice_acceptor_variant&splice_donor_variant&splice…	0.0714286	0.333333	0	0	0	0.5	1	0.8	0
USMG5 - chr10:103389167 C>CATT	.	USMG5:ENST00000309579.7:c.*4-2_*4-1insAAT:HIGH:splice_acceptor_variant&intron_variant;USMG5:ENST00000337003.4:c.*4-2_*4-1insAAT:HIGH:splice_acceptor_variant&intron_variant;USMG5:ENST00000369811.5:c.*4-2_*4-1insAAT:HIGH:splice_acceptor_variant&intron_variant;USMG5:ENST00000369815.5:c.*4-2_*4-1insAAT:HIGH:splice_acceptor_variant&intron_variant;USMG5:ENST00000369825.5:c.*4-2_*4-1insAAT:HIGH:splice_a…	0.0714286	0.5	0	0	0.5	1	1	0.8	0
XPNPEP1 - chr10:109877866 GCCTGTAACAGAAAGACAGAAAGCAGAGTGGCTTAAAGGTTTTTACTGTGCTAAGATTCAGGGCCCTTCCAGCCTCATTCAACTAGCAAGAAAATCAGCACGAGGCTCCTGGGTCCCCCCAAATGGATCCTTA>G	.	XPNPEP1:ENST00000502935.5:c.1241+2_1242del:HIGH:frameshift_variant&splice_acceptor_variant&splice_donor_variant&splice_region_variant&intron_variant;XPNPEP1:ENST00000322238.12:c.1241+2_1242del:HIGH:frameshift_variant&splice_acceptor_variant&splice_donor_variant&splice_region_variant&intron_variant;XPNPEP1:ENST00000369683.5:c.899+2_900del:HIGH:frameshift_variant&splice_acceptor_variant&splice_dono…	0.142857	0.166667	0	0	0.5	0.5	0	0.8	0
ADD3 - chr10:110133591 C>CA	rs760140619	ADD3:ENST00000356080.8:c.2102dupA:HIGH:frameshift_variant;ADD3:ENST00000360162.7:c.2006dupA:HIGH:frameshift_variant;ADD3:ENST00000277900.12:c.2006dupA:HIGH:frameshift_variant;ADD3:ENST00000472568.5:n.*3202_*3203insA:MODIFIER:downstream_gene_variant;ADD3:ENST00000488799.5:n.*243_*244insA:MODIFIER:downstream_gene_variant;ADD3:ENST00000479805.1:n.*864_*865insA:MODIFIER:downstream_gene_variant	0.0714286	0.166667	0	0	0.5	0.5	1	0.8	0
SMC3 - chr10:110602112 A>G	rs2419565	SMC3:ENST00000361804.4:c.3039A>G:LOW:synonymous_variant	0.0714286	0.5	0	0	0	1	1	0.8	0
ABLIM1 - chr10:114431984 TA>T	rs5788065;rs796679000	ABLIM1:ENST00000392952.7:c.*4275delT:MODIFIER:3_prime_UTR_variant;ABLIM1:ENST00000392955.7:c.*4275delT:MODIFIER:3_prime_UTR_variant;ABLIM1:ENST00000369252.8:c.*4275delT:MODIFIER:3_prime_UTR_variant;ABLIM1:ENST00000533213.6:c.*4275delT:MODIFIER:3_prime_UTR_variant;RP11-317F20.3:ENST00000623755.1:n.-4587delT:MODIFIER:upstream_gene_variant;ABLIM1:ENST00000277895.9:c.*4275delT:MODIFIER:downstream_gen…	0.0714286	0.666667	0	0	0.5	0.5	1	0.8	0
SLC18A2 - chr10:117240025 C>G	rs2532803	SLC18A2:ENST00000298472.9:c.-1669C>G:MODIFIER:upstream_gene_variant;SLC18A2:ENST00000497497.1:n.-1068C>G:MODIFIER:upstream_gene_variant;RP11-501J20.5:ENST00000425264.1:n.319G>C:MODIFIER:non_coding_transcript_exon_variant	0.142857	0.333333	0	0	0.5	0.5	0.5	0.8	0
SLC18A2 - chr10:117278585 T>A	rs363235	SLC18A2:ENST00000298472.9:c.*1319T>A:MODIFIER:3_prime_UTR_variant;PDZD8:ENST00000334464.6:c.*4683A>T:MODIFIER:3_prime_UTR_variant;SLC18A2:ENST00000497497.1:n.3280T>A:MODIFIER:non_coding_transcript_exon_variant	0.0714286	0.166667	0	0	0	0	1	0.8	0
ATE1 - chr10:121741655 C>G	rs1696834	ATE1:ENST00000224652.10:c.*2025G>C:MODIFIER:3_prime_UTR_variant;ATE1:ENST00000369043.7:c.*2025G>C:MODIFIER:3_prime_UTR_variant;ATE1:ENST00000369040.7:c.*2025G>C:MODIFIER:3_prime_UTR_variant;ATE1:ENST00000543447.5:c.*2025G>C:MODIFIER:3_prime_UTR_variant;ATE1:ENST00000540606.5:c.*2025G>C:MODIFIER:3_prime_UTR_variant;ATE1:ENST00000423243.5:c.*2025G>C:MODIFIER:downstream_gene_variant;RP11-78A18.2:ENS…	0.142857	0.333333	0	0	0.5	0	1	0.8	0
ATE1 - chr10:121743417 G>A	rs1219497	ATE1:ENST00000224652.10:c.*263C>T:MODIFIER:3_prime_UTR_variant;ATE1:ENST00000369043.7:c.*263C>T:MODIFIER:3_prime_UTR_variant;ATE1:ENST00000423243.5:c.*263C>T:MODIFIER:3_prime_UTR_variant;ATE1:ENST00000369040.7:c.*263C>T:MODIFIER:3_prime_UTR_variant;ATE1:ENST00000543447.5:c.*263C>T:MODIFIER:3_prime_UTR_variant;ATE1:ENST00000540606.5:c.*263C>T:MODIFIER:3_prime_UTR_variant;RP11-78A18.2:ENST000004479…	0.0714286	0.166667	0	0	0	0	1	0.8	0
ATE1 - chr10:121836739 T>C	rs4237536	ATE1:ENST00000224652.10:c.1236A>G:LOW:synonymous_variant;ATE1:ENST00000369043.7:c.1236A>G:LOW:synonymous_variant;ATE1:ENST00000423243.5:c.1224A>G:LOW:synonymous_variant;ATE1:ENST00000369040.7:c.948A>G:LOW:synonymous_variant;ATE1:ENST00000543447.5:c.891A>G:LOW:synonymous_variant;ATE1:ENST00000540606.5:c.1215A>G:LOW:synonymous_variant;ATE1:ENST00000481784.1:n.*4380A>G:MODIFIER:downstream_gene_varia…	0.142857	0.166667	0	0	0.5	0.5	1	0.8	0
PPP2R2D - chr10:131901151 GGCAGGTGAGGGGTCTGCGCGGGCCGGCGGGGACCACGGGGGCGGGCGGGGGCCGCGGCCGGCCTGACCGCCCCGTTGTGTTT>G	.	PPP2R2D:ENST00000455566.5:c.7+2_8delTGAGGGGTCTGCGCGGGCCGGCGGGGACCACGGGGGCGGGCGGGGGCCGCGGCCGGCCTGACCGCCCCGTTGTGTTTGCAGG:HIGH:frameshift_variant&splice_acceptor_variant&splice_donor_variant&splice_region_variant&intron_variant;PPP2R2D:ENST00000616467.4:c.7+2_8delTGAGGGGTCTGCGCGGGCCGGCGGGGACCACGGGGGCGGGCGGGGGCCGCGGCCGGCCTGACCGCCCCGTTGTGTTTGCAGG:HIGH:frameshift_variant&splice_acceptor_variant&splice_…	0.142857	0.666667	0	0	1	1	1	0.8	0
PPP2R2D - chr10:131944146 G>A	.	PPP2R2D:ENST00000455566.5:c.655+1G>A:HIGH:splice_donor_variant&intron_variant;PPP2R2D:ENST00000616467.4:c.*407+1G>A:HIGH:splice_donor_variant&intron_variant;PPP2R2D:ENST00000470416.5:c.*1458+1G>A:HIGH:splice_donor_variant&intron_variant;PPP2R2D:ENST00000490777.3:n.476+1G>A:HIGH:splice_donor_variant&intron_variant;PPP2R2D:ENST00000482010.6:c.*42+1G>A:HIGH:splice_donor_variant&intron_variant;PPP2R2…	0	0.166667	0	0	0	0	1	0.8	0
PPP2R2D - chr10:131944147 T>C	.	PPP2R2D:ENST00000455566.5:c.655+2T>C:HIGH:splice_donor_variant&intron_variant;PPP2R2D:ENST00000616467.4:c.*407+2T>C:HIGH:splice_donor_variant&intron_variant;PPP2R2D:ENST00000470416.5:c.*1458+2T>C:HIGH:splice_donor_variant&intron_variant;PPP2R2D:ENST00000490777.3:n.476+2T>C:HIGH:splice_donor_variant&intron_variant;PPP2R2D:ENST00000482010.6:c.*42+2T>C:HIGH:splice_donor_variant&intron_variant;PPP2R2…	0	0.166667	0	0	0	0	1	0.8	0
PPP2R2D - chr10:131944151 C>G	.	PPP2R2D:ENST00000455566.5:c.655+6C>G:LOW:splice_region_variant&intron_variant;PPP2R2D:ENST00000616467.4:c.*407+6C>G:LOW:splice_region_variant&intron_variant;PPP2R2D:ENST00000470416.5:c.*1458+6C>G:LOW:splice_region_variant&intron_variant;PPP2R2D:ENST00000490777.3:n.476+6C>G:LOW:splice_region_variant&intron_variant;PPP2R2D:ENST00000482010.6:c.*42+6C>G:LOW:splice_region_variant&intron_variant;PPP2R2…	0	0.166667	0	0	0	0	1	0.8	0
PPP2R2D - chr10:131944152 TTCCTCAGAG>T	.	PPP2R2D:ENST00000455566.5:c.655+8_655+16delTCCTCAGAG:LOW:splice_region_variant&intron_variant;PPP2R2D:ENST00000616467.4:c.*407+8_*407+16delTCCTCAGAG:LOW:splice_region_variant&intron_variant;PPP2R2D:ENST00000470416.5:c.*1458+8_*1458+16delTCCTCAGAG:LOW:splice_region_variant&intron_variant;PPP2R2D:ENST00000490777.3:n.476+8_476+16delTCCTCAGAG:LOW:splice_region_variant&intron_variant;PPP2R2D:ENST00000…	0	0.166667	0	0	0	0	1	0.8	0
PPP2R2D - chr10:131944166 ACTGGCGTCT>A	.	PPP2R2D:ENST00000517472.1:n.*161_*169delCTGGCGTCT:MODIFIER:downstream_gene_variant;PPP2R2D:ENST00000455566.5:c.655+22_655+30delCTGGCGTCT:MODIFIER:intron_variant;PPP2R2D:ENST00000616467.4:c.*407+22_*407+30delCTGGCGTCT:MODIFIER:intron_variant;PPP2R2D:ENST00000470416.5:c.*1458+22_*1458+30delCTGGCGTCT:MODIFIER:intron_variant;PPP2R2D:ENST00000490777.3:n.476+22_476+30delCTGGCGTCT:MODIFIER:intron_varian…	0	0.166667	0	0	0	0	1	0.8	0
PPP2R2D - chr10:131944177 C>CAAG	.	PPP2R2D:ENST00000517472.1:n.*171_*172insAAG:MODIFIER:downstream_gene_variant;PPP2R2D:ENST00000455566.5:c.655+32_655+33insAAG:MODIFIER:intron_variant;PPP2R2D:ENST00000616467.4:c.*407+32_*407+33insAAG:MODIFIER:intron_variant;PPP2R2D:ENST00000470416.5:c.*1458+32_*1458+33insAAG:MODIFIER:intron_variant;PPP2R2D:ENST00000490777.3:n.476+32_476+33insAAG:MODIFIER:intron_variant;PPP2R2D:ENST00000482010.6:c.…	0	0.166667	0	0	0	0	1	0.8	0
PPP2R2D - chr10:131944179 CGAGGG>C	.	PPP2R2D:ENST00000517472.1:n.*174_*178delGAGGG:MODIFIER:downstream_gene_variant;PPP2R2D:ENST00000455566.5:c.655+35_655+39delGAGGG:MODIFIER:intron_variant;PPP2R2D:ENST00000616467.4:c.*407+35_*407+39delGAGGG:MODIFIER:intron_variant;PPP2R2D:ENST00000470416.5:c.*1458+35_*1458+39delGAGGG:MODIFIER:intron_variant;PPP2R2D:ENST00000490777.3:n.476+35_476+39delGAGGG:MODIFIER:intron_variant;PPP2R2D:ENST000004…	0	0.166667	0	0	0	0	1	0.8	0
BET1L - chr11:177845 C>T	rs76703518	BET1L:ENST00000410108.5:c.364+2364G>A:MODIFIER:intron_variant	0	0.166667	0	0	0.5	0	0.5	0.8	0
RIC8A - chr11:212506 GCCCAGGTATAAGGCTGAGGAGCTGGTGCTCCTGGGGGATGTGGTTTCGGCCCTGATCACAGACCCTTGGCTGCTCTAAGCCCAAGCTTAGGGATGGCCACCTC>G	.	RIC8A:ENST00000325207.9:c.1065+3_1085del:HIGH:frameshift_variant&splice_acceptor_variant&splice_region_variant&intron_variant;RIC8A:ENST00000526104.5:c.1065+3_1067del:HIGH:frameshift_variant&splice_acceptor_variant&splice_region_variant&intron_variant;RIC8A:ENST00000527696.5:c.1047+3_1049del:HIGH:frameshift_variant&splice_acceptor_variant&splice_region_variant&intron_variant;RIC8A:ENST00000527728…	0.0714286	0.666667	0	0	0	1	0.5	0.8	0
CD151 - chr11:837582 G>A	rs1130663	CD151:ENST00000322008.8:c.579G>A:LOW:synonymous_variant;CD151:ENST00000397420.7:c.579G>A:LOW:synonymous_variant;CD151:ENST00000397421.5:c.579G>A:LOW:synonymous_variant;CD151:ENST00000529810.5:c.504G>A:LOW:synonymous_variant;CD151:ENST00000530726.5:c.579G>A:LOW:synonymous_variant;CD151:ENST00000528011.1:c.579G>A:LOW:synonymous_variant;POLR2L:ENST00000534030.1:c.*134C>T:MODIFIER:3_prime_UTR_variant…	0.214286	0.833333	0	0	1	1	1	0.8	0
CD151 - chr11:838760 T>A	rs1130719	CD151:ENST00000322008.8:c.*568T>A:MODIFIER:3_prime_UTR_variant;CD151:ENST00000397420.7:c.*568T>A:MODIFIER:3_prime_UTR_variant;CD151:ENST00000397421.5:c.*568T>A:MODIFIER:3_prime_UTR_variant;CD151:ENST00000530726.5:c.*491T>A:MODIFIER:3_prime_UTR_variant;CD151:ENST00000528011.1:c.*568T>A:MODIFIER:3_prime_UTR_variant;TSPAN4:ENST00000397397.6:c.-11545T>A:MODIFIER:upstream_gene_variant;TSPAN4:ENST00000…	0.428571	0.833333	0	0	1	1	1	0.8	0
TPP1 - chr11:6615328 TCCTGAAAGGCATTTTTGAGTGAGTATTGGCATGTGGCCTGCCCAGCAGTCAGCTGAACTGAGGATCCCCCATCCTCACTCTTACCCTGCATCCATCCACACAAACACACGTA>T	.	TPP1:ENST00000299427.10:c.1266+2_1267del:HIGH:frameshift_variant&splice_acceptor_variant&splice_donor_variant&splice_region_variant&intron_variant;TPP1:ENST00000533371.5:c.537+2_538del:HIGH:frameshift_variant&splice_acceptor_variant&splice_donor_variant&splice_region_variant&intron_variant;TPP1:ENST00000532191.1:n.319+2_320del:HIGH:splice_acceptor_variant&splice_donor_variant&splice_region_varian…	0.285714	0.833333	0	0	1	1	1	0.8	0
MTRNR2L8 - chr11:10508242 T>A,C	rs1443807828	MTRNR2L8:ENST00000536684.2:c.-16A>T:MODIFIER:5_prime_UTR_variant;MTRNR2L8:ENST00000536684.2:c.-16A>G:MODIFIER:5_prime_UTR_variant;AMPD3:ENST00000396554.7:c.*2358T>A:MODIFIER:downstream_gene_variant;AMPD3:ENST00000396554.7:c.*2358T>C:MODIFIER:downstream_gene_variant;RNF141:ENST00000265981.6:c.*6674A>T:MODIFIER:downstream_gene_variant;RNF141:ENST00000265981.6:c.*6674A>G:MODIFIER:downstream_gene_var…	0.0714286	0.333333	0	0	0	0	1	0.8	0
MTRNR2L8 - chr11:10509567 C>T	rs78903849	MTRNR2L8:ENST00000536684.2:c.-1341G>A:MODIFIER:upstream_gene_variant;MTRNR2L8:ENST00000638094.1:n.-1241G>A:MODIFIER:upstream_gene_variant;AMPD3:ENST00000396554.7:c.*3683C>T:MODIFIER:downstream_gene_variant;RNF141:ENST00000265981.6:c.*5349G>A:MODIFIER:downstream_gene_variant;AMPD3:ENST00000534047.5:c.*24639C>T:MODIFIER:downstream_gene_variant;AMPD3:ENST00000396553.6:c.*3683C>T:MODIFIER:downstream_…	0.214286	0.666667	0	0	1	0	1	1	0
CTR9 - chr11:10764195 TATACAGGTATTTTAGTAATGTTTTTTAATCTCTCATATGATGTGTTTTTTGTAAGCCTGGTGTAGTGTCTCTCTTCCACTTACACCTTTTTCTGTCAATCATGAAA>T	.	CTR9:ENST00000361367.6:c.1284+2_1285del:HIGH:frameshift_variant&splice_acceptor_variant&splice_donor_variant&splice_region_variant&intron_variant;CTR9:ENST00000529355.1:n.-2855_-2750del:MODIFIER:upstream_gene_variant;CTR9:ENST00000526874.5:n.-2138_-2033del:MODIFIER:upstream_gene_variant;CTR9:ENST00000524523.1:c.*462_*567del:MODIFIER:downstream_gene_variant	0.142857	0.666667	0	0	0	1	1	0.8	0
CTR9 - chr11:10767989 AAGGTAATCTCTTTTTGTCCTTTTAAACAAAACTGATACTCTACATTCTCGTTTGAATCTTTTTTAAGAGCACTTGTTTCTAT>A	.	CTR9:ENST00000361367.6:c.1872+2_1873delTAATCTCTTTTTGTCCTTTTAAACAAAACTGATACTCTACATTCTCGTTTGAATCTTTTTTAAGAGCACTTGTTTCTATAGG:HIGH:frameshift_variant&splice_acceptor_variant&splice_donor_variant&splice_region_variant&intron_variant;CTR9:ENST00000529355.1:n.941+2_942delTAATCTCTTTTTGTCCTTTTAAACAAAACTGATACTCTACATTCTCGTTTGAATCTTTTTTAAGAGCACTTGTTTCTATAGG:HIGH:splice_acceptor_variant&splice_donor_variant&s…	0.142857	0.666667	0	0	0	0.5	0.5	0.8	0
PSMA1 - chr11:14513698 TCCTACAAATAGAAATAAATACACCACATAATTATTTACTTTGGTTGAACTAAAAATTATAAAAATTTCTAGTTAATTAAAAAAAATCATTAACATATAACAATATTCAATGAACTTA>T	.	PSMA1:ENST00000418988.2:c.432+2_433del:HIGH:frameshift_variant&splice_acceptor_variant&splice_donor_variant&splice_region_variant&intron_variant;PSMA1:ENST00000396394.6:c.414+2_415del:HIGH:frameshift_variant&splice_acceptor_variant&splice_donor_variant&splice_region_variant&intron_variant;RP11-140L24.4:ENST00000555531.1:c.357-116_357del:HIGH:frameshift_variant&splice_acceptor_variant&splice_regio…	0.0714286	0.666667	0	0	0	0.5	0.5	0.8	0
C11orf58 - chr11:16755585 T>G	rs6677	C11orf58:ENST00000228136.8:c.*481T>G:MODIFIER:3_prime_UTR_variant;C11orf58:ENST00000524508.1:n.-440T>G:MODIFIER:upstream_gene_variant;C11orf58:ENST00000531658.1:n.*238T>G:MODIFIER:downstream_gene_variant;C11orf58:ENST00000525684.1:c.*711T>G:MODIFIER:downstream_gene_variant;C11orf58:ENST00000524461.1:n.*239T>G:MODIFIER:downstream_gene_variant;C11orf58:ENST00000524439.5:c.*679T>G:MODIFIER:downstrea…	0.0714286	0.666667	0	0	0	0	0.5	0.8	0
PIK3C2A - chr11:17135028 GCCTAGATTAAAGAAAAAAAAAGTTAATAGATTCTCTGAAAAGGCGATGATTATTGCTAAAATTTAAAGATTTAAACACATA>G	.	PIK3C2A:ENST00000265970.11:c.1897+2_1898delTATGTGTTTAAATCTTTAAATTTTAGCAATAATCATCGCCTTTTCAGAGAATCTATTAACTTTTTTTTTCTTTAATCTAGG:HIGH:frameshift_variant&splice_acceptor_variant&splice_donor_variant&splice_region_variant&intron_variant;CTD-3236F5.1:ENST00000477436.1:n.*2867_*2947delTATGTGTTTAAATCTTTAAATTTTAGCAATAATCATCGCCTTTTCAGAGAATCTATTAACTTTTTTTTTCTTTAATCTAGG:MODIFIER:downstream_gene_variant;PIK3C2…	0.142857	0.833333	0	0	0	1	1	0.8	0
PDHX - chr11:34970180 T>C	rs497582	PDHX:ENST00000227868.8:c.858T>C:LOW:synonymous_variant;PDHX:ENST00000448838.7:c.813T>C:LOW:synonymous_variant;PDHX:ENST00000430469.6:c.343-14390T>C:MODIFIER:intron_variant	0.214286	0.5	0	0	0.5	0	0.5	0.8	0
RP11-45A12.1-RP11-45A12.2 - chr11:44708408 T>C	rs4755872	RP11-45A12.1-RP11-45A12.2:ENSG00000255079-ENSG00000255032:n.44708408T>C:MODIFIER:intergenic_region	0.142857	0.666667	0	0	0.5	0.5	0.5	0.8	0
TSPAN18 - chr11:44919998 A>AGGGCTGTTACACGGTGATCCTCAACACCTTCGAGACCTACGTCTACTTGGCCGGAGCCCTTGCCATCGG	.	TSPAN18:ENST00000518429.2:c.624+1_624+2insGCTGTTACACGGTGATCCTCAACACCTTCGAGACCTACGTCTACTTGGCCGGAGCCCTTGCCATCGGGG:HIGH:splice_donor_variant&intron_variant;TSPAN18:ENST00000521990.1:n.326+1_326+2insGCTGTTACACGGTGATCCTCAACACCTTCGAGACCTACGTCTACTTGGCCGGAGCCCTTGCCATCGGGG:HIGH:splice_donor_variant&intron_variant;TSPAN18:ENST00000517621.5:n.334+1_334+2insGCTGTTACACGGTGATCCTCAACACCTTCGAGACCTACGTCTACTTGGCCG…	0.0714286	0.333333	0	0	0.5	0	1	0.8	0
TSPAN18 - chr11:44929233 G>A	rs835990	TSPAN18:ENST00000520358.6:c.*55G>A:MODIFIER:3_prime_UTR_variant;TSPAN18:ENST00000340160.7:c.*55G>A:MODIFIER:3_prime_UTR_variant;TP53I11:ENST00000533940.5:c.*5651C>T:MODIFIER:downstream_gene_variant;TP53I11:ENST00000395648.7:c.*5651C>T:MODIFIER:downstream_gene_variant;TP53I11:ENST00000616990.4:c.*5651C>T:MODIFIER:downstream_gene_variant;TP53I11:ENST00000525680.5:c.*5651C>T:MODIFIER:downstream_gene…	0.142857	0.166667	0	0	0.5	0	1	0.8	0
TSPAN18 - chr11:44929426 A>C	rs704671	TSPAN18:ENST00000520358.6:c.*248A>C:MODIFIER:3_prime_UTR_variant;TSPAN18:ENST00000340160.7:c.*248A>C:MODIFIER:3_prime_UTR_variant;TP53I11:ENST00000533940.5:c.*5458T>G:MODIFIER:downstream_gene_variant;TSPAN18:ENST00000521990.1:n.*6A>C:MODIFIER:downstream_gene_variant;TP53I11:ENST00000395648.7:c.*5458T>G:MODIFIER:downstream_gene_variant;TP53I11:ENST00000616990.4:c.*5458T>G:MODIFIER:downstream_gene_…	0.142857	0.333333	0	0	1	0.5	1	0.8	0
TSPAN18 - chr11:44930734 C>T	rs10838390	TSPAN18:ENST00000520358.6:c.*1556C>T:MODIFIER:3_prime_UTR_variant;TSPAN18:ENST00000340160.7:c.*1556C>T:MODIFIER:3_prime_UTR_variant;TP53I11:ENST00000533940.5:c.*4150G>A:MODIFIER:downstream_gene_variant;TSPAN18:ENST00000521990.1:n.*1314C>T:MODIFIER:downstream_gene_variant;TP53I11:ENST00000395648.7:c.*4150G>A:MODIFIER:downstream_gene_variant;TP53I11:ENST00000616990.4:c.*4150G>A:MODIFIER:downstream_…	0.357143	0.5	0	0	0.5	1	0.5	0.8	0
CKAP5 - chr11:46752712 T>TCA	.	CKAP5:ENST00000354558.7:c.4878-3_4878-2insTG:LOW:splice_region_variant&intron_variant;CKAP5:ENST00000533413.5:n.2037-3_2037-2insTG:LOW:splice_region_variant&intron_variant;CKAP5:ENST00000529230.5:c.5058-3_5058-2insTG:LOW:splice_region_variant&intron_variant;CKAP5:ENST00000312055.9:c.4878-3_4878-2insTG:LOW:splice_region_variant&intron_variant;CKAP5:ENST00000525896.1:c.-1332_-1331insTG:MODIFIER:ups…	0	0.166667	0	0	0	0.5	0.5	0.8	0
CKAP5 - chr11:46752715 A>ATGTTGGTCTGGTCTGACTTCTCC	.	CKAP5:ENST00000354558.7:c.4878-6_4878-5insGGAGAAGTCAGACCAGACCAACA:LOW:splice_region_variant&intron_variant;CKAP5:ENST00000533413.5:n.2037-6_2037-5insGGAGAAGTCAGACCAGACCAACA:LOW:splice_region_variant&intron_variant;CKAP5:ENST00000529230.5:c.5058-6_5058-5insGGAGAAGTCAGACCAGACCAACA:LOW:splice_region_variant&intron_variant;CKAP5:ENST00000312055.9:c.4878-6_4878-5insGGAGAAGTCAGACCAGACCAACA:LOW:splice_r…	0	0.166667	0	0	0	0.5	0.5	0.8	0
CKAP5 - chr11:46752719 A>ACCTTCACCACC	.	CKAP5:ENST00000525896.1:c.-1339_-1338insGGTGGTGAAGG:MODIFIER:upstream_gene_variant;CKAP5:ENST00000527333.5:c.*734_*735insGGTGGTGAAGG:MODIFIER:downstream_gene_variant;CKAP5:ENST00000526876.2:c.*769_*770insGGTGGTGAAGG:MODIFIER:downstream_gene_variant;MIR5582:ENST00000579697.1:n.*405_*406insGGTGGTGAAGG:MODIFIER:downstream_gene_variant;CKAP5:ENST00000354558.7:c.4878-10_4878-9insGGTGGTGAAGG:MODIFIER:i…	0	0.166667	0	0	0	0.5	0.5	0.8	0
CKAP5 - chr11:46752721 A>AGAGGTTCACAGAGCGGATG	.	CKAP5:ENST00000525896.1:c.-1341_-1340insCATCCGCTCTGTGAACCTC:MODIFIER:upstream_gene_variant;CKAP5:ENST00000527333.5:c.*732_*733insCATCCGCTCTGTGAACCTC:MODIFIER:downstream_gene_variant;CKAP5:ENST00000526876.2:c.*767_*768insCATCCGCTCTGTGAACCTC:MODIFIER:downstream_gene_variant;MIR5582:ENST00000579697.1:n.*403_*404insCATCCGCTCTGTGAACCTC:MODIFIER:downstream_gene_variant;CKAP5:ENST00000354558.7:c.4878-12…	0	0.166667	0	0	0	0.5	0.5	0.8	0
CKAP5 - chr11:46752724 C>CTGTTGTCCTTCCT	.	CKAP5:ENST00000525896.1:c.-1344_-1343insAGGAAGGACAACA:MODIFIER:upstream_gene_variant;CKAP5:ENST00000527333.5:c.*729_*730insAGGAAGGACAACA:MODIFIER:downstream_gene_variant;CKAP5:ENST00000526876.2:c.*764_*765insAGGAAGGACAACA:MODIFIER:downstream_gene_variant;MIR5582:ENST00000579697.1:n.*400_*401insAGGAAGGACAACA:MODIFIER:downstream_gene_variant;CKAP5:ENST00000354558.7:c.4878-15_4878-14insAGGAAGGACAACA…	0	0.166667	0	0	0	0.5	0	0.8	0
CKAP5 - chr11:46752728 C>G	.	CKAP5:ENST00000525896.1:c.-1347G>C:MODIFIER:upstream_gene_variant;CKAP5:ENST00000527333.5:c.*726G>C:MODIFIER:downstream_gene_variant;CKAP5:ENST00000526876.2:c.*761G>C:MODIFIER:downstream_gene_variant;MIR5582:ENST00000579697.1:n.*397G>C:MODIFIER:downstream_gene_variant;CKAP5:ENST00000354558.7:c.4878-18G>C:MODIFIER:intron_variant;CKAP5:ENST00000533413.5:n.2037-18G>C:MODIFIER:intron_variant;CKAP5:EN…	0	0.166667	0	0	0	0.5	0	0.8	0
CKAP5 - chr11:46752729 A>ATCTT	.	CKAP5:ENST00000525896.1:c.-1349_-1348insAAGA:MODIFIER:upstream_gene_variant;CKAP5:ENST00000527333.5:c.*724_*725insAAGA:MODIFIER:downstream_gene_variant;CKAP5:ENST00000526876.2:c.*759_*760insAAGA:MODIFIER:downstream_gene_variant;MIR5582:ENST00000579697.1:n.*395_*396insAAGA:MODIFIER:downstream_gene_variant;CKAP5:ENST00000354558.7:c.4878-20_4878-19insAAGA:MODIFIER:intron_variant;CKAP5:ENST0000053341…	0	0.166667	0	0	0	0.5	0	0.8	0
CKAP5 - chr11:46752732 A>ATCCGAGAATC	.	CKAP5:ENST00000525896.1:c.-1352_-1351insGATTCTCGGA:MODIFIER:upstream_gene_variant;CKAP5:ENST00000527333.5:c.*721_*722insGATTCTCGGA:MODIFIER:downstream_gene_variant;CKAP5:ENST00000526876.2:c.*756_*757insGATTCTCGGA:MODIFIER:downstream_gene_variant;MIR5582:ENST00000579697.1:n.*392_*393insGATTCTCGGA:MODIFIER:downstream_gene_variant;CKAP5:ENST00000354558.7:c.4878-23_4878-22insGATTCTCGGA:MODIFIER:intro…	0	0.166667	0	0	0	0.5	0	0.8	0
CKAP5 - chr11:46797969 TCTTTAGAAAGAAAATGTGGTTAATGAGCTTTTTTCAATTGTAAAGAACAATCAAAATATTATATTTACAAACTTTACTTCAGATAAAACTACAAACTCATGCTGTCAACTTAC>T	.	CKAP5:ENST00000354558.7:c.1173+1_1174-1del:HIGH:splice_acceptor_variant&splice_donor_variant&splice_region_variant&intron_variant;CKAP5:ENST00000532321.1:n.460+1_461-1del:HIGH:splice_acceptor_variant&splice_donor_variant&splice_region_variant&intron_variant;CKAP5:ENST00000529230.5:c.1173+1_1174-1del:HIGH:splice_acceptor_variant&splice_donor_variant&splice_region_variant&intron_variant;CKAP5:ENST0…	0.0714286	0.333333	0	0	1	1	1	0.8	0
MADD - chr11:47284281 AGTAAGTGTGCTTGGGGAGATTGGCCAGCCCTGGGCAGGGGTTGGGGGCCCAAGGATGGAGTGGTCTGTACCTGCCTCCCTTGGATTTTGGCAG>A	.	MADD:ENST00000311027.9:c.1966+1_1967-1delGTAAGTGTGCTTGGGGAGATTGGCCAGCCCTGGGCAGGGGTTGGGGGCCCAAGGATGGAGTGGTCTGTACCTGCCTCCCTTGGATTTTGGCAG:HIGH:splice_acceptor_variant&splice_donor_variant&splice_region_variant&intron_variant;MADD:ENST00000342922.8:c.1966+1_1967-1delGTAAGTGTGCTTGGGGAGATTGGCCAGCCCTGGGCAGGGGTTGGGGGCCCAAGGATGGAGTGGTCTGTACCTGCCTCCCTTGGATTTTGGCAG:HIGH:splice_acceptor_variant&splice_donor_…	0.428571	0.5	0	0	0.5	0	1	0.8	0
FNBP4 - chr11:47751036 ACTAAAAAAATATATACTTAGCAAGAGAAATATAAGACAAATACTATCAGCAAAAGATAAGGCTTCAATTTCCTTCTAGGCAATTTCACTTTTAAATTTATTCTTAC>A	.	FNBP4:ENST00000263773.9:c.785+1_786-1del:HIGH:splice_acceptor_variant&splice_donor_variant&splice_region_variant&intron_variant;FNBP4:ENST00000534003.5:n.783+1_784-1del:HIGH:splice_acceptor_variant&splice_donor_variant&splice_region_variant&intron_variant;FNBP4:ENST00000544590.1:n.-4943_-4838del:MODIFIER:upstream_gene_variant;FNBP4:ENST00000533707.1:n.*1578_*1683del:MODIFIER:downstream_gene_varia…	0.142857	0.5	0	0	0	1	1	0.8	0
PTPRJ - chr11:48144715 G>C	rs4752904	PTPRJ:ENST00000418331.6:c.2616G>C:MODERATE:missense_variant;PTPRJ:ENST00000615445.4:c.2616G>C:MODERATE:missense_variant;PTPRJ:ENST00000613246.4:c.2616G>C:MODERATE:missense_variant;PTPRJ:ENST00000527026.1:n.-363G>C:MODIFIER:upstream_gene_variant	0.357143	0.333333	0	0	0.5	0	0.5	0.8	0
PTPRJ - chr11:48155874 TGTAAGTTGGGGGACGGTCTCACAGCACTGGACTGTTTCGATGAAATCTTCAGTGTGCTTTGCTTCTTTCTGTTTCTTTGAGGTTGACTATGTGCTGTTTCCCATTTTTAG>T	.	PTPRJ:ENST00000418331.6:c.3303+2_3304del:HIGH:frameshift_variant&splice_acceptor_variant&splice_donor_variant&splice_region_variant&intron_variant;PTPRJ:ENST00000615445.4:c.3318+2_3319del:HIGH:frameshift_variant&splice_acceptor_variant&splice_donor_variant&splice_region_variant&intron_variant;PTPRJ:ENST00000613246.4:c.3306+2_3307del:HIGH:frameshift_variant&splice_acceptor_variant&splice_donor_var…	0.285714	0.5	0	0	1	1	1	0.8	0
PTPRJ - chr11:48170123 A>G	rs4752912	PTPRJ:ENST00000613246.4:c.*2761A>G:MODIFIER:3_prime_UTR_variant;PTPRJ:ENST00000418331.6:c.*2761A>G:MODIFIER:downstream_gene_variant;PTPRJ:ENST00000615445.4:c.*2761A>G:MODIFIER:downstream_gene_variant	0.285714	0.333333	0	0	1	1	1	0.8	0
- chr11:58786470 G>GT	rs1473496679		0	0.166667	0	0	0	0	0.5	0.8	0
ATL3&RP11-697H9.2 - chr11:63658904 TCTACAGAAGTAAGAAATTTCTATTAAATCTTAAATTAAAAATTTTATGCATCAAGGATAATCTATGAGCTTATTTCGCTTTTTTGGACATTAAAGTCTCACTTTTTACTTGAAATAAAATAATTCTATCTTAC>T	.	ATL3&RP11-697H9.2:ENSG00000256789:n.63658905_63659037del:HIGH:bidirectional_gene_fusion	0.285714	0.666667	0	0	0.5	0.5	1	0.8	0
FERMT3 - chr11:64220326 TGTGAGTGAGGGCTGGGCAGGGGCCAGGGCCGGGCAGGAGCTGGGGCAGGGGCAGGGGCTGAGGAGCATCAAGCTTGGTTAGCACTGTCCCCCTCACCCCTCTCGCCCAG>T	.	FERMT3:ENST00000279227.9:c.1323+2_1324del:HIGH:frameshift_variant&splice_acceptor_variant&splice_donor_variant&splice_region_variant&intron_variant;FERMT3:ENST00000345728.9:c.1311+2_1312del:HIGH:frameshift_variant&splice_acceptor_variant&splice_donor_variant&splice_region_variant&intron_variant;FERMT3:ENST00000540554.1:n.-508_-400del:MODIFIER:upstream_gene_variant;FERMT3:ENST00000545896.1:c.-110_…	0.214286	0.166667	0	0	1	0	1	0.8	0
DNAJC4 - chr11:64233976 GCCAGGTCTGTCCCTGCTCTATTCTGCTCCCTGCTCCCTGTCCAGGAACCACACTTCGGGATCCCTATCCCAACCACCCAGGTGCCCTCTCCT>G	.	DNAJC4:ENST00000321460.5:c.619_710delTCTGTCCCTGCTCTATTCTGCTCCCTGCTCCCTGTCCAGGAACCACACTTCGGGATCCCTATCCCAACCACCCAGGTGCCCTCTCCTCCAGG:HIGH:frameshift_variant;DNAJC4:ENST00000321685.7:c.614+2_615delTCTGTCCCTGCTCTATTCTGCTCCCTGCTCCCTGTCCAGGAACCACACTTCGGGATCCCTATCCCAACCACCCAGGTGCCCTCTCCTCCAGG:HIGH:frameshift_variant&splice_acceptor_variant&splice_donor_variant&splice_region_variant&intron_variant;DNAJC4:…	0.0714286	0.333333	0	0	0.5	0.5	1	0.8	0
MAP4K2 - chr11:64789624 TCTGGAGGAGAGAGGAGTAGGGGGCAGGGCGGGAGACACTTGGTACATCAGCCCCTTCTCTGGCCTCAGGGGCATCTGAAGGGGAGGCTAGGGTACCACCGCCTAC>T	.	MAP4K2:ENST00000294066.6:c.2375+1_2376-1del:HIGH:splice_acceptor_variant&splice_donor_variant&splice_region_variant&intron_variant;MAP4K2:ENST00000377350.7:c.2351+1_2352-1del:HIGH:splice_acceptor_variant&splice_donor_variant&splice_region_variant&intron_variant;MAP4K2:ENST00000435926.5:c.*2175+1_*2176-1del:HIGH:splice_acceptor_variant&splice_donor_variant&splice_region_variant&intron_variant;MAP4…	0.285714	0.166667	0	0	1	0	1	0.8	0
MAP4K2 - chr11:64796389 CCCTGCAGAAACAGGAAGAGGCCAGGCCTGGGGTGTTGGTGGGCAGGATGCTGAGGCGCTGGAGCCCCTGCGGACCCTGCCTCCCTGCCCATCCCACCTTGTA>C	.	MAP4K2:ENST00000294066.6:c.1633+2_1634del:HIGH:frameshift_variant&splice_acceptor_variant&splice_donor_variant&splice_region_variant&intron_variant;MAP4K2:ENST00000377350.7:c.1609+2_1610del:HIGH:frameshift_variant&splice_acceptor_variant&splice_donor_variant&splice_region_variant&intron_variant;MAP4K2:ENST00000424945.5:c.4+2_5del:HIGH:frameshift_variant&splice_acceptor_variant&splice_donor_varian…	0.214286	0.166667	0	0	1	0	1	0.8	0
MAP4K2 - chr11:64797023 TCTGGGAGGGAGGAAAGGAGTCAGGGCTGATATGACAGCTGTAGCCGCCCGTCTCCCCACCCCACTGTAGCACCCTCTTAC>T	.	MAP4K2:ENST00000294066.6:c.1365+1_1366-1delGTAAGAGGGTGCTACAGTGGGGTGGGGAGACGGGCGGCTACAGCTGTCATATCAGCCCTGACTCCTTTCCTCCCTCCCAG:HIGH:splice_acceptor_variant&splice_donor_variant&splice_region_variant&intron_variant;MAP4K2:ENST00000377350.7:c.1341+1_1342-1delGTAAGAGGGTGCTACAGTGGGGTGGGGAGACGGGCGGCTACAGCTGTCATATCAGCCCTGACTCCTTTCCTCCCTCCCAG:HIGH:splice_acceptor_variant&splice_donor_variant&splice_region_…	0.0714286	0.166667	0	0	1	0	1	0.8	0
MAP4K2 - chr11:64801030 TCCTAGAGGTGGGGTCACAGATGGGATGGCCGGGTGCCCTGCTCTGTGGCCCCTACCCCTCCGCCCCAGGCGCAGCCTCA>T	.	MAP4K2:ENST00000294066.6:c.530+2_531delTGAGGCTGCGCCTGGGGCGGAGGGGTAGGGGCCACAGAGCAGGGCACCCGGCCATCCCATCTGTGACCCCACCTCTAGG:HIGH:frameshift_variant&splice_acceptor_variant&splice_donor_variant&splice_region_variant&intron_variant;MAP4K2:ENST00000377350.7:c.530+2_531delTGAGGCTGCGCCTGGGGCGGAGGGGTAGGGGCCACAGAGCAGGGCACCCGGCCATCCCATCTGTGACCCCACCTCTAGG:HIGH:frameshift_variant&splice_acceptor_variant&splice_…	0.142857	0.166667	0	0	0	0	1	0.8	0
MAP4K2 - chr11:64802482 TCCTAGGGACAAAGAGCTGGGGTGGGCACAAAGCAGGTCACATGGGGGCTGCCTGGGGCCAGGAGGATAAGGCAGCCTCA>T	.	MAP4K2:ENST00000294066.6:c.245+2_246delTGAGGCTGCCTTATCCTCCTGGCCCCAGGCAGCCCCCATGTGACCTGCTTTGTGCCCACCCCAGCTCTTTGTCCCTAGG:HIGH:frameshift_variant&splice_acceptor_variant&splice_donor_variant&splice_region_variant&intron_variant;MAP4K2:ENST00000377350.7:c.245+2_246delTGAGGCTGCCTTATCCTCCTGGCCCCAGGCAGCCCCCATGTGACCTGCTTTGTGCCCACCCCAGCTCTTTGTCCCTAGG:HIGH:frameshift_variant&splice_acceptor_variant&splice_…	0.214286	0.166667	0	0	0.5	0	1	0.8	0
MAP4K2 - chr11:64802941 GCCTGCAGGGGCGGAGGGTGAAGCGGGATGGGGGGCGGGGCCGGGGGCTAGATCCTGCCGCGGGGTGCGGGGCTGGCACCCTCCTCCCGGCTCTCCCGCCCGTCCCGTCGCA>G	.	MAP4K2:ENST00000294066.6:c.96+2_97del:HIGH:frameshift_variant&splice_acceptor_variant&splice_donor_variant&splice_region_variant&intron_variant;MAP4K2:ENST00000377350.7:c.96+2_97del:HIGH:frameshift_variant&splice_acceptor_variant&splice_donor_variant&splice_region_variant&intron_variant;MAP4K2:ENST00000439069.5:c.96+2_97del:HIGH:frameshift_variant&splice_acceptor_variant&splice_donor_variant&spli…	0.285714	0.333333	0	0	1	1	1	0.8	0
MRPL49 - chr11:65125611 GGGTAAGTGGGTGGGTGGGTCTGGGACTGGGCCTGACCCTTTCAGGGCTGAAGGGACAGGAGTCTTTTTAAGGGAAGGGACTCTTGGCCTGACCTGATTTGTCATCTTTCCCCA>G	.	MRPL49:ENST00000279242.6:c.354+2_355del:HIGH:frameshift_variant&splice_acceptor_variant&splice_donor_variant&splice_region_variant&intron_variant;MRPL49:ENST00000526319.5:c.354+2_355del:HIGH:frameshift_variant&splice_acceptor_variant&splice_donor_variant&splice_region_variant&intron_variant;MRPL49:ENST00000526171.5:c.356_*45del:HIGH:frameshift_variant&stop_lost;MRPL49:ENST00000533943.1:c.234+2_23…	0.142857	0.666667	0	0	0	1	0.5	0.8	0
CAPN1 - chr11:65186050 AGTGAGTAGCGGCTGAGGGGGCAACTCCAGCTTCCAGCTCCCCCTAGGGGTGGGGGCTCATGACTGTCTTCTCAGAGGGTCCTGCTTGATGCCAGAGTGCTGACCTGGAGCTGCCCACAG>A	.	CAPN1:ENST00000279247.10:c.590+2_591del:HIGH:frameshift_variant&splice_acceptor_variant&splice_donor_variant&splice_region_variant&intron_variant;CAPN1:ENST00000533820.5:c.590+2_591del:HIGH:frameshift_variant&splice_acceptor_variant&splice_donor_variant&splice_region_variant&intron_variant;CAPN1:ENST00000524773.5:c.590+2_591del:HIGH:frameshift_variant&splice_acceptor_variant&splice_donor_variant&…	0.285714	0.5	0	0	1	0.5	1	0.8	0
CAPN1 - chr11:65208262 CGTG>C	.	CAPN1:ENST00000279247.10:c.1729+1_1729+3delGTG:HIGH:splice_donor_variant&splice_region_variant&intron_variant;CAPN1:ENST00000533820.5:c.1729+1_1729+3delGTG:HIGH:splice_donor_variant&splice_region_variant&intron_variant;CAPN1:ENST00000524773.5:c.1729+1_1729+3delGTG:HIGH:splice_donor_variant&splice_region_variant&intron_variant;CAPN1:ENST00000527323.5:c.1729+1_1729+3delGTG:HIGH:splice_donor_variant…	0.142857	0.333333	0	0	0.5	0.5	0.5	0.8	0
CAPN1 - chr11:65208266 AGT>A	.	CAPN1:ENST00000279247.10:c.1729+5_1729+6delGT:LOW:splice_region_variant&intron_variant;CAPN1:ENST00000533820.5:c.1729+5_1729+6delGT:LOW:splice_region_variant&intron_variant;CAPN1:ENST00000524773.5:c.1729+5_1729+6delGT:LOW:splice_region_variant&intron_variant;CAPN1:ENST00000527323.5:c.1729+5_1729+6delGT:LOW:splice_region_variant&intron_variant;CAPN1:ENST00000525013.1:n.582+5_582+6delGT:LOW:splice_…	0.142857	0.166667	0	0	0.5	0.5	0.5	0.8	0
CAPN1 - chr11:65208269 C>CAAAGA	.	CAPN1:ENST00000279247.10:c.1729+7_1729+8insAAAGA:LOW:splice_region_variant&intron_variant;CAPN1:ENST00000533820.5:c.1729+7_1729+8insAAAGA:LOW:splice_region_variant&intron_variant;CAPN1:ENST00000524773.5:c.1729+7_1729+8insAAAGA:LOW:splice_region_variant&intron_variant;CAPN1:ENST00000527323.5:c.1729+7_1729+8insAAAGA:LOW:splice_region_variant&intron_variant;CAPN1:ENST00000525013.1:n.582+7_582+8insAA…	0.142857	0.166667	0	0	0.5	0.5	0.5	0.8	0
CAPN1 - chr11:65208272 C>T	rs867567967	CAPN1:ENST00000528165.5:n.-206C>T:MODIFIER:upstream_gene_variant;CAPN1:ENST00000530567.1:n.-872C>T:MODIFIER:upstream_gene_variant;CAPN1:ENST00000533704.1:n.-678C>T:MODIFIER:upstream_gene_variant;CAPN1:ENST00000533079.5:n.*2197C>T:MODIFIER:downstream_gene_variant;CAPN1:ENST00000530495.1:n.*1603C>T:MODIFIER:downstream_gene_variant;CAPN1:ENST00000279247.10:c.1729+10C>T:MODIFIER:intron_variant;CAPN1:…	0.142857	0.166667	0	0	0.5	0.5	0.5	0.8	0
CAPN1 - chr11:65208276 GGGCTGTCCC>G	.	CAPN1:ENST00000528165.5:n.-201_-193delGGCTGTCCC:MODIFIER:upstream_gene_variant;CAPN1:ENST00000530567.1:n.-867_-859delGGCTGTCCC:MODIFIER:upstream_gene_variant;CAPN1:ENST00000533704.1:n.-673_-665delGGCTGTCCC:MODIFIER:upstream_gene_variant;CAPN1:ENST00000533079.5:n.*2202_*2210delGGCTGTCCC:MODIFIER:downstream_gene_variant;CAPN1:ENST00000530495.1:n.*1608_*1616delGGCTGTCCC:MODIFIER:downstream_gene_vari…	0.142857	0.166667	0	0	0.5	0.5	0.5	0.8	0
CAPN1 - chr11:65208289 ACCCCACCATTTCTTCC>A	.	CAPN1:ENST00000528165.5:n.-188_-173delCCCCACCATTTCTTCC:MODIFIER:upstream_gene_variant;CAPN1:ENST00000530567.1:n.-854_-839delCCCCACCATTTCTTCC:MODIFIER:upstream_gene_variant;CAPN1:ENST00000533704.1:n.-660_-645delCCCCACCATTTCTTCC:MODIFIER:upstream_gene_variant;CAPN1:ENST00000533079.5:n.*2215_*2230delCCCCACCATTTCTTCC:MODIFIER:downstream_gene_variant;CAPN1:ENST00000530495.1:n.*1621_*1636delCCCCACCATTT…	0.142857	0.166667	0	0	0.5	0.5	0.5	0.8	0
KAT5 - chr11:65713502 CGGTACCCTCAGCAATTCCAGGGACCTTGCTTTCTTCTCAGGTCCCACCTTCTCTACCTTCTGACCCACCTTTGTTGGTTTCTCTCTGCA>C	.	KAT5:ENST00000341318.8:c.540+1_541-1delGTACCCTCAGCAATTCCAGGGACCTTGCTTTCTTCTCAGGTCCCACCTTCTCTACCTTCTGACCCACCTTTGTTGGTTTCTCTCTGCAG:HIGH:splice_acceptor_variant&splice_donor_variant&splice_region_variant&intron_variant;KAT5:ENST00000377046.7:c.441+1_442-1delGTACCCTCAGCAATTCCAGGGACCTTGCTTTCTTCTCAGGTCCCACCTTCTCTACCTTCTGACCCACCTTTGTTGGTTTCTCTCTGCAG:HIGH:splice_acceptor_variant&splice_donor_variant&spli…	0.0714286	0.333333	0	0	0	0.5	0.5	0.8	0
CTSW - chr11:65881520 GGTACCATTAACCCTTCTGGCTCGT>G	.	CTSW:ENST00000307886.7:c.286+1_286+24delGTACCATTAACCCTTCTGGCTCGT:HIGH:splice_donor_variant&splice_region_variant&intron_variant;CTSW:ENST00000528419.5:c.286+1_286+24delGTACCATTAACCCTTCTGGCTCGT:HIGH:splice_donor_variant&splice_region_variant&intron_variant;CTSW:ENST00000526034.1:c.283+1_283+24delGTACCATTAACCCTTCTGGCTCGT:HIGH:splice_donor_variant&splice_region_variant&intron_variant;FIBP:ENST000003…	0.285714	0.166667	0	0	0.5	0	0	0.8	0
FIBP - chr11:65881548 T>A	.	FIBP:ENST00000338369.6:c.*2426A>T:MODIFIER:downstream_gene_variant;FIBP:ENST00000357519.8:c.*2426A>T:MODIFIER:downstream_gene_variant;FIBP:ENST00000532679.5:n.*3783A>T:MODIFIER:downstream_gene_variant;CTSW:ENST00000524681.1:n.*926T>A:MODIFIER:downstream_gene_variant;FIBP:ENST00000534032.5:n.*2193A>T:MODIFIER:downstream_gene_variant;FIBP:ENST00000531115.5:c.*2840A>T:MODIFIER:downstream_gene_varian…	0.285714	0.166667	0	0	0.5	0	0	0.8	0
CTSW - chr11:65882303 A>G	rs604630	CTSW:ENST00000307886.7:c.415A>G:MODERATE:missense_variant;CTSW:ENST00000528419.5:c.415A>G:MODERATE:missense_variant;CTSW:ENST00000526034.1:c.412A>G:MODERATE:missense_variant;FIBP:ENST00000338369.6:c.*1671T>C:MODIFIER:downstream_gene_variant;FIBP:ENST00000357519.8:c.*1671T>C:MODIFIER:downstream_gene_variant;FIBP:ENST00000532679.5:n.*3028T>C:MODIFIER:downstream_gene_variant;CTSW:ENST00000524681.1:n…	0.285714	0.166667	0	0	0.5	0	1	0.8	0
RP11-867G23.2 - chr11:66271908 T>G	.	RP11-867G23.2:ENST00000533287.1:n.-3779A>C:MODIFIER:upstream_gene_variant;KLC2:ENST00000316924.9:c.*4952T>G:MODIFIER:downstream_gene_variant;KLC2:ENST00000394067.6:c.*4952T>G:MODIFIER:downstream_gene_variant;KLC2:ENST00000394066.6:c.*4952T>G:MODIFIER:downstream_gene_variant;KLC2:ENST00000394065.2:c.*5220T>G:MODIFIER:downstream_gene_variant;RP11-867G23.4:ENST00000528650.1:n.*4961A>C:MODIFIER:downs…	0.214286	0.333333	0	0	0.5	0.5	1	0.8	0
RP11-867G23.2 - chr11:66271912 T>TTCAAGATCCGAACCATC	.	RP11-867G23.2:ENST00000533287.1:n.-3784_-3783insGATGGTTCGGATCTTGA:MODIFIER:upstream_gene_variant;KLC2:ENST00000316924.9:c.*4956_*4957insTCAAGATCCGAACCATC:MODIFIER:downstream_gene_variant;KLC2:ENST00000394067.6:c.*4956_*4957insTCAAGATCCGAACCATC:MODIFIER:downstream_gene_variant;KLC2:ENST00000394066.6:c.*4956_*4957insTCAAGATCCGAACCATC:MODIFIER:downstream_gene_variant;KLC2:ENST00000394065.2:c.*5224_*…	0.214286	0.333333	0	0	0.5	0.5	1	0.8	0
RP11-867G23.2 - chr11:66271913 GGC>G	.	RP11-867G23.2:ENST00000533287.1:n.-3786_-3785delGC:MODIFIER:upstream_gene_variant;KLC2:ENST00000316924.9:c.*4958_*4959delGC:MODIFIER:downstream_gene_variant;KLC2:ENST00000394067.6:c.*4958_*4959delGC:MODIFIER:downstream_gene_variant;KLC2:ENST00000394066.6:c.*4958_*4959delGC:MODIFIER:downstream_gene_variant;KLC2:ENST00000394065.2:c.*5226_*5227delGC:MODIFIER:downstream_gene_variant;RP11-867G23.4:ENS…	0.214286	0.333333	0	0	0.5	0.5	1	0.8	0
KMT5B - chr11:68185734 ATTC>A	.	KMT5B:ENST00000466295.1:n.*3869_*3871delGAA:MODIFIER:downstream_gene_variant;KMT5B:ENST00000615954.4:c.308+44_308+46delGAA:MODIFIER:intron_variant;KMT5B:ENST00000441488.6:c.308+44_308+46delGAA:MODIFIER:intron_variant;KMT5B:ENST00000401547.6:c.308+44_308+46delGAA:MODIFIER:intron_variant;KMT5B:ENST00000427752.6:c.308+44_308+46delGAA:MODIFIER:intron_variant;KMT5B:ENST00000402185.6:c.308+44_308+46del…	0	0.166667	0	0	0	0.5	1	0.8	0
KMT5B - chr11:68185739 ACATAATC>A	.	KMT5B:ENST00000466295.1:n.*3860_*3866delGATTATG:MODIFIER:downstream_gene_variant;KMT5B:ENST00000615954.4:c.308+35_308+41delGATTATG:MODIFIER:intron_variant;KMT5B:ENST00000441488.6:c.308+35_308+41delGATTATG:MODIFIER:intron_variant;KMT5B:ENST00000401547.6:c.308+35_308+41delGATTATG:MODIFIER:intron_variant;KMT5B:ENST00000427752.6:c.308+35_308+41delGATTATG:MODIFIER:intron_variant;KMT5B:ENST00000402185.…	0	0.166667	0	0	0	0.5	1	0.8	0
KMT5B - chr11:68185748 T>TGC	.	KMT5B:ENST00000466295.1:n.*3857_*3858insGC:MODIFIER:downstream_gene_variant;KMT5B:ENST00000615954.4:c.308+32_308+33insGC:MODIFIER:intron_variant;KMT5B:ENST00000441488.6:c.308+32_308+33insGC:MODIFIER:intron_variant;KMT5B:ENST00000401547.6:c.308+32_308+33insGC:MODIFIER:intron_variant;KMT5B:ENST00000427752.6:c.308+32_308+33insGC:MODIFIER:intron_variant;KMT5B:ENST00000402185.6:c.308+32_308+33insGC:MO…	0	0.166667	0	0	0	0.5	1	0.8	0
KMT5B - chr11:68185750 T>TTGA	.	KMT5B:ENST00000466295.1:n.*3855_*3856insTCA:MODIFIER:downstream_gene_variant;KMT5B:ENST00000615954.4:c.308+30_308+31insTCA:MODIFIER:intron_variant;KMT5B:ENST00000441488.6:c.308+30_308+31insTCA:MODIFIER:intron_variant;KMT5B:ENST00000401547.6:c.308+30_308+31insTCA:MODIFIER:intron_variant;KMT5B:ENST00000427752.6:c.308+30_308+31insTCA:MODIFIER:intron_variant;KMT5B:ENST00000402185.6:c.308+30_308+31ins…	0	0.166667	0	0	0	0.5	1	0.8	0
KMT5B - chr11:68185752 T>C	.	KMT5B:ENST00000466295.1:n.*3854A>G:MODIFIER:downstream_gene_variant;KMT5B:ENST00000615954.4:c.308+29A>G:MODIFIER:intron_variant;KMT5B:ENST00000441488.6:c.308+29A>G:MODIFIER:intron_variant;KMT5B:ENST00000401547.6:c.308+29A>G:MODIFIER:intron_variant;KMT5B:ENST00000427752.6:c.308+29A>G:MODIFIER:intron_variant;KMT5B:ENST00000402185.6:c.308+29A>G:MODIFIER:intron_variant;KMT5B:ENST00000458496.1:c.95+29…	0	0.166667	0	0	0	0.5	1	0.8	0
KMT5B - chr11:68185755 CAT>C	.	KMT5B:ENST00000466295.1:n.*3849_*3850delAT:MODIFIER:downstream_gene_variant;KMT5B:ENST00000615954.4:c.308+24_308+25delAT:MODIFIER:intron_variant;KMT5B:ENST00000441488.6:c.308+24_308+25delAT:MODIFIER:intron_variant;KMT5B:ENST00000401547.6:c.308+24_308+25delAT:MODIFIER:intron_variant;KMT5B:ENST00000427752.6:c.308+24_308+25delAT:MODIFIER:intron_variant;KMT5B:ENST00000402185.6:c.308+24_308+25delAT:MO…	0	0.166667	0	0	0	0.5	1	0.8	0
KMT5B - chr11:68185759 C>CGA	.	KMT5B:ENST00000466295.1:n.*3846_*3847insTC:MODIFIER:downstream_gene_variant;KMT5B:ENST00000615954.4:c.308+21_308+22insTC:MODIFIER:intron_variant;KMT5B:ENST00000441488.6:c.308+21_308+22insTC:MODIFIER:intron_variant;KMT5B:ENST00000401547.6:c.308+21_308+22insTC:MODIFIER:intron_variant;KMT5B:ENST00000427752.6:c.308+21_308+22insTC:MODIFIER:intron_variant;KMT5B:ENST00000402185.6:c.308+21_308+22insTC:MO…	0	0.166667	0	0	0	0.5	1	0.8	0
KMT5B - chr11:68185762 GAT>G	.	KMT5B:ENST00000466295.1:n.*3842_*3843delAT:MODIFIER:downstream_gene_variant;KMT5B:ENST00000615954.4:c.308+17_308+18delAT:MODIFIER:intron_variant;KMT5B:ENST00000441488.6:c.308+17_308+18delAT:MODIFIER:intron_variant;KMT5B:ENST00000401547.6:c.308+17_308+18delAT:MODIFIER:intron_variant;KMT5B:ENST00000427752.6:c.308+17_308+18delAT:MODIFIER:intron_variant;KMT5B:ENST00000402185.6:c.308+17_308+18delAT:MO…	0	0.166667	0	0	0	0.5	1	0.8	0
KMT5B - chr11:68185769 A>G	.	KMT5B:ENST00000466295.1:n.*3837T>C:MODIFIER:downstream_gene_variant;KMT5B:ENST00000615954.4:c.308+12T>C:MODIFIER:intron_variant;KMT5B:ENST00000441488.6:c.308+12T>C:MODIFIER:intron_variant;KMT5B:ENST00000401547.6:c.308+12T>C:MODIFIER:intron_variant;KMT5B:ENST00000427752.6:c.308+12T>C:MODIFIER:intron_variant;KMT5B:ENST00000402185.6:c.308+12T>C:MODIFIER:intron_variant;KMT5B:ENST00000458496.1:c.95+12…	0	0.166667	0	0	0	0.5	1	0.8	0
KMT5B - chr11:68185770 CT>C	.	KMT5B:ENST00000466295.1:n.*3835delA:MODIFIER:downstream_gene_variant;KMT5B:ENST00000615954.4:c.308+10delA:MODIFIER:intron_variant;KMT5B:ENST00000441488.6:c.308+10delA:MODIFIER:intron_variant;KMT5B:ENST00000401547.6:c.308+10delA:MODIFIER:intron_variant;KMT5B:ENST00000427752.6:c.308+10delA:MODIFIER:intron_variant;KMT5B:ENST00000402185.6:c.308+10delA:MODIFIER:intron_variant;KMT5B:ENST00000458496.1:c…	0	0.166667	0	0	0	0.5	1	0.8	0
KMT5B - chr11:68185772 GAAAATTAC>G	.	KMT5B:ENST00000615954.4:c.308+1_308+8delGTAATTTT:HIGH:splice_donor_variant&splice_region_variant&intron_variant;KMT5B:ENST00000441488.6:c.308+1_308+8delGTAATTTT:HIGH:splice_donor_variant&splice_region_variant&intron_variant;KMT5B:ENST00000401547.6:c.308+1_308+8delGTAATTTT:HIGH:splice_donor_variant&splice_region_variant&intron_variant;KMT5B:ENST00000427752.6:c.308+1_308+8delGTAATTTT:HIGH:splice_do…	0	0.166667	0	0	0	1	1	0.8	0
ANAPC15 - chr11:72111280 TCCTAGACTGAGGGAAAGGGTCAAGTGAATGTGTTTTGCTTTGTTTTTGTTTTTAATTTGGTTGTAATTTGATTTAGGGATAGGGTGGAAGACAGCAGGAAAGCAGCCCCTCCCCCTAGGAATCAGACAGA>T	.	ANAPC15:ENST00000543587.5:c.-6+2_-5del:HIGH:splice_acceptor_variant&splice_donor_variant&splice_region_variant&5_prime_UTR_variant&intron_variant;ANAPC15:ENST00000227618.8:c.-11+2_-5del:HIGH:splice_acceptor_variant&splice_donor_variant&splice_region_variant&5_prime_UTR_variant&intron_variant;ANAPC15:ENST00000545680.5:c.-11+2_-5del:HIGH:splice_acceptor_variant&splice_donor_variant&splice_region_va…	0.0714286	0.166667	0	0	0	0.5	1	0.8	0
FAM168A - chr11:73510672 A>C	rs78835290	FAM168A:ENST00000064778.8:c.-18-42180T>G:MODIFIER:intron_variant;FAM168A:ENST00000450446.6:c.-18-42180T>G:MODIFIER:intron_variant;FAM168A:ENST00000356467.4:c.-18-42180T>G:MODIFIER:intron_variant;FAM168A:ENST00000632101.1:n.176-79902T>G:MODIFIER:intron_variant;RP11-809N8.5:ENST00000540641.1:n.15A>C:MODIFIER:non_coding_transcript_exon_variant	0	0.666667	0	0	0.5	1	1	0.8	0
FAM168A - chr11:73510684 T>C	rs76687648	FAM168A:ENST00000064778.8:c.-18-42192A>G:MODIFIER:intron_variant;FAM168A:ENST00000450446.6:c.-18-42192A>G:MODIFIER:intron_variant;FAM168A:ENST00000356467.4:c.-18-42192A>G:MODIFIER:intron_variant;FAM168A:ENST00000632101.1:n.176-79914A>G:MODIFIER:intron_variant	0	0.666667	0	0	0.5	1	1	0.8	0
PGM2L1 - chr11:74398297 C>T	rs904155	PGM2L1:ENST00000298198.4:c.-136G>A:MODIFIER:5_prime_UTR_variant;MIR548AL:ENST00000578416.1:n.-940C>T:MODIFIER:upstream_gene_variant;RP11-702H23.4:ENST00000533008.1:n.154+392C>T:MODIFIER:intron_variant;RP11-702H23.4:ENST00000531906.5:n.258+392C>T:MODIFIER:intron_variant;PGM2L1:ENST00000622957.1:n.112G>A:MODIFIER:non_coding_transcript_exon_variant	0.0714286	0.166667	0	0	0.5	0.5	1	0.8	0
PANX1 - chr11:94129327 A>C	rs1138800	PANX1:ENST00000227638.7:c.15A>C:MODERATE:missense_variant;PANX1:ENST00000436171.2:c.15A>C:MODERATE:missense_variant	0.285714	0.5	0	0	0.5	1	1	0.8	0
PANX1 - chr11:94181285 G>A	rs1046805	PANX1:ENST00000227638.7:c.*416G>A:MODIFIER:3_prime_UTR_variant;PANX1:ENST00000436171.2:c.*416G>A:MODIFIER:3_prime_UTR_variant	0.142857	0.5	0	0	0.5	0.5	1	0.8	0
PANX1 - chr11:94181543 T>C	rs1046812	PANX1:ENST00000227638.7:c.*674T>C:MODIFIER:3_prime_UTR_variant;PANX1:ENST00000436171.2:c.*674T>C:MODIFIER:3_prime_UTR_variant	0.214286	0.666667	0	0	0.5	1	1	0.8	0
PANX1 - chr11:94181790 A>G	rs1070	PANX1:ENST00000227638.7:c.*921A>G:MODIFIER:3_prime_UTR_variant;PANX1:ENST00000436171.2:c.*921A>G:MODIFIER:3_prime_UTR_variant	0.0714286	0.333333	0	0	0.5	0.5	0.5	0.8	0
BIRC2 - chr11:102377749 TGGTGAGTTTGTTGGGAAAATTATTTTAGAAATTCTTAGGACTGGCCAGATGCGGTGGCTCAGTTTTGTATTTAGTAGAGTAATGGTTTTTATGTTTTCTTTCCTCA>T	.	BIRC2:ENST00000227758.6:c.1621+1_1622-1del:HIGH:splice_acceptor_variant&splice_donor_variant&splice_region_variant&intron_variant;BIRC2:ENST00000613397.4:c.1621+1_1622-1del:HIGH:splice_acceptor_variant&splice_donor_variant&splice_region_variant&intron_variant;BIRC2:ENST00000527910.5:n.3350+1_3351-1del:HIGH:splice_acceptor_variant&splice_donor_variant&splice_region_variant&intron_variant;BIRC2:ENS…	0.0714286	0.666667	0	0	0.5	1	0.5	0.8	0
TMEM123 - chr11:102398666 AG>A	rs398017349;rs5794169	TMEM123:ENST00000398136.6:c.*200delC:MODIFIER:3_prime_UTR_variant;TMEM123:ENST00000361236.7:c.*200delC:MODIFIER:3_prime_UTR_variant;TMEM123:ENST00000529492.5:n.*3077delC:MODIFIER:downstream_gene_variant;TMEM123:ENST00000532161.5:c.*200delC:MODIFIER:downstream_gene_variant;TMEM123:ENST00000528969.5:c.*200delC:MODIFIER:downstream_gene_variant;TMEM123:ENST00000525577.5:n.*3258delC:MODIFIER:downstrea…	0.142857	0.833333	0	0	0	0.5	1	0.8	0
MPZL3 - chr11:118237090 A>G	rs1793140	MPZL3:ENST00000278949.8:c.411T>C:LOW:synonymous_variant;MPZL3:ENST00000527472.1:c.375T>C:LOW:synonymous_variant;MPZL3:ENST00000525386.5:c.74-3567T>C:MODIFIER:intron_variant;MPZL3:ENST00000446386.2:c.241-1501T>C:MODIFIER:intron_variant	0.285714	0.166667	0	0	0.5	0.5	1	0.8	0
MPZL3 - chr11:118240262 T>C	rs2853006	MPZL3:ENST00000278949.8:c.189A>G:LOW:synonymous_variant;MPZL3:ENST00000527472.1:c.153A>G:LOW:synonymous_variant;MPZL3:ENST00000446386.2:c.189A>G:LOW:synonymous_variant;MPZL3:ENST00000525386.5:c.74-6739A>G:MODIFIER:intron_variant	0.142857	0.5	0	0	0.5	0.5	1	0.8	0
ARCN1 - chr11:118572552 T>TGCTGTTGGCAGCAGCGGTCTGCACAA	.	ARCN1:ENST00000359415.8:c.-39+2_-39+3insGCTGTTGGCAGCAGCGGTCTGCACAA:LOW:splice_region_variant&intron_variant;ARCN1:ENST00000614498.4:c.3+2_3+3insGCTGTTGGCAGCAGCGGTCTGCACAA:LOW:splice_region_variant&intron_variant;ARCN1:ENST00000264028.4:c.3+2_3+3insGCTGTTGGCAGCAGCGGTCTGCACAA:LOW:splice_region_variant&intron_variant;ARCN1:ENST00000392859.7:c.3+2_3+3insGCTGTTGGCAGCAGCGGTCTGCACAA:LOW:splice_region_va…	0.0714286	0.5	0	0	0	0.5	1	0.8	0
ARCN1 - chr11:118583892 C>CA	.	ARCN1:ENST00000359415.8:c.660dupA:HIGH:frameshift_variant;ARCN1:ENST00000264028.4:c.537dupA:HIGH:frameshift_variant;ARCN1:ENST00000392859.7:c.273dupA:HIGH:frameshift_variant;ARCN1:ENST00000614498.4:c.508+29dupA:MODIFIER:intron_variant;ARCN1:ENST00000534182.2:c.159+2497dupA:MODIFIER:intron_variant	0.0714286	0.333333	0	0	0	1	1	0.8	0
ST3GAL4 - chr11:126408191 TCAGGTGTGTGTGACTGTCTCTTCCTACTGTTGTTTGGGAACTGGATGTCCGAGCCAGGGACTGTAGACAGGCCCAGGAGGCCTCTAGTGATGGGAATCCTCCTCCCAACCCC>T	.	ST3GAL4:ENST00000530591.5:c.425+1_426-1del:HIGH:splice_acceptor_variant&splice_donor_variant&splice_region_variant&intron_variant;ST3GAL4:ENST00000392669.6:c.437+1_438-1del:HIGH:splice_acceptor_variant&splice_donor_variant&splice_region_variant&intron_variant;ST3GAL4:ENST00000526727.5:c.437+1_438-1del:HIGH:splice_acceptor_variant&splice_donor_variant&splice_region_variant&intron_variant;ST3GAL4:E…	0.214286	0.166667	0	0	0.5	0	1	0.8	0
FLI1 - chr11:128811691 AT>A	rs201085556	FLI1:ENST00000527786.6:c.*718delT:MODIFIER:3_prime_UTR_variant;FLI1:ENST00000281428.12:c.*718delT:MODIFIER:3_prime_UTR_variant;FLI1:ENST00000429175.7:c.*1999delT:MODIFIER:3_prime_UTR_variant;FLI1:ENST00000608303.5:c.*1469delT:MODIFIER:3_prime_UTR_variant;FLI1:ENST00000344954.10:c.*718delT:MODIFIER:3_prime_UTR_variant;FLI1:ENST00000534087.3:c.*718delT:MODIFIER:3_prime_UTR_variant	0.0714286	0.166667	0	0	0	0	0.5	0.8	0
WNK1 - chr12:885321 G>C	rs7955371	WNK1:ENST00000530271.6:c.5756G>C:MODERATE:missense_variant;WNK1:ENST00000535572.5:c.3776G>C:MODERATE:missense_variant;WNK1:ENST00000315939.10:c.4517G>C:MODERATE:missense_variant;WNK1:ENST00000340908.8:c.5273G>C:MODERATE:missense_variant;WNK1:ENST00000537687.5:c.5297G>C:MODERATE:missense_variant;WNK1:ENST00000542543.1:n.*3350G>C:MODIFIER:downstream_gene_variant;WNK1:ENST00000545055.1:n.*1902G>C:MO…	0.0714286	0.666667	0	0	0	1	1	0.8	0
TSPAN9 - chr12:3284253 C>T	rs12827449	TSPAN9:ENST00000011898.9:c.*1137C>T:MODIFIER:3_prime_UTR_variant;TSPAN9:ENST00000537971.5:c.*1137C>T:MODIFIER:3_prime_UTR_variant;TSPAN9:ENST00000431374.6:n.*2972C>T:MODIFIER:downstream_gene_variant;TSPAN9:ENST00000407263.1:c.*2268C>T:MODIFIER:downstream_gene_variant;TSPAN9:ENST00000492305.1:n.*3782C>T:MODIFIER:downstream_gene_variant	0.214286	1	0	0	0.5	1	1	0.8	0
TSPAN9 - chr12:3284337 G>A	rs6489451	TSPAN9:ENST00000011898.9:c.*1221G>A:MODIFIER:3_prime_UTR_variant;TSPAN9:ENST00000537971.5:c.*1221G>A:MODIFIER:3_prime_UTR_variant;TSPAN9:ENST00000431374.6:n.*3056G>A:MODIFIER:downstream_gene_variant;TSPAN9:ENST00000407263.1:c.*2352G>A:MODIFIER:downstream_gene_variant;TSPAN9:ENST00000492305.1:n.*3866G>A:MODIFIER:downstream_gene_variant	0.285714	0.666667	0	0	1	1	1	0.8	0
TSPAN9 - chr12:3284932 T>C	rs537938	TSPAN9:ENST00000011898.9:c.*1816T>C:MODIFIER:3_prime_UTR_variant;TSPAN9:ENST00000537971.5:c.*1816T>C:MODIFIER:3_prime_UTR_variant;TSPAN9:ENST00000431374.6:n.*3651T>C:MODIFIER:downstream_gene_variant;TSPAN9:ENST00000407263.1:c.*2947T>C:MODIFIER:downstream_gene_variant;TSPAN9:ENST00000492305.1:n.*4461T>C:MODIFIER:downstream_gene_variant	0.0714286	0.166667	0	0	0	0	0.5	0.8	0
CD27 - chr12:6443585 A>G	rs2532510	CD27:ENST00000266557.3:c.-1511A>G:MODIFIER:upstream_gene_variant;CD27:ENST00000541233.1:n.-1767A>G:MODIFIER:upstream_gene_variant;CD27-AS1:ENST00000504270.2:n.*4031T>C:MODIFIER:downstream_gene_variant;CD27-AS1:ENST00000537003.1:n.*4405T>C:MODIFIER:downstream_gene_variant;CD27-AS1:ENST00000536388.5:n.*4188T>C:MODIFIER:downstream_gene_variant;CD27-AS1:ENST00000447687.2:n.*4245T>C:MODIFIER:downstrea…	0.0714286	0.166667	0	0	0.5	0.5	0.5	0.8	0
CD27 - chr12:6443631 A>G	rs2532509	CD27:ENST00000266557.3:c.-1465A>G:MODIFIER:upstream_gene_variant;CD27:ENST00000541233.1:n.-1721A>G:MODIFIER:upstream_gene_variant;CD27-AS1:ENST00000504270.2:n.*3985T>C:MODIFIER:downstream_gene_variant;CD27-AS1:ENST00000537003.1:n.*4359T>C:MODIFIER:downstream_gene_variant;CD27-AS1:ENST00000536388.5:n.*4142T>C:MODIFIER:downstream_gene_variant;CD27-AS1:ENST00000447687.2:n.*4199T>C:MODIFIER:downstrea…	0.0714286	0.166667	0	0	0.5	0	0.5	0.8	0
CHD4 - chr12:6598099 GCTTTGAGCGGAAAGAGAAAATCAGCCACCAAGAAGCTGTGTTCATTCCTTCTATCCACAAGGCTCTTTTGTCACTATCCTCTTCATCGTAGCCCCTACATCTCCAGACTATCCTAAACTTAC>G	.	CHD4:ENST00000357008.6:c.1686+1_1687-1del:HIGH:splice_acceptor_variant&splice_donor_variant&splice_region_variant&intron_variant;CHD4:ENST00000544484.5:c.1677+1_1678-1del:HIGH:splice_acceptor_variant&splice_donor_variant&splice_region_variant&intron_variant;CHD4:ENST00000544040.5:c.1665+1_1666-1del:HIGH:splice_acceptor_variant&splice_donor_variant&splice_region_variant&intron_variant;CHD4:ENST000…	0.428571	0.833333	0	0	0.5	1	1	0.8	0
CHD4 - chr12:6601530 TCTGGTGGAGAAATGCACAAGAGCAGAGGGAAAGGTTTAAGAATAAAAAAAGAAAGAGAAGTAAGAAGAGAGAACAGAAAGATTCTCCTCCCCCTTCCCCAAACCCCTTCTGTTTTAC>T	.	CHD4:ENST00000357008.6:c.557+1_558-1del:HIGH:splice_acceptor_variant&splice_donor_variant&splice_region_variant&intron_variant;CHD4:ENST00000545942.5:c.557+1_558-1del:HIGH:splice_acceptor_variant&splice_donor_variant&splice_region_variant&intron_variant;CHD4:ENST00000544484.5:c.548+1_549-1del:HIGH:splice_acceptor_variant&splice_donor_variant&splice_region_variant&intron_variant;CHD4:ENST000005440…	0.142857	0.666667	0	0	0	0.5	0.5	0.8	0
SLC2A3 - chr12:7920898 GT>G	rs36093902;rs376005890	SLC2A3:ENST00000075120.11:c.*514delA:MODIFIER:3_prime_UTR_variant;SLC2A3:ENST00000543435.1:n.-1149delA:MODIFIER:upstream_gene_variant;SLC2A3:ENST00000469295.1:n.*172delA:MODIFIER:downstream_gene_variant;SLC2A3:ENST00000479059.3:n.*646delA:MODIFIER:downstream_gene_variant;SLC2A3:ENST00000490763.1:n.*4459delA:MODIFIER:downstream_gene_variant;SLC2A3:ENST00000486749.5:n.2746delA:MODIFIER:non_coding_t…	0.0714286	0.666667	0	0	1	1	1	0.8	0
LINC00987 - chr12:9239552 G>T	rs775042649	LINC00987:ENST00000427111.4:n.-451G>T:MODIFIER:upstream_gene_variant;MIR1244-3:ENST00000635744.1:n.-1C>A:MODIFIER:upstream_gene_variant;PTMAP4:ENST00000426188.2:n.*434C>A:MODIFIER:downstream_gene_variant	0.0714286	0.166667	0	0	1	0.5	1	0.8	0
LINC00987 - chr12:9239575 A>T	rs751220213	LINC00987:ENST00000427111.4:n.-428A>T:MODIFIER:upstream_gene_variant;MIR1244-3:ENST00000635744.1:n.-24T>A:MODIFIER:upstream_gene_variant;PTMAP4:ENST00000426188.2:n.*411T>A:MODIFIER:downstream_gene_variant	0.0714286	0.166667	0	0	1	0.5	1	0.8	0
LINC00987 - chr12:9239587 T>G	rs750317140	LINC00987:ENST00000427111.4:n.-416T>G:MODIFIER:upstream_gene_variant;MIR1244-3:ENST00000635744.1:n.-36A>C:MODIFIER:upstream_gene_variant;PTMAP4:ENST00000426188.2:n.*399A>C:MODIFIER:downstream_gene_variant	0.0714286	0.166667	0	0	0.5	0.5	0.5	0.8	0
LINC00987 - chr12:9239623 C>T	.	LINC00987:ENST00000427111.4:n.-380C>T:MODIFIER:upstream_gene_variant;MIR1244-3:ENST00000635744.1:n.-72G>A:MODIFIER:upstream_gene_variant;PTMAP4:ENST00000426188.2:n.*363G>A:MODIFIER:downstream_gene_variant;A2MP1:ENST00000566278.6:n.2500+1040G>A:MODIFIER:intron_variant	0	0.166667	0	0	0.5	0.5	1	0.8	0
LINC00987 - chr12:9239641 G>C	.	LINC00987:ENST00000427111.4:n.-362G>C:MODIFIER:upstream_gene_variant;MIR1244-3:ENST00000635744.1:n.-90C>G:MODIFIER:upstream_gene_variant;PTMAP4:ENST00000426188.2:n.*345C>G:MODIFIER:downstream_gene_variant;A2MP1:ENST00000566278.6:n.2500+1022C>G:MODIFIER:intron_variant	0	0.166667	0	0	0.5	0.5	1	0.8	0
MIR1244-3 - chr12:9240016 G>A	.	MIR1244-3:ENST00000635744.1:n.-465C>T:MODIFIER:upstream_gene_variant;A2MP1:ENST00000566278.6:n.2500+647C>T:MODIFIER:intron_variant;LINC00987:ENST00000427111.4:n.14G>A:MODIFIER:non_coding_transcript_exon_variant;PTMAP4:ENST00000426188.2:n.316C>T:MODIFIER:non_coding_transcript_exon_variant	0	0.166667	0	0	0.5	0	0	0.8	0
MIR1244-3 - chr12:9240043 G>T	.	MIR1244-3:ENST00000635744.1:n.-492C>A:MODIFIER:upstream_gene_variant;A2MP1:ENST00000566278.6:n.2500+620C>A:MODIFIER:intron_variant;LINC00987:ENST00000427111.4:n.41G>T:MODIFIER:non_coding_transcript_exon_variant;PTMAP4:ENST00000426188.2:n.289C>A:MODIFIER:non_coding_transcript_exon_variant	0.142857	0.333333	0	0	0.5	0.5	1	0.8	0
MIR1244-3 - chr12:9240058 T>C	rs34367	MIR1244-3:ENST00000635744.1:n.-507A>G:MODIFIER:upstream_gene_variant;A2MP1:ENST00000566278.6:n.2500+605A>G:MODIFIER:intron_variant;LINC00987:ENST00000427111.4:n.56T>C:MODIFIER:non_coding_transcript_exon_variant	0.142857	0.333333	0	0	0.5	0.5	1	0.8	0
MIR1244-3 - chr12:9240105 C>T	.	MIR1244-3:ENST00000635744.1:n.-554G>A:MODIFIER:upstream_gene_variant;A2MP1:ENST00000566278.6:n.2500+558G>A:MODIFIER:intron_variant;LINC00987:ENST00000427111.4:n.103C>T:MODIFIER:non_coding_transcript_exon_variant;PTMAP4:ENST00000426188.2:n.227G>A:MODIFIER:non_coding_transcript_exon_variant	0.214286	0.166667	0	0	0.5	0	1	0.8	0
PTMAP4 - chr12:9240350 C>T	rs1312646938	PTMAP4:ENST00000426188.2:n.-19G>A:MODIFIER:upstream_gene_variant;MIR1244-3:ENST00000635744.1:n.-799G>A:MODIFIER:upstream_gene_variant;A2MP1:ENST00000566278.6:n.2500+313G>A:MODIFIER:intron_variant	0.142857	0.166667	0	0	0.5	0	1	0.8	0
PTMAP4 - chr12:9240351 G>C	.	PTMAP4:ENST00000426188.2:n.-20C>G:MODIFIER:upstream_gene_variant;MIR1244-3:ENST00000635744.1:n.-800C>G:MODIFIER:upstream_gene_variant;A2MP1:ENST00000566278.6:n.2500+312C>G:MODIFIER:intron_variant;LINC00987:ENST00000427111.4:n.349G>C:MODIFIER:non_coding_transcript_exon_variant	0.142857	0.166667	0	0	0.5	0	1	0.8	0
PTMAP4 - chr12:9240365 A>T	.	PTMAP4:ENST00000426188.2:n.-34T>A:MODIFIER:upstream_gene_variant;MIR1244-3:ENST00000635744.1:n.-814T>A:MODIFIER:upstream_gene_variant;A2MP1:ENST00000566278.6:n.2500+298T>A:MODIFIER:intron_variant;LINC00987:ENST00000427111.4:n.363A>T:MODIFIER:non_coding_transcript_exon_variant	0.142857	0.166667	0	0	0.5	0	1	0.8	0
PTMAP4 - chr12:9240379 C>G	rs34368	PTMAP4:ENST00000426188.2:n.-48G>C:MODIFIER:upstream_gene_variant;MIR1244-3:ENST00000635744.1:n.-828G>C:MODIFIER:upstream_gene_variant;A2MP1:ENST00000566278.6:n.2500+284G>C:MODIFIER:intron_variant	0.214286	0.333333	0	0	0.5	1	1	0.8	0
SMIM10L1 - chr12:11171340 G>C	rs7488095	SMIM10L1:ENST00000622602.1:c.-17G>C:MODIFIER:5_prime_UTR_variant;PRH1:ENST00000541977.5:n.123+82C>G:MODIFIER:intron_variant;TAS2R14:ENST00000381852.4:n.152+82C>G:MODIFIER:intron_variant;PRR4:ENST00000541175.1:n.39+82C>G:MODIFIER:intron_variant;PRH1-PRR4:ENST00000536668.2:c.-165+82C>G:MODIFIER:intron_variant;PRR4:ENST00000535024.5:c.-134+82C>G:MODIFIER:intron_variant;PRR4:ENST00000546265.1:n.187+8…	0.142857	0.5	0	0	0.5	0.5	0.5	0.8	0
SMIM10L1 - chr12:11171745 C>T	rs1047709	SMIM10L1:ENST00000622602.1:c.*182C>T:MODIFIER:3_prime_UTR_variant;PRH1:ENST00000541977.5:n.-201G>A:MODIFIER:upstream_gene_variant;TAS2R14:ENST00000381852.4:n.-172G>A:MODIFIER:upstream_gene_variant;PRR4:ENST00000541175.1:n.-285G>A:MODIFIER:upstream_gene_variant;RP11-785H5.2:ENST00000543969.1:n.-392G>A:MODIFIER:upstream_gene_variant;PRH1-PRR4:ENST00000536668.2:c.-124721G>A:MODIFIER:upstream_gene_va…	0.214286	0.5	0	0	0.5	0.5	0.5	0.8	0
SMIM10L1 - chr12:11171765 G>A	rs1047712	SMIM10L1:ENST00000622602.1:c.*202G>A:MODIFIER:3_prime_UTR_variant;PRH1:ENST00000541977.5:n.-221C>T:MODIFIER:upstream_gene_variant;TAS2R14:ENST00000381852.4:n.-192C>T:MODIFIER:upstream_gene_variant;PRR4:ENST00000541175.1:n.-305C>T:MODIFIER:upstream_gene_variant;RP11-785H5.2:ENST00000543969.1:n.-412C>T:MODIFIER:upstream_gene_variant;PRH1-PRR4:ENST00000536668.2:c.-124741C>T:MODIFIER:upstream_gene_va…	0.285714	0.5	0	0	0.5	0.5	0.5	0.8	0
SMIM10L1 - chr12:11171960 C>G	rs8181	SMIM10L1:ENST00000622602.1:c.*397C>G:MODIFIER:3_prime_UTR_variant;PRH1:ENST00000541977.5:n.-416G>C:MODIFIER:upstream_gene_variant;TAS2R14:ENST00000381852.4:n.-387G>C:MODIFIER:upstream_gene_variant;PRR4:ENST00000541175.1:n.-500G>C:MODIFIER:upstream_gene_variant;RP11-785H5.2:ENST00000543969.1:n.-607G>C:MODIFIER:upstream_gene_variant;PRH1-PRR4:ENST00000536668.2:c.-124936G>C:MODIFIER:upstream_gene_va…	0.214286	0.333333	0	0	0.5	0.5	0.5	0.8	0
RP11-267J23.4 - chr12:12111129 T>A	.	RP11-267J23.4:ENST00000539347.1:n.-34T>A:MODIFIER:upstream_gene_variant;MIR1244-4:ENST00000636813.1:n.-823T>A:MODIFIER:upstream_gene_variant;LRP6:ENST00000261349.8:c.*9997A>T:MODIFIER:downstream_gene_variant;LRP6:ENST00000538239.5:c.*9997A>T:MODIFIER:downstream_gene_variant;BCL2L14:ENST00000298566.2:c.679-4166T>A:MODIFIER:intron_variant	0.142857	0.166667	0	0	0.5	0.5	1	0.8	0
RP11-267J23.4 - chr12:12111143 C>G	.	RP11-267J23.4:ENST00000539347.1:n.-20C>G:MODIFIER:upstream_gene_variant;MIR1244-4:ENST00000636813.1:n.-809C>G:MODIFIER:upstream_gene_variant;LRP6:ENST00000261349.8:c.*9983G>C:MODIFIER:downstream_gene_variant;LRP6:ENST00000538239.5:c.*9983G>C:MODIFIER:downstream_gene_variant;BCL2L14:ENST00000298566.2:c.679-4152C>G:MODIFIER:intron_variant	0.0714286	0.166667	0	0	0.5	0.5	1	0.8	0
RP11-267J23.4 - chr12:12111144 G>A	.	RP11-267J23.4:ENST00000539347.1:n.-19G>A:MODIFIER:upstream_gene_variant;MIR1244-4:ENST00000636813.1:n.-808G>A:MODIFIER:upstream_gene_variant;LRP6:ENST00000261349.8:c.*9982C>T:MODIFIER:downstream_gene_variant;LRP6:ENST00000538239.5:c.*9982C>T:MODIFIER:downstream_gene_variant;BCL2L14:ENST00000298566.2:c.679-4151G>A:MODIFIER:intron_variant	0.0714286	0.166667	0	0	0.5	0.5	1	0.8	0
MIR1244-4 - chr12:12111205 G>A	rs1478827550	MIR1244-4:ENST00000636813.1:n.-747G>A:MODIFIER:upstream_gene_variant;LRP6:ENST00000261349.8:c.*9921C>T:MODIFIER:downstream_gene_variant;LRP6:ENST00000538239.5:c.*9921C>T:MODIFIER:downstream_gene_variant;BCL2L14:ENST00000298566.2:c.679-4090G>A:MODIFIER:intron_variant	0.0714286	0.166667	0	0	0.5	0	1	0.8	0
RECQL - chr12:21475583 TACCTGAAATATTTTAACATTTTATCAGTTAATTAAATCAAGTTTAAATATTTTAAAGGTAAATTAGGCTTCTATGGAAGATATAGACCTA>T	.	RECQL:ENST00000421138.6:c.1098+3_1100delTAGGTCTATATCTTCCATAGAAGCCTAATTTACCTTTAAAATATTTAAACTTGATTTAATTAACTGATAAAATGTTAAAATATTTCAGGT:HIGH:frameshift_variant&splice_acceptor_variant&splice_region_variant&intron_variant;RECQL:ENST00000444129.6:c.1098+3_1100delTAGGTCTATATCTTCCATAGAAGCCTAATTTACCTTTAAAATATTTAAACTTGATTTAATTAACTGATAAAATGTTAAAATATTTCAGGT:HIGH:frameshift_variant&splice_acceptor_variant&spli…	0.0714286	0.5	0	0	0.5	1	1	0.8	0
LRMP - chr12:25052446 C>CA	rs1233542394	LRMP:ENST00000550945.5:c.-884dupA:MODIFIER:5_prime_UTR_variant;LRMP:ENST00000361433.6:c.-884dupA:MODIFIER:5_prime_UTR_variant;LRMP:ENST00000557489.5:c.-16962_-16961insA:MODIFIER:upstream_gene_variant;LRMP:ENST00000354454.7:c.-16962_-16961insA:MODIFIER:upstream_gene_variant;LRMP:ENST00000547044.5:c.-16962_-16961insA:MODIFIER:upstream_gene_variant;LRMP:ENST00000536173.5:c.-27233_-27232insA:MODIFIER…	0.0714286	0.166667	0	0	0	0	1	0.8	0
ANO6 - chr12:45431535 G>A	rs10736025	ANO6:ENST00000423947.7:c.*2224G>A:MODIFIER:3_prime_UTR_variant;ANO6:ENST00000320560.12:c.*2224G>A:MODIFIER:3_prime_UTR_variant;ANO6:ENST00000441606.2:c.*2224G>A:MODIFIER:3_prime_UTR_variant;ANO6:ENST00000425752.6:c.2527-8140G>A:MODIFIER:intron_variant	0.357143	0.666667	0	0	1	1	1	0.8	0
ARID2 - chr12:45729927 GGGTGAGAGCAGAACCGGGGGGGCAGCGCCGGGGCGAGCCGGGGCGAACGGGGCTCTCCCGCCCGGGCCGGGCACGGGGTCCCGGCTGACAAGTGCGGGGCTTTTTCTCTCCCGCA>G	.	ARID2:ENST00000334344.10:c.92+3_94del:HIGH:frameshift_variant&splice_acceptor_variant&splice_region_variant&intron_variant;ARID2:ENST00000422737.5:c.-356+3_-354del:HIGH:splice_acceptor_variant&splice_region_variant&5_prime_UTR_variant&intron_variant;ARID2:ENST00000426776.5:n.43+3_45del:HIGH:splice_acceptor_variant&splice_region_variant&intron_variant&non_coding_transcript_exon_variant;ARID2:ENST0…	0.142857	0.5	0	0	0	0.5	1	0.8	0
ARID2 - chr12:45893543 AGTAAGCATGCCTTGAAACCCTTATCTGTAAAAGTCTGAGTCCTGTATGATTTAGATCTTTATTCTTTTTTTTCCTTTCTTTTTAAG>A	.	ARID2:ENST00000334344.10:c.5271+2_5272delTAAGCATGCCTTGAAACCCTTATCTGTAAAAGTCTGAGTCCTGTATGATTTAGATCTTTATTCTTTTTTTTCCTTTCTTTTTAAGG:HIGH:frameshift_variant&splice_acceptor_variant&splice_donor_variant&splice_region_variant&intron_variant;ARID2:ENST00000422737.5:c.4824+2_4825delTAAGCATGCCTTGAAACCCTTATCTGTAAAAGTCTGAGTCCTGTATGATTTAGATCTTTATTCTTTTTTTTCCTTTCTTTTTAAGG:HIGH:frameshift_variant&splice_accepto…	0.0714286	0.333333	0	0	0.5	0.5	1	0.8	0
TMEM106C - chr12:47968629 G>C	rs6823	TMEM106C:ENST00000256686.10:c.*400G>C:MODIFIER:3_prime_UTR_variant;TMEM106C:ENST00000429772.6:c.*400G>C:MODIFIER:3_prime_UTR_variant;TMEM106C:ENST00000449758.6:c.*400G>C:MODIFIER:3_prime_UTR_variant;COL2A1:ENST00000380518.7:c.*4778C>G:MODIFIER:downstream_gene_variant;TMEM106C:ENST00000551305.5:n.*458G>C:MODIFIER:downstream_gene_variant;TMEM106C:ENST00000552561.5:c.*400G>C:MODIFIER:downstream_gene…	0.142857	0.166667	0	0	0.5	0.5	1	0.8	0
SENP1 - chr12:48074605 GACCTAGCAAGAGAAGAATATTGTTTCAATATCAAGTAATAAATTGTAGAATTAAATTCATCTGAAATATGCTTCTGTGACTC>G	.	SENP1:ENST00000448372.5:c.656+3_658delGAGTCACAGAAGCATATTTCAGATGAATTTAATTCTACAATTTATTACTTGATATTGAAACAATATTCTTCTCTTGCTAGGT:HIGH:frameshift_variant&splice_acceptor_variant&splice_region_variant&intron_variant;SENP1:ENST00000549518.5:c.656+3_658delGAGTCACAGAAGCATATTTCAGATGAATTTAATTCTACAATTTATTACTTGATATTGAAACAATATTCTTCTCTTGCTAGGT:HIGH:frameshift_variant&splice_acceptor_variant&splice_region_variant&in…	0.0714286	0.333333	0	0	0.5	0	1	0.8	0
ARF3 - chr12:48938668 T>TGA	rs148694584;rs779661367	ARF3:ENST00000256682.8:c.*277_*278dupTC:MODIFIER:3_prime_UTR_variant;ARF3:ENST00000447318.6:c.*277_*278dupTC:MODIFIER:3_prime_UTR_variant;ARF3:ENST00000541236.5:c.*1062_*1063dupTC:MODIFIER:downstream_gene_variant;ARF3:ENST00000545855.1:c.*2305_*2306dupTC:MODIFIER:downstream_gene_variant;ARF3:ENST00000541967.1:n.*2424_*2425dupTC:MODIFIER:downstream_gene_variant;ARF3:ENST00000541959.5:c.*277_*278du…	0.142857	0.166667	0	0	0.5	1	0.5	0.8	0
PRKAG1 - chr12:49005162 GTACCTGAAAGCAGAAGCAACAGAATTTGAGACCTGATCTCTCTGCTTCCTTAAGCCCTCGTGGCTTGCTTGGAGAAAAAGAAATGAGAATGAGGGATTTAGGGCAGGGAAAGTGATTTTGGTCATTGGGTTAAGGTTCCT>G	.	PRKAG1:ENST00000548065.5:c.309+4_312del:HIGH:splice_acceptor_variant&conservative_inframe_deletion&splice_region_variant&intron_variant;PRKAG1:ENST00000316299.9:c.336+4_339del:HIGH:splice_acceptor_variant&conservative_inframe_deletion&splice_region_variant&intron_variant;PRKAG1:ENST00000552212.5:c.213+4_216del:HIGH:splice_acceptor_variant&conservative_inframe_deletion&splice_region_variant&intron…	0.0714286	0.666667	0	0	0	1	0.5	0.8	0
PRKAG1 - chr12:49005363 GCCTAGAGGACAAGACAGAGCCCTCAGCACTGCCTGAAGCTTGTCTCCCTGCCCAGCACAAGATGCCAATAATATTGTGTTCCAGAAACTTTTGCTTA>G	.	PRKAG1:ENST00000548065.5:c.250+2_251delTAAGCAAAAGTTTCTGGAACACAATATTATTGGCATCTTGTGCTGGGCAGGGAGACAAGCTTCAGGCAGTGCTGAGGGCTCTGTCTTGTCCTCTAGG:HIGH:frameshift_variant&splice_acceptor_variant&splice_donor_variant&splice_region_variant&intron_variant;PRKAG1:ENST00000316299.9:c.250+2_278delTAAGCAAAAGTTTCTGGAACACAATATTATTGGCATCTTGTGCTGGGCAGGGAGACAAGCTTCAGGCAGTGCTGAGGGCTCTGTCTTGTCCTCTAGG:HIGH:frameshift_var…	0.142857	0.666667	0	0	0	1	1	0.8	0
TUBA1C - chr12:49272726 C>T	rs1058585	TUBA1C:ENST00000301072.10:c.849C>T:LOW:synonymous_variant;TUBA1C:ENST00000541364.5:c.1059C>T:LOW:synonymous_variant;TUBA1C:ENST00000552448.1:c.*907C>T:MODIFIER:3_prime_UTR_variant;TUBA1C:ENST00000549183.1:c.*2732C>T:MODIFIER:downstream_gene_variant;TUBA1C:ENST00000549818.5:c.*16276C>T:MODIFIER:downstream_gene_variant;TUBA1C:ENST00000552125.1:c.*3257C>T:MODIFIER:downstream_gene_variant;TUBA1C:ENST…	0.142857	0.666667	0	0	0.5	1	1	0.8	0
SMARCC2 - chr12:56171270 C>CCCGAGCCTCGTCATTCCCGCTCTCCT	.	SMARCC2:ENST00000394023.7:c.2347_2347+1insAGGAGAGCGGGAATGACGAGGCTCGG:HIGH:frameshift_variant&splice_region_variant;SMARCC2:ENST00000347471.8:c.2347_2347+1insAGGAGAGCGGGAATGACGAGGCTCGG:HIGH:frameshift_variant&splice_region_variant;SMARCC2:ENST00000267064.8:c.2254_2254+1insAGGAGAGCGGGAATGACGAGGCTCGG:HIGH:frameshift_variant&splice_region_variant;SMARCC2:ENST00000550164.5:c.2347_2347+1insAGGAGAGCGGGA…	0.0714286	0.5	0	0	0	1	1	0.8	0
R3HDM2 - chr12:57310368 G>GT	rs1409970926	R3HDM2:ENST00000347140.7:c.60dupA:HIGH:frameshift_variant;R3HDM2:ENST00000402412.5:c.60dupA:HIGH:frameshift_variant;R3HDM2:ENST00000448732.1:c.60dupA:HIGH:frameshift_variant;R3HDM2:ENST00000403821.6:c.60dupA:HIGH:frameshift_variant;R3HDM2:ENST00000358907.6:c.60dupA:HIGH:frameshift_variant;R3HDM2:ENST00000634871.1:c.60dupA:HIGH:frameshift_variant;R3HDM2:ENST00000441731.6:c.-958dupA:MODIFIER:5_prim…	0.0714286	0.333333	0	0	0.5	0.5	0.5	0.8	0
OS9 - chr12:57695841 AAGGTAACTCACTCCTATATTTTCCTTAAGCCCTTAGTGTCATATCATGGAAGTTCCCCAGTTCCCTCCTCCTCCTCCTCCTCTTAAGAGTAACAGTGCTTCACTGTGGCTTCCCTTGC>A	.	OS9:ENST00000315970.11:c.403+1_404-1del:HIGH:splice_acceptor_variant&splice_donor_variant&splice_region_variant&intron_variant;OS9:ENST00000552285.5:c.403+1_404-1del:HIGH:splice_acceptor_variant&splice_donor_variant&splice_region_variant&intron_variant;OS9:ENST00000552787.5:c.403+1_404-1del:HIGH:splice_acceptor_variant&splice_donor_variant&splice_region_variant&intron_variant;OS9:ENST00000439210.…	0.142857	0.5	0	0	0.5	1	0.5	0.8	0
USP15 - chr12:62389699 TGTAAGTATAAAACTCATTGTGCAAAATATTACTTGAAAAAAAATTAATAGAAGTAACATAAAATTTTGAGAGTTTATGGTCAGTTTTGTCCTTGTAG>T	.	USP15:ENST00000280377.9:c.1652+3_1654delAAGTATAAAACTCATTGTGCAAAATATTACTTGAAAAAAAATTAATAGAAGTAACATAAAATTTTGAGAGTTTATGGTCAGTTTTGTCCTTGTAGGT:HIGH:frameshift_variant&splice_acceptor_variant&splice_region_variant&intron_variant;USP15:ENST00000353364.7:c.1565+3_1567delAAGTATAAAACTCATTGTGCAAAATATTACTTGAAAAAAAATTAATAGAAGTAACATAAAATTTTGAGAGTTTATGGTCAGTTTTGTCCTTGTAGGT:HIGH:frameshift_variant&splice_accepto…	0.142857	0.833333	0	0	1	1	1	0.8	0
MDM1 - chr12:68295159 C>T	rs7958232	MDM1:ENST00000303145.11:c.*95G>A:MODIFIER:3_prime_UTR_variant;MDM1:ENST00000540418.5:c.*1734G>A:MODIFIER:3_prime_UTR_variant;MDM1:ENST00000539972.5:c.*95G>A:MODIFIER:3_prime_UTR_variant;MDM1:ENST00000411698.6:c.*95G>A:MODIFIER:3_prime_UTR_variant;MDM1:ENST00000357874.3:c.57+106G>A:MODIFIER:intron_variant	0.0714286	0.333333	0	0	0	0	0.5	0.8	0
MDM1 - chr12:68313507 G>A	rs2306392	MDM1:ENST00000303145.11:c.1655C>T:MODERATE:missense_variant;MDM1:ENST00000411698.6:c.1550C>T:MODERATE:missense_variant;MDM1:ENST00000540418.5:c.*1149C>T:MODIFIER:3_prime_UTR_variant;MDM1:ENST00000545964.1:n.*1509C>T:MODIFIER:downstream_gene_variant;MDM1:ENST00000536313.2:n.749C>T:MODIFIER:non_coding_transcript_exon_variant	0.214286	0.166667	0	0	0.5	0	1	0.8	0
KITLG - chr12:88496200 A>T	rs1907699	KITLG:ENST00000228280.9:c.*8996T>A:MODIFIER:downstream_gene_variant;KITLG:ENST00000347404.9:c.*8996T>A:MODIFIER:downstream_gene_variant;KITLG:ENST00000357116.4:c.*8996T>A:MODIFIER:downstream_gene_variant;KITLG:ENST00000613305.1:c.*949T>A:MODIFIER:downstream_gene_variant;KITLG:ENST00000378535.4:n.1784T>A:MODIFIER:non_coding_transcript_exon_variant	0.0714286	0.166667	0	0	0	0.5	0.5	0.8	0
RP11-756G20.1-CLLU1OS - chr12:92405810 A>C	rs382943	RP11-756G20.1-CLLU1OS:ENSG00000277851-ENSG00000205057:n.92405810A>C:MODIFIER:intergenic_region	0.0714286	0.166667	0	0	0	0.5	0	0.8	0
SOCS2-AS1 - chr12:93566969 TCCTGAAAATAAAAATAATCTGGTTGGTTCTACTGGACTTGTGATACTGGACAAACCTCTATGTCCAAGAGCTCGAGTCATTCCCATTGGCTCA>T	.	SOCS2-AS1:ENST00000499137.6:n.203-92_203delTGAGCCAATGGGAATGACTCGAGCTCTTGGACATAGAGGTTTGTCCAGTATCACAAGTCCAGTAGAACCAACCAGATTATTTTTATTTTCAGG:HIGH:splice_acceptor_variant&splice_region_variant&intron_variant&non_coding_transcript_exon_variant;SOCS2-AS1:ENST00000500986.5:n.298+2_299delTGAGCCAATGGGAATGACTCGAGCTCTTGGACATAGAGGTTTGTCCAGTATCACAAGTCCAGTAGAACCAACCAGATTATTTTTATTTTCAGG:HIGH:splice_acceptor_vari…	0	0.166667	0	0	0.5	1	1	0.8	0
CEP83 - chr12:94375982 A>G	rs4761611	CEP83:ENST00000339839.9:c.837T>C:LOW:synonymous_variant;CEP83:ENST00000397809.9:c.837T>C:LOW:synonymous_variant;CEP83:ENST00000547232.5:c.738T>C:LOW:synonymous_variant;CEP83:ENST00000547575.5:c.837T>C:LOW:synonymous_variant;CEP83:ENST00000397807.6:c.450T>C:LOW:synonymous_variant;CEP83:ENST00000551250.1:n.*2810T>C:MODIFIER:downstream_gene_variant;CEP83:ENST00000549352.1:n.681T>C:MODIFIER:non_codin…	0.0714286	0.166667	0	0	0	0	1	0.8	0
ELK3 - chr12:96194569 G>GA	.	ELK3:ENST00000228741.7:c.-132dupA:MODIFIER:5_prime_UTR_variant;ELK3:ENST00000547249.1:c.-249dupA:MODIFIER:5_prime_UTR_variant;ELK3:ENST00000552142.5:c.-132dupA:MODIFIER:5_prime_UTR_variant;ELK3:ENST00000547860.1:c.-28998_-28997insA:MODIFIER:upstream_gene_variant	0	0.166667	0	0	0	0	0.5	0.8	0
SCYL2 - chr12:100283128 C>CA	.	SCYL2:ENST00000360820.6:c.164dupA:HIGH:frameshift_variant;SCYL2:ENST00000549687.5:c.164dupA:HIGH:frameshift_variant;SCYL2:ENST00000635101.1:c.164dupA:HIGH:frameshift_variant;SCYL2:ENST00000549486.1:n.-4_-3insA:MODIFIER:upstream_gene_variant;SCYL2:ENST00000548392.5:c.-342-8369dupA:MODIFIER:intron_variant;SCYL2:ENST00000550067.1:n.340dupA:MODIFIER:non_coding_transcript_exon_variant;SCYL2:ENST000005…	0.142857	0.333333	0	0	0	0	1	0.8	0
SH2B3 - chr12:111446852 AAGGTGAGTGACAAGGCTTTTCACACCCTGGGGCAATACAAATACATACACATACAGCAGACCCAACCCTGTTCCCTTCCTCCCTGCC>A	.	SH2B3:ENST00000341259.6:c.834+5_838delGTGACAAGGCTTTTCACACCCTGGGGCAATACAAATACATACACATACAGCAGACCCAACCCTGTTCCCTTCCTCCCTGCCAGGTGA:HIGH:frameshift_variant&splice_acceptor_variant&splice_region_variant&intron_variant;SH2B3:ENST00000538307.1:c.228+5_232delGTGACAAGGCTTTTCACACCCTGGGGCAATACAAATACATACACATACAGCAGACCCAACCCTGTTCCCTTCCTCCCTGCCAGGTGA:HIGH:frameshift_variant&splice_acceptor_variant&splice_region_…	0.142857	0.833333	0	0	0.5	0.5	1	0.8	0
SH2B3 - chr12:111447217 AAGGTGGGTAAACCAATAGCTAGGCCATTGTCTTCTGGGTACGCTGGAACCCAGACTCAGCCCAGGACATAAGGTAGCCCCCTGCGACCACCATCACCCATCTTATCTAAC>A	.	SH2B3:ENST00000341259.6:c.1021+4_1024del:HIGH:splice_acceptor_variant&disruptive_inframe_deletion&splice_region_variant&intron_variant;SH2B3:ENST00000538307.1:c.415+4_418del:HIGH:splice_acceptor_variant&disruptive_inframe_deletion&splice_region_variant&intron_variant;ATXN2:ENST00000377617.7:c.*5485_*5594del:MODIFIER:downstream_gene_variant;ATXN2:ENST00000608853.5:c.*5485_*5594del:MODIFIER:downstr…	0.285714	0.5	0	0	1	0	1	0.8	0
MAP1LC3B2 - chr12:116576412 T>C	rs958976014	MAP1LC3B2:ENST00000556529.2:c.*92T>C:MODIFIER:3_prime_UTR_variant	0.0714286	0.333333	0	0	0.5	0	0.5	0.8	0
TAOK3 - chr12:118150666 C>CT	.	TAOK3:ENST00000392533.7:c.*330dupA:MODIFIER:3_prime_UTR_variant;TAOK3:ENST00000419821.6:c.*330dupA:MODIFIER:3_prime_UTR_variant;TAOK3:ENST00000536979.1:c.*330dupA:MODIFIER:downstream_gene_variant;TAOK3:ENST00000537952.1:c.*330dupA:MODIFIER:downstream_gene_variant;TAOK3:ENST00000543709.5:n.461+427dupA:MODIFIER:intron_variant;TAOK3:ENST00000537305.5:n.3708dupA:MODIFIER:non_coding_transcript_exon_va…	0	0.166667	0	0	0	0	0.5	0.8	0
SPPL3 - chr12:120762806 C>T	rs618482	SPPL3:ENST00000353487.6:c.*2193G>A:MODIFIER:3_prime_UTR_variant;RP11-173P15.7:ENST00000542620.1:n.-1214G>A:MODIFIER:upstream_gene_variant;SPPL3:ENST00000545209.1:n.*2085G>A:MODIFIER:downstream_gene_variant;SPPL3:ENST00000392495.7:n.*1659G>A:MODIFIER:downstream_gene_variant	0.0714286	0.166667	0	0	0	1	0	0.8	0
SPPL3 - chr12:120764861 A>C	rs9431	SPPL3:ENST00000353487.6:c.*138T>G:MODIFIER:3_prime_UTR_variant;RP11-173P15.7:ENST00000542620.1:n.-3269T>G:MODIFIER:upstream_gene_variant;SPPL3:ENST00000545209.1:n.*30T>G:MODIFIER:downstream_gene_variant;SPPL3:ENST00000543608.5:c.*4097T>G:MODIFIER:downstream_gene_variant;SPPL3:ENST00000536996.5:c.*3577T>G:MODIFIER:downstream_gene_variant;SPPL3:ENST00000543854.5:c.*4136T>G:MODIFIER:downstream_gene_…	0.285714	0.666667	0	0	0.5	0.5	0.5	0.8	0
ANAPC5 - chr12:121318424 ACTGACCGTAAAGAGGAAAACACAGGATGAGAAGATCCACCACCACATCTCCGTGAGATGTACAAGAGACCCCTTAC>A	.	ANAPC5:ENST00000261819.7:c.1745+1_1746-1delGTAAGGGGTCTCTTGTACATCTCACGGAGATGTGGTGGTGGATCTTCTCATCCTGTGTTTTCCTCTTTACGGTCAG:HIGH:splice_acceptor_variant&splice_donor_variant&splice_region_variant&intron_variant;ANAPC5:ENST00000535641.5:n.1956+1_1957-1delGTAAGGGGTCTCTTGTACATCTCACGGAGATGTGGTGGTGGATCTTCTCATCCTGTGTTTTCCTCTTTACGGTCAG:HIGH:splice_acceptor_variant&splice_donor_variant&splice_region_variant&…	0.214286	0.333333	0	0	0.5	0.5	1	0.8	0
CLIP1 - chr12:122278940 GACCTGAAACACAGTTGTTTAGCTTAGGCTGAGGGTTTGAACGAAAGGAGGCCGCGTGAAAGCTCGTGCACCCTGGGTGGTACTCT>G	.	CLIP1:ENST00000540338.5:c.3765+3_3767delAGAGTACCACCCAGGGTGCACGAGCTTTCACGCGGCCTCCTTTCGTTCAAACCCTCAGCCTAAGCTAAACAACTGTGTTTCAGGT:HIGH:frameshift_variant&splice_acceptor_variant&splice_region_variant&intron_variant;CLIP1:ENST00000358808.6:c.3732+3_3734delAGAGTACCACCCAGGGTGCACGAGCTTTCACGCGGCCTCCTTTCGTTCAAACCCTCAGCCTAAGCTAAACAACTGTGTTTCAGGT:HIGH:frameshift_variant&splice_acceptor_variant&splice_region_…	0.0714286	0.5	0	0	0.5	0.5	1	0.8	0
PITPNM2 - chr12:122986350 ACTGCGGGGTCAGTGAGGACGGCTGTCACAGGCTGGGGCTCCCCGAGCTGCCCGCCTGCACCCGCCCCCACAATGCGCCCACTCAC>A	.	PITPNM2:ENST00000542749.5:c.3726+1_3727-1delGTGAGTGGGCGCATTGTGGGGGCGGGTGCAGGCGGGCAGCTCGGGGAGCCCCAGCCTGTGACAGCCGTCCTCACTGACCCCGCAG:HIGH:splice_acceptor_variant&splice_donor_variant&splice_region_variant&intron_variant;PITPNM2:ENST00000320201.8:c.3726+1_3727-1delGTGAGTGGGCGCATTGTGGGGGCGGGTGCAGGCGGGCAGCTCGGGGAGCCCCAGCCTGTGACAGCCGTCCTCACTGACCCCGCAG:HIGH:splice_acceptor_variant&splice_donor_variant&sp…	0.0714286	0.166667	0	0	0.5	0	1	0.8	0
USP12 - chr13:27067556 T>C	rs9512533	USP12:ENST00000282344.10:c.*1727A>G:MODIFIER:3_prime_UTR_variant	0	0.333333	0	0	0	0.5	1	0.8	0
RPL21 - chr13:27251765 T>C	rs3094290	RPL21:ENST00000319826.8:c.-98T>C:MODIFIER:5_prime_UTR_variant;RPL21:ENST00000493317.1:c.-2012T>C:MODIFIER:upstream_gene_variant;RPL21:ENST00000466550.1:n.-2000T>C:MODIFIER:upstream_gene_variant;RPL21:ENST00000485756.1:n.-3179T>C:MODIFIER:upstream_gene_variant;RPL21:ENST00000483765.5:c.-2012T>C:MODIFIER:upstream_gene_variant;RP11-428O18.6:ENST00000620494.1:n.-477A>G:MODIFIER:upstream_gene_variant;…	0.214286	0.333333	0	0	0	1	0.5	0.8	0
MTIF3 - chr13:27435783 G>C	rs1218825	MTIF3:ENST00000381120.7:c.729C>G:MODERATE:missense_variant;MTIF3:ENST00000405591.3:c.729C>G:MODERATE:missense_variant;MTIF3:ENST00000381116.5:c.729C>G:MODERATE:missense_variant;GTF3A:ENST00000381140.8:c.*186G>C:MODIFIER:downstream_gene_variant;GTF3A:ENST00000419181.5:c.*1566G>C:MODIFIER:downstream_gene_variant;GTF3A:ENST00000470606.5:n.*95G>C:MODIFIER:downstream_gene_variant;MTIF3:ENST00000483903…	0.285714	0.833333	0	0	1	1	1	0.8	0
HMGB1 - chr13:30457937 C>G	rs4374029	HMGB1:ENST00000341423.9:c.*3420G>C:MODIFIER:3_prime_UTR_variant;HMGB1:ENST00000399489.5:c.*3746G>C:MODIFIER:downstream_gene_variant;HMGB1:ENST00000339872.8:c.*3420G>C:MODIFIER:downstream_gene_variant;HMGB1:ENST00000405805.5:c.*3420G>C:MODIFIER:downstream_gene_variant;HMGB1:ENST00000399494.5:c.*3420G>C:MODIFIER:downstream_gene_variant;HMGB1:ENST00000490788.1:n.*4409G>C:MODIFIER:downstream_gene_var…	0.142857	0.333333	0	0	0.5	0.5	1	0.8	0
HMGB1 - chr13:30464144 TA>T	rs5802568;rs780573288;rs796449343	HMGB1:ENST00000399489.5:c.-465delT:MODIFIER:5_prime_UTR_variant;HMGB1:ENST00000490788.1:n.-881delT:MODIFIER:upstream_gene_variant;HMGB1:ENST00000341423.9:c.-14-451delT:MODIFIER:intron_variant;HMGB1:ENST00000339872.8:c.-15+16delT:MODIFIER:intron_variant;HMGB1:ENST00000405805.5:c.-14-451delT:MODIFIER:intron_variant;HMGB1:ENST00000399494.5:c.-14-451delT:MODIFIER:intron_variant;HMGB1:ENST00000468384.…	0.214286	0.333333	0	0	0.5	1	1	0.8	0
SUPT20H - chr13:37040458 TCTAGAAGAAATAAAAATTTAAAAAACTTATTAATCTATGCACAAACATATGAAGAATTCGATAAATAAAACTCCCAACTAAAATCTAAAATAGTATTTCTTAATTAAACATCCTTAC>T	.	SUPT20H:ENST00000475892.5:c.513+1_514-1del:HIGH:splice_acceptor_variant&splice_donor_variant&splice_region_variant&intron_variant;SUPT20H:ENST00000360252.8:c.516+1_517-1del:HIGH:splice_acceptor_variant&splice_donor_variant&splice_region_variant&intron_variant;SUPT20H:ENST00000356185.7:c.516+1_517-1del:HIGH:splice_acceptor_variant&splice_donor_variant&splice_region_variant&intron_variant;SUPT20H:E…	0.0714286	0.333333	0	0	0.5	0	1	0.8	0
LINC00598 - chr13:40457792 C>G	rs9549214	LINC00598:ENST00000615137.1:n.*1111G>C:MODIFIER:downstream_gene_variant;LINC00598:ENST00000400430.6:n.492+2490G>C:MODIFIER:intron_variant;LINC00598:ENST00000400431.2:n.128+2490G>C:MODIFIER:intron_variant;LINC00598:ENST00000637523.1:n.518+2490G>C:MODIFIER:intron_variant;LINC00598:ENST00000636621.1:n.70+2490G>C:MODIFIER:intron_variant;LINC00598:ENST00000637326.1:n.492+2490G>C:MODIFIER:intron_varian…	0.285714	0.666667	0	0	0.5	1	0.5	0.8	0
TPTE2P5 - chr13:40854749 ACTGATTTCAAGTTTAATATTTTTAGTTAAATTAAAATATTTTCAGAAAACCAAGCCCAATATATTTAGCCCTCTTCTGATAGTCAACTTAGCATAAAACTTAC>A	.	TPTE2P5:ENST00000458118.5:n.300+5_305del:HIGH:splice_acceptor_variant&splice_region_variant&intron_variant&non_coding_transcript_exon_variant;TPTE2P5:ENST00000633547.1:n.*324_*426del:MODIFIER:downstream_gene_variant;TPTE2P5:ENST00000379515.3:n.192+903_192+1005del:MODIFIER:intron_variant;TPTE2P5:ENST00000432905.5:n.140_242del:MODIFIER:non_coding_transcript_exon_variant	0.0714286	0.166667	0	0	0	0	0.5	0.8	0
ELF1 - chr13:40932585 C>T	rs1056835	ELF1:ENST00000239882.6:c.*840G>A:MODIFIER:3_prime_UTR_variant;ELF1:ENST00000442101.5:c.*840G>A:MODIFIER:3_prime_UTR_variant;ELF1:ENST00000498824.4:c.*2443G>A:MODIFIER:3_prime_UTR_variant;ELF1:ENST00000625359.1:c.*840G>A:MODIFIER:downstream_gene_variant;ELF1:ENST00000635415.1:c.*854G>A:MODIFIER:downstream_gene_variant	0.0714286	0.333333	0	0	0.5	0.5	0	0.8	0
ELF1 - chr13:40932748 A>G	rs1056824	ELF1:ENST00000239882.6:c.*677T>C:MODIFIER:3_prime_UTR_variant;ELF1:ENST00000442101.5:c.*677T>C:MODIFIER:3_prime_UTR_variant;ELF1:ENST00000498824.4:c.*2280T>C:MODIFIER:3_prime_UTR_variant;ELF1:ENST00000625359.1:c.*677T>C:MODIFIER:downstream_gene_variant;ELF1:ENST00000635415.1:c.*691T>C:MODIFIER:downstream_gene_variant	0.0714286	0.333333	0	0	0	0.5	1	0.8	0
RP11-74J13.8 - chr13:41170940 T>C	rs879145618	RP11-74J13.8:ENST00000619407.4:n.339+8537T>C:MODIFIER:intron_variant;RP11-74J13.8:ENST00000620300.4:n.327-4433T>C:MODIFIER:intron_variant;RP11-74J13.8:ENST00000616251.1:n.267+8537T>C:MODIFIER:intron_variant;RP11-74J13.8:ENST00000615685.4:n.319+8537T>C:MODIFIER:intron_variant	0.142857	0.666667	0	0	0.5	0.5	1	0.8	0
RP11-74J13.8 - chr13:41170960 C>T	rs878872948	RP11-74J13.8:ENST00000619407.4:n.339+8557C>T:MODIFIER:intron_variant;RP11-74J13.8:ENST00000620300.4:n.327-4413C>T:MODIFIER:intron_variant;RP11-74J13.8:ENST00000616251.1:n.267+8557C>T:MODIFIER:intron_variant;RP11-74J13.8:ENST00000615685.4:n.319+8557C>T:MODIFIER:intron_variant	0.142857	0.666667	0	0	0.5	0.5	1	0.8	0
VWA8 - chr13:41865812 CCCTACAAATGGAAAAAATTATTCAAGAGGTAAGTCAAAATAACCAAAAGCCAGGAAACTAAAAGTCTGCAGTGAGACTGTCATTCTTA>C	.	VWA8:ENST00000281496.6:c.1347+2_1348delTAAGAATGACAGTCTCACTGCAGACTTTTAGTTTCCTGGCTTTTGGTTATTTTGACTTACCTCTTGAATAATTTTTTCCATTTGTAGG:HIGH:frameshift_variant&splice_acceptor_variant&splice_donor_variant&splice_region_variant&intron_variant;VWA8:ENST00000379310.7:c.1347+2_1348delTAAGAATGACAGTCTCACTGCAGACTTTTAGTTTCCTGGCTTTTGGTTATTTTGACTTACCTCTTGAATAATTTTTTCCATTTGTAGG:HIGH:frameshift_variant&splice_accept…	0.142857	0.5	0	0	0.5	0.5	0.5	0.8	0
COG3 - chr13:45518848 GAGGTGAGAAGGAGTCTGTTTCATTGGTGGTGGGAGATAAACGACATTCTTTACATGTCTGGTGATTTCTAGGCACATAAAAACAGGAGGAAATTGTTATCTTCTTTTTA>G	.	COG3:ENST00000349995.9:c.2019+2_2020del:HIGH:frameshift_variant&splice_acceptor_variant&splice_donor_variant&splice_region_variant&intron_variant;COG3:ENST00000486940.2:c.115+2589_115+2697del:MODIFIER:intron_variant	0.142857	0.5	0	0	0	0.5	1	0.8	0
ITM2B - chr13:48233482 G>C	.	ITM2B:ENST00000378565.9:c.117+5G>C:LOW:splice_region_variant&intron_variant;ITM2B:ENST00000378549.5:c.117+5G>C:LOW:splice_region_variant&intron_variant	0	0.333333	0	0	0.5	0.5	0	0.8	0
RB1 - chr13:48465110 GGGTAGGTCAAAAGTATCCTTTGATTGGAAAAATCTAATGTAATGGGTCCACCAAAACATTAAATAAATAATCTACTTTTTTGTTTTTGCTCTA>G	.	RB1:ENST00000267163.4:c.2325+1_2326-1delGTAGGTCAAAAGTATCCTTTGATTGGAAAAATCTAATGTAATGGGTCCACCAAAACATTAAATAAATAATCTACTTTTTTGTTTTTGCTCTAG:HIGH:splice_acceptor_variant&splice_donor_variant&splice_region_variant&intron_variant	0.0714286	0.5	0	0	0	0.5	1	0.8	0
SETDB2 - chr13:49481117 G>GAAGAT	.	SETDB2:ENST00000354234.8:c.1192+1_1192+2insAAGAT:HIGH:splice_donor_variant&intron_variant;SETDB2:ENST00000317257.12:c.1156+1_1156+2insAAGAT:HIGH:splice_donor_variant&intron_variant;SETDB2:ENST00000258672.9:c.1156+1_1156+2insAAGAT:HIGH:splice_donor_variant&intron_variant;SETDB2:ENST00000611815.1:c.1192+1_1192+2insAAGAT:HIGH:splice_donor_variant&intron_variant	0	0.333333	0	0	0	0	1	0.8	0
SETDB2 - chr13:49481119 A>ACT	.	SETDB2:ENST00000354234.8:c.1192+3_1192+4insCT:LOW:splice_region_variant&intron_variant;SETDB2:ENST00000317257.12:c.1156+3_1156+4insCT:LOW:splice_region_variant&intron_variant;SETDB2:ENST00000258672.9:c.1156+3_1156+4insCT:LOW:splice_region_variant&intron_variant;SETDB2:ENST00000611815.1:c.1192+3_1192+4insCT:LOW:splice_region_variant&intron_variant	0	0.333333	0	0	0	0	1	0.8	0
CKAP2 - chr13:52461648 T>C	rs7337054	CKAP2:ENST00000378037.9:c.825T>C:LOW:synonymous_variant;CKAP2:ENST00000378034.7:c.822T>C:LOW:synonymous_variant;CKAP2:ENST00000258607.9:c.822T>C:LOW:synonymous_variant;CKAP2:ENST00000490903.5:c.678T>C:LOW:synonymous_variant;CKAP2:ENST00000468284.1:c.*295T>C:MODIFIER:downstream_gene_variant;CKAP2:ENST00000480747.1:c.*390T>C:MODIFIER:downstream_gene_variant	0.0714286	0.5	0	0	0	1	0.5	0.8	0
SUGT1 - chr13:52652956 GAGGTGCATGTTTTTCTTTCCCTTTGGTATTTATTTTATCCCCCTTTCCTTGGCTAGTGAGCCCTGCTGAAGTCGTTGTTTTCCTGAC>G	.	SUGT1:ENST00000343788.10:c.38+3_40delGCATGTTTTTCTTTCCCTTTGGTATTTATTTTATCCCCCTTTCCTTGGCTAGTGAGCCCTGCTGAAGTCGTTGTTTTCCTGACAGGT:HIGH:frameshift_variant&splice_acceptor_variant&splice_region_variant&intron_variant;SUGT1:ENST00000310528.8:c.38+3_40delGCATGTTTTTCTTTCCCTTTGGTATTTATTTTATCCCCCTTTCCTTGGCTAGTGAGCCCTGCTGAAGTCGTTGTTTTCCTGACAGGT:HIGH:frameshift_variant&splice_acceptor_variant&splice_region_var…	0.142857	0.666667	0	0	0.5	1	0.5	0.8	0
MYCBP2 - chr13:77205381 GACCTAGAATATATAAATCATAATCTATGTTTTAAAAGATCCATATATATTTCAGTTGTAAGACAACATTTCCTAAACCGAAGTATACAT>G	.	MYCBP2:ENST00000357337.10:c.3601+3_3603delATGTATACTTCGGTTTAGGAAATGTTGTCTTACAACTGAAATATATATGGATCTTTTAAAACATAGATTATGATTTATATATTCTAGGT:HIGH:frameshift_variant&splice_acceptor_variant&splice_region_variant&intron_variant;MYCBP2:ENST00000544440.6:c.3601+3_3603delATGTATACTTCGGTTTAGGAAATGTTGTCTTACAACTGAAATATATATGGATCTTTTAAAACATAGATTATGATTTATATATTCTAGGT:HIGH:frameshift_variant&splice_acceptor_variant&spl…	0.0714286	0.166667	0	0	0.5	1	1	0.8	0
TPP2 - chr13:102626962 CTTT>C	.	TPP2:ENST00000493770.1:n.-183_-181delTTT:MODIFIER:upstream_gene_variant;TPP2:ENST00000376065.8:c.785-49_785-47delTTT:MODIFIER:intron_variant;TPP2:ENST00000376052.4:c.785-49_785-47delTTT:MODIFIER:intron_variant;TPP2:ENST00000496126.1:n.64_66delTTT:MODIFIER:non_coding_transcript_exon_variant	0.142857	0.166667	0	0	0	0	0.5	0.8	0
TPP2 - chr13:102626974 GA>G	.	TPP2:ENST00000493770.1:n.-171delA:MODIFIER:upstream_gene_variant;TPP2:ENST00000376065.8:c.785-37delA:MODIFIER:intron_variant;TPP2:ENST00000376052.4:c.785-37delA:MODIFIER:intron_variant;TPP2:ENST00000496126.1:n.76delA:MODIFIER:non_coding_transcript_exon_variant	0.142857	0.166667	0	0	0.5	0	0.5	0.8	0
TPP2 - chr13:102626976 GAATGTTTTGTCATTTCCCCACCTTTGTGTCTCT>G	.	TPP2:ENST00000376065.8:c.785-34_785-2delATGTTTTGTCATTTCCCCACCTTTGTGTCTCTA:HIGH:splice_acceptor_variant&splice_region_variant&intron_variant;TPP2:ENST00000376052.4:c.785-34_785-2delATGTTTTGTCATTTCCCCACCTTTGTGTCTCTA:HIGH:splice_acceptor_variant&splice_region_variant&intron_variant;TPP2:ENST00000493770.1:n.-169_-137delAATGTTTTGTCATTTCCCCACCTTTGTGTCTCT:MODIFIER:upstream_gene_variant;TPP2:ENST00000496…	0.142857	0.166667	0	0	0.5	0	0.5	0.8	0
ANKRD10 - chr13:110878917 C>T	rs6829	ANKRD10:ENST00000267339.6:c.*720G>A:MODIFIER:3_prime_UTR_variant;ANKRD10:ENST00000485844.1:n.*851G>A:MODIFIER:downstream_gene_variant;ANKRD10:ENST00000603993.1:c.*4617G>A:MODIFIER:downstream_gene_variant;ANKRD10:ENST00000489973.6:n.*4792G>A:MODIFIER:downstream_gene_variant	0.0714286	0.5	0	0	0	1	1	0.8	0
ANKRD10 - chr13:110879136 G>A	rs3180286	ANKRD10:ENST00000267339.6:c.*501C>T:MODIFIER:3_prime_UTR_variant;ANKRD10:ENST00000485844.1:n.*632C>T:MODIFIER:downstream_gene_variant;ANKRD10:ENST00000603993.1:c.*4398C>T:MODIFIER:downstream_gene_variant;ANKRD10:ENST00000489973.6:n.*4573C>T:MODIFIER:downstream_gene_variant	0.142857	0.666667	0	0	0.5	0.5	0.5	0.8	0
MCF2L - chr13:112909595 T>C	rs2993329	MCF2L:ENST00000397036.4:c.*317T>C:MODIFIER:3_prime_UTR_variant;MCF2L:ENST00000442625.2:c.169+7224T>C:MODIFIER:intron_variant;MCF2L:ENST00000375608.7:c.169+7224T>C:MODIFIER:intron_variant	0.0714286	0.166667	0	0	0.5	0.5	1	0.8	0
LAMP1 - chr13:113323063 C>A	rs8001808	LAMP1:ENST00000332556.4:c.*642C>A:MODIFIER:3_prime_UTR_variant;GRTP1:ENST00000375430.8:c.*2484G>T:MODIFIER:downstream_gene_variant;GRTP1:ENST00000375431.8:c.*1425G>T:MODIFIER:downstream_gene_variant;GRTP1:ENST00000326039.3:c.*2484G>T:MODIFIER:downstream_gene_variant;GRTP1:ENST00000620217.4:c.*1366G>T:MODIFIER:downstream_gene_variant;LAMP1:ENST00000471046.1:n.*469C>A:MODIFIER:downstream_gene_varia…	0.142857	0.833333	0	0	0.5	1	1	0.8	0
GRTP1 - chr13:113363909 TCCTGCAAAACCGAGAGAAGGAGGCCGGCGTCCCCGAAGTTTCCTCTGGGGGGTCGCGGGCCCGCGCGGGGACCGCAGCCGCCGGGGACGCCCGCACCCCGCGCCACACA>T	.	GRTP1:ENST00000375430.8:c.32+2_33del:HIGH:frameshift_variant&splice_acceptor_variant&splice_donor_variant&splice_region_variant&intron_variant;GRTP1:ENST00000375431.8:c.32+2_33del:HIGH:frameshift_variant&splice_acceptor_variant&splice_donor_variant&splice_region_variant&intron_variant;GRTP1:ENST00000620217.4:c.32+2_33del:HIGH:frameshift_variant&splice_acceptor_variant&splice_donor_variant&splice_…	0.214286	0.666667	0	0	0	1	1	0.8	0
CDC16 - chr13:114239439 C>T	rs2296971	CDC16:ENST00000356221.7:c.330C>T:LOW:synonymous_variant;CDC16:ENST00000375310.5:c.48C>T:LOW:synonymous_variant;CDC16:ENST00000252457.9:c.327C>T:LOW:synonymous_variant;CDC16:ENST00000375308.5:c.48C>T:LOW:synonymous_variant;CDC16:ENST00000252458.6:c.48C>T:LOW:synonymous_variant;CDC16:ENST00000360383.7:c.330C>T:LOW:synonymous_variant;CDC16:ENST00000628084.2:c.48C>T:LOW:synonymous_variant;CDC16:ENST0…	0	0.333333	0	0	0	0.5	0.5	0.8	0
CDC16 - chr13:114239460 T>C	rs2296970	CDC16:ENST00000356221.7:c.351T>C:LOW:synonymous_variant;CDC16:ENST00000375310.5:c.69T>C:LOW:synonymous_variant;CDC16:ENST00000252457.9:c.348T>C:LOW:synonymous_variant;CDC16:ENST00000375308.5:c.69T>C:LOW:synonymous_variant;CDC16:ENST00000252458.6:c.69T>C:LOW:synonymous_variant;CDC16:ENST00000360383.7:c.351T>C:LOW:synonymous_variant;CDC16:ENST00000628084.2:c.69T>C:LOW:synonymous_variant;CDC16:ENST0…	0.0714286	0.333333	0	0	0	0.5	0.5	0.8	0
AKAP6 - chr14:32484544 T>A	rs796825920	AKAP6:ENST00000280979.8:c.324+50727T>A:MODIFIER:intron_variant;AKAP6:ENST00000557354.5:c.324+50727T>A:MODIFIER:intron_variant;AKAP6:ENST00000553547.5:c.-403+9986T>A:MODIFIER:intron_variant;AKAP6:ENST00000557272.1:c.324+50727T>A:MODIFIER:intron_variant	0	0.333333	0	0	0	0.5	1	0.8	0
AKAP6 - chr14:32484585 A>G	rs796450886	AKAP6:ENST00000280979.8:c.324+50768A>G:MODIFIER:intron_variant;AKAP6:ENST00000557354.5:c.324+50768A>G:MODIFIER:intron_variant;AKAP6:ENST00000553547.5:c.-403+10027A>G:MODIFIER:intron_variant;AKAP6:ENST00000557272.1:c.324+50768A>G:MODIFIER:intron_variant	0.0714286	0.333333	0	0	0	0.5	1	0.8	0
AKAP6 - chr14:32484591 C>T	rs796563131	AKAP6:ENST00000280979.8:c.324+50774C>T:MODIFIER:intron_variant;AKAP6:ENST00000557354.5:c.324+50774C>T:MODIFIER:intron_variant;AKAP6:ENST00000553547.5:c.-403+10033C>T:MODIFIER:intron_variant;AKAP6:ENST00000557272.1:c.324+50774C>T:MODIFIER:intron_variant	0.0714286	0.333333	0	0	0	0.5	1	0.8	0
AKAP6 - chr14:32484633 G>A	rs1296472265	AKAP6:ENST00000280979.8:c.324+50816G>A:MODIFIER:intron_variant;AKAP6:ENST00000557354.5:c.324+50816G>A:MODIFIER:intron_variant;AKAP6:ENST00000553547.5:c.-403+10075G>A:MODIFIER:intron_variant;AKAP6:ENST00000557272.1:c.324+50816G>A:MODIFIER:intron_variant	0.0714286	0.333333	0	0	0	0.5	1	0.8	0
AKAP6 - chr14:32484636 A>G	rs796900331	AKAP6:ENST00000280979.8:c.324+50819A>G:MODIFIER:intron_variant;AKAP6:ENST00000557354.5:c.324+50819A>G:MODIFIER:intron_variant;AKAP6:ENST00000553547.5:c.-403+10078A>G:MODIFIER:intron_variant;AKAP6:ENST00000557272.1:c.324+50819A>G:MODIFIER:intron_variant	0.0714286	0.333333	0	0	0	0.5	1	0.8	0
FAM177A1 - chr14:35081261 G>GT	rs373465295	FAM177A1:ENST00000280987.8:c.*45dupT:MODIFIER:3_prime_UTR_variant;FAM177A1:ENST00000382406.7:c.*45dupT:MODIFIER:3_prime_UTR_variant;FAM177A1:ENST00000555260.1:c.*45dupT:MODIFIER:3_prime_UTR_variant;FAM177A1:ENST00000396472.5:c.*45dupT:MODIFIER:3_prime_UTR_variant;RP11-85K15.3:ENST00000624600.1:n.-4774_-4773insT:MODIFIER:upstream_gene_variant;PPP2R3C:ENST00000261475.9:c.*4328dupA:MODIFIER:downstre…	0.0714286	0.166667	0	0	0.5	0	0	0.8	0
SEC23A - chr14:39086981 G>C	rs8018720	SEC23A:ENST00000307712.10:c.631C>G:MODERATE:missense_variant;SEC23A:ENST00000537403.5:c.25C>G:MODERATE:missense_variant;SEC23A:ENST00000545328.6:c.544C>G:MODERATE:missense_variant;RP11-545M17.2:ENST00000554037.2:n.-3920G>C:MODIFIER:upstream_gene_variant;SEC23A:ENST00000555682.1:n.*4389C>G:MODIFIER:downstream_gene_variant;SEC23A:ENST00000555017.5:c.*4592C>G:MODIFIER:downstream_gene_variant;SEC23A:…	0.142857	0.5	0	0	0	1	0.5	0.8	0
NEMF - chr14:49785135 TCTTTAAAAAGGAATTACATGTGTTACTAAATAGACGTTACAAAACAATTCACAAAAGCCATTCTGTCAACTAATGGTAACTTAC>T	.	NEMF:ENST00000556691.5:n.1038+1_1039-1delGTAAGTTACCATTAGTTGACAGAATGGCTTTTGTGAATTGTTTTGTAACGTCTATTTAGTAACACATGTAATTCCTTTTTAAAG:HIGH:splice_acceptor_variant&splice_donor_variant&splice_region_variant&intron_variant;NEMF:ENST00000557193.1:n.555+1_556-1delGTAAGTTACCATTAGTTGACAGAATGGCTTTTGTGAATTGTTTTGTAACGTCTATTTAGTAACACATGTAATTCCTTTTTAAAG:HIGH:splice_acceptor_variant&splice_donor_variant&splice_regio…	0.0714286	0.5	0	0	0	0.5	0.5	0.8	0
ATP5S - chr14:50328350 A>C	rs6572658	ATP5S:ENST00000311459.11:c.*2627A>C:MODIFIER:3_prime_UTR_variant;RP11-247L20.4:ENST00000555403.1:n.-441T>G:MODIFIER:upstream_gene_variant;CDKL1:ENST00000395834.5:c.*1724T>G:MODIFIER:downstream_gene_variant;ATP5S:ENST00000245448.10:c.*2719A>C:MODIFIER:downstream_gene_variant;ATP5S:ENST00000554204.5:c.*13755A>C:MODIFIER:downstream_gene_variant;CDKL1:ENST00000216378.2:c.*4310T>G:MODIFIER:downstream_…	0	0.166667	0	0	0	0	1	0.8	0
ATL1 - chr14:50591009 G>A	rs1060197	ATL1:ENST00000358385.10:c.351G>A:LOW:synonymous_variant;ATL1:ENST00000441560.6:c.351G>A:LOW:synonymous_variant;ATL1:ENST00000557735.1:c.102G>A:LOW:synonymous_variant;ATL1:ENST00000554886.1:c.-82G>A:MODIFIER:5_prime_UTR_variant;ATL1:ENST00000556478.2:n.*3073G>A:MODIFIER:downstream_gene_variant;ATL1:ENST00000553509.1:c.*3124G>A:MODIFIER:downstream_gene_variant;ATL1:ENST00000555960.5:c.*52G>A:MODIFI…	0.0714286	0.333333	0	0	0.5	0.5	0.5	0.8	0
SAV1 - chr14:50634796 G>A	rs3015442	SAV1:ENST00000324679.4:c.*387C>T:MODIFIER:3_prime_UTR_variant;ATL1:ENST00000358385.10:c.*2457G>A:MODIFIER:downstream_gene_variant;ATL1:ENST00000441560.6:c.*2457G>A:MODIFIER:downstream_gene_variant;ATL1:ENST00000556067.1:c.*3859G>A:MODIFIER:downstream_gene_variant;SAV1:ENST00000553731.1:c.*572C>T:MODIFIER:downstream_gene_variant;SAV1:ENST00000557458.1:c.*387C>T:MODIFIER:downstream_gene_variant;RN7…	0.0714286	0.166667	0	0	0	0	1	0.8	0
SAV1 - chr14:50634923 G>A	rs2934693	SAV1:ENST00000324679.4:c.*260C>T:MODIFIER:3_prime_UTR_variant;SAV1:ENST00000553731.1:c.*445C>T:MODIFIER:3_prime_UTR_variant;ATL1:ENST00000358385.10:c.*2584G>A:MODIFIER:downstream_gene_variant;ATL1:ENST00000441560.6:c.*2584G>A:MODIFIER:downstream_gene_variant;ATL1:ENST00000556067.1:c.*3986G>A:MODIFIER:downstream_gene_variant;SAV1:ENST00000557458.1:c.*260C>T:MODIFIER:downstream_gene_variant;RN7SL45…	0.0714286	0.5	0	0	0.5	0	1	0.8	0
PYGL - chr14:50916736 TG>T	.	PYGL:ENST00000216392.7:c.1000-3delC:LOW:splice_region_variant&intron_variant;PYGL:ENST00000532462.5:c.1000-3delC:LOW:splice_region_variant&intron_variant;PYGL:ENST00000544180.6:c.898-3delC:LOW:splice_region_variant&intron_variant;PYGL:ENST00000528757.2:n.-797delC:MODIFIER:upstream_gene_variant;PYGL:ENST00000532107.2:n.-4866delC:MODIFIER:upstream_gene_variant;RP11-218E20.5:ENST00000557343.1:n.*337…	0	0.333333	0	0	0	0	1	0.8	0
PYGL - chr14:50916739 G>A	.	PYGL:ENST00000216392.7:c.1000-5C>T:LOW:splice_region_variant&intron_variant;PYGL:ENST00000532462.5:c.1000-5C>T:LOW:splice_region_variant&intron_variant;PYGL:ENST00000544180.6:c.898-5C>T:LOW:splice_region_variant&intron_variant;PYGL:ENST00000528757.2:n.-799C>T:MODIFIER:upstream_gene_variant;PYGL:ENST00000532107.2:n.-4868C>T:MODIFIER:upstream_gene_variant;RP11-218E20.5:ENST00000557343.1:n.*3381G>A:…	0.0714286	0.333333	0	0	0	0	1	0.8	0
PYGL - chr14:50916740 T>TCC	.	PYGL:ENST00000216392.7:c.1000-7_1000-6insGG:LOW:splice_region_variant&intron_variant;PYGL:ENST00000532462.5:c.1000-7_1000-6insGG:LOW:splice_region_variant&intron_variant;PYGL:ENST00000544180.6:c.898-7_898-6insGG:LOW:splice_region_variant&intron_variant;PYGL:ENST00000528757.2:n.-801_-800insGG:MODIFIER:upstream_gene_variant;PYGL:ENST00000532107.2:n.-4870_-4869insGG:MODIFIER:upstream_gene_variant;RP…	0	0.333333	0	0	0	0	1	0.8	0
PYGL - chr14:50916743 GGA>G	.	PYGL:ENST00000528757.2:n.-805_-804delTC:MODIFIER:upstream_gene_variant;PYGL:ENST00000532107.2:n.-4874_-4873delTC:MODIFIER:upstream_gene_variant;RP11-218E20.5:ENST00000557343.1:n.*3386_*3387delGA:MODIFIER:downstream_gene_variant;PYGL:ENST00000553872.1:n.*271_*272delTC:MODIFIER:downstream_gene_variant;PYGL:ENST00000216392.7:c.1000-11_1000-10delTC:MODIFIER:intron_variant;PYGL:ENST00000532462.5:c.100…	0.0714286	0.333333	0	0	0	0	1	0.8	0
PYGL - chr14:50916749 A>G	.	PYGL:ENST00000528757.2:n.-809T>C:MODIFIER:upstream_gene_variant;PYGL:ENST00000532107.2:n.-4878T>C:MODIFIER:upstream_gene_variant;RP11-218E20.5:ENST00000557343.1:n.*3391A>G:MODIFIER:downstream_gene_variant;PYGL:ENST00000553872.1:n.*267T>C:MODIFIER:downstream_gene_variant;PYGL:ENST00000216392.7:c.1000-15T>C:MODIFIER:intron_variant;PYGL:ENST00000532462.5:c.1000-15T>C:MODIFIER:intron_variant;PYGL:ENS…	0.0714286	0.333333	0	0	0	0	1	0.8	0
[truncated: 409 more rows]
