# Supplementary material for: Circulating messenger RNA variants as a potential biomarker for surveillance of hepatocellular carcinoma
Source: Front Oncol. 2022 Dec 13;12:963641. doi: 10.3389/fonc.2022.963641 (PMC9793749; doi:10.3389/fonc.2022.963641)
Supplement: Supplementary Table 3 — Annotation of 716 concordant variants identified simultaneously in two to three matching specimens (plasma, tumor, and/or vesicle) from same cancer patients, but not present in any of liver cirrhosis or healthy controls. Gene and genomic location, dbSNP rs numbers if available, variant effects and proportion/frequency in various clinical subsets are shown. The first 50 genes carrying the most of such high-risk concordant variants are shown in Fig 6B. [file Table_3.xlsx]

## Sheet: 715 variants in same subjects
variant	dbSNP	effect	FORMAT	HCCP_proportion	HCCT_proportion	LCP_proportion	NHCP_proportion	CCAP_proportion	CCAT_proportion	CCAMV_proportion	HCCMV_proportion	normalLiver_proportion
chr1:1325102 G>GAAA	.	CPTP:ENST00000343938.8:c.-76_-76+1insAAA:HIGH:splice_donor_variant&intron_variant;CPTP:ENST00000464957.1:n.347_347+1insAAA:HIGH:splice_donor_variant&intron_variant;CPSF3L:ENST00000435064.5:c.-495_-494insTTT:MODIFIER:upstream_gene_variant;CPSF3L:ENST00000323275.10:n.-482_-481insTTT:MODIFIER:upstream_gene_variant;CPSF3L:ENST00000540437.5:c.-3150_-3149insTTT:MODIFIER:upstream_gene_variant;CPSF3L:ENS…	GT:AD:DP:GQ:PL	0.0714286	0.333333	0	0	0.5	1	1	0.4	0
chr1:1325103 G>A	rs1404608057	CPTP:ENST00000343938.8:c.-76+1G>A:HIGH:splice_donor_variant&intron_variant;CPTP:ENST00000464957.1:n.347+1G>A:HIGH:splice_donor_variant&intron_variant;CPSF3L:ENST00000435064.5:c.-495C>T:MODIFIER:upstream_gene_variant;CPSF3L:ENST00000323275.10:n.-482C>T:MODIFIER:upstream_gene_variant;CPSF3L:ENST00000540437.5:c.-3150C>T:MODIFIER:upstream_gene_variant;CPSF3L:ENST00000545578.5:c.-4069C>T:MODIFIER:upst…	GT:AD:DP:GQ:PL	0.0714286	0.333333	0	0	0.5	1	1	0.4	0
chr1:1407019 GCTGGGACAGAAAACGAGAAACCAGGGTTGTCAGCGGGGCCCGCGCCGGCCGCCCCTTGGCCCGCGGGATACCCCGGGCGCCCAGTGCCCAGGCCGGGCAGGCGGCACTCAC>G	.	MRPL20:ENST00000344843.11:c.87+1_88-1del:HIGH:splice_acceptor_variant&splice_donor_variant&splice_region_variant&intron_variant;MRPL20:ENST00000482352.1:c.87+1_88-1del:HIGH:splice_acceptor_variant&splice_donor_variant&splice_region_variant&intron_variant;MRPL20:ENST00000487659.1:n.138+1_139-1del:HIGH:splice_acceptor_variant&splice_donor_variant&splice_region_variant&intron_variant;MRPL20:ENST0000…	GT:AD:DP:GQ:PL	0.357143	0.833333	0	0	0.5	1	0	0.6	0
chr1:8861430 CT>C	.	ENO1:ENST00000234590.8:c.1236-2delA:HIGH:splice_acceptor_variant&intron_variant;ENO1:ENST00000464920.1:n.1842-2delA:HIGH:splice_acceptor_variant&intron_variant;ENO1:ENST00000497492.1:c.*4930delA:MODIFIER:downstream_gene_variant	GT:AD:DP:GQ:PL	0.0714286	0.5	0	0	0	1	1	0.8	0
chr1:11054884 GCCTGGAGGGACATGAGGCCAGTCAGGAGGGCGCTCTGGGTCCCTGGGTCCCACCACCCAGCCCCGCAGGCCACCCA>G	.	SRM:ENST00000376957.6:c.888+2_889delTGGGTGGCCTGCGGGGCTGGGTGGTGGGACCCAGGGACCCAGAGCGCCCTCCTGACTGGCCTCATGTCCCTCCAGG:HIGH:frameshift_variant&splice_acceptor_variant&splice_donor_variant&splice_region_variant&intron_variant;SRM:ENST00000490101.1:c.164_239delTGGGTGGCCTGCGGGGCTGGGTGGTGGGACCCAGGGACCCAGAGCGCCCTCCTGACTGGCCTCATGTCCCTCCAGG:HIGH:frameshift_variant;SRM:ENST00000475189.1:n.243+2_244delTGGGTGGCC…	GT:AD:DP:GQ:PL	0.214286	0.666667	0	0	0	0.5	0.5	0.6	0
chr1:11088198 C>CATGTCTTGCTCAACCTGCTGGGTTCTCTG	.	EXOSC10:ENST00000376936.8:c.759-1_759insCAGAGAACCCAGCAGGTTGAGCAAGACAT:HIGH:splice_acceptor_variant&intron_variant;EXOSC10:ENST00000304457.11:c.759-1_759insCAGAGAACCCAGCAGGTTGAGCAAGACAT:HIGH:splice_acceptor_variant&intron_variant;EXOSC10:ENST00000460196.1:c.*7346_*7347insCAGAGAACCCAGCAGGTTGAGCAAGACAT:MODIFIER:downstream_gene_variant	GT:AD:DP:GQ:PL	0.0714286	0.166667	0	0	0	0	0	0	0
chr1:12001834 GAGGTGAGTCCTCTGATTCTGGTATCTGGCGATTCTGTGCCTCCCCAGCTCCCATTGGCTGTGTCCCTGGCAGTGAAAACCAGAGTCTGGCCCTTGGTTGTAGGCCCCTGGTGGCCCCCACCTCCCTCCGTGCCTCTGTGTGTTCC>G	.	MFN2:ENST00000235329.9:c.1038+2_1039del:HIGH:frameshift_variant&splice_acceptor_variant&splice_donor_variant&splice_region_variant&intron_variant;MFN2:ENST00000444836.5:c.1038+2_1039del:HIGH:frameshift_variant&splice_acceptor_variant&splice_donor_variant&splice_region_variant&intron_variant	GT:AD:DP:GQ:PL	0.214286	0.166667	0	0	0	0.5	0	0.2	0
chr1:16649711 AAGGTAAGAGCATAGTGCACAGGACTGCTGGTGGCCAGGAGGCCCAGCCCTGGATCTTCCTCCAGGACCGTCTCCTTCTCCCCATTCCCCTCACTGC>A	.	MST1P2:ENST00000457982.3:n.1935+4_1938delAGAGCATAGTGCACAGGACTGCTGGTGGCCAGGAGGCCCAGCCCTGGATCTTCCTCCAGGACCGTCTCCTTCTCCCCATTCCCCTCACTGCAGGTA:HIGH:splice_acceptor_variant&splice_region_variant&intron_variant&non_coding_transcript_exon_variant	GT:AD:DP:GQ:PL	0.0714286	0.666667	0	0	0	0.5	0	0	0
chr1:19113826 TCCTGCAACCCCAAGAGGTAAGCTGTCAGGCTCCCCACCTAAGGTGATCTCACCTAGGAGGCAGTCTTCTGATCAAGACCCAAGCCCTTATCCAAATGCCCTTTGCAGCGTGGGACTA>T	.	UBR4:ENST00000375254.7:c.11328+2_11329del:HIGH:frameshift_variant&splice_acceptor_variant&splice_donor_variant&splice_region_variant&intron_variant;UBR4:ENST00000375218.3:c.575_*52del:HIGH:stop_lost&conservative_inframe_deletion;UBR4:ENST00000375218.3:c.575_*52del:MODIFIER:3_prime_UTR_variant;UBR4:ENST00000466969.1:n.-1256_-1140del:MODIFIER:upstream_gene_variant;UBR4:ENST00000494503.1:n.-3385_-32…	GT:AD:DP:GQ:PL	0.285714	0.666667	0	0	0	0.5	0	0.4	0
chr1:21831090 TCTGCAAAGCAGCCCCCAGAAGTAAGGCCGAGAACATTCAGTACCCCCCATAATCCCCACAGGGGCCAGCCATGGCTAGGGGTGGAGGCCACGGCAGCCAGGTGGTGTGTGGGGTGTGGGGTCAC>T	.	HSPG2:ENST00000374695.7:c.11562+1_11563-1del:HIGH:splice_acceptor_variant&splice_donor_variant&splice_region_variant&intron_variant;HSPG2:ENST00000635682.1:c.711+1_712-1del:HIGH:splice_acceptor_variant&splice_donor_variant&splice_region_variant&intron_variant;HSPG2:ENST00000486901.1:n.-501_-378del:MODIFIER:upstream_gene_variant;HSPG2:ENST00000374676.4:c.*4278_*4401del:MODIFIER:downstream_gene_var…	GT:AD:DP:GQ:PL	0.142857	0.5	0	0	0	1	0	0	0
chr1:21855445 CCCTGCAGACAGAGTCCTGTGAGAACACGCCCTGGGCTGAGCACACTCCCGGCCCCCACCCTGAGCCCGGCCTCTCA>C	.	HSPG2:ENST00000374695.7:c.5854+2_5855delTGAGAGGCCGGGCTCAGGGTGGGGGCCGGGAGTGTGCTCAGCCCAGGGCGTGTTCTCACAGGACTCTGTCTGCAGG:HIGH:frameshift_variant&splice_acceptor_variant&splice_donor_variant&splice_region_variant&intron_variant;:MA0139.1:n.21855521_21855446delTGAGAGGCCGGGCTCAGGGTGGGGGCCGGGAGTGTGCTCAGCCCAGGGCGTGTTCTCACAGGACTCTGTCTGCAGG:LOW:TF_binding_site_variant;HSPG2:ENST00000493940.2:n.-865_-790delT…	GT:AD:DP:GQ:PL	0.142857	1	0	0	0	1	0	0	0
chr1:26282788 TCCTGCACAGCCCAGAGGCCATCAGCACGCGGTGACCCAACGCCCCCAGGCCCTCACCTCCTCATCCCGCCCTCA>T	.	UBXN11:ENST00000374223.5:c.422+2_423delTGAGGGCGGGATGAGGAGGTGAGGGCCTGGGGGCGTTGGGTCACCGCGTGCTGATGGCCTCTGGGCTGTGCAGG:HIGH:frameshift_variant&splice_acceptor_variant&splice_donor_variant&splice_region_variant&intron_variant;UBXN11:ENST00000374221.7:c.1151+2_1152delTGAGGGCGGGATGAGGAGGTGAGGGCCTGGGGGCGTTGGGTCACCGCGTGCTGATGGCCTCTGGGCTGTGCAGG:HIGH:frameshift_variant&splice_acceptor_variant&splice_donor_va…	GT:AD:DP:GQ:PL	0.142857	0.166667	0	0	0.5	0.5	0.5	0.6	0
chr1:26284244 GCCTACAGGCAGAGTTGGGAACCGGGGCCCAGGAAGGACTATGAGTGGTGGTGGAGCCCCCCTGGAGTTTGTTCTGCAGTCCCCCAGCCCCCTGGCTCAGCCTGGAGGCCAAACTCA>G	.	UBXN11:ENST00000374223.5:c.244+2_245del:HIGH:frameshift_variant&splice_acceptor_variant&splice_donor_variant&splice_region_variant&intron_variant;UBXN11:ENST00000374221.7:c.973+2_974del:HIGH:frameshift_variant&splice_acceptor_variant&splice_donor_variant&splice_region_variant&intron_variant;UBXN11:ENST00000314675.11:c.613+2_614del:HIGH:frameshift_variant&splice_acceptor_variant&splice_donor_varia…	GT:AD:DP:GQ:PL	0.214286	0.166667	0	0	0.5	0.5	0	0.6	0
chr1:28214952 C>CT	.	DNAJC8:ENST00000263697.5:c.224dupA:HIGH:frameshift_variant;DNAJC8:ENST00000489277.5:n.373dupA:MODIFIER:non_coding_transcript_exon_variant;DNAJC8:ENST00000482674.5:n.230dupA:MODIFIER:non_coding_transcript_exon_variant;DNAJC8:ENST00000488868.1:n.368dupA:MODIFIER:non_coding_transcript_exon_variant	GT:AD:DP:GQ:PL	0.0714286	0	0	0	0.5	0.5	0.5	0.2	0
chr1:31798322 TCCTGGTGGGGGCAGGGGGCAGGGCTGCACCACACGCTGAAAGAGCTCCCCCACCCTAGCATCCTGCAGGGGCTCTGAGATTCAGAGAGGGGACGCAGCCCAGCCCAAAGCCCTGCTCA>T	.	SPOCD1:ENST00000360482.6:c.2028+2_2029del:HIGH:frameshift_variant&splice_acceptor_variant&splice_donor_variant&splice_region_variant&intron_variant;SPOCD1:ENST00000257100.7:c.507+2_508del:HIGH:frameshift_variant&splice_acceptor_variant&splice_donor_variant&splice_region_variant&intron_variant;SPOCD1:ENST00000528579.1:c.273+2_274del:HIGH:frameshift_variant&splice_acceptor_variant&splice_donor_vari…	GT:AD:DP:GQ:PL	0.214286	0	0	0	0.5	0.5	1	0.8	0
chr1:32378047 TCCTGAATGTGGGGGAGCAGAAGGCCACAGGCAGTCAGGGCACCCTCTTCCTAGACCCTGGTCCTGATCCCACAACTCTTGGCACCCTGTATCCCTTTCTTCTCTCAATAAATCCAGCCTGCTTCCCCCAGGGTTGAGTGGGGACCTCCCCATGCTAGACCAGCATA>T	.	BSDC1:ENST00000455895.6:c.597+2_598del:HIGH:frameshift_variant&splice_acceptor_variant&splice_donor_variant&splice_region_variant&intron_variant;BSDC1:ENST00000444377.5:c.597+2_598del:HIGH:frameshift_variant&splice_acceptor_variant&splice_donor_variant&splice_region_variant&intron_variant;BSDC1:ENST00000341071.11:c.648+2_649del:HIGH:frameshift_variant&splice_acceptor_variant&splice_donor_variant&…	GT:AD:DP:GQ:PL	0.142857	0.5	0	0	0.5	0	0	0.2	0
chr1:32672902 GT>G	.	RBBP4:ENST00000373493.9:c.1212+2delT:HIGH:splice_donor_variant&intron_variant;RBBP4:ENST00000414241.7:c.1209+2delT:HIGH:splice_donor_variant&intron_variant;RBBP4:ENST00000373485.5:c.1212+2delT:HIGH:splice_donor_variant&intron_variant;RBBP4:ENST00000492348.6:c.*628+2delT:HIGH:splice_donor_variant&intron_variant;RBBP4:ENST00000458695.6:c.1107+2delT:HIGH:splice_donor_variant&intron_variant;RBBP4:ENS…	GT:AD:DP:GQ:PL	0	0.5	0	0	0.5	1	1	0.8	0
chr1:32810762 GTTACCTGGACAAGAGATAAGGGGCCACCAAAATGTGAATTTGTCCAATTACCTCCAACCTGTCTCCTCCAGCCCCACCCTGTCCTTGTTAAGTCTCTCTTGGGTCTCCCTTGGGTCATTCCCCAAGGGCTTATAGCATTAGTTC>G	.	YARS:ENST00000373477.8:c.204+5_208del:HIGH:frameshift_variant&splice_acceptor_variant&splice_region_variant&intron_variant;YARS:ENST00000616261.1:c.204+5_208del:HIGH:frameshift_variant&splice_acceptor_variant&splice_region_variant&intron_variant;YARS:ENST00000481895.5:n.277+5_281del:HIGH:splice_acceptor_variant&splice_region_variant&intron_variant&non_coding_transcript_exon_variant;YARS:ENST00000…	GT:AD:DP:GQ:PL	0.142857	0.333333	0	0	0	0.5	0	0.2	0
chr1:36343978 CCCTGAGGCAGGGAGTTGGGGAGGAGGGCTCAGTGGGTGGTGCTGGGTCTGTGGCCAGGATGCCCAGGCTCACTGTGCCGTTTCCCTGCCTTAAGCCCATCAGGCTGGCTGCCCCCCCCACCCCCCGGGAGGCAGGACTCA>C	.	STK40:ENST00000373130.7:c.899+2_900del:HIGH:frameshift_variant&splice_acceptor_variant&splice_donor_variant&splice_region_variant&intron_variant;STK40:ENST00000373129.7:c.884+2_885del:HIGH:frameshift_variant&splice_acceptor_variant&splice_donor_variant&splice_region_variant&intron_variant;STK40:ENST00000373132.3:c.884+2_885del:HIGH:frameshift_variant&splice_acceptor_variant&splice_donor_variant&s…	GT:AD:DP:GQ:PL	0.285714	0.333333	0	0	1	0	1	0.6	0
chr1:36348698 A>G	.	STK40:ENST00000373130.7:c.754+2T>C:HIGH:splice_donor_variant&intron_variant;STK40:ENST00000373129.7:c.739+2T>C:HIGH:splice_donor_variant&intron_variant;STK40:ENST00000373132.3:c.739+2T>C:HIGH:splice_donor_variant&intron_variant;STK40:ENST00000359297.6:c.739+2T>C:HIGH:splice_donor_variant&intron_variant	GT:AD:DP:GQ:PL	0.142857	0.333333	0	0	0.5	0.5	1	0.8	0
chr1:39283299 AAGGTGAGAGGGAGTTTACTGAACTTGAGTAAGGAACACGTATTCAGTATTCCTTCTTCTGGCAAGTTCCTTTGTTCTGACTAAGAAATTTCTTGTCCATTCTCTCTC>A	.	MACF1:ENST00000485063.1:n.176+1_177-1del:HIGH:splice_acceptor_variant&splice_donor_variant&splice_region_variant&intron_variant;MACF1:ENST00000567887.5:c.919+1_920-1del:HIGH:splice_acceptor_variant&splice_donor_variant&splice_region_variant&intron_variant;MACF1:ENST00000372915.7:c.823+1_824-1del:HIGH:splice_acceptor_variant&splice_donor_variant&splice_region_variant&intron_variant;MACF1:ENST00000…	GT:AD:DP:GQ:PL	0.214286	0.5	0	0	0	0	1	0.6	0
chr1:39562202 TCCTATGGGGAGGATAGTTAATAAAAAAACAAATCAAATCCCAGTAAACAATGGACACTGGTGTCCTAGCTGGCATCAGGCTCTGGGACCCTCTTCTTCTGCAAGCAAGTGGGTCACTCA>T	.	PABPC4:ENST00000372858.7:c.1762+2_1763del:HIGH:frameshift_variant&splice_acceptor_variant&splice_donor_variant&splice_region_variant&intron_variant;PABPC4:ENST00000372857.7:c.1714+2_1715del:HIGH:frameshift_variant&splice_acceptor_variant&splice_donor_variant&splice_region_variant&intron_variant;PABPC4:ENST00000372856.7:c.1675+2_1676del:HIGH:frameshift_variant&splice_acceptor_variant&splice_donor_…	GT:AD:DP:GQ:PL	0.142857	1	0	0	0	1	0	0	0
chr1:43451543 CCCTGGGGACAGATGTGGACAAATGTGGGGTCCAGGCTCCTGCCAGGGCCTGAAGGACAGATGTGGGGATTGAAAGGGTGGGAGGGCAAAGGAAGGTCCTCTCA>C	.	HYI:ENST00000372425.8:c.625+2_626del:HIGH:frameshift_variant&splice_acceptor_variant&splice_donor_variant&splice_region_variant&intron_variant;HYI:ENST00000372430.7:c.505+2_506del:HIGH:frameshift_variant&splice_acceptor_variant&splice_donor_variant&splice_region_variant&intron_variant;HYI:ENST00000372432.5:c.625+2_626del:HIGH:frameshift_variant&splice_acceptor_variant&splice_donor_variant&splice_…	GT:AD:DP:GQ:PL	0.142857	0.666667	0	0	0.5	1	0.5	0.6	0
chr1:43451716 TCCTAGGGAAGAGGATACTACATTCCGAGACCCCGCAGGCCCCGCCCTCCTTCCGATCTGCGAAGTACCCCCTTCCACTTA>T	.	HYI:ENST00000372425.8:c.555+2_556delTAAGTGGAAGGGGGTACTTCGCAGATCGGAAGGAGGGCGGGGCCTGCGGGGTCTCGGAATGTAGTATCCTCTTCCCTAGG:HIGH:frameshift_variant&splice_acceptor_variant&splice_donor_variant&splice_region_variant&intron_variant;HYI:ENST00000372430.7:c.435+2_436delTAAGTGGAAGGGGGTACTTCGCAGATCGGAAGGAGGGCGGGGCCTGCGGGGTCTCGGAATGTAGTATCCTCTTCCCTAGG:HIGH:frameshift_variant&splice_acceptor_variant&splice_dono…	GT:AD:DP:GQ:PL	0.214286	0.666667	0	0	0.5	0.5	0.5	0.8	0
chr1:43451847 GCTGTAAGAGAAGCCAGGGAGGGGACCGTGAGCCTCAAGAGCACAGGAATCAAAAGGGACAGAAGGAGAGACAGGGCTGGGGTCGTAC>G	.	HYI:ENST00000372425.8:c.505+1_506-1delGTACGACCCCAGCCCTGTCTCTCCTTCTGTCCCTTTTGATTCCTGTGCTCTTGAGGCTCACGGTCCCCTCCCTGGCTTCTCTTACAG:HIGH:splice_acceptor_variant&splice_donor_variant&splice_region_variant&intron_variant;HYI:ENST00000372430.7:c.385+1_386-1delGTACGACCCCAGCCCTGTCTCTCCTTCTGTCCCTTTTGATTCCTGTGCTCTTGAGGCTCACGGTCCCCTCCCTGGCTTCTCTTACAG:HIGH:splice_acceptor_variant&splice_donor_variant&splice_reg…	GT:AD:DP:GQ:PL	0.214286	0.666667	0	0	0.5	1	0.5	0.8	0
chr1:43453496 TCCTGCAGAGAGAACGGGCCTCAGCCCCCGGCTCGGACACTCCCCTGCCCGCGCCCCGGCACCCCCCAGCCCTCCCAGCCCTCCCGGCCCGCGACGCA>T	.	HYI:ENST00000372425.8:c.199+2_200delTGCGTCGCGGGCCGGGAGGGCTGGGAGGGCTGGGGGGTGCCGGGGCGCGGGCAGGGGAGTGTCCGAGCCGGGGGCTGAGGCCCGTTCTCTCTGCAGG:HIGH:frameshift_variant&splice_acceptor_variant&splice_donor_variant&splice_region_variant&intron_variant;HYI:ENST00000372430.7:c.79+2_80delTGCGTCGCGGGCCGGGAGGGCTGGGAGGGCTGGGGGGTGCCGGGGCGCGGGCAGGGGAGTGTCCGAGCCGGGGGCTGAGGCCCGTTCTCTCTGCAGG:HIGH:frameshift_variant&spl…	GT:AD:DP:GQ:PL	0.142857	0.666667	0	0	0.5	0.5	1	0.6	0
chr1:43619571 AAGGTGGGGCTCGGGTGGGCCTGCTTGGCTCCAGGGCCTAGACTGGGTCATGCAGATGACCCCCACCCCCACAGGAAGCCTGGCCTGACCAATCCCTGCCTCTCAAT>A	.	PTPRF:ENST00000359947.8:c.4932+1_4933-1del:HIGH:splice_acceptor_variant&splice_donor_variant&splice_region_variant&intron_variant;PTPRF:ENST00000438120.5:c.4905+1_4906-1del:HIGH:splice_acceptor_variant&splice_donor_variant&splice_region_variant&intron_variant;PTPRF:ENST00000429895.5:c.3867+1_3868-1del:HIGH:splice_acceptor_variant&splice_donor_variant&splice_region_variant&intron_variant;PTPRF:ENS…	GT:AD:DP:GQ:PL	0.214286	0.666667	0	0	0	1	0	0.2	0
chr1:45013212 GCAGGTGAGGGGTCCACAAAAGAGGGAAAGATTTATGCCTTCAGTCTGCCACCTAGCAACCTGTCTCCTGTTTCCTA>G	.	UROD:ENST00000246337.8:c.213+1_214-1delGTGAGGGGTCCACAAAAGAGGGAAAGATTTATGCCTTCAGTCTGCCACCTAGCAACCTGTCTCCTGTTTCCTACAG:HIGH:splice_acceptor_variant&splice_donor_variant&splice_region_variant&intron_variant;UROD:ENST00000461035.5:n.317+1_318-1delGTGAGGGGTCCACAAAAGAGGGAAAGATTTATGCCTTCAGTCTGCCACCTAGCAACCTGTCTCCTGTTTCCTACAG:HIGH:splice_acceptor_variant&splice_donor_variant&splice_region_variant&intron_v…	GT:AD:DP:GQ:PL	0.142857	0.666667	0	0	0	1	0.5	0.6	0
chr1:65610104 AAGGTCTGCAGAGATTTTGTAAATGTGTTTTGAAAGTGCATAAGTGTGTGCTTCAAATATGGCTGAAAAGTATTTCTTCAAAAACATATACACAACTTGTCATTTTGC>A	.	LEPR:ENST00000349533.10:c.1912+1_1913-1del:HIGH:splice_acceptor_variant&splice_donor_variant&splice_region_variant&intron_variant;LEPR:ENST00000371059.7:c.1912+1_1913-1del:HIGH:splice_acceptor_variant&splice_donor_variant&splice_region_variant&intron_variant;LEPR:ENST00000371060.7:c.1912+1_1913-1del:HIGH:splice_acceptor_variant&splice_donor_variant&splice_region_variant&intron_variant;LEPR:ENST00…	GT:AD:DP:GQ:PL	0.214286	0.666667	0	0	1	1	1	0.8	0
chr1:74706992 AACCTAACATGAAAAACAGCAATTCTACAGTTAAAGATTACTGTAAAATAGTGTTAAATTGTGGTAAAACATTAAAGTGGTAAAAAAAAAAAAAAGAAAAGGAATACTT>A	.	CRYZ:ENST00000340866.9:c.732+3_734del:HIGH:frameshift_variant&splice_acceptor_variant&splice_region_variant&intron_variant;CRYZ:ENST00000370872.7:c.321+3_323del:HIGH:frameshift_variant&splice_acceptor_variant&splice_region_variant&intron_variant;CRYZ:ENST00000417775.5:c.732+3_734del:HIGH:frameshift_variant&splice_acceptor_variant&splice_region_variant&intron_variant;CRYZ:ENST00000370871.7:c.631-1…	GT:AD:DP:GQ:PL	0.142857	0.666667	0	0	0	1	0	0	0
chr1:84658468 CCTACAAGCGGAGAGAGATGAAGAGGAAAGGCT>C	.	SSX2IP:ENST00000342203.7:c.928-32_928-1delAGCCTTTCCTCTTCATCTCTCTCCGCTTGTAG:HIGH:splice_acceptor_variant&splice_region_variant&intron_variant;SSX2IP:ENST00000437941.6:c.847-32_847-1delAGCCTTTCCTCTTCATCTCTCTCCGCTTGTAG:HIGH:splice_acceptor_variant&splice_region_variant&intron_variant;SSX2IP:ENST00000476905.6:c.916-32_916-1delAGCCTTTCCTCTTCATCTCTCTCCGCTTGTAG:HIGH:splice_acceptor_variant&splice_region…	GT:AD:DP:GQ:PL	0.0714286	0	0	0	0.5	0.5	1	0.8	0
chr1:88771566 AGTAATTTTAAATAAAAATTTTTATTTGGTTTAATAAATACATTATTCAAAGTATGTGATTATTTAAATGACAACAATTGTCTTTTCCCTGTGCAAG>A	.	PKN2:ENST00000370521.7:c.768+2_769delTAATTTTAAATAAAAATTTTTATTTGGTTTAATAAATACATTATTCAAAGTATGTGATTATTTAAATGACAACAATTGTCTTTTCCCTGTGCAAGG:HIGH:frameshift_variant&splice_acceptor_variant&splice_donor_variant&splice_region_variant&intron_variant;PKN2:ENST00000316005.11:c.768+2_769delTAATTTTAAATAAAAATTTTTATTTGGTTTAATAAATACATTATTCAAAGTATGTGATTATTTAAATGACAACAATTGTCTTTTCCCTGTGCAAGG:HIGH:frameshift_variant&…	GT:AD:DP:GQ:PL	0.214286	0.666667	0	0	1	1	1	0.8	0
chr1:92624175 C>CTATTGATCTGGTT	.	EVI5:ENST00000540033.2:c.1812_1812+1insAACCAGATCAATA:HIGH:frameshift_variant&splice_region_variant;EVI5:ENST00000370331.5:c.1779_1779+1insAACCAGATCAATA:HIGH:frameshift_variant&splice_region_variant;EVI5:ENST00000491940.5:c.630_630+1insAACCAGATCAATA:HIGH:frameshift_variant&splice_region_variant;EVI5:ENST00000492513.5:n.300_300+1insAACCAGATCAATA:LOW:splice_region_variant&non_coding_transcript_exon_…	GT:AD:DP:GQ:PL	0.214286	0.333333	0	0	0.5	1	0.5	0.6	0
chr1:94498844 CTCAGGTAAGACCTAGCTTGAGTTATCTTTGATCTAAAGATCTTTTTGTTTATTTATTTTTTCATGTTGCTTCTAATTGACTTTTGCTCTACTACTG>C	.	ABCD3:ENST00000370214.8:c.1530+1_1531-1delGTAAGACCTAGCTTGAGTTATCTTTGATCTAAAGATCTTTTTGTTTATTTATTTTTTCATGTTGCTTCTAATTGACTTTTGCTCTACTACTGTCAG:HIGH:splice_acceptor_variant&splice_donor_variant&splice_region_variant&intron_variant;ABCD3:ENST00000484213.1:n.2380+1_2381-1delGTAAGACCTAGCTTGAGTTATCTTTGATCTAAAGATCTTTTTGTTTATTTATTTTTTCATGTTGCTTCTAATTGACTTTTGCTCTACTACTGTCAG:HIGH:splice_acceptor_variant&splic…	GT:AD:DP:GQ:PL	0.214286	0.666667	0	0	0	1	0.5	0.4	0
chr1:109367406 AC>A	.	SORT1:ENST00000256637.7:c.440+1delG:HIGH:splice_donor_variant&intron_variant;SORT1:ENST00000538502.5:c.32+1delG:HIGH:splice_donor_variant&intron_variant;SORT1:ENST00000493736.5:c.32+1delG:HIGH:splice_donor_variant&intron_variant;SORT1:ENST00000482236.5:c.32+1delG:HIGH:splice_donor_variant&intron_variant;SORT1:ENST00000633956.1:c.32+1delG:HIGH:splice_donor_variant&intron_variant;SORT1:ENST00000495…	GT:AD:DP:GQ:PL	0.142857	0.166667	0	0	0.5	1	0.5	0.8	0
chr1:109658907 AAGGTAATGGGGGCATGTGATGAGGACACTAGAGATTTGCCATACATCCTACGTTACAGAGATTCCAGCCCACACATTCTTGGCCTTCTGC>A	.	GSTM4:ENST00000336075.6:c.456+1_457-1delGTAATGGGGGCATGTGATGAGGACACTAGAGATTTGCCATACATCCTACGTTACAGAGATTCCAGCCCACACATTCTTGGCCTTCTGCAG:HIGH:splice_acceptor_variant&splice_donor_variant&splice_region_variant&intron_variant;GSTM4:ENST00000369836.8:c.456+1_457-1delGTAATGGGGGCATGTGATGAGGACACTAGAGATTTGCCATACATCCTACGTTACAGAGATTCCAGCCCACACATTCTTGGCCTTCTGCAG:HIGH:splice_acceptor_variant&splice_donor_variant&…	GT:AD:DP:GQ:PL	0.0714286	0.333333	0	0	0.5	0.5	1	0.6	0
chr1:109689129 TGTGAGTGTGGGTGGCTGCAATGTGTGGGGGGAAGGTGGCCTCCTCCTTGGCTGGGCTGTGATGCTGAGATTGAGTCTGTGTTTTGTGGGTGGCAG>T	.	GSTM1:ENST00000309851.9:c.259+4_262delAGTGTGGGTGGCTGCAATGTGTGGGGGGAAGGTGGCCTCCTCCTTGGCTGGGCTGTGATGCTGAGATTGAGTCTGTGTTTTGTGGGTGGCAGGTG:HIGH:splice_acceptor_variant&disruptive_inframe_deletion&splice_region_variant&intron_variant;GSTM1:ENST00000349334.7:c.259+4_262delAGTGTGGGTGGCTGCAATGTGTGGGGGGAAGGTGGCCTCCTCCTTGGCTGGGCTGTGATGCTGAGATTGAGTCTGTGTTTTGTGGGTGGCAGGTG:HIGH:splice_acceptor_variant&disrupti…	GT:AD:DP:GQ:PL	0.142857	0.166667	0	0	0.5	1	1	0.4	0
chr1:111709262 CAGGTA>C	.	RAP1A:ENST00000356415.5:c.*29+1_*29+5delGTAAG:HIGH:splice_donor_variant&splice_region_variant&intron_variant;RAP1A:ENST00000369709.3:c.*29+1_*29+5delGTAAG:HIGH:splice_donor_variant&splice_region_variant&intron_variant;RAP1A:ENST00000494982.1:n.817+1_817+5delGTAAG:HIGH:splice_donor_variant&splice_region_variant&intron_variant;RAP1A:ENST00000433097.5:c.*4858_*4862delAGGTA:MODIFIER:downstream_gene_v…	GT:AD:DP:GQ:PL	0.214286	0.5	0	0	1	0.5	1	0.4	0
chr1:149923727 GACCTGCAAAGAGTAAAAGAAAAGTTAGTAAGGGCACGGGACAAGGGGTGTGCCTACAGGAAGCTGTAAGAACATGATAAGTGCAGATGAGGGAGGTGGCTAGAGCCGACTT>G	.	SF3B4:ENST00000271628.8:c.1087+3_1089del:HIGH:frameshift_variant&splice_acceptor_variant&splice_region_variant&intron_variant;MTMR11:ENST00000466496.5:n.*4813_*4923del:MODIFIER:downstream_gene_variant;MTMR11:ENST00000482343.5:n.*4814_*4924del:MODIFIER:downstream_gene_variant;MTMR11:ENST00000492824.5:n.*4814_*4924del:MODIFIER:downstream_gene_variant;MTMR11:ENST00000439741.2:c.*5291_*5401del:MODIFI…	GT:AD:DP:GQ:PL	0.142857	0.5	0	0	1	0.5	1	0.8	0
chr1:150966475 C>G	rs113620024	CERS2:ENST00000560793.6:c.543+1G>C:HIGH:splice_donor_variant&intron_variant;CERS2:ENST00000368954.9:c.1002+1G>C:HIGH:splice_donor_variant&intron_variant;CERS2:ENST00000345896.8:n.1054+1G>C:HIGH:splice_donor_variant&intron_variant;CERS2:ENST00000271688.10:c.1002+1G>C:HIGH:splice_donor_variant&intron_variant;CERS2:ENST00000482825.7:n.841+1G>C:HIGH:splice_donor_variant&intron_variant;CERS2:ENST00000…	GT:AD:DP:GQ:PL	0.0714286	0	0	0	0.5	1	0.5	0.2	0
chr1:150968082 C>G	.	CERS2:ENST00000368954.9:c.410+1G>C:HIGH:splice_donor_variant&intron_variant;CERS2:ENST00000345896.8:n.462+1G>C:HIGH:splice_donor_variant&intron_variant;CERS2:ENST00000361419.9:c.410+1G>C:HIGH:splice_donor_variant&intron_variant;CERS2:ENST00000558062.5:c.410+1G>C:HIGH:splice_donor_variant&intron_variant;CERS2:ENST00000460664.5:n.90+1G>C:HIGH:splice_donor_variant&intron_variant;CERS2:ENST0000042160…	GT:AD:DP:GQ:PL	0.142857	0.333333	0	0	0	0.5	0.5	0.8	0
chr1:153663132 GCCTAGAACACAGGGAGGTATGAGGTATTAAAGGAATGCACAAAATAGTTTACAACCAACCCTAAACCCAAAGCATGCTGTA>G	.	ILF2:ENST00000361891.8:c.806+2_807delTACAGCATGCTTTGGGTTTAGGGTTGGTTGTAAACTATTTTGTGCATTCCTTTAATACCTCATACCTCCCTGTGTTCTAGG:HIGH:frameshift_variant&splice_acceptor_variant&splice_donor_variant&splice_region_variant&intron_variant;ILF2:ENST00000615950.4:c.692+2_693delTACAGCATGCTTTGGGTTTAGGGTTGGTTGTAAACTATTTTGTGCATTCCTTTAATACCTCATACCTCCCTGTGTTCTAGG:HIGH:frameshift_variant&splice_acceptor_variant&splice_…	GT:AD:DP:GQ:PL	0.142857	0.5	0	0	0	0.5	0	0	0
chr1:154966080 GCTGAGGAAAGGGAGGCTCTACAGTGATCCCAGCCCTGCCTCCAACACTCCCCAGCTCTGCCTATCTCGGCTCCCTTCATAC>G	.	SHC1:ENST00000448116.6:c.1252+1_1253-1delGTATGAAGGGAGCCGAGATAGGCAGAGCTGGGGAGTGTTGGAGGCAGGGCTGGGATCACTGTAGAGCCTCCCTTTCCTCAG:HIGH:splice_acceptor_variant&splice_donor_variant&splice_region_variant&intron_variant;SHC1:ENST00000368453.8:c.922+1_923-1delGTATGAAGGGAGCCGAGATAGGCAGAGCTGGGGAGTGTTGGAGGCAGGGCTGGGATCACTGTAGAGCCTCCCTTTCCTCAG:HIGH:splice_acceptor_variant&splice_donor_variant&splice_region_vari…	GT:AD:DP:GQ:PL	0	0.5	0	0	0.5	1	0.5	0.4	0
chr1:155138097 TGGTAAGCACAACTGGGATGGGGTGACAGGGGTGCAAGATGGAAAACTGGCTCCTCTCCTCATAGCAGTTCTTGTGATTTCA>T	.	SLC50A1:ENST00000368404.8:c.564+3_566delAAGCACAACTGGGATGGGGTGACAGGGGTGCAAGATGGAAAACTGGCTCCTCTCCTCATAGCAGTTCTTGTGATTTCAGGT:HIGH:frameshift_variant&splice_acceptor_variant&splice_region_variant&intron_variant;SLC50A1:ENST00000303343.12:c.402+3_404delAAGCACAACTGGGATGGGGTGACAGGGGTGCAAGATGGAAAACTGGCTCCTCTCCTCATAGCAGTTCTTGTGATTTCAGGT:HIGH:frameshift_variant&splice_acceptor_variant&splice_region_variant…	GT:AD:DP:GQ:PL	0.214286	0.666667	0	0	0.5	1	1	0.8	0
chr1:155239761 GCCTGAGGACATCCACAGGGAATAAGGGTATCAGTACCCAGCGGGAAACTCCATGGTGATCACTGACACCATTTACCTCTAGGAGGACCCAGCCTGGCCCAGGGGGTGAGGGGTGTAATGGTTA>G	.	GBA:ENST00000327247.9:c.307+2_308del:HIGH:frameshift_variant&splice_acceptor_variant&splice_donor_variant&splice_region_variant&intron_variant;GBA:ENST00000368373.7:c.307+2_308del:HIGH:frameshift_variant&splice_acceptor_variant&splice_donor_variant&splice_region_variant&intron_variant;GBA:ENST00000428024.3:c.46+2_47del:HIGH:frameshift_variant&splice_acceptor_variant&splice_donor_variant&splice_re…	GT:AD:DP:GQ:PL	0.142857	0.666667	0	0	0	1	0.5	0	0
chr1:156130771 A>AAGCTTGAGGCAGCCCT	.	LMNA:ENST00000368300.8:c.513_513+1insCTTGAGGCAGCCCTAG:HIGH:splice_donor_variant&intron_variant;LMNA:ENST00000368299.7:c.513_513+1insCTTGAGGCAGCCCTAG:HIGH:splice_donor_variant&intron_variant;LMNA:ENST00000368301.6:c.513_513+1insCTTGAGGCAGCCCTAG:HIGH:splice_donor_variant&intron_variant;LMNA:ENST00000448611.6:c.177_177+1insCTTGAGGCAGCCCTAG:HIGH:splice_donor_variant&intron_variant;LMNA:ENST0000036829…	GT:AD:DP:GQ:PL	0.0714286	0.333333	0	0	0.5	1	1	0.8	0
chr1:156908828 CGGTGAGGCGCGCCCGGCTGCAAGGAAGCGAGGCAGGTGGAGAGGCCAAGGAATGGGCCGCCCCTCTCACCCGCTCACCCTCTTTCA>C	.	PEAR1:ENST00000292357.7:c.1290+2_1291delTGAGGCGCGCCCGGCTGCAAGGAAGCGAGGCAGGTGGAGAGGCCAAGGAATGGGCCGCCCCTCTCACCCGCTCACCCTCTTTCAGG:HIGH:frameshift_variant&splice_acceptor_variant&splice_donor_variant&splice_region_variant&intron_variant;PEAR1:ENST00000338302.7:c.1290+2_1291delTGAGGCGCGCCCGGCTGCAAGGAAGCGAGGCAGGTGGAGAGGCCAAGGAATGGGCCGCCCCTCTCACCCGCTCACCCTCTTTCAGG:HIGH:frameshift_variant&splice_acceptor…	GT:AD:DP:GQ:PL	0	0	0	0	0.5	0.5	1	0.6	0
chr1:156912373 AAGGTACCAACAGAAGGGGAACTCCAGGCCCCTGCCTCCAACTTAACCCTTACCCAAAAAAAGGAGACTAGAGTTTCCTGGCGGCTCTGATGCCGGCCTGCCTCCTTGGCTGTCTCCCC>A	.	PEAR1:ENST00000292357.7:c.2080+2_2081del:HIGH:frameshift_variant&splice_acceptor_variant&splice_donor_variant&splice_region_variant&intron_variant;PEAR1:ENST00000338302.7:c.2080+2_2081del:HIGH:frameshift_variant&splice_acceptor_variant&splice_donor_variant&splice_region_variant&intron_variant;PEAR1:ENST00000469390.5:n.1808+2_1809del:HIGH:splice_acceptor_variant&splice_donor_variant&splice_region_…	GT:AD:DP:GQ:PL	0.0714286	0.166667	0	0	1	0	1	0.6	0
chr1:156913758 AAGGTATGGGCACAGGGGCAACAAGGGAGGTGGCTGAGCTGGGGCTGAGGAACCAGTGCCTCCATGCGGCCTGACTTCTTTCCTCTATCCTT>A	.	PEAR1:ENST00000292357.7:c.2713+2_2714delTATGGGCACAGGGGCAACAAGGGAGGTGGCTGAGCTGGGGCTGAGGAACCAGTGCCTCCATGCGGCCTGACTTCTTTCCTCTATCCTTAGG:HIGH:frameshift_variant&splice_acceptor_variant&splice_donor_variant&splice_region_variant&intron_variant;PEAR1:ENST00000338302.7:c.2713+2_2714delTATGGGCACAGGGGCAACAAGGGAGGTGGCTGAGCTGGGGCTGAGGAACCAGTGCCTCCATGCGGCCTGACTTCTTTCCTCTATCCTTAGG:HIGH:frameshift_variant&splic…	GT:AD:DP:GQ:PL	0.0714286	0	0	0	0.5	0.5	1	0.6	0
chr1:160298988 GTACCTAGACATTTGGGGTGGAGTCGGGCAAGAAGTAGACATCACTTACAGGAAAAGAAAAAAAAAAAGAGTGCTGCCTCTCTTAATACTCTAGTTTGCATCCTCACTTCA>G	.	COPA:ENST00000368069.7:c.1857+4_1860del:HIGH:splice_acceptor_variant&conservative_inframe_deletion&splice_region_variant&intron_variant;COPA:ENST00000241704.7:c.1830+4_1833del:HIGH:splice_acceptor_variant&conservative_inframe_deletion&splice_region_variant&intron_variant;COPA:ENST00000545284.1:n.178+4_181del:HIGH:splice_acceptor_variant&splice_region_variant&intron_variant&non_coding_transcript_e…	GT:AD:DP:GQ:PL	0.142857	0.833333	0	0	0.5	1	1	0.8	0
chr1:160998905 CCCTGCAGAAATAAAACATCCAGTCAACTCTCAATAGTCTTCTTTAGCTGATAATCCCCAAAACACATAAACATGGGCTAGAAATCTCCTCACTCCAGCCCCAGGTGGCCCACCCCTGCCCAGGGGAGGCATACTCA>C	.	F11R:ENST00000368026.10:c.864+2_865del:HIGH:frameshift_variant&splice_acceptor_variant&splice_donor_variant&splice_region_variant&intron_variant;F11R:ENST00000537746.1:c.717+2_718del:HIGH:frameshift_variant&splice_acceptor_variant&splice_donor_variant&splice_region_variant&intron_variant;F11R:ENST00000621309.4:c.804+2_805del:HIGH:frameshift_variant&splice_acceptor_variant&splice_donor_variant&spl…	GT:AD:DP:GQ:PL	0.142857	0.5	0	0	1	1	0.5	0.6	0
chr1:160999747 ACTGCGAGACACAAATAAGAAGTCAGGCACGGGGATACTCACTCACGGCACCTACAGTATCACCAATGGCAGGATGAAAAGCAGACCCCAATCCCCACCCCAGGTCTGGGCTCAAGCCCTAACTCTCAC>A	.	F11R:ENST00000368026.10:c.694+1_695-1del:HIGH:splice_acceptor_variant&splice_donor_variant&splice_region_variant&intron_variant;RP11-544M22.13:ENST00000289779.7:c.*735+1_*736-1del:HIGH:splice_acceptor_variant&splice_donor_variant&splice_region_variant&intron_variant;F11R:ENST00000537746.1:c.547+1_548-1del:HIGH:splice_acceptor_variant&splice_donor_variant&splice_region_variant&intron_variant;F11R:…	GT:AD:DP:GQ:PL	0.357143	0.666667	0	0	0.5	1	1	0.6	0
chr1:161001127 GCTGCAGACAGGGTCAAAATGAGCCGAAGGAAGAAGCAGCAGCAAATACACGAGATGGGGAACAGCCCCAAACTGCAGGCTGGGCTGGGTGCTCTCTAGATCCCCAGGCGGCCGGCAACTGCTCACCCTCACACCCTCCATGGCCCCTCCCAACTCAC>G	.	F11R:ENST00000368026.10:c.133+1_134-1del:HIGH:splice_acceptor_variant&splice_donor_variant&splice_region_variant&intron_variant;RP11-544M22.13:ENST00000289779.7:c.*174+1_*175-1del:HIGH:splice_acceptor_variant&splice_donor_variant&splice_region_variant&intron_variant;F11R:ENST00000537746.1:c.133+1_134-1del:HIGH:splice_acceptor_variant&splice_donor_variant&splice_region_variant&intron_variant;RP11-…	GT:AD:DP:GQ:PL	0.0714286	0.333333	0	0	0.5	1	0	0.2	0
chr1:161119384 GCCAGGTATCAGGGAAATAGCGAGGGAGAGGTAGAATCTTTGTTGGACAGTGTCCCTGGGTTGCCAGATATGAGGGTAGAGCCTTGAGAAGTCAGTGAAGAGTTGTCAGTGTCCCTTCCCC>G	.	NIT1:ENST00000368009.6:c.353+2_354del:HIGH:frameshift_variant&splice_acceptor_variant&splice_donor_variant&splice_region_variant&intron_variant;NIT1:ENST00000368008.5:c.353+2_354del:HIGH:frameshift_variant&splice_acceptor_variant&splice_donor_variant&splice_region_variant&intron_variant;NIT1:ENST00000368007.8:c.308+2_309del:HIGH:frameshift_variant&splice_acceptor_variant&splice_donor_variant&spli…	GT:AD:DP:GQ:PL	0.0714286	0.5	0	0	0.5	1	1	0.6	0
chr1:178037800 TCCTGCAACACAAAACAAGGGAAGGGTCAGTCGGGCAGCCCCGCCGGGAGCACCCTGGGACTGCCTTGCGGGGCTCAGGGAGGAGTCGGGGTTGCA>T	.	RP11-568K15.1:ENST00000476232.6:n.54+2_55delTGCAACCCCGACTCCTCCCTGAGCCCCGCAAGGCAGTCCCAGGGTGCTCCCGGCGGGGCTGCCCGACTGACCCTTCCCTTGTTTTGTGTTGCAGG:HIGH:splice_acceptor_variant&splice_donor_variant&splice_region_variant&intron_variant&non_coding_transcript_exon_variant;RP4-798P15.3:ENST00000464428.2:n.111+2_112delTGCAACCCCGACTCCTCCCTGAGCCCCGCAAGGCAGTCCCAGGGTGCTCCCGGCGGGGCTGCCCGACTGACCCTTCCCTTGTTTTGTGTTGC…	GT:AD:DP:GQ:PL	0.142857	0.833333	0	0	1	0.5	1	0.6	0
chr1:185300342 CCCTATGCCAAAAGTGAGAGATGAGAATTTCTAACATCCTGAAGTTACGAGGAAAAAGCTAAATAGGGGTTGCTCCTGCAACATAATGCGCTTA>C	.	IVNS1ABP:ENST00000367498.7:c.1242+2_1243delTAAGCGCATTATGTTGCAGGAGCAACCCCTATTTAGCTTTTTCCTCGTAACTTCAGGATGTTAGAAATTCTCATCTCTCACTTTTGGCATAGG:HIGH:frameshift_variant&splice_acceptor_variant&splice_donor_variant&splice_region_variant&intron_variant;IVNS1ABP:ENST00000480769.5:n.1442+2_1443delTAAGCGCATTATGTTGCAGGAGCAACCCCTATTTAGCTTTTTCCTCGTAACTTCAGGATGTTAGAAATTCTCATCTCTCACTTTTGGCATAGG:HIGH:splice_accepto…	GT:AD:DP:GQ:PL	0.0714286	0.666667	0	0	0.5	1	1	0.8	0
chr1:185308873 AACCTATTTAAAAAAAAAGTTACTTATGATACCAAAGCCTTAAAACACACTTAATTTAAATATATGTAGCAAGACTTGGAATTTTCTGAAGATATTCCCTAATTATATGGTTTACTTCAAATGTACTT>A	.	IVNS1ABP:ENST00000367498.7:c.281+3_283del:HIGH:frameshift_variant&splice_acceptor_variant&splice_region_variant&intron_variant;IVNS1ABP:ENST00000367497.1:c.281+3_283del:HIGH:frameshift_variant&splice_acceptor_variant&splice_region_variant&intron_variant;IVNS1ABP:ENST00000459929.5:n.848+3_850del:HIGH:splice_acceptor_variant&splice_region_variant&intron_variant&non_coding_transcript_exon_variant;IV…	GT:AD:DP:GQ:PL	0.142857	0.833333	0	0	0.5	0.5	1	0.8	0
chr1:193029309 TCTACAGTAAATAAAAAAATAGTGAAACTCAAAGAAGCAAAGAAAGAAACAGTATTTATTTAACATAAAGTCTCTTTAC>T	.	UCHL5:ENST00000367455.8:c.434+1_435-1delGTAAAGAGACTTTATGTTAAATAAATACTGTTTCTTTCTTTGCTTCTTTGAGTTTCACTATTTTTTTATTTACTGTAG:HIGH:splice_acceptor_variant&splice_donor_variant&splice_region_variant&intron_variant;UCHL5:ENST00000367454.5:c.434+1_435-1delGTAAAGAGACTTTATGTTAAATAAATACTGTTTCTTTCTTTGCTTCTTTGAGTTTCACTATTTTTTTATTTACTGTAG:HIGH:splice_acceptor_variant&splice_donor_variant&splice_region_variant&in…	GT:AD:DP:GQ:PL	0.142857	0.666667	0	0	0.5	0.5	0.5	0.4	0
chr1:198253167 T>TA	.	NEK7:ENST00000538004.5:c.192dupA:HIGH:frameshift_variant;NEK7:ENST00000367383.5:c.192dupA:HIGH:frameshift_variant;NEK7:ENST00000391974.3:c.192dupA:HIGH:frameshift_variant;NEK7:ENST00000367385.8:c.192dupA:HIGH:frameshift_variant;NEK7:ENST00000442588.5:c.*89_*90insA:MODIFIER:downstream_gene_variant	GT:AD:DP:GQ:PL	0.142857	0.166667	0	0	0	0	0	0.4	0
chr1:203847688 GTAACAA>G	.	ZC3H11A:ENST00000332127.8:c.1546+2_1546+7delTAACAA:HIGH:splice_donor_variant&splice_region_variant&intron_variant;ZC3H11A:ENST00000367212.7:c.1546+2_1546+7delTAACAA:HIGH:splice_donor_variant&splice_region_variant&intron_variant;ZC3H11A:ENST00000495527.5:c.1546+2_1546+7delTAACAA:HIGH:splice_donor_variant&splice_region_variant&intron_variant;ZC3H11A:ENST00000545588.5:c.1546+2_1546+7delTAACAA:HIGH:s…	GT:AD:DP:GQ:PL	0.0714286	0.666667	0	0	0.5	1	1	0.6	0
chr1:206731917 AAGGTGAGGGGCACCACTGGGTGAGAGGGGCTCCAGGTGGGGTGGGCGGCTTGCGGGGAGTGCCCAGGTGTGAGGCGTGGTGCTGGTAGGGGAGAGCTTGATTCTGCCTCTCTCATCCC>A	.	MAPKAPK2:ENST00000294981.8:c.1059+2_1060del:HIGH:frameshift_variant&splice_acceptor_variant&splice_donor_variant&splice_region_variant&intron_variant;MAPKAPK2:ENST00000367103.3:c.1059+2_1059+119del:HIGH:splice_donor_variant&splice_region_variant&intron_variant;MAPKAPK2:ENST00000493447.1:n.*2448_*2565del:MODIFIER:downstream_gene_variant;MAPKAPK2:ENST00000479009.1:n.554_671del:MODIFIER:non_coding_t…	GT:AD:DP:GQ:PL	0.214286	0.333333	0	0	0.5	0.5	1	0.8	0
chr1:212357067 CAGGTATGATGTTTTCAGTGAAGCCTTTACTTTACACTAGTATTTCTTTCCTATTTTAGTTTTGACATTTCTCTAAATGTCTTTTTTT>C	.	PPP2R5A:ENST00000261461.6:c.1098+3_1100delATGATGTTTTCAGTGAAGCCTTTACTTTACACTAGTATTTCTTTCCTATTTTAGTTTTGACATTTCTCTAAATGTCTTTTTTTAGGT:HIGH:frameshift_variant&splice_acceptor_variant&splice_region_variant&intron_variant;PPP2R5A:ENST00000537030.3:c.927+3_929delATGATGTTTTCAGTGAAGCCTTTACTTTACACTAGTATTTCTTTCCTATTTTAGTTTTGACATTTCTCTAAATGTCTTTTTTTAGGT:HIGH:frameshift_variant&splice_acceptor_variant&splice_r…	GT:AD:DP:GQ:PL	0.0714286	0.5	0	0	0.5	1	0.5	0.8	0
chr1:222653130 TGTAAGTGCGTTCATGAATACAAGCTTAATTCTTGTGAATTATCAAATCTGTTGAATTAAATGGAAAGACTCTTAATGCCCTTTTACTTCTTTTCTAG>T	.	MIA3:ENST00000340535.11:c.843+2_844delTAAGTGCGTTCATGAATACAAGCTTAATTCTTGTGAATTATCAAATCTGTTGAATTAAATGGAAAGACTCTTAATGCCCTTTTACTTCTTTTCTAGG:HIGH:frameshift_variant&splice_acceptor_variant&splice_donor_variant&splice_region_variant&intron_variant;MIA3:ENST00000344922.9:c.4209+2_4210delTAAGTGCGTTCATGAATACAAGCTTAATTCTTGTGAATTATCAAATCTGTTGAATTAAATGGAAAGACTCTTAATGCCCTTTTACTTCTTTTCTAGG:HIGH:frameshift_vari…	GT:AD:DP:GQ:PL	0.142857	0.5	0	0	0	1	0.5	0.4	0
chr1:225862350 TCCTGCCACAAGACACATCCCATTGGGATGACGTGGCCCCATGCTGGTATCTGGGGCACCCCGATGCCAATGCCTCTGCTCCCAGCCGGGGGGTGGGACCCTTA>T	.	TMEM63A:ENST00000366835.7:c.951+2_952del:HIGH:frameshift_variant&splice_acceptor_variant&splice_donor_variant&splice_region_variant&intron_variant;TMEM63A:ENST00000537914.5:c.-28+2_-27del:HIGH:splice_acceptor_variant&splice_donor_variant&splice_region_variant&5_prime_UTR_variant&intron_variant;TMEM63A:ENST00000474478.5:n.2718+2_2719del:HIGH:splice_acceptor_variant&splice_donor_variant&splice_regi…	GT:AD:DP:GQ:PL	0.214286	0.666667	0	0	0.5	1	1	0.8	0
chr1:225867886 A>G	.	TMEM63A:ENST00000366835.7:c.514+2T>C:HIGH:splice_donor_variant&intron_variant;TMEM63A:ENST00000537914.5:c.-5562T>C:MODIFIER:upstream_gene_variant;TMEM63A:ENST00000474478.5:n.-1675T>C:MODIFIER:upstream_gene_variant;TMEM63A:ENST00000483779.1:n.-1476T>C:MODIFIER:upstream_gene_variant;TMEM63A:ENST00000436966.1:c.*3206T>C:MODIFIER:downstream_gene_variant;TMEM63A:ENST00000487817.1:n.*3688T>C:MODIFIER:d…	GT:AD:DP:GQ:PL	0	0.166667	0	0	0.5	1	1	0.6	0
chr1:225867887 C>T	rs772269210	TMEM63A:ENST00000366835.7:c.514+1G>A:HIGH:splice_donor_variant&intron_variant;TMEM63A:ENST00000537914.5:c.-5563G>A:MODIFIER:upstream_gene_variant;TMEM63A:ENST00000474478.5:n.-1676G>A:MODIFIER:upstream_gene_variant;TMEM63A:ENST00000483779.1:n.-1477G>A:MODIFIER:upstream_gene_variant;TMEM63A:ENST00000436966.1:c.*3205G>A:MODIFIER:downstream_gene_variant	GT:AD:DP:GQ:PL	0	0.166667	0	0	0.5	1	1	0.6	0
chr1:235773840 GC>G	.	LYST:ENST00000489585.5:n.6335+1delG:HIGH:splice_donor_variant&intron_variant;LYST:ENST00000389793.6:c.5784+1delG:HIGH:splice_donor_variant&intron_variant;LYST:ENST00000389794.7:c.*1208+1delG:HIGH:splice_donor_variant&intron_variant	GT:AD:DP:GQ:PL	0.0714286	0.166667	0	0	0.5	1	1	0.8	0
chr1:243156309 T>C	rs148125417	CEP170:ENST00000490813.5:c.1A>G:HIGH:start_lost;CEP170:ENST00000481987.5:c.1A>G:HIGH:start_lost;CEP170:ENST00000464936.5:c.1A>G:HIGH:start_lost;CEP170:ENST00000492145.1:c.1A>G:HIGH:start_lost;CEP170:ENST00000413359.6:c.250A>G:MODERATE:missense_variant;CEP170:ENST00000366542.5:c.3823A>G:MODERATE:missense_variant;CEP170:ENST00000366543.5:c.3421A>G:MODERATE:missense_variant;CEP170:ENST00000366544.5:…	GT:AD:DP:GQ:PL	0	0	0	0	0.5	0.5	0.5	0	0
chr2:3519367 C>G	.	ADI1:ENST00000327435.10:c.120+1G>C:HIGH:splice_donor_variant&intron_variant;ADI1:ENST00000382093.5:c.-4458G>C:MODIFIER:upstream_gene_variant;AC142528.1:ENST00000450917.1:n.93C>G:MODIFIER:non_coding_transcript_exon_variant	GT:AD:DP:GQ:PL	0.214286	0.333333	0	0	0	0	0.5	0.4	0
chr2:10443571 GCTGGGGTAAAATAAAGAGACGAGACACTGTGTCTTAGTATTTCTTAAAATAATAGCAAACACTAGGAGAAAGCCTGTAAAACTCAAACTGTTCAATGTCTTGACCTCTAGCTATCCCACCAAAATCTCAC>G	.	ODC1:ENST00000234111.8:c.584+1_585-1del:HIGH:splice_acceptor_variant&splice_donor_variant&splice_region_variant&intron_variant;ODC1:ENST00000405333.5:c.584+1_585-1del:HIGH:splice_acceptor_variant&splice_donor_variant&splice_region_variant&intron_variant;RP11-320M2.1:ENST00000553181.5:n.-5122_-4993del:MODIFIER:upstream_gene_variant;ODC1:ENST00000443218.1:c.*843_*972del:MODIFIER:downstream_gene_var…	GT:AD:DP:GQ:PL	0.285714	0.833333	0	0	1	0.5	1	0.8	0
chr2:11192361 ACTATAAAGAAAAATTAGAAAAAAAAATTAATGTGCTTAAAATGATCTGAACATAACCAATATCGATGGAGCAAGTAATTTATCATTTAC>A	.	ROCK2:ENST00000315872.10:c.3949+1_3950-1delGTAAATGATAAATTACTTGCTCCATCGATATTGGTTATGTTCAGATCATTTTAAGCACATTAATTTTTTTTTCTAATTTTTCTTTATAG:HIGH:splice_acceptor_variant&splice_donor_variant&splice_region_variant&intron_variant;ROCK2:ENST00000616279.4:c.1894+1_1895-1delGTAAATGATAAATTACTTGCTCCATCGATATTGGTTATGTTCAGATCATTTTAAGCACATTAATTTTTTTTTCTAATTTTTCTTTATAG:HIGH:splice_acceptor_variant&splice_donor_varia…	GT:AD:DP:GQ:PL	0.142857	0.666667	0	0	0.5	0.5	1	0.8	0
chr2:20283231 GCTGTAAAATAAATTTCAGATACTTCTTTAAACCACCCAGAAAATTCTGTATTTTAAAAATGGTATCTCAACACCAGAAAAATATTATCCTAAAAATGTCAGTTACACTTAC>G	.	PUM2:ENST00000338086.9:c.1435+1_1436-1del:HIGH:splice_acceptor_variant&splice_donor_variant&splice_region_variant&intron_variant;PUM2:ENST00000319801.9:c.1267+1_1268-1del:HIGH:splice_acceptor_variant&splice_donor_variant&splice_region_variant&intron_variant;PUM2:ENST00000440577.5:c.1108+1_1109-1del:HIGH:splice_acceptor_variant&splice_donor_variant&splice_region_variant&intron_variant;PUM2:ENST000…	GT:AD:DP:GQ:PL	0.142857	0.666667	0	0	0	0.5	1	0.8	0
chr2:26254474 G>GCT	.	HADHB:ENST00000317799.9:c.109_109+1insCT:HIGH:splice_donor_variant&intron_variant;HADHB:ENST00000537713.5:c.109_109+1insCT:HIGH:splice_donor_variant&intron_variant;HADHB:ENST00000425035.5:c.109_109+1insCT:HIGH:splice_donor_variant&intron_variant;HADHB:ENST00000412805.5:c.109_109+1insCT:HIGH:splice_donor_variant&intron_variant;HADHB:ENST00000448743.5:c.109_109+1insCT:HIGH:splice_donor_variant&intr…	GT:AD:DP:GQ:PL	0.0714286	0.166667	0	0	0	0	0	0.2	0
chr2:27369551 T>C	.	EIF2B4:ENST00000347454.8:c.76-2A>G:HIGH:splice_acceptor_variant&intron_variant;EIF2B4:ENST00000405940.6:c.76-2A>G:HIGH:splice_acceptor_variant&intron_variant;EIF2B4:ENST00000445933.6:c.76-2A>G:HIGH:splice_acceptor_variant&intron_variant;EIF2B4:ENST00000451130.6:c.139-2A>G:HIGH:splice_acceptor_variant&intron_variant;EIF2B4:ENST00000493344.6:c.139-2A>G:HIGH:splice_acceptor_variant&intron_variant;EI…	GT:AD:DP:GQ:PL	0.0714286	0.166667	0	0	0	0	0	0	0
chr2:27373969 GAGGTGAGGCGCTTGTTCAGCACTGCCCCTTCTTCCCCTACATCCTGGGGTCCTGGGCTTGGAGAATGATTGGAACCAGCCAGTATGATGAGCTGTACTTCTATCCCTATCCCC>G	.	SNX17:ENST00000233575.6:c.432+2_433del:HIGH:frameshift_variant&splice_acceptor_variant&splice_donor_variant&splice_region_variant&intron_variant;SNX17:ENST00000537606.5:c.357+2_358del:HIGH:frameshift_variant&splice_acceptor_variant&splice_donor_variant&splice_region_variant&intron_variant;SNX17:ENST00000440760.5:c.*277+2_*278del:HIGH:splice_acceptor_variant&splice_donor_variant&splice_region_vari…	GT:AD:DP:GQ:PL	0.142857	0.833333	0	0	0	1	1	0.8	0
chr2:38581985 GCTGTTAAGATTGAAAATAATGTAAGTTCAAACTGCATATCCAAAGCATAAATATTTCTTGGGTAGGGTGTTGAAAAAAATATTTAC>G	.	HNRNPLL:ENST00000449105.7:c.729+1_730-1delGTAAATATTTTTTTCAACACCCTACCCAAGAAATATTTATGCTTTGGATATGCAGTTTGAACTTACATTATTTTCAATCTTAACAG:HIGH:splice_acceptor_variant&splice_donor_variant&splice_region_variant&intron_variant;HNRNPLL:ENST00000410076.5:c.714+1_715-1delGTAAATATTTTTTTCAACACCCTACCCAAGAAATATTTATGCTTTGGATATGCAGTTTGAACTTACATTATTTTCAATCTTAACAG:HIGH:splice_acceptor_variant&splice_donor_variant&spli…	GT:AD:DP:GQ:PL	0.214286	0.666667	0	0	0.5	1	1	0.8	0
chr2:43918133 ACTTTAAAACAAAGTTATTCTGTTAAATAAAAACTGGTAATCTTTTCAATATAAAAGTAGGCTAATCTATAACCTAATTATACTGACAACAAAATCTGTTACGATTATGCCAAAAACAATTAC>A	.	LRPPRC:ENST00000260665.11:c.3039+1_3040-1del:HIGH:splice_acceptor_variant&splice_donor_variant&splice_region_variant&intron_variant	GT:AD:DP:GQ:PL	0.0714286	0.666667	0	0	0.5	1	1	0.8	0
chr2:47818862 AACCTAAAATTTAAAAAAAAAAAAAAAGCTTTTTCAAGGGACAAGTATTTACAAAACAATGTATTTCCCATCCAAGAGTCCAGGCTAATCCT>A	.	FBXO11:ENST00000403359.7:c.1920+3_1922delAGGATTAGCCTGGACTCTTGGATGGGAAATACATTGTTTTGTAAATACTTGTCCCTTGAAAAAGCTTTTTTTTTTTTTTTAAATTTTAGGT:HIGH:frameshift_variant&splice_acceptor_variant&splice_region_variant&intron_variant;FBXO11:ENST00000402508.5:c.1668+3_1670delAGGATTAGCCTGGACTCTTGGATGGGAAATACATTGTTTTGTAAATACTTGTCCCTTGAAAAAGCTTTTTTTTTTTTTTTAAATTTTAGGT:HIGH:frameshift_variant&splice_acceptor_variant&…	GT:AD:DP:GQ:PL	0.142857	0.833333	0	0	0.5	1	1	0.6	0
chr2:47839499 CCCTTCAAAAACAAAACAGAAACTAGTAAAGCAAATATTCTTATCATCCATAATCATTACTTCTAAAAAAGGATGACATTCCCTTTTTTGTTTCTTGAAAATTCTTTCATTACAAAAAGAAAAGCAACTACAGTTAAAGTTA>C	.	FBXO11:ENST00000403359.7:c.360+2_361del:HIGH:frameshift_variant&splice_acceptor_variant&splice_donor_variant&splice_region_variant&intron_variant;FBXO11:ENST00000402508.5:c.108+2_109del:HIGH:frameshift_variant&splice_acceptor_variant&splice_donor_variant&splice_region_variant&intron_variant;FBXO11:ENST00000424163.2:c.108+2_109del:HIGH:frameshift_variant&splice_acceptor_variant&splice_donor_varian…	GT:AD:DP:GQ:PL	0.142857	0.666667	0	0	0.5	0.5	1	0.8	0
chr2:53906693 GCTAAGAAAACAATCGCAAACATTTACTAAAATTTGATTATGAAAACAAAACTAAATACTCATCTGGAAAATTGACATTTTAAAAAGTCACTATGACTGAAAAACATATTTAC>G	.	PSME4:ENST00000404125.5:c.2847+1_2848-1del:HIGH:splice_acceptor_variant&splice_donor_variant&splice_region_variant&intron_variant;PSME4:ENST00000389993.7:c.*980+1_*981-1del:HIGH:splice_acceptor_variant&splice_donor_variant&splice_region_variant&intron_variant;PSME4:ENST00000461810.1:n.*1168_*1279del:MODIFIER:downstream_gene_variant	GT:AD:DP:GQ:PL	0.0714286	0.333333	0	0	0.5	0.5	1	0.4	0
chr2:61257108 TCTTTAATATAAAACAAACAAAAAATAAGAAACTAGTTAAAACGCAGGCAAATTTGTTCAAATTTCAAAGAAACTTTTCAGTATTCTGATACTAAC>T	.	USP34:ENST00000453734.1:c.825+1_826-1delGTTAGTATCAGAATACTGAAAAGTTTCTTTGAAATTTGAACAAATTTGCCTGCGTTTTAACTAGTTTCTTATTTTTTGTTTGTTTTATATTAAAG:HIGH:splice_acceptor_variant&splice_donor_variant&splice_region_variant&intron_variant;USP34:ENST00000398571.6:c.5991+1_5992-1delGTTAGTATCAGAATACTGAAAAGTTTCTTTGAAATTTGAACAAATTTGCCTGCGTTTTAACTAGTTTCTTATTTTTTGTTTGTTTTATATTAAAG:HIGH:splice_acceptor_variant&splice_do…	GT:AD:DP:GQ:PL	0.142857	0.666667	0	0	0	0.5	0.5	0.6	0
chr2:61483935 A>AAG	.	XPO1:ENST00000401558.6:c.2677+1_2677+2insCT:HIGH:splice_donor_variant&intron_variant;XPO1:ENST00000428210.5:c.*4426+1_*4426+2insCT:HIGH:splice_donor_variant&intron_variant;XPO1:ENST00000406957.5:c.2677+1_2677+2insCT:HIGH:splice_donor_variant&intron_variant;XPO1:ENST00000481073.5:n.2282+1_2282+2insCT:HIGH:splice_donor_variant&intron_variant;XPO1:ENST00000404992.6:c.2677+1_2677+2insCT:HIGH:splice_d…	GT:AD:DP:GQ:PL	0.142857	0.666667	0	0	0	0.5	1	0.6	0
chr2:70216292 TCTGTTAGACAAAAAACCAAAACAAACAAATCACACTAAGTTATATAAAAATCCTACAAATATTAAGCTTTGCACTTTAAAAATTAATGCCACACAGGGAAGGCTCCCATAC>T	.	TIA1:ENST00000415783.6:c.646+1_647-1del:HIGH:splice_acceptor_variant&splice_donor_variant&splice_region_variant&intron_variant;TIA1:ENST00000433529.6:c.679+1_680-1del:HIGH:splice_acceptor_variant&splice_donor_variant&splice_region_variant&intron_variant;TIA1:ENST00000477415.5:n.370+1_371-1del:HIGH:splice_acceptor_variant&splice_donor_variant&splice_region_variant&intron_variant;TIA1:ENST000004687…	GT:AD:DP:GQ:PL	0.0714286	0.5	0	0	0.5	0.5	1	0.8	0
chr2:74527363 GCTGGGGAGAAAAGAGAAGGGAGTCCACTCCCTACTTACTTTCTTCCTTCACAACCCACTTTTCCTCCCTGTGCCCATCTCCCAGTGTGGGGCCACCCTTTCCCATAC>G	.	AUP1:ENST00000377526.3:c.961+1_962-1del:HIGH:splice_acceptor_variant&splice_donor_variant&splice_region_variant&intron_variant;AUP1:ENST00000425118.5:c.961+1_962-1del:HIGH:splice_acceptor_variant&splice_donor_variant&splice_region_variant&intron_variant;AUP1:ENST00000463900.5:n.1225+1_1226-1del:HIGH:splice_acceptor_variant&splice_donor_variant&splice_region_variant&intron_variant;AUP1:ENST0000046…	GT:AD:DP:GQ:PL	0.142857	0.833333	0	0	0	1	1	0.4	0
chr2:74529282 TCTGGGGACACAGGAGGTGGTGACTGTGTGGCCTCGGGCCAGACCCAGCTCTGACACTCCCCGAACGCCCGCGTCGGAAC>T	.	AUP1:ENST00000377526.3:c.188+1_189-1delGTTCCGACGCGGGCGTTCGGGGAGTGTCAGAGCTGGGTCTGGCCCGAGGCCACACAGTCACCACCTCCTGTGTCCCCAG:HIGH:splice_acceptor_variant&splice_donor_variant&splice_region_variant&intron_variant;AUP1:ENST00000425118.5:c.188+1_189-1delGTTCCGACGCGGGCGTTCGGGGAGTGTCAGAGCTGGGTCTGGCCCGAGGCCACACAGTCACCACCTCCTGTGTCCCCAG:HIGH:splice_acceptor_variant&splice_donor_variant&splice_region_variant&in…	GT:AD:DP:GQ:PL	0.0714286	0.833333	0	0	0.5	1	0.5	0.6	0
chr2:74533991 AACCTGTGAGTGAGAAAAAGGCCACTTAACCCAGCGACAATCCTCGAATTCAAAGGTGTCTTTAACGCTCCCCCCACTCACCCATCTGGAAGCCCCAGACTCCAGGT>A	.	LOXL3:ENST00000264094.7:c.2076+3_2078del:HIGH:frameshift_variant&splice_acceptor_variant&splice_region_variant&intron_variant;LOXL3:ENST00000393937.6:c.1641+3_1643del:HIGH:frameshift_variant&splice_acceptor_variant&splice_region_variant&intron_variant;LOXL3:ENST00000409549.5:c.1908+3_1910del:HIGH:frameshift_variant&splice_acceptor_variant&splice_region_variant&intron_variant;LOXL3:ENST00000409986…	GT:AD:DP:GQ:PL	0.142857	0.166667	0	0	0.5	0.5	1	0.6	0
chr2:89010275 CACCTGAGATTGGAAATATAAACACAAATGTCCATAGAATTAATCATGTTGTAAGAGAACTTCCCTCAAGAGCCAGGCTGTACGGAACACACTGGGCTGAGTAAATTCCTAGTGTTCTCCTTCCTT>C	.	IGKV1-9:ENST00000493819.1:c.55+3_57del:HIGH:frameshift_variant&splice_acceptor_variant&splice_region_variant&intron_variant	GT:AD:DP:GQ:PL	0.0714286	0.5	0	0	0	1	0	0.2	0
chr2:89213718 TCTGATATTAGGAACATAAAAACACATATCCACATGATTAGTAATGTTCTAAGAAGAATTTCCTGAAGTGCCAGGCATTAGTGGCTACACTGGCTGAATAAAATTTTTGTTGTTTCCCTCCTTAC>T	.	IGKV1-27:ENST00000498435.1:c.55+1_56-1del:HIGH:splice_acceptor_variant&splice_donor_variant&splice_region_variant&intron_variant	GT:AD:DP:GQ:PL	0.142857	0.333333	0	0	0	0.5	0	0.2	0
chr2:96277714 GCCTGAACAGGAAAAGGAGTATAAAAGTGGGCGGAGTTGGAGCTGAGATGTTTAGAGCACCACTGACCCCTCTGCCCCACACCCACACTCTA>G	.	SNRNP200:ENST00000323853.9:c.5754+2_5755delTAGAGTGTGGGTGTGGGGCAGAGGGGTCAGTGGTGCTCTAAACATCTCAGCTCCAACTCCGCCCACTTTTATACTCCTTTTCCTGTTCAGG:HIGH:frameshift_variant&splice_acceptor_variant&splice_donor_variant&splice_region_variant&intron_variant;SNRNP200:ENST00000429650.1:c.1335+2_1336delTAGAGTGTGGGTGTGGGGCAGAGGGGTCAGTGGTGCTCTAAACATCTCAGCTCCAACTCCGCCCACTTTTATACTCCTTTTCCTGTTCAGG:HIGH:frameshift_variant…	GT:AD:DP:GQ:PL	0.142857	0.666667	0	0	0	0.5	0	0	0
chr2:101844309 G>GAGCAACAAAGGAGAGAGCGGGAAGCTAGA	.	MAP4K4:ENST00000350878.8:c.1233_1233+1insCAACAAAGGAGAGAGCGGGAAGCTAGAAG:HIGH:splice_donor_variant&intron_variant;MAP4K4:ENST00000634702.1:c.1233_1233+1insCAACAAAGGAGAGAGCGGGAAGCTAGAAG:HIGH:splice_donor_variant&intron_variant;MAP4K4:ENST00000302217.9:c.627_627+1insCAACAAAGGAGAGAGCGGGAAGCTAGAAG:HIGH:splice_donor_variant&intron_variant;MAP4K4:ENST00000347699.8:c.1233_1233+1insCAACAAAGGAGAGAGCGGGAAGCT…	GT:AD:DP:GQ:PL	0.0714286	0.166667	0	0	0	0	0	0	0
chr2:112659093 TGGTGAGTTGGAATTCCTGGTTTCACTTTTGTTACCTGCAGTGGTGAGGAGGCTTATTGTTTTGGATTTGATGCTTTTTGTATTGAATGTCACCTTGGTGATCTTGACTA>T	.	SLC20A1:ENST00000272542.7:c.1048+4_1051del:HIGH:splice_acceptor_variant&disruptive_inframe_deletion&splice_region_variant&intron_variant;SLC20A1:ENST00000498224.5:n.603+4_606del:HIGH:splice_acceptor_variant&splice_region_variant&intron_variant&non_coding_transcript_exon_variant;SLC20A1:ENST00000433924.5:c.397+4_400del:HIGH:splice_acceptor_variant&disruptive_inframe_deletion&splice_region_variant&…	GT:AD:DP:GQ:PL	0.214286	0.833333	0	0	0	1	0	0	0
chr2:130345932 GGGTGAGTCTGGGGGCCTTCAGGCTGGGGCTGCGGGCCAGGCCAGGCATTTGCCACTCTGTTTCCCTCTCTTTCCTTGTGCCCCA>G	.	IMP4:ENST00000259239.7:c.594+3_596delGAGTCTGGGGGCCTTCAGGCTGGGGCTGCGGGCCAGGCCAGGCATTTGCCACTCTGTTTCCCTCTCTTTCCTTGTGCCCCAGGT:HIGH:frameshift_variant&splice_acceptor_variant&splice_region_variant&intron_variant;IMP4:ENST00000409649.5:c.339+3_341delGAGTCTGGGGGCCTTCAGGCTGGGGCTGCGGGCCAGGCCAGGCATTTGCCACTCTGTTTCCCTCTCTTTCCTTGTGCCCCAGGT:HIGH:frameshift_variant&splice_acceptor_variant&splice_region_variant&…	GT:AD:DP:GQ:PL	0.142857	0.833333	0	0	0	1	0	0.2	0
chr2:130359308 GGGTGAGGGTTGGGGTCACGGAAGGAGGTGGACTGGGAGTGGCCAGGGGTGGGCCGCAGAATCTCAGTCGTGAATTCGGCCTTCACCA>G	.	PTPN18:ENST00000175756.9:c.279+2_280delTGAGGGTTGGGGTCACGGAAGGAGGTGGACTGGGAGTGGCCAGGGGTGGGCCGCAGAATCTCAGTCGTGAATTCGGCCTTCACCAGG:HIGH:frameshift_variant&splice_acceptor_variant&splice_donor_variant&splice_region_variant&intron_variant;PTPN18:ENST00000428843.5:c.*188+2_*189delTGAGGGTTGGGGTCACGGAAGGAGGTGGACTGGGAGTGGCCAGGGGTGGGCCGCAGAATCTCAGTCGTGAATTCGGCCTTCACCAGG:HIGH:splice_acceptor_variant&splice_d…	GT:AD:DP:GQ:PL	0.0714286	0.666667	0	0	0.5	0.5	1	0.8	0
chr2:130359490 AAGGTCAGCACTTGGGGGTGCGGCACAATGGTGGGGTCAACATCTAAGTACCCCCTCGGCAGTTTCCCTGGCCCCCTCACCCAAATCACCTTCCTCTCCCCTGACCCTCCTTGTCT>A	.	PTPN18:ENST00000175756.9:c.375+3_377del:HIGH:frameshift_variant&splice_acceptor_variant&splice_region_variant&intron_variant;PTPN18:ENST00000428843.5:c.*284+3_*286del:HIGH:splice_acceptor_variant&splice_region_variant&3_prime_UTR_variant&intron_variant;PTPN18:ENST00000420717.5:n.285+3_287del:HIGH:splice_acceptor_variant&splice_region_variant&intron_variant&non_coding_transcript_exon_variant;PTPN1…	GT:AD:DP:GQ:PL	0.142857	0.833333	0	0	0.5	1	1	0.6	0
chr2:135162851 AGTAAGTTTGATGTAGTGTCAGAATCTTGCCAAGTGTTCTCCTCAGTTGGCAAAAATAATTTTTAAGATGCGTTTTCAAAGGGCTTTGCTTTTTTGCCATCTCGCAATGTATGCCTCTTCCTTTTCTACCGCCAG>A	.	RAB3GAP1:ENST00000442034.5:c.2490+2_2491del:HIGH:frameshift_variant&splice_acceptor_variant&splice_donor_variant&splice_region_variant&intron_variant;RAB3GAP1:ENST00000264158.12:c.2490+2_2491del:HIGH:frameshift_variant&splice_acceptor_variant&splice_donor_variant&splice_region_variant&intron_variant;RAB3GAP1:ENST00000539493.2:c.2358+2_2359del:HIGH:frameshift_variant&splice_acceptor_variant&splice…	GT:AD:DP:GQ:PL	0.214286	0.666667	0	0	0	0	1	0.6	0
chr2:151416687 TGGTGAGTATAGTTTTTGGGTATGCCATCTTAACTATATGCCAATTAAAAGAAAAAACTATAATGCCAATAAAAACAGTTCAGGCTTATTTCATTTGTATTTATTTGGTTCGTTTTTTA>T	.	RIF1:ENST00000243326.9:c.408+3_410del:HIGH:frameshift_variant&splice_acceptor_variant&splice_region_variant&intron_variant;RIF1:ENST00000444746.6:c.408+3_410del:HIGH:frameshift_variant&splice_acceptor_variant&splice_region_variant&intron_variant;RIF1:ENST00000453091.6:c.408+3_410del:HIGH:frameshift_variant&splice_acceptor_variant&splice_region_variant&intron_variant;RIF1:ENST00000428287.6:c.408+3…	GT:AD:DP:GQ:PL	0.214286	0.5	0	0	0.5	0.5	1	0.6	0
chr2:156578998 ACAGGTACTTATAATAAGTGTCTATCTATCTCTCTTTTTTTTTGGCCTATGTAAGTATATTTTTCCATTATTTAATCTTGTGTTC>A	.	GPD2:ENST00000310454.10:c.1880+4_1883delCTTATAATAAGTGTCTATCTATCTCTCTTTTTTTTTGGCCTATGTAAGTATATTTTTCCATTATTTAATCTTGTGTTCCAGGTA:HIGH:splice_acceptor_variant&disruptive_inframe_deletion&splice_region_variant&intron_variant;GPD2:ENST00000438166.6:c.1880+4_1883delCTTATAATAAGTGTCTATCTATCTCTCTTTTTTTTTGGCCTATGTAAGTATATTTTTCCATTATTTAATCTTGTGTTCCAGGTA:HIGH:splice_acceptor_variant&disruptive_inframe_deletion…	GT:AD:DP:GQ:PL	0.0714286	0.166667	0	0	0.5	0.5	1	0.8	0
chr2:158621120 GGGTCTGTTGTGTTATCTTTTAAGTACTGGATTTGCTTTTAAGATTTTATTCTTGAAAGCGAGTGTCAGAAGTGTGTATAATAAAGATATTTCTTGGTTTCATTCTTACA>*,G	.	PKP4:ENST00000426248.7:c.412+2_413del:HIGH:frameshift_variant&splice_acceptor_variant&splice_donor_variant&splice_region_variant&intron_variant;PKP4:ENST00000389757.7:c.412+2_413del:HIGH:frameshift_variant&splice_acceptor_variant&splice_donor_variant&splice_region_variant&intron_variant;PKP4:ENST00000389759.7:c.412+2_413del:HIGH:frameshift_variant&splice_acceptor_variant&splice_donor_variant&spli…	GT:AD:DP:GQ:PL	0.0714286	0.333333	0	0	0.5	0.5	1	0.8	0
chr2:158673759 AAGGTAACCTACAAGAATAGCTCTGGCATAATTAGCATTCATCAGAGCACACACTCATAATCATTTATTGTAATGAAATGTCATTATTCATTTTGAGAGGTTTCTTTTTCTCTTAACTCTGC>A	.	PKP4:ENST00000389757.7:c.3009+2_3010del:HIGH:frameshift_variant&splice_acceptor_variant&splice_donor_variant&splice_region_variant&intron_variant;PKP4:ENST00000389759.7:c.3009+2_3010del:HIGH:frameshift_variant&splice_acceptor_variant&splice_donor_variant&splice_region_variant&intron_variant;PKP4:ENST00000628904.2:c.3003+2_3004del:HIGH:frameshift_variant&splice_acceptor_variant&splice_donor_varian…	GT:AD:DP:GQ:PL	0.142857	0.333333	0	0	0	0.5	1	0.6	0
chr2:168138086 A>ACCTTTTTGGCTCTTTGGGCTATGTCTGGTGTTCTTGTAAGCAGCTTCTCAATCAGGTACTCTCTGTTCTTGGCTTTCTGGAAGAATTTGCATTTTAAAAGTTCTGCTGCTGTGGG	.	STK39:ENST00000355999.4:c.974+1_974+2insCCCACAGCAGCAGAACTTTTAAAATGCAAATTCTTCCAGAAAGCCAAGAACAGAGAGTACCTGATTGAGAAGCTGCTTACAAGAACACCAGACATAGCCCAAAGAGCCAAAAAGG:HIGH:splice_donor_variant&intron_variant	GT:AD:DP:GQ:PL	0.0714286	0	0	0	1	0.5	0.5	0.6	0
chr2:171726080 GGGTAATGTTTAGTTGCTAAGATTTTTAGCTTCAATAATGTTAAATTACTTTAAGATTAAGAGTGATAAAAGTTATAACACCATCTTTTTGGGGGGTTTGGTCTTTTTTTGTA>G	.	DYNC1I2:ENST00000340296.8:c.692+1_693-1del:HIGH:splice_acceptor_variant&splice_donor_variant&splice_region_variant&intron_variant;DYNC1I2:ENST00000508530.5:c.692+1_693-1del:HIGH:splice_acceptor_variant&splice_donor_variant&splice_region_variant&intron_variant;DYNC1I2:ENST00000409197.5:c.692+1_693-1del:HIGH:splice_acceptor_variant&splice_donor_variant&splice_region_variant&intron_variant;DYNC1I2:E…	GT:AD:DP:GQ:PL	0.0714286	0.5	0	0	0.5	1	1	0.8	0
chr2:215381080 T>TTGGTTACTGCAGTCTGAACCAGAGGCTGACTCTCTCCGCTTGGATTCTGAGCATAGACA	.	FN1:ENST00000354785.8:c.5165-1_5165insTGTCTATGCTCAGAATCCAAGCGGAGAGAGTCAGCCTCTGGTTCAGACTGCAGTAACCA:HIGH:splice_acceptor_variant&intron_variant;FN1:ENST00000323926.10:c.5165-1_5165insTGTCTATGCTCAGAATCCAAGCGGAGAGAGTCAGCCTCTGGTTCAGACTGCAGTAACCA:HIGH:splice_acceptor_variant&intron_variant;FN1:ENST00000336916.8:c.4892-1_4892insTGTCTATGCTCAGAATCCAAGCGGAGAGAGTCAGCCTCTGGTTCAGACTGCAGTAACCA:HIGH:splice_acce…	GT:AD:DP:GQ:PL	0.0714286	0.166667	0	0	0	0	0	0	0
chr2:215397223 G>GGTGTCACCA	.	FN1:ENST00000354785.8:c.3518-1_3518insTGGTGACAC:HIGH:splice_acceptor_variant&intron_variant;FN1:ENST00000421182.5:c.3518-1_3518insTGGTGACAC:HIGH:splice_acceptor_variant&intron_variant;FN1:ENST00000323926.10:c.3518-1_3518insTGGTGACAC:HIGH:splice_acceptor_variant&intron_variant;FN1:ENST00000336916.8:c.3518-1_3518insTGGTGACAC:HIGH:splice_acceptor_variant&intron_variant;FN1:ENST00000357867.8:c.3518-1…	GT:AD:DP:GQ:PL	0.0714286	0.166667	0	0	0	0	0	0	0
chr2:218429487 AGTGAGCGCCCAGCGGGGTCTTCCTGGGTGCTGGGGACTCCCTGGGAGAAGGTGCCCTGGCTGAGGGACTTGGGCCCCCTCCCCATCTATGCCTTGCTTCTGTCCTGCAG>A	.	VIL1:ENST00000248444.9:c.770+1_771-1del:HIGH:splice_acceptor_variant&splice_donor_variant&splice_region_variant&intron_variant;VIL1:ENST00000440053.1:c.770+1_771-1del:HIGH:splice_acceptor_variant&splice_donor_variant&splice_region_variant&intron_variant;VIL1:ENST00000392114.6:c.-164+1_-163-1del:HIGH:splice_acceptor_variant&splice_donor_variant&splice_region_variant&intron_variant;VIL1:ENST0000041…	GT:AD:DP:GQ:PL	0.214286	0.333333	0	0	0.5	1	1	0.8	0
chr2:219567968 CCCTGAGATGCGGACAGGAATCCATCAACCTGGAATCTGAGCACCTGCCTGCCTCCGCCTCAGCCTCTTCCCCACGGGCCAGCTGA>C	.	OBSL1:ENST00000404537.5:c.1282+2_1283delTCAGCTGGCCCGTGGGGAAGAGGCTGAGGCGGAGGCAGGCAGGTGCTCAGATTCCAGGTTGATGGATTCCTGTCCGCATCTCAGG:HIGH:frameshift_variant&splice_acceptor_variant&splice_donor_variant&splice_region_variant&intron_variant;OBSL1:ENST00000373873.8:c.1282+2_1283delTCAGCTGGCCCGTGGGGAAGAGGCTGAGGCGGAGGCAGGCAGGTGCTCAGATTCCAGGTTGATGGATTCCTGTCCGCATCTCAGG:HIGH:frameshift_variant&splice_acceptor_v…	GT:AD:DP:GQ:PL	0.214286	0.833333	0	0	0	1	0	0	0
chr2:229859399 G>GT	.	TRIP12:ENST00000389044.8:c.399dupA:HIGH:frameshift_variant;TRIP12:ENST00000283943.9:c.273dupA:HIGH:frameshift_variant;TRIP12:ENST00000409677.5:c.399dupA:HIGH:frameshift_variant;TRIP12:ENST00000430954.5:c.399dupA:HIGH:frameshift_variant;TRIP12:ENST00000435716.5:c.273dupA:HIGH:frameshift_variant;TRIP12:ENST00000428959.5:c.273dupA:HIGH:frameshift_variant;TRIP12:ENST00000343290.5:c.273dupA:HIGH:frame…	GT:AD:DP:GQ:PL	0.214286	0.666667	0	0	0.5	1	1	0.6	0
chr2:229859494 G>GT	.	TRIP12:ENST00000389044.8:c.304dupA:HIGH:frameshift_variant;TRIP12:ENST00000283943.9:c.178dupA:HIGH:frameshift_variant;TRIP12:ENST00000409677.5:c.304dupA:HIGH:frameshift_variant;TRIP12:ENST00000430954.5:c.304dupA:HIGH:frameshift_variant;TRIP12:ENST00000435716.5:c.178dupA:HIGH:frameshift_variant;TRIP12:ENST00000428959.5:c.178dupA:HIGH:frameshift_variant;TRIP12:ENST00000343290.5:c.178dupA:HIGH:frame…	GT:AD:DP:GQ:PL	0.0714286	0.166667	0	0	1	0.5	0.5	0.4	0
chr2:233448181 AGTGAGTGCCTGGTGGCCCTGGGGAGGGCATGGTGCCCTGGCCCCCAGCCTGGAGCTGCCTCTCTAGAAGGGTCTTTCTGTTTTTCTCCCCACAG>A	.	DGKD:ENST00000264057.6:c.1514+1_1515-1delGTGAGTGCCTGGTGGCCCTGGGGAGGGCATGGTGCCCTGGCCCCCAGCCTGGAGCTGCCTCTCTAGAAGGGTCTTTCTGTTTTTCTCCCCACAG:HIGH:splice_acceptor_variant&splice_donor_variant&splice_region_variant&intron_variant;DGKD:ENST00000409813.7:c.1382+1_1383-1delGTGAGTGCCTGGTGGCCCTGGGGAGGGCATGGTGCCCTGGCCCCCAGCCTGGAGCTGCCTCTCTAGAAGGGTCTTTCTGTTTTTCTCCCCACAG:HIGH:splice_acceptor_variant&splice_dono…	GT:AD:DP:GQ:PL	0.142857	0.166667	0	0	0	0	1	0.6	0
chr2:237359249 CCCTAAGAGGGAATAAGGCGGACAGGTAAGTATAGAAAGCTATTCTGGCAAAGGAAGAAATGAGAAATACTGGGAGAGTTTTCCATTTGTAAAACAAAACCAAGCTTGCATA>C	.	COL6A3:ENST00000295550.8:c.6309+2_6310del:HIGH:frameshift_variant&splice_acceptor_variant&splice_donor_variant&splice_region_variant&intron_variant;COL6A3:ENST00000472056.5:c.4488+2_4489del:HIGH:frameshift_variant&splice_acceptor_variant&splice_donor_variant&splice_region_variant&intron_variant;COL6A3:ENST00000353578.8:c.5691+2_5692del:HIGH:frameshift_variant&splice_acceptor_variant&splice_donor_…	GT:AD:DP:GQ:PL	0.142857	0.5	0	0	1	1	1	0.4	0
chr2:237763447 G>GA	rs753474563	LRRFIP1:ENST00000392000.4:c.1740dupA:HIGH:frameshift_variant;LRRFIP1:ENST00000289175.10:c.1572dupA:HIGH:frameshift_variant;LRRFIP1:ENST00000244815.9:c.1668dupA:HIGH:frameshift_variant;LRRFIP1:ENST00000478958.5:n.-4750_-4749insA:MODIFIER:upstream_gene_variant;LRRFIP1:ENST00000308482.13:c.1459+3248dupA:MODIFIER:intron_variant	GT:AD:DP:GQ:PL	0.0714286	0.166667	0	0	0	1	0.5	0.4	0
chr3:4683549 CAGGTAGCTCAGGTCACCCACGTGTGTGTTGTCTGTCCAAGAAGCTGTTGTGTGCACCTAACGGATTGCGTTCATTA>C	.	ITPR1:ENST00000357086.9:c.3300+3_3302delAGCTCAGGTCACCCACGTGTGTGTTGTCTGTCCAAGAAGCTGTTGTGTGCACCTAACGGATTGCGTTCATTAAGGT:HIGH:frameshift_variant&splice_acceptor_variant&splice_region_variant&intron_variant;ITPR1:ENST00000456211.7:c.3255+3_3257delAGCTCAGGTCACCCACGTGTGTGTTGTCTGTCCAAGAAGCTGTTGTGTGCACCTAACGGATTGCGTTCATTAAGGT:HIGH:frameshift_variant&splice_acceptor_variant&splice_region_variant&intron_var…	GT:AD:DP:GQ:PL	0.142857	0.166667	0	0	0.5	0.5	1	0.8	0
chr3:9789604 AAGCCCAGAACCTGCAGGGAGAAGCAGATCCTGAGTGGGCGCCCCTGCCCCACCAGTGCCTCCACCACCAGAACCTTGAGGCCCCCTTCTATGTTCTCT>A	.	TADA3:ENST00000301964.6:c.458+11_468delAGAGAACATAGAAGGGGGCCTCAAGGTTCTGGTGGTGGAGGCACTGGTGGGGCAGGGGCGCCCACTCAGGATCTGCTTCTCCCTGCAGGTTCTGGGCT:HIGH:frameshift_variant&splice_acceptor_variant&splice_region_variant&intron_variant;TADA3:ENST00000343450.2:c.458+11_468delAGAGAACATAGAAGGGGGCCTCAAGGTTCTGGTGGTGGAGGCACTGGTGGGGCAGGGGCGCCCACTCAGGATCTGCTTCTCCCTGCAGGTTCTGGGCT:HIGH:frameshift_variant&splice_accepto…	GT:AD:DP:GQ:PL	0.214286	0.5	0	0	0	1	1	0.6	0
chr3:9803701 TGGAAGGG>T	.	ARPC4:ENST00000440787.5:c.*155_*160+1delGGAAGGG:HIGH:splice_donor_variant&3_prime_UTR_variant&intron_variant;ARPC4:ENST00000440787.5:c.*155_*160+1delGGAAGGG:LOW:splice_region_variant;TTLL3:ENST00000452597.5:c.-6960_-6954delGGAAGGG:MODIFIER:upstream_gene_variant;TTLL3:ENST00000414814.5:c.-6960_-6954delGGAAGGG:MODIFIER:upstream_gene_variant;ARPC4:ENST00000397261.7:c.331-141_331-135delGGAAGGG:MODIFI…	GT:AD:DP:GQ:PL	0.142857	0.166667	0	0	0	0	1	0.4	0
chr3:15427881 T>TTA	.	EAF1:ENST00000396842.6:c.103_103+1insAT:HIGH:splice_donor_variant&intron_variant;EAF1:ENST00000449565.1:c.103_103+1insAT:HIGH:splice_donor_variant&intron_variant;METTL6:ENST00000383790.7:c.-1371_-1370insTA:MODIFIER:upstream_gene_variant;METTL6:ENST00000450816.6:c.-1371_-1370insTA:MODIFIER:upstream_gene_variant;METTL6:ENST00000383789.9:c.-1371_-1370insTA:MODIFIER:upstream_gene_variant;METTL6:ENST0…	GT:AD:DP:GQ:PL	0.142857	0.333333	0	0	0.5	1	1	0.6	0
chr3:15427883 G>GATTT	.	EAF1:ENST00000396842.6:c.103+1_103+2insATTT:HIGH:splice_donor_variant&intron_variant;EAF1:ENST00000449565.1:c.103+1_103+2insATTT:HIGH:splice_donor_variant&intron_variant;METTL6:ENST00000383790.7:c.-1373_-1372insAAAT:MODIFIER:upstream_gene_variant;METTL6:ENST00000450816.6:c.-1373_-1372insAAAT:MODIFIER:upstream_gene_variant;METTL6:ENST00000383789.9:c.-1373_-1372insAAAT:MODIFIER:upstream_gene_varian…	GT:AD:DP:GQ:PL	0.142857	0.333333	0	0	0.5	0.5	1	0.6	0
chr3:17404768 GCTAGTAAAGAAAGAGAAAACACACACACAAGGATCAGAGGCTACTGGACTTTAAAGTGTACATAAGAAAACAATTACATTAATTAAATATACTATTTACTTAC>G	.	TBC1D5:ENST00000446818.6:c.366+1_367-1del:HIGH:splice_acceptor_variant&splice_donor_variant&splice_region_variant&intron_variant;TBC1D5:ENST00000253692.11:c.366+1_367-1del:HIGH:splice_acceptor_variant&splice_donor_variant&splice_region_variant&intron_variant;TBC1D5:ENST00000429924.6:c.222+1_223-1del:HIGH:splice_acceptor_variant&splice_donor_variant&splice_region_variant&intron_variant;TBC1D5:ENST…	GT:AD:DP:GQ:PL	0.142857	0.333333	0	0	1	0.5	1	0.8	0
chr3:39406763 GGGT>G	.	RPSA:ENST00000443003.2:c.-34+1_-34+3delGTG:HIGH:splice_donor_variant&splice_region_variant&intron_variant;RPSA:ENST00000301821.10:c.-34+1_-34+3delGTG:HIGH:splice_donor_variant&splice_region_variant&intron_variant;RPSA:ENST00000475346.1:n.47+1_47+3delGTG:HIGH:splice_donor_variant&splice_region_variant&intron_variant;RPSA:ENST00000477325.1:n.49+1_49+3delGTG:HIGH:splice_donor_variant&splice_region_v…	GT:AD:DP:GQ:PL	0.214286	0.166667	0	0	0.5	0	1	0.6	0
chr3:45737651 TGGTAGGTCATTTCTTTAATATAGACAAAGTTGGTCAGATTTTGAAATAAATTAATATTCTGGATTTAGAACTTTGTTTGTCATCTTAATAATTATCAGCTGTTTTTACTTTTTTCTACA>T	.	SACM1L:ENST00000389061.9:c.1309+1_1310-1del:HIGH:splice_acceptor_variant&splice_donor_variant&splice_region_variant&intron_variant;SACM1L:ENST00000455997.5:c.*125+1_*126-1del:HIGH:splice_acceptor_variant&splice_donor_variant&splice_region_variant&intron_variant;SACM1L:ENST00000418611.5:c.1000+1_1001-1del:HIGH:splice_acceptor_variant&splice_donor_variant&splice_region_variant&intron_variant;SACM1L…	GT:AD:DP:GQ:PL	0.0714286	0.166667	0	0	0.5	0.5	1	0.4	0
chr3:46989164 GAGGTGAAGTGGCCTCTACCTTGGGGGGCAGAGGGTGTATGCAGGGAGGCAGGCGGTAGCCATGGCGGGGCTAACCCTCTCTCCCCACACCTAC>G	.	NBEAL2:ENST00000450053.7:c.351+1_352-1delGTGAAGTGGCCTCTACCTTGGGGGGCAGAGGGTGTATGCAGGGAGGCAGGCGGTAGCCATGGCGGGGCTAACCCTCTCTCCCCACACCTACAG:HIGH:splice_acceptor_variant&splice_donor_variant&splice_region_variant&intron_variant	GT:AD:DP:GQ:PL	0.142857	0.166667	0	0	0	0.5	0.5	0.8	0
chr3:46989380 GGGTGAGACCCAGCCCACAGGAAGGGAACCCAGAGGAGGGTGGGGAGAGGATGGCCGCGCTGGGCCCAAGGAGGGGTGACGGCCAGGAGTGGTGAGAGCCGGGCTGATGTACTTGGCCTCACTGCCCCCA>G	.	NBEAL2:ENST00000450053.7:c.473+2_474del:HIGH:frameshift_variant&splice_acceptor_variant&splice_donor_variant&splice_region_variant&intron_variant	GT:AD:DP:GQ:PL	0.142857	0.333333	0	0	0	0.5	0.5	0.2	0
chr3:46995630 ACAGGTGGGTGACTGCCAGGGGCCAGGGACCTCCTGCCAGGGTGAGCAGGAACAAGCAGACATAACTGGCTTGCCTGCCCC>A	.	NBEAL2:ENST00000416683.5:c.311+1_312-1delGTGGGTGACTGCCAGGGGCCAGGGACCTCCTGCCAGGGTGAGCAGGAACAAGCAGACATAACTGGCTTGCCTGCCCCCAG:HIGH:splice_acceptor_variant&splice_donor_variant&splice_region_variant&intron_variant;NBEAL2:ENST00000450053.7:c.1898+1_1899-1delGTGGGTGACTGCCAGGGGCCAGGGACCTCCTGCCAGGGTGAGCAGGAACAAGCAGACATAACTGGCTTGCCTGCCCCCAG:HIGH:splice_acceptor_variant&splice_donor_variant&splice_region_va…	GT:AD:DP:GQ:PL	0.0714286	0.5	0	0	0.5	0.5	0	0.6	0
chr3:46997430 TCAGGTAAGTGTTCCTGGTGCCTATGTTGTGGAGAGGGAATCTTGGCATGGTAGGGGGGTGGAATGCCCAAGGTCTCCTGGCCACTGGCAGGCCCTTGACACACATCTGTCCCCTTCCTGATGGCTGG>T	.	NBEAL2:ENST00000416683.5:c.1237+1_1238-1del:HIGH:splice_acceptor_variant&splice_donor_variant&splice_region_variant&intron_variant;NBEAL2:ENST00000450053.7:c.2824+1_2825-1del:HIGH:splice_acceptor_variant&splice_donor_variant&splice_region_variant&intron_variant;NBEAL2:ENST00000443829.5:c.-4603_-4477del:MODIFIER:upstream_gene_variant;NBEAL2:ENST00000475689.1:n.-3519_-3393del:MODIFIER:upstream_gene…	GT:AD:DP:GQ:PL	0.0714286	0.166667	0	0	0.5	0.5	0.5	0.2	0
chr3:47003975 GGGTGCGTCCTGGTGGTGTGGTTTAGGAGGATGGCAGGGAATGGCTGAGCTCTGGGTGGGGCTGGGGTGAGTGACTCCCGTACCTGCTGTTCCTCCCCATA>G	.	NBEAL2:ENST00000416683.5:c.3742+2_3743delTGCGTCCTGGTGGTGTGGTTTAGGAGGATGGCAGGGAATGGCTGAGCTCTGGGTGGGGCTGGGGTGAGTGACTCCCGTACCTGCTGTTCCTCCCCATAGG:HIGH:frameshift_variant&splice_acceptor_variant&splice_donor_variant&splice_region_variant&intron_variant;NBEAL2:ENST00000443829.5:c.985+2_986delTGCGTCCTGGTGGTGTGGTTTAGGAGGATGGCAGGGAATGGCTGAGCTCTGGGTGGGGCTGGGGTGAGTGACTCCCGTACCTGCTGTTCCTCCCCATAGG:HIGH:frames…	GT:AD:DP:GQ:PL	0.142857	0.166667	0	0	0.5	0.5	0.5	0.6	0
chr3:47005618 CGGTAGGTGTGAGGTGCTCACACTGGAGCGGGCAGGTGTAGGGATGGAGAGCAGATGGTGGAGTGGCCAGGGGGCAGTCGGGATGGACAGGGAGACAGCTGACCCAGTCCTCTGTGCCA>C	.	NBEAL2:ENST00000416683.5:c.4552+3_4554del:HIGH:frameshift_variant&splice_acceptor_variant&splice_region_variant&intron_variant;NBEAL2:ENST00000443829.5:c.1795+3_1797del:HIGH:frameshift_variant&splice_acceptor_variant&splice_region_variant&intron_variant;NBEAL2:ENST00000450053.7:c.6691+3_6693del:HIGH:frameshift_variant&splice_acceptor_variant&splice_region_variant&intron_variant;NBEAL2:ENST0000042…	GT:AD:DP:GQ:PL	0.142857	0.333333	0	0	0.5	0.5	0.5	0.2	0
chr3:47009122 GAGGTGAGGATGGGGCGGGGGTGGGGAGGCCCCTCGAACGGGGCGGGGCGTGGCGCGGCGATCCCAGCTGATCCTACTCAACCCTTACGCCCACC>G	.	NBEAL2:ENST00000416683.5:c.6024+4_6027delAGGATGGGGCGGGGGTGGGGAGGCCCCTCGAACGGGGCGGGGCGTGGCGCGGCGATCCCAGCTGATCCTACTCAACCCTTACGCCCACCAGGTG:HIGH:splice_acceptor_variant&conservative_inframe_deletion&splice_region_variant&intron_variant;NBEAL2:ENST00000443829.5:c.3177+4_3180delAGGATGGGGCGGGGGTGGGGAGGCCCCTCGAACGGGGCGGGGCGTGGCGCGGCGATCCCAGCTGATCCTACTCAACCCTTACGCCCACCAGGTG:HIGH:splice_acceptor_variant&co…	GT:AD:DP:GQ:PL	0.142857	0.166667	0	0	0	0.5	0.5	0.4	0
chr3:47414992 CCCTGAGGACAAAAGGCCAAGTGAAGAATCTCTGAGAAAGCAATGGGTAGACGGCCCCTGCCCGTCCCACCAAGTGTGAACACCTGCCCACCCCAGGCCCTCCGA>C	.	SCAP:ENST00000265565.9:c.3139+2_3140del:HIGH:frameshift_variant&splice_acceptor_variant&splice_donor_variant&splice_region_variant&intron_variant;SCAP:ENST00000545718.2:c.2017+2_2018del:HIGH:frameshift_variant&splice_acceptor_variant&splice_donor_variant&splice_region_variant&intron_variant;SCAP:ENST00000320017.10:c.*1853+2_*1854del:HIGH:splice_acceptor_variant&splice_donor_variant&splice_region_…	GT:AD:DP:GQ:PL	0.142857	0.666667	0	0	0	1	0	0	0
chr3:48579514 CCCTGAGGATAGGGGAGGAAGAAATCAGAGCAGGCCCTCCCATGCCTGCACCCCCGAGGACCAATCACACTCA>C	.	COL7A1:ENST00000328333.12:c.5235+2_5236delTGAGTGTGATTGGTCCTCGGGGGTGCAGGCATGGGAGGGCCTGCTCTGATTTCTTCCTCCCCTATCCTCAGG:HIGH:frameshift_variant&splice_acceptor_variant&splice_donor_variant&splice_region_variant&intron_variant;COL7A1:ENST00000487017.5:n.1152+2_1153delTGAGTGTGATTGGTCCTCGGGGGTGCAGGCATGGGAGGGCCTGCTCTGATTTCTTCCTCCCCTATCCTCAGG:HIGH:splice_acceptor_variant&splice_donor_variant&splice_region_…	GT:AD:DP:GQ:PL	0.0714286	0.166667	0	0	0	0	0	0	0
chr3:49014718 CGTGAGTAGCTAATGTGCAACCATGGCTACCCCTCCTCACCTGTCACATAGCCCTCACACATGTGGCAGGCGGGGCCCTGACAACTACCCTCTTCCTCTTCCTTCAG>C	.	WDR6:ENST00000395474.7:c.2992+2_2993del:HIGH:frameshift_variant&splice_acceptor_variant&splice_donor_variant&splice_region_variant&intron_variant;WDR6:ENST00000610967.4:c.2992+2_2993del:HIGH:frameshift_variant&splice_acceptor_variant&splice_donor_variant&splice_region_variant&intron_variant;WDR6:ENST00000608424.5:c.2902+2_2903del:HIGH:frameshift_variant&splice_acceptor_variant&splice_donor_varian…	GT:AD:DP:GQ:PL	0.142857	0.5	0	0	0	0	0	0	0
chr3:49022220 TGGTGAGCTTGGACCCCGCGCCCTCGACCATCCAGCCCCCTAGGGCCGGCGACTGCCAGCCCAGCACCTTCCGGCCTCTCGGGCTGCCCGGCCCGGCCCCGCGCCCCTGACCCTTTCCCTCCGCA>T	.	DALRD3&NDUFAF3:ENSG00000178149:n.49022344_49022221del:HIGH:bidirectional_gene_fusion	GT:AD:DP:GQ:PL	0.214286	0.833333	0	0	0	1	1	0.4	0
chr3:49128583 GACCTGGGAAAACGGGATGATGGAGGAGATGCTCCCACACCCAGAGGTTCAGCCCCAGATTAGATAACAGGGTCTA>G	.	LAMB2:ENST00000305544.8:c.1890+3_1892delTAGACCCTGTTATCTAATCTGGGGCTGAACCTCTGGGTGTGGGAGCATCTCCTCCATCATCCCGTTTTCCCAGGT:HIGH:frameshift_variant&splice_acceptor_variant&splice_region_variant&intron_variant;LAMB2:ENST00000418109.5:c.1890+3_1892delTAGACCCTGTTATCTAATCTGGGGCTGAACCTCTGGGTGTGGGAGCATCTCCTCCATCATCCCGTTTTCCCAGGT:HIGH:frameshift_variant&splice_acceptor_variant&splice_region_variant&intron_varia…	GT:AD:DP:GQ:PL	0.142857	0.666667	0	0	0	1	0.5	0	0
chr3:49687067 GCTGGAGACAAAGAGCCAGTGGGTTCGTGGATGGACGTGGGCTTGTCCCTCCACTCTCCCAGCTTGACCCGGCGCCGCTTAC>G	.	MST1:ENST00000449682.2:c.607+1_608-1delGTAAGCGGCGCCGGGTCAAGCTGGGAGAGTGGAGGGACAAGCCCACGTCCATCCACGAACCCACTGGCTCTTTGTCTCCAG:HIGH:splice_acceptor_variant&splice_donor_variant&splice_region_variant&intron_variant;MST1:ENST00000492370.5:n.474+1_475-1delGTAAGCGGCGCCGGGTCAAGCTGGGAGAGTGGAGGGACAAGCCCACGTCCATCCACGAACCCACTGGCTCTTTGTCTCCAG:HIGH:splice_acceptor_variant&splice_donor_variant&splice_region_varian…	GT:AD:DP:GQ:PL	0.142857	0.666667	0	0	0	1	0	0	0
chr3:49715712 GAGGTGGGCTGTGGTGGGGCCTCGTGGGTTAGGGTGGTGCAAGGGATGAGGCCTGGTCCTGGGCTAGAGCCAGGTGCTGACCACTGCATGCCCACGTGTTGGTGGCTC>G	.	RNF123:ENST00000327697.10:c.3150+1_3151-1del:HIGH:splice_acceptor_variant&splice_donor_variant&splice_region_variant&intron_variant;RNF123:ENST00000457726.5:c.*1224+1_*1225-1del:HIGH:splice_acceptor_variant&splice_donor_variant&splice_region_variant&intron_variant;RNF123:ENST00000486102.5:n.3545+1_3546-1del:HIGH:splice_acceptor_variant&splice_donor_variant&splice_region_variant&intron_variant;RNF…	GT:AD:DP:GQ:PL	0.142857	0.5	0	0	0	0.5	0	0	0
chr3:49810669 CCACCTGTTGGCAGGAACAGCCTTAGCCAGAGGGGCTGGGCTGGCTCTCCCAAAGGCACCCCCAGTCTCACCCCACAGCT>C	.	UBA7:ENST00000333486.3:c.1311+4_1314delAGCTGTGGGGTGAGACTGGGGGTGCCTTTGGGAGAGCCAGCCCAGCCCCTCTGGCTAAGGCTGTTCCTGCCAACAGGTG:HIGH:splice_acceptor_variant&conservative_inframe_deletion&splice_region_variant&intron_variant;UBA7:ENST00000460516.5:n.372+4_375delAGCTGTGGGGTGAGACTGGGGGTGCCTTTGGGAGAGCCAGCCCAGCCCCTCTGGCTAAGGCTGTTCCTGCCAACAGGTG:HIGH:splice_acceptor_variant&splice_region_variant&intron_variant&n…	GT:AD:DP:GQ:PL	0.142857	0.166667	0	0	0	0	0.5	0.6	0
chr3:49812542 CCCTGGGTAGGAGGAGGCTTGGCTCAGGGTTGCCTGGACCTGCCTTCCACAGGCCCTGGCAGCCTCTCCTTGGTCAGCAGGTGAATGCCTACAGCTCAGCACCCA>C	.	UBA7:ENST00000333486.3:c.558+2_559del:HIGH:frameshift_variant&splice_acceptor_variant&splice_donor_variant&splice_region_variant&intron_variant;UBA7:ENST00000494212.1:n.613-103_613del:HIGH:splice_acceptor_variant&splice_region_variant&intron_variant&non_coding_transcript_exon_variant;UBA7:ENST00000488536.1:n.-2941_-2838del:MODIFIER:upstream_gene_variant;UBA7:ENST00000483751.5:n.-2599_-2496del:MOD…	GT:AD:DP:GQ:PL	0.142857	0.5	0	0	0.5	1	1	0.6	0
chr3:52409742 GCCTGGGTGGGGCGACAAGAGGAGGGGGTGATGGTCAGGCAGGCGCGTCCCGGGCCCATCCGGCCTCCCCAGCCCCTGGCCCTCCCGGTCCCCTCCTCA>G	.	BAP1:ENST00000460680.5:c.37+2_38delTGAGGAGGGGACCGGGAGGGCCAGGGGCTGGGGAGGCCGGATGGGCCCGGGACGCGCCTGCCTGACCATCACCCCCTCCTCTTGTCGCCCCACCCAGG:HIGH:frameshift_variant&splice_acceptor_variant&splice_donor_variant&splice_region_variant&intron_variant;BAP1:ENST00000296288.9:c.37+2_38delTGAGGAGGGGACCGGGAGGGCCAGGGGCTGGGGAGGCCGGATGGGCCCGGGACGCGCCTGCCTGACCATCACCCCCTCCTCTTGTCGCCCCACCCAGG:HIGH:frameshift_variant&s…	GT:AD:DP:GQ:PL	0.142857	0.5	0	0	0.5	1	1	0.8	0
chr3:53186025 AAGGTGAGGGCTGTGAGCCGGGCACCTGCTTCCCACCCCACCCTGGCTTCTTCCCGCTTAGGTGGCTGAGGTGGGAGTCTGTGAATCGGGCTGTGGCCCCTGCCCCGTCCTCACCTGCTCAGCACCCGTGTCTCCCCATC>A	.	PRKCD:ENST00000330452.7:c.1086+4_1089del:HIGH:splice_acceptor_variant&conservative_inframe_deletion&splice_region_variant&intron_variant;PRKCD:ENST00000394729.6:c.1086+4_1089del:HIGH:splice_acceptor_variant&conservative_inframe_deletion&splice_region_variant&intron_variant;PRKCD:ENST00000487897.5:c.*4759_*4897del:MODIFIER:downstream_gene_variant;PRKCD:ENST00000464818.1:c.*1053_*1191del:MODIFIER:d…	GT:AD:DP:GQ:PL	0.214286	0.166667	0	0	0.5	0	1	0.6	0
chr3:56660834 ACTGACATAAGAAAAATACATAGTAAATATCCAAATCAAGTCTGCTTCTAATGCATTTCAATAAAATTAAATTACCTTAC>A	.	FAM208A:ENST00000355628.9:c.1264+1_1265-1delGTAAGGTAATTTAATTTTATTGAAATGCATTAGAAGCAGACTTGATTTGGATATTTACTATGTATTTTTCTTATGTCAG:HIGH:splice_acceptor_variant&splice_donor_variant&splice_region_variant&intron_variant;FAM208A:ENST00000431842.6:c.76+1_77-1delGTAAGGTAATTTAATTTTATTGAAATGCATTAGAAGCAGACTTGATTTGGATATTTACTATGTATTTTTCTTATGTCAG:HIGH:splice_acceptor_variant&splice_donor_variant&splice_region_vari…	GT:AD:DP:GQ:PL	0.214286	0.666667	0	0	0.5	1	1	0.6	0
chr3:57864714 AAGGTAAGTAGCTAATCCAGAAATTGATTTTATTTTATTTTTTTTCTTGTTATCTGTGAAATATCTTTTTTTTTTTTGGACTTTTATTTAC>A	.	SLMAP:ENST00000428312.5:c.1135+1_1136-1delGTAAGTAGCTAATCCAGAAATTGATTTTATTTTATTTTTTTTCTTGTTATCTGTGAAATATCTTTTTTTTTTTTGGACTTTTATTTACAG:HIGH:splice_acceptor_variant&splice_donor_variant&splice_region_variant&intron_variant;SLMAP:ENST00000467901.1:n.1486+1_1487-1delGTAAGTAGCTAATCCAGAAATTGATTTTATTTTATTTTTTTTCTTGTTATCTGTGAAATATCTTTTTTTTTTTTGGACTTTTATTTACAG:HIGH:splice_acceptor_variant&splice_donor_vari…	GT:AD:DP:GQ:PL	0.142857	0	0	0	0.5	0.5	1	0.8	0
chr3:58431791 AACCTACAATTAAGAGTTGATCCCTTAAGTGTATCTGGGGGTAACAGTGACCTCAATTTTGTATAACTTTCATATATTTTAGTT>A	.	PDHB:ENST00000302746.10:c.204+3_206delAACTAAAATATATGAAAGTTATACAAAATTGAGGTCACTGTTACCCCCAGATACACTTAAGGGATCAACTCTTAATTGTAGGT:HIGH:frameshift_variant&splice_acceptor_variant&splice_region_variant&intron_variant;PDHB:ENST00000383714.8:c.150+3_152delAACTAAAATATATGAAAGTTATACAAAATTGAGGTCACTGTTACCCCCAGATACACTTAAGGGATCAACTCTTAATTGTAGGT:HIGH:frameshift_variant&splice_acceptor_variant&splice_region_variant&i…	GT:AD:DP:GQ:PL	0.285714	0.666667	0	0	0.5	1	0	0.4	0
chr3:120450746 TCTGCGGAAGAGAGAAGAGAGCGAGTCTGAAGGCGCCGGGCCCCGCGCTGACCTGGGAAACTTGCTCGGGTCCCGCAGGCTCGCTCCGGCCGCCCAAGCACCCCCGGCCGCCCGAAGAGTCCGGCCTCCGCGCCGTGCGCCCTGCGCTCAC>T	.	FSTL1:ENST00000295633.7:c.-1+1_1-1del:HIGH:splice_acceptor_variant&splice_donor_variant&splice_region_variant&intron_variant;FSTL1:ENST00000464690.5:n.97+1_98-1del:HIGH:splice_acceptor_variant&splice_donor_variant&splice_region_variant&intron_variant;FSTL1:ENST00000424703.6:c.-1+1_1-1del:HIGH:splice_acceptor_variant&splice_donor_variant&splice_region_variant&intron_variant;FSTL1:ENST00000472536.5…	GT:AD:DP:GQ:PL	0.214286	0.333333	0	0	0.5	1	1	0.8	0
chr3:124848559 CT>C	.	ITGB5:ENST00000296181.8:c.362-2delA:HIGH:splice_acceptor_variant&intron_variant;ITGB5:ENST00000608657.5:c.38-2delA:HIGH:splice_acceptor_variant&intron_variant;ITGB5:ENST00000608107.1:c.38-2delA:HIGH:splice_acceptor_variant&intron_variant;ITGB5:ENST00000483168.5:c.38-2delA:HIGH:splice_acceptor_variant&intron_variant;ITGB5:ENST00000465464.5:c.120-2delA:HIGH:splice_acceptor_variant&intron_variant;IT…	GT:AD:DP:GQ:PL	0.142857	0.333333	0	0	1	1	0.5	0.6	0
chr3:127677561 AAGGTGCCTGTGCCCTCCTGTTGCCCCTGGCCCCAGCCCGTTGCCCTGAGCCCCCGTCTAGCTCCTCAGGAGACAGACCCTGGCCCTCACACTTCCTGAGCCCGGCCTCCCCC>A	.	ABTB1:ENST00000232744.12:c.861+2_862del:HIGH:frameshift_variant&splice_acceptor_variant&splice_donor_variant&splice_region_variant&intron_variant;ABTB1:ENST00000453791.6:c.435+2_436del:HIGH:frameshift_variant&splice_acceptor_variant&splice_donor_variant&splice_region_variant&intron_variant;ABTB1:ENST00000468137.5:c.435+2_436del:HIGH:frameshift_variant&splice_acceptor_variant&splice_donor_variant&…	GT:AD:DP:GQ:PL	0.285714	0.166667	0	0	0.5	0	1	0.6	0
chr3:130850859 C>CA	.	ATP2C1:ENST00000507488.6:c.45dupA:HIGH:frameshift_variant;ATP2C1:ENST00000505330.5:c.45dupA:HIGH:frameshift_variant;ATP2C1:ENST00000504381.5:c.45dupA:HIGH:frameshift_variant;ATP2C1:ENST00000509150.1:n.83dupA:MODIFIER:non_coding_transcript_exon_variant	GT:AD:DP:GQ:PL	0.0714286	0.166667	0	0	1	0.5	0.5	0.6	0
chr3:131381941 TGGTGAGAAGGGGGCGCGCCCGGCCACTTTCTGCCTGAGCCCCGCACCCTCTCTGGTGGTCTCCTCTGGGGCGCCCCTGCCAATCCCCGCTTCCCCCTCCCGCA>T	.	NUDT16:ENST00000521288.1:c.138+1_139-1del:HIGH:splice_acceptor_variant&splice_donor_variant&splice_region_variant&intron_variant;NUDT16:ENST00000502852.1:c.138+1_139-1del:HIGH:splice_acceptor_variant&splice_donor_variant&splice_region_variant&intron_variant;NUDT16:ENST00000537561.5:c.1-103_1-1del:HIGH:splice_acceptor_variant&splice_region_variant&intron_variant;RP11-933H2.4:ENST00000502521.1:n.-5…	GT:AD:DP:GQ:PL	0.142857	0.666667	0	0	0	0.5	0	0.2	0
chr3:141444032 T>TA	.	ZBTB38:ENST00000509883.5:c.1651dupA:HIGH:frameshift_variant;ZBTB38:ENST00000514251.5:c.1651dupA:HIGH:frameshift_variant;ZBTB38:ENST00000441582.2:c.1651dupA:HIGH:frameshift_variant;ZBTB38:ENST00000321464.6:c.1651dupA:HIGH:frameshift_variant;ZBTB38:ENST00000636289.1:c.1651dupA:HIGH:frameshift_variant;ZBTB38:ENST00000637056.1:c.1651dupA:HIGH:frameshift_variant;ZBTB38:ENST00000512769.1:n.-2862_-2861i…	GT:AD:DP:GQ:PL	0	0.166667	0	0	0.5	0.5	1	0.4	0
chr3:142370621 CTAAAGCAAAAA>C	.	XRN1:ENST00000264951.8:c.3069-12_3069-2delTTTTTGCTTTA:HIGH:splice_acceptor_variant&splice_region_variant&intron_variant;XRN1:ENST00000392981.6:c.3069-12_3069-2delTTTTTGCTTTA:HIGH:splice_acceptor_variant&splice_region_variant&intron_variant;XRN1:ENST00000498077.6:c.1464-12_1464-2delTTTTTGCTTTA:HIGH:splice_acceptor_variant&splice_region_variant&intron_variant;XRN1:ENST00000472625.1:n.285-12_285-2de…	GT:AD:DP:GQ:PL	0	0.5	0	0	0.5	1	1	0.6	0
chr3:142403772 ACTTTAAAAGAATTCAAATAATTTAATTTTAATTCTTTCTCCATAATCACTTCACACTTAATAAAGTGAAAAAATTCTGAACTAAATAGCCACTGAC>A	.	XRN1:ENST00000264951.8:c.2004+1_2005-1delGTCAGTGGCTATTTAGTTCAGAATTTTTTCACTTTATTAAGTGTGAAGTGATTATGGAGAAAGAATTAAAATTAAATTATTTGAATTCTTTTAAAG:HIGH:splice_acceptor_variant&splice_donor_variant&splice_region_variant&intron_variant;XRN1:ENST00000392981.6:c.2004+1_2005-1delGTCAGTGGCTATTTAGTTCAGAATTTTTTCACTTTATTAAGTGTGAAGTGATTATGGAGAAAGAATTAAAATTAAATTATTTGAATTCTTTTAAAG:HIGH:splice_acceptor_variant&splice_…	GT:AD:DP:GQ:PL	0.142857	0.5	0	0	0.5	1	1	0.2	0
chr3:142422749 TCCTACAGTAAAATAGAGAACAAAGTCAAATCCAGTGAAAATTTCTGCAATGGAAATCCTTGGTCCATGGCTTTATTAATACTTA>T	.	XRN1:ENST00000264951.8:c.798+2_799delTAAGTATTAATAAAGCCATGGACCAAGGATTTCCATTGCAGAAATTTTCACTGGATTTGACTTTGTTCTCTATTTTACTGTAGG:HIGH:frameshift_variant&splice_acceptor_variant&splice_donor_variant&splice_region_variant&intron_variant;XRN1:ENST00000392981.6:c.798+2_799delTAAGTATTAATAAAGCCATGGACCAAGGATTTCCATTGCAGAAATTTTCACTGGATTTGACTTTGTTCTCTATTTTACTGTAGG:HIGH:frameshift_variant&splice_acceptor_variant&s…	GT:AD:DP:GQ:PL	0.0714286	0.166667	0	0	0.5	0.5	0.5	0	0
chr3:149060686 GCCTAAAAATAAAACAAAAATAAACATAAAAATGGGCAAAACAGGACATTAGAATATAGGACACATTATCAAATCAAATCTATTACATGTTA>G	.	HLTF:ENST00000310053.9:c.1240+2_1241delTAACATGTAATAGATTTGATTTGATAATGTGTCCTATATTCTAATGTCCTGTTTTGCCCATTTTTATGTTTATTTTTGTTTTATTTTTAGG:HIGH:frameshift_variant&splice_acceptor_variant&splice_donor_variant&splice_region_variant&intron_variant;HLTF:ENST00000465259.5:c.1240+2_1241delTAACATGTAATAGATTTGATTTGATAATGTGTCCTATATTCTAATGTCCTGTTTTGCCCATTTTTATGTTTATTTTTGTTTTATTTTTAGG:HIGH:frameshift_variant&splice_…	GT:AD:DP:GQ:PL	0.142857	0.666667	0	0	0	0.5	0	0.4	0
chr3:160525844 TCTGAGGAGAGAAATATGTAGATTTAAAAACATACACAAATAAAAAATATATATATAATGGTATCTCTTTTAATTTTTTTTTAAAAGTGTTTAC>T	.	KPNA4:ENST00000334256.8:c.726+1_727-1delGTAAACACTTTTAAAAAAAAATTAAAAGAGATACCATTATATATATATTTTTTATTTGTGTATGTTTTTAAATCTACATATTTCTCTCCTCAG:HIGH:splice_acceptor_variant&splice_donor_variant&splice_region_variant&intron_variant;KPNA4:ENST00000483437.1:c.-4141_-4049delGTAAACACTTTTAAAAAAAAATTAAAAGAGATACCATTATATATATATTTTTTATTTGTGTATGTTTTTAAATCTACATATTTCTCTCCTCAG:MODIFIER:upstream_gene_variant	GT:AD:DP:GQ:PL	0.0714286	0.166667	0	0	0.5	0.5	0.5	0.4	0
chr3:179027522 CCCTGGAGAAAAGAAGTTTAAAAAAGAGTGAGTCTTCTAAACAAGAATCCCTTTCTACTCTTTTTCTTTAAAGACAGTCAATCTCACATAACACTTTGGCCTCAGAGAAAATGGCAATACCTA>C	.	ZMAT3:ENST00000311417.6:c.557+2_558del:HIGH:frameshift_variant&splice_acceptor_variant&splice_donor_variant&splice_region_variant&intron_variant;ZMAT3:ENST00000432729.5:c.557+2_558del:HIGH:frameshift_variant&splice_acceptor_variant&splice_donor_variant&splice_region_variant&intron_variant;ZMAT3:ENST00000414084.1:c.*113_*234del:MODIFIER:downstream_gene_variant	GT:AD:DP:GQ:PL	0.0714286	0.5	0	0	1	1	1	0.4	0
chr3:180603013 AAGGTCAGTTTAGCCTTAAAATCTTTAAGATTGCGGTTCGGTTTAACAGTACTTCAGGTGAAACGGAACTCAAAACTATCGTTAGTGATTTTGTTAATTTTTTTTTTTT>A	.	TTC14:ENST00000296015.8:c.286+1_287-1del:HIGH:splice_acceptor_variant&splice_donor_variant&splice_region_variant&intron_variant;TTC14:ENST00000412756.6:c.286+1_287-1del:HIGH:splice_acceptor_variant&splice_donor_variant&splice_region_variant&intron_variant;TTC14:ENST00000465065.5:c.286+1_287-1del:HIGH:splice_acceptor_variant&splice_donor_variant&splice_region_variant&intron_variant;TTC14:ENST00000…	GT:AD:DP:GQ:PL	0.142857	0.833333	0	0	0	1	0	0.2	0
chr3:183071119 CCCTAAGAGAGAAAAGATGATTATGACTACAACATAAATAAAACAAAGAAGACAAGCCTGAATTGGCAAACACAAGCATGCACAATCTTA>C	.	MCCC1:ENST00000265594.8:c.639+2_640delTAAGATTGTGCATGCTTGTGTTTGCCAATTCAGGCTTGTCTTCTTTGTTTTATTTATGTTGTAGTCATAATCATCTTTTCTCTCTTAGG:HIGH:frameshift_variant&splice_acceptor_variant&splice_donor_variant&splice_region_variant&intron_variant;MCCC1:ENST00000492597.5:c.312+2_313delTAAGATTGTGCATGCTTGTGTTTGCCAATTCAGGCTTGTCTTCTTTGTTTTATTTATGTTGTAGTCATAATCATCTTTTCTCTCTTAGG:HIGH:frameshift_variant&splice_accept…	GT:AD:DP:GQ:PL	0.0714286	0.666667	0	0	0.5	1	1	0.8	0
chr3:184182043 TCGAGG>T	.	AP2M1:ENST00000382456.7:c.954_957+1delCGAGG:HIGH:frameshift_variant&splice_donor_variant&splice_region_variant&intron_variant;AP2M1:ENST00000439647.5:c.954_957+1delCGAGG:HIGH:frameshift_variant&splice_donor_variant&splice_region_variant&intron_variant;AP2M1:ENST00000442686.1:c.30_33+1delCGAGG:HIGH:frameshift_variant&splice_donor_variant&splice_region_variant&intron_variant;AP2M1:ENST00000411763.6…	GT:AD:DP:GQ:PL	0	0.166667	0	0	1	0.5	1	0	0
chr3:184308564 CCAGGTGAGAGGCTGAGTAGAGGGGAGGGCTCAGGCTGTATTCTCAAACTGGAGAATGTACATATACTTGCTTTGCTGAAACTGGCGTGGGCGGTGGCTTGTCGCTACTTTTCCATCTCTCTTTTCAATTTTCTTACCCTA>C	.	PSMD2:ENST00000310118.8:c.2544+2_2545del:HIGH:frameshift_variant&splice_acceptor_variant&splice_donor_variant&splice_region_variant&intron_variant;PSMD2:ENST00000435761.5:c.2067+2_2068del:HIGH:frameshift_variant&splice_acceptor_variant&splice_donor_variant&splice_region_variant&intron_variant;PSMD2:ENST00000439383.5:c.2154+2_2155del:HIGH:frameshift_variant&splice_acceptor_variant&splice_donor_var…	GT:AD:DP:GQ:PL	0.142857	0.833333	0	0	0	0.5	0.5	0.4	0
chr3:184382527 GCAGGTAGGGAGCAAAGAGCCCCGGGCGTGAAGTTCTGAGTCTTCTCTATCACCCAGGAAAGGGGGGGAGGGTTTCTGACGGGCTCTCATCATCGTCCCTTCCC>G	.	CHRD:ENST00000204604.5:c.841+1_842-1del:HIGH:splice_acceptor_variant&splice_donor_variant&splice_region_variant&intron_variant;CHRD:ENST00000356534.7:c.*631+1_*632-1del:HIGH:splice_acceptor_variant&splice_donor_variant&splice_region_variant&intron_variant;CHRD:ENST00000420973.5:c.841+1_842-1del:HIGH:splice_acceptor_variant&splice_donor_variant&splice_region_variant&intron_variant;CHRD:ENST0000044…	GT:AD:DP:GQ:PL	0.142857	0.666667	0	0	0	0	0	0	0
chr4:2744506 TCTGAAGAGAGGCGAGACACACATTTCTGCTCAAGGAAGGAGGAAGCGCCCCACCAGGCTTCTCCCACCCCCACAGTGACCACTGCCCACTCAGTGCCACCAAGCCTTCAGCCCAGCCTGTCCCATGATTTCGGCCACCACCGGCCAGCAGACATCTGGTCAGTGCCGTCCGGAGCCCGAGGGACAGACAC>T	.	TNIP2:ENST00000315423.11:c.906+1_907-1del:HIGH:splice_acceptor_variant&splice_donor_variant&splice_region_variant&intron_variant;TNIP2:ENST00000510267.5:c.585+1_586-1del:HIGH:splice_acceptor_variant&splice_donor_variant&splice_region_variant&intron_variant;TNIP2:ENST00000503235.1:c.658-190_658-1del:HIGH:splice_acceptor_variant&splice_region_variant&intron_variant;TNIP2:ENST00000505186.1:n.469+1_4…	GT:AD:DP:GQ:PL	0.0714286	0.166667	0	0	0.5	0.5	0.5	0	0
chr4:10116234 TCTGCGGAGACACAAATGCGGCGGGGCATGTCAGGGCAGGGCGGGGACGGCGGGGACAGAAGGGAGAAGGAGCCCCGGACCGGTCTCGGCCGGTCAC>T	.	WDR1:ENST00000508079.1:c.-68_28delGTGACCGGCCGAGACCGGTCCGGGGCTCCTTCTCCCTTCTGTCCCCGCCGTCCCCGCCCTGCCCTGACATGCCCCGCCGCATTTGTGTCTCCGCAG:HIGH:start_lost&conservative_inframe_deletion;WDR1:ENST00000382452.6:c.17-96_17-1delGTGACCGGCCGAGACCGGTCCGGGGCTCCTTCTCCCTTCTGTCCCCGCCGTCCCCGCCCTGCCCTGACATGCCCCGCCGCATTTGTGTCTCCGCAG:HIGH:splice_acceptor_variant&splice_region_variant&intron_variant;WDR1:ENST00000382451.…	GT:AD:DP:GQ:PL	0.285714	0	0	0	1	0.5	1	0.8	0
chr4:17581759 G>GGAATCTATTCCAAAGAAAAAGAAGATGATGTGCCACAGTTCACAAGTGCAGGAGAGAATTTTGATAAATTGTTAGCTGGAAAGCTGAGAGAGACTTTGAACAT	.	LAP3:ENST00000226299.8:c.219-1_219insGAATCTATTCCAAAGAAAAAGAAGATGATGTGCCACAGTTCACAAGTGCAGGAGAGAATTTTGATAAATTGTTAGCTGGAAAGCTGAGAGAGACTTTGAACAT:HIGH:frameshift_variant&stop_gained&splice_region_variant;LAP3:ENST00000618908.4:c.219-1_219insGAATCTATTCCAAAGAAAAAGAAGATGATGTGCCACAGTTCACAAGTGCAGGAGAGAATTTTGATAAATTGTTAGCTGGAAAGCTGAGAGAGACTTTGAACAT:HIGH:frameshift_variant&stop_gained&splice_region_variant;L…	GT:AD:DP:GQ:PL	0.0714286	0.166667	0	0	0.5	0.5	1	0.6	0
chr4:37847109 GAGGTAGGGTGTTTCTGGGACTCACTCATTTTCCTTTCATCTGCTCTGTAGAAGATCTAAGGCATGTCTTTCTCTTTTGGATTATCCCTTT>G	.	PGM2:ENST00000381967.8:c.1188+2_1189delTAGGGTGTTTCTGGGACTCACTCATTTTCCTTTCATCTGCTCTGTAGAAGATCTAAGGCATGTCTTTCTCTTTTGGATTATCCCTTTAGG:HIGH:frameshift_variant&splice_acceptor_variant&splice_donor_variant&splice_region_variant&intron_variant;PGM2:ENST00000510084.2:c.72+2_73delTAGGGTGTTTCTGGGACTCACTCATTTTCCTTTCATCTGCTCTGTAGAAGATCTAAGGCATGTCTTTCTCTTTTGGATTATCCCTTTAGG:HIGH:frameshift_variant&splice_accept…	GT:AD:DP:GQ:PL	0.142857	0.666667	0	0	0	1	1	0.8	0
chr4:54049108 TACCTAAAGAAAAATTTTAAGAAATAATAACAATGCAATATTAATGTCAAAAAACATGACTGATGAGCATACTTTTTTCTAATTTTCTCAGAAAAAAACTTTCATTTTGAGGCATACAAATAGTACATAAATGAGACACTC>T	.	CHIC2:ENST00000263921.7:c.174+3_176del:HIGH:frameshift_variant&splice_acceptor_variant&splice_region_variant&intron_variant;CHIC2:ENST00000510894.1:c.171+3_173del:HIGH:frameshift_variant&splice_acceptor_variant&splice_region_variant&intron_variant;CHIC2:ENST00000512964.5:c.174+3_176del:HIGH:frameshift_variant&splice_acceptor_variant&splice_region_variant&intron_variant;CHIC2:ENST00000509678.1:n.1…	GT:AD:DP:GQ:PL	0.0714286	0.5	0	0	0.5	0.5	1	0.4	0
chr4:73417669 T>TCTATCC	.	ALB:ENST00000295897.8:c.1428_1428+1insCTATCC:HIGH:splice_donor_variant&intron_variant;ALB:ENST00000415165.6:c.852_852+1insCTATCC:HIGH:splice_donor_variant&intron_variant;ALB:ENST00000621628.4:c.789_789+1insCTATCC:HIGH:splice_donor_variant&intron_variant;ALB:ENST00000621085.4:c.789_789+1insCTATCC:HIGH:splice_donor_variant&intron_variant;ALB:ENST00000476441.6:c.*707_*707+1insCTATCC:HIGH:splice_dono…	GT:AD:DP:GQ:PL	0.142857	0.166667	0	0	0	0	0	0	0
chr4:74038176 TCTGCAGAGAGAAGGGAATTCCGTGAGACAGGAGGTCGGGCTGGGGACAGGGTTGGGGCAGCGGGAGAGTCGGGGACCCCAGCGGTGGCAGCGGAAGCGCGGGGCGGGACTTAC>T	.	CXCL3:ENST00000296026.4:c.224+1_225-1del:HIGH:splice_acceptor_variant&splice_donor_variant&splice_region_variant&intron_variant;CXCL3:ENST00000502974.1:n.400+1_401-1del:HIGH:splice_acceptor_variant&splice_donor_variant&splice_region_variant&intron_variant;CXCL3:ENST00000510390.1:n.263+1_264-1del:HIGH:splice_acceptor_variant&splice_donor_variant&splice_region_variant&intron_variant;CXCL3:ENST00000…	GT:AD:DP:GQ:PL	0.214286	0.5	0	0	0.5	1	1	0.8	0
chr4:74038412 TCCTAGGGAAGAATAGACTCGCTGATTGAGCGGGGCTGTCGGCGCGGGGCGCCCACCCCAGCCGCGTCCGGCCCGGGGACCCCAGGGCGCCGGGACCCA>T	.	CXCL3:ENST00000296026.4:c.100+2_101delTGGGTCCCGGCGCCCTGGGGTCCCCGGGCCGGACGCGGCTGGGGTGGGCGCCCCGCGCCGACAGCCCCGCTCAATCAGCGAGTCTATTCTTCCCTAGG:HIGH:frameshift_variant&splice_acceptor_variant&splice_donor_variant&splice_region_variant&intron_variant;CXCL3:ENST00000511669.1:n.296+2_297delTGGGTCCCGGCGCCCTGGGGTCCCCGGGCCGGACGCGGCTGGGGTGGGCGCCCCGCGCCGACAGCCCCGCTCAATCAGCGAGTCTATTCTTCCCTAGG:HIGH:splice_accepto…	GT:AD:DP:GQ:PL	0.357143	0.333333	0	0	0.5	1	1	0.8	0
chr4:78842382 T>TCG	.	BMP2K:ENST00000389010.7:c.404-3_404-2insCG:HIGH:splice_acceptor_variant&intron_variant;BMP2K:ENST00000502871.5:c.404-3_404-2insCG:HIGH:splice_acceptor_variant&intron_variant;BMP2K:ENST00000335016.9:c.404-3_404-2insCG:HIGH:splice_acceptor_variant&intron_variant;BMP2K:ENST00000628286.1:c.404-3_404-2insCG:HIGH:splice_acceptor_variant&intron_variant	GT:AD:DP:GQ:PL	0.0714286	0.166667	0	0	1	0.5	1	0.8	0
chr4:80055217 GCCTATGGAGAATGAGGAGGGAAAGAGAGAAAAAAAGAGAGGGGAGAGGGAGAAAGTGAATTATTCAAATATCAAGCTATACATTCCGAGACACACAGCGATGTACAGTGGGGTGTAGAGAACAGTCTCAGTTCAATACTCA>G	.	ANTXR2:ENST00000307333.7:c.486+2_487del:HIGH:frameshift_variant&splice_acceptor_variant&splice_donor_variant&splice_region_variant&intron_variant;ANTXR2:ENST00000403729.6:c.486+2_487del:HIGH:frameshift_variant&splice_acceptor_variant&splice_donor_variant&splice_region_variant&intron_variant;ANTXR2:ENST00000404191.5:c.255+2_256del:HIGH:frameshift_variant&splice_acceptor_variant&splice_donor_varian…	GT:AD:DP:GQ:PL	0.214286	0.5	0	0	0.5	0.5	1	0.8	0
chr4:82356682 GCCTGCAGCACATTAATAGGTTCACTAAAGTCAGAAGATCAGCAAAGATCTTTACTTCAGGATAATTAAAAAGCAGAAAAGCTTAAGATAGAGTAAACTTAGGCTCTAGCTTA>G	.	HNRNPD:ENST00000313899.11:c.853+2_854del:HIGH:frameshift_variant&splice_acceptor_variant&splice_donor_variant&splice_region_variant&intron_variant;HNRNPD:ENST00000352301.8:c.796+2_797del:HIGH:frameshift_variant&splice_acceptor_variant&splice_donor_variant&splice_region_variant&intron_variant;HNRNPD:ENST00000509263.5:c.652+2_653del:HIGH:frameshift_variant&splice_acceptor_variant&splice_donor_varia…	GT:AD:DP:GQ:PL	0.142857	0.666667	0	0	0.5	1	0.5	0.2	0
chr4:87390859 A>T	.	HSD17B11:ENST00000358290.8:c.210+2T>A:HIGH:splice_donor_variant&intron_variant;HSD17B11:ENST00000507286.1:c.210+2T>A:HIGH:splice_donor_variant&intron_variant;HSD17B11:ENST00000508413.1:n.328+2T>A:HIGH:splice_donor_variant&intron_variant;RN7SL681P:ENST00000482763.3:n.-3685T>A:MODIFIER:upstream_gene_variant	GT:AD:DP:GQ:PL	0.0714286	0.5	0	0	0.5	1	0.5	0.4	0
chr4:128008998 TGTAAGACTTTATTATAATGCCTTAATCTCTAGATAATTTGTTAACATATTCTCCTTAACAGAAGTGGCTACTATATTCTTTTGAGTATGTGTTCTTTTCTTTCCTTAG>T	.	ABHD18:ENST00000398965.5:c.357+1_358-1del:HIGH:splice_acceptor_variant&splice_donor_variant&splice_region_variant&intron_variant;ABHD18:ENST00000611882.1:c.-25+1_-24-1del:HIGH:splice_acceptor_variant&splice_donor_variant&splice_region_variant&intron_variant;ABHD18:ENST00000473040.6:c.*58+1_*59-1del:HIGH:splice_acceptor_variant&splice_donor_variant&splice_region_variant&intron_variant;ABHD18:ENST0…	GT:AD:DP:GQ:PL	0.0714286	0.5	0	0	0.5	0.5	0.5	0.6	0
chr4:128122038 G>GA	.	LARP1B:ENST00000512292.5:c.1380dupA:HIGH:frameshift_variant;LARP1B:ENST00000507377.1:c.1284dupA:HIGH:frameshift_variant;LARP1B:ENST00000326639.10:c.1380dupA:HIGH:frameshift_variant;LARP1B:ENST00000508819.5:c.1239dupA:HIGH:frameshift_variant;LARP1B:ENST00000507259.5:c.-79_-78insA:MODIFIER:upstream_gene_variant	GT:AD:DP:GQ:PL	0.142857	0.333333	0	0	0	0.5	1	0.6	0
chr4:139889929 GC>G	rs373804063	MAML3:ENST00000509479.6:c.1506delG:HIGH:frameshift_variant;MAML3:ENST00000502696.1:c.109-159263delG:MODIFIER:intron_variant	GT:AD:DP:GQ:PL	0.142857	0.166667	0	0	0	0	1	0.8	0
chr4:139889931 TGCTGCTGCTGC>T	rs58287721	MAML3:ENST00000509479.6:c.1494_1504delGCAGCAGCAGC:HIGH:frameshift_variant;MAML3:ENST00000398940.1:c.108+3_108+13delGCAGCAGCAGC:LOW:splice_region_variant&intron_variant;MAML3:ENST00000502696.1:c.109-159275_109-159265delGCAGCAGCAGC:MODIFIER:intron_variant	GT:AD:DP:GQ:PL	0.142857	0.166667	0	0	0	0	1	0.8	0
chr4:143415629 C>CA	.	GAB1:ENST00000262995.8:c.231dupA:HIGH:frameshift_variant;GAB1:ENST00000262994.8:c.231dupA:HIGH:frameshift_variant;GAB1:ENST00000511836.1:c.126dupA:HIGH:frameshift_variant;GAB1:ENST00000514639.5:c.231dupA:HIGH:frameshift_variant;GAB1:ENST00000509992.1:c.168dupA:HIGH:frameshift_variant;GAB1:ENST00000505913.5:c.-79dupA:MODIFIER:5_prime_UTR_variant;GAB1:ENST00000515366.5:c.-79dupA:MODIFIER:5_prime_UT…	GT:AD:DP:GQ:PL	0.142857	0.166667	0	0	0	0	0.5	0.6	0
chr4:169713089 G>GA	.	CLCN3:ENST00000347613.8:c.2166dupA:HIGH:frameshift_variant;CLCN3:ENST00000513761.5:c.2166dupA:HIGH:frameshift_variant;CLCN3:ENST00000360642.7:c.2085dupA:HIGH:frameshift_variant;CLCN3:ENST00000507875.5:c.2085dupA:HIGH:frameshift_variant;CLCN3:ENST00000613795.4:c.2085dupA:HIGH:frameshift_variant;CLCN3:ENST00000504131.6:c.2115dupA:HIGH:frameshift_variant	GT:AD:DP:GQ:PL	0	0.166667	0	0	0.5	0.5	0.5	0.6	0
chr5:39202112 C>CT	.	FYB:ENST00000351578.10:c.848dupA:HIGH:frameshift_variant;FYB:ENST00000515010.5:c.848dupA:HIGH:frameshift_variant;FYB:ENST00000505428.5:c.848dupA:HIGH:frameshift_variant;FYB:ENST00000512982.2:c.878dupA:HIGH:frameshift_variant;FYB:ENST00000510188.1:c.*325dupA:MODIFIER:downstream_gene_variant;FYB:ENST00000512138.1:c.*504dupA:MODIFIER:downstream_gene_variant;FYB:ENST00000506557.5:c.*661dupA:MODIFIER:…	GT:AD:DP:GQ:PL	0.0714286	0.333333	0	0	0.5	0.5	1	0.6	0
chr5:55956022 A>AGT	.	IL6ST:ENST00000336909.9:c.1267+2_1267+3insAC:HIGH:splice_donor_variant&intron_variant;IL6ST:ENST00000381298.6:c.1267+2_1267+3insAC:HIGH:splice_donor_variant&intron_variant;IL6ST:ENST00000381294.7:c.1267+2_1267+3insAC:HIGH:splice_donor_variant&intron_variant;IL6ST:ENST00000522633.2:c.*194+2_*194+3insAC:HIGH:splice_donor_variant&intron_variant;IL6ST:ENST00000381287.8:c.*194+2_*194+3insAC:HIGH:splic…	GT:AD:DP:GQ:PL	0.0714286	0.5	0	0	0.5	1	1	0.8	0
chr5:55956024 C>G	.	IL6ST:ENST00000336909.9:c.1267+1G>C:HIGH:splice_donor_variant&intron_variant;IL6ST:ENST00000381298.6:c.1267+1G>C:HIGH:splice_donor_variant&intron_variant;IL6ST:ENST00000381294.7:c.1267+1G>C:HIGH:splice_donor_variant&intron_variant;IL6ST:ENST00000522633.2:c.*194+1G>C:HIGH:splice_donor_variant&intron_variant;IL6ST:ENST00000381287.8:c.*194+1G>C:HIGH:splice_donor_variant&intron_variant;IL6ST:ENST0000…	GT:AD:DP:GQ:PL	0.0714286	0.5	0	0	0.5	1	1	0.8	0
chr5:59038971 TCTGCGAAGAGACAGGGAAAGGGGGACTCAGTTCTCAAGCGCTTCACGGGTCCGCTAGCGAGTTCAAAGGGGGCCATCCTGCCATAC>T	.	PDE4D:ENST00000340635.10:c.809-86_809-1delGTATGGCAGGATGGCCCCCTTTGAACTCGCTAGCGGACCCGTGAAGCGCTTGAGAACTGAGTCCCCCTTTCCCTGTCTCTTCGCAG:HIGH:splice_acceptor_variant&splice_region_variant&intron_variant;PDE4D:ENST00000360047.9:c.401-86_401-1delGTATGGCAGGATGGCCCCCTTTGAACTCGCTAGCGGACCCGTGAAGCGCTTGAGAACTGAGTCCCCCTTTCCCTGTCTCTTCGCAG:HIGH:splice_acceptor_variant&splice_region_variant&intron_variant;PDE4D:ENST…	GT:AD:DP:GQ:PL	0.214286	0	0	0	1	0.5	1	0.8	0
chr5:72195601 C>CA	.	MAP1B:ENST00000296755.11:c.2253dupA:HIGH:frameshift_variant;MAP1B:ENST00000511641.2:c.*287_*288insA:MODIFIER:downstream_gene_variant;MAP1B:ENST00000504492.1:c.*161_*162insA:MODIFIER:downstream_gene_variant;MAP1B:ENST00000513526.6:c.*79154_*79155insA:MODIFIER:downstream_gene_variant	GT:AD:DP:GQ:PL	0.0714286	0.166667	0	0	0.5	0.5	0.5	0.6	0
chr5:75351313 AAGGTAACTTGTTATTCTCTTCGCTTTCAATCCTTCATTGCTTTGTCAAAAAGTAGTCTGTTTTCAAAATTATGTGCCGTGTTGTGAGATTTCTTTTGATTTCTTGAAC>A	.	HMGCR:ENST00000287936.8:c.1189+1_1190-1del:HIGH:splice_acceptor_variant&splice_donor_variant&splice_region_variant&intron_variant;HMGCR:ENST00000343975.9:c.1189+1_1190-1del:HIGH:splice_acceptor_variant&splice_donor_variant&splice_region_variant&intron_variant;HMGCR:ENST00000511206.5:c.1189+1_1190-1del:HIGH:splice_acceptor_variant&splice_donor_variant&splice_region_variant&intron_variant;HMGCR:ENS…	GT:AD:DP:GQ:PL	0.142857	0.5	0	0	0	0.5	0	0.2	0
chr5:76590559 G>GA	.	IQGAP2:ENST00000274364.10:c.798dupA:HIGH:frameshift_variant;IQGAP2:ENST00000514350.5:c.717dupA:HIGH:frameshift_variant;IQGAP2:ENST00000505766.5:c.648dupA:HIGH:frameshift_variant;IQGAP2:ENST00000379730.7:c.648dupA:HIGH:frameshift_variant	GT:AD:DP:GQ:PL	0.142857	0.5	0	0	0	0.5	1	0.6	0
chr5:95536925 ACTTGAAAATATAAAAGCAAAATACACTACATTCTAGTAGTAGTAAAATGTATTTATGAACACTTTCCTAATTAGAAATACATACAAGTCACATTAGAGATTTAAAAAATCAACTTAC>A	.	TTC37:ENST00000358746.6:c.642+1_643-1del:HIGH:splice_acceptor_variant&splice_donor_variant&splice_region_variant&intron_variant;TTC37:ENST00000514952.5:c.498+1_499-1del:HIGH:splice_acceptor_variant&splice_donor_variant&splice_region_variant&intron_variant;TTC37:ENST00000503279.1:n.65+1_66-1del:HIGH:splice_acceptor_variant&splice_donor_variant&splice_region_variant&intron_variant;TTC37:ENST0000050…	GT:AD:DP:GQ:PL	0.142857	0.666667	0	0	0.5	1	1	0.4	0
chr5:136153885 T>TA	.	SMAD5:ENST00000545279.5:c.131dupA:HIGH:frameshift_variant;SMAD5:ENST00000507118.5:c.131dupA:HIGH:frameshift_variant;SMAD5:ENST00000511116.5:c.131dupA:HIGH:frameshift_variant;SMAD5:ENST00000506223.1:c.131dupA:HIGH:frameshift_variant;SMAD5:ENST00000545620.5:c.131dupA:HIGH:frameshift_variant;SMAD5:ENST00000509297.5:c.*122_*123insA:MODIFIER:downstream_gene_variant;SMAD5:ENST00000515005.1:c.*122_*123i…	GT:AD:DP:GQ:PL	0.0714286	0.333333	0	0	0.5	0.5	0.5	0.6	0
chr5:141636629 TCCTGGGGGTGGGGAGAAGAGAGTTCGTCAGCTCTCACCCCTGGAGTTGCAACCCCGCCTCAAAACCTCCGTGTCCCAACCCCTCATGCATATCCCTGTTTCCTCA>T	.	HDAC3:ENST00000305264.7:c.55+2_56del:HIGH:frameshift_variant&splice_acceptor_variant&splice_donor_variant&splice_region_variant&intron_variant;HDAC3:ENST00000523088.5:c.55+2_56del:HIGH:frameshift_variant&splice_acceptor_variant&splice_donor_variant&splice_region_variant&intron_variant;HDAC3:ENST00000519474.5:c.55+2_56del:HIGH:frameshift_variant&splice_acceptor_variant&splice_donor_variant&splice_…	GT:AD:DP:GQ:PL	0.142857	0.5	0	0	1	1	1	0.8	0
chr5:149028554 GCTGTAAGGACAGGCAAAGTTGAGCAACCTTGGGCACCTGCACCTAAGGTGGCCGCTCTTGGCAAGAGGACAGAAGTGCTGTCCTCAAGGATGAATGTCAGGTTCAGCATGATCGCTACTCAC>G	.	SH3TC2:ENST00000510779.1:c.104_*114del:HIGH:frameshift_variant&stop_lost;SH3TC2:ENST00000515425.5:c.1177+1_1178-1del:HIGH:splice_acceptor_variant&splice_donor_variant&splice_region_variant&intron_variant;SH3TC2:ENST00000323829.9:c.*565+1_*566-1del:HIGH:splice_acceptor_variant&splice_donor_variant&splice_region_variant&intron_variant;SH3TC2:ENST00000512049.5:c.1156+1_1157-1del:HIGH:splice_acceptor…	GT:AD:DP:GQ:PL	0.0714286	0	0	0	0.5	0.5	1	0.4	0
chr5:149183451 G>GTGCAAAGACATCACCATGAACACTAGCA	.	ABLIM3:ENST00000309868.11:c.14_15insGCAAAGACATCACCATGAACACTAGCAT:HIGH:frameshift_variant&stop_gained&splice_region_variant;ABLIM3:ENST00000506113.5:c.14_15insGCAAAGACATCACCATGAACACTAGCAT:HIGH:frameshift_variant&stop_gained&splice_region_variant;ABLIM3:ENST00000504238.5:c.14_15insGCAAAGACATCACCATGAACACTAGCAT:HIGH:frameshift_variant&stop_gained&splice_region_variant;ABLIM3:ENST00000508983.5:c.14_15…	GT:AD:DP:GQ:PL	0.285714	0.5	0	0	0.5	1	1	0.8	0
chr5:163441962 AAGGTAAATATTTTATAAAGATTATGCCTATTGATATGATCTGTTTTTATATTTGGCATTTACTTTAAATTTATCTCTTTT>A	.	CCNG1:ENST00000340828.6:c.597+1_598-1delGTAAATATTTTATAAAGATTATGCCTATTGATATGATCTGTTTTTATATTTGGCATTTACTTTAAATTTATCTCTTTTAG:HIGH:splice_acceptor_variant&splice_donor_variant&splice_region_variant&intron_variant;CCNG1:ENST00000393929.5:c.597+1_598-1delGTAAATATTTTATAAAGATTATGCCTATTGATATGATCTGTTTTTATATTTGGCATTTACTTTAAATTTATCTCTTTTAG:HIGH:splice_acceptor_variant&splice_donor_variant&splice_region_varian…	GT:AD:DP:GQ:PL	0.0714286	0.666667	0	0	0.5	1	1	0.8	0
chr5:168488735 AGGT>A	.	RARS:ENST00000231572.7:c.180+1_180+3delGTG:HIGH:splice_donor_variant&splice_region_variant&intron_variant;RARS:ENST00000524082.5:n.228+1_228+3delGTG:HIGH:splice_donor_variant&splice_region_variant&intron_variant;RARS:ENST00000521939.5:n.193+1_193+3delGTG:HIGH:splice_donor_variant&splice_region_variant&intron_variant;RARS:ENST00000520013.5:c.180+1_180+3delGTG:HIGH:splice_donor_variant&splice_regio…	GT:AD:DP:GQ:PL	0.0714286	0.5	0	0	0.5	1	1	0.8	0
chr5:176347807 TCCTACAAAAGTGAACCAGAGTGCAAATGATTTCAAAACCAGTAAACAGCTCCCGGTATACAATATGGTAAGATGTCTGCCATGCTGCTCTCTTTTTTGAAGGTGCTGCCTTA>T	.	KIAA1191:ENST00000298569.8:c.709+2_710del:HIGH:frameshift_variant&splice_acceptor_variant&splice_donor_variant&splice_region_variant&intron_variant;KIAA1191:ENST00000393725.6:c.652+2_653del:HIGH:frameshift_variant&splice_acceptor_variant&splice_donor_variant&splice_region_variant&intron_variant;KIAA1191:ENST00000510164.5:c.709+2_710del:HIGH:frameshift_variant&splice_acceptor_variant&splice_donor_…	GT:AD:DP:GQ:PL	0.285714	0.666667	0	0	0.5	1	1	0.8	0
chr5:176529643 GCCTGCATGCGGGCAGGAGACGGGGTCAGCGGCGCCCAGGGCTGCAGGTCTCCCAAACCCCACCTCCCAGCATGGGGCTCCATGGGA>G	.	RNF44:ENST00000274811.8:c.1014+2_1015delTCCCATGGAGCCCCATGCTGGGAGGTGGGGTTTGGGAGACCTGCAGCCCTGGGCGCCGCTGACCCCGTCTCCTGCCCGCATGCAGG:HIGH:frameshift_variant&splice_acceptor_variant&splice_donor_variant&splice_region_variant&intron_variant;RNF44:ENST00000506378.1:c.276+2_277delTCCCATGGAGCCCCATGCTGGGAGGTGGGGTTTGGGAGACCTGCAGCCCTGGGCGCCGCTGACCCCGTCTCCTGCCCGCATGCAGG:HIGH:frameshift_variant&splice_acceptor_v…	GT:AD:DP:GQ:PL	0.214286	0.5	0	0	0	0.5	1	0.6	0
chr5:177095438 AAGGTGGGGCCGAGGCGGGGCTGGCTGCACGGGCCGTTAGGGTGCAGAGCCAAAGCTTTGGCAGCCTCTCCACGCTCCCTCCACTCCCTCTGC>A	.	FGFR4:ENST00000292408.8:c.1630+2_1631delTGGGGCCGAGGCGGGGCTGGCTGCACGGGCCGTTAGGGTGCAGAGCCAAAGCTTTGGCAGCCTCTCCACGCTCCCTCCACTCCCTCTGCAGG:HIGH:frameshift_variant&splice_acceptor_variant&splice_donor_variant&splice_region_variant&intron_variant;FGFR4:ENST00000502906.5:c.1630+2_1631delTGGGGCCGAGGCGGGGCTGGCTGCACGGGCCGTTAGGGTGCAGAGCCAAAGCTTTGGCAGCCTCTCCACGCTCCCTCCACTCCCTCTGCAGG:HIGH:frameshift_variant&spl…	GT:AD:DP:GQ:PL	0.142857	0.666667	0	0	0	1	0	0	0
chr5:177467626 CCCTTCCGCAAGAAGACGGCAGTGCTCAGGCGGCACCATCCTCCCGCCATCCCCACCCCAGCACGCAGACCCTGGTGGCTGTCCCCACCCCCAAGAGCGCTGGCCCCTGACACGCA>C	.	DBN1:ENST00000309007.9:c.330+2_331del:HIGH:frameshift_variant&splice_acceptor_variant&splice_donor_variant&splice_region_variant&intron_variant;DBN1:ENST00000292385.9:c.336+2_337del:HIGH:frameshift_variant&splice_acceptor_variant&splice_donor_variant&splice_region_variant&intron_variant;DBN1:ENST00000477391.6:c.327+2_328del:HIGH:frameshift_variant&splice_acceptor_variant&splice_donor_variant&spli…	GT:AD:DP:GQ:PL	0.214286	0.166667	0	0	1	1	1	0.6	0
chr5:177492434 CCCTGGAGGAGAAGGAAAGCGTGACAGCGGGCCGGGCCCGCAGGGATCCCCACTGCCAGCGCGGGCGCACCCATCCATGTCCACCCGCATA>C	.	PDLIM7:ENST00000355841.6:c.248+2_249delTATGCGGGTGGACATGGATGGGTGCGCCCGCGCTGGCAGTGGGGATCCCTGCGGGCCCGGCCCGCTGTCACGCTTTCCTTCTCCTCCAGG:HIGH:frameshift_variant&splice_acceptor_variant&splice_donor_variant&splice_region_variant&intron_variant;PDLIM7:ENST00000359895.6:c.248+2_249delTATGCGGGTGGACATGGATGGGTGCGCCCGCGCTGGCAGTGGGGATCCCTGCGGGCCCGGCCCGCTGTCACGCTTTCCTTCTCCTCCAGG:HIGH:frameshift_variant&splice_ac…	GT:AD:DP:GQ:PL	0.214286	0	0	0	0.5	0.5	1	0.6	0
chr5:177512206 TCTGGGGGAGGAGTGGGGAAGCATCAGGGCCCATCCTGGGCTCTGTGGCCAGAACCTGGGTGGCCACAGGCAGGGGACCCAGGGAACAGCTAAGGTGGCGCTGGTAACAGACTCAC>T	.	DDX41:ENST00000330503.11:c.1675+1_1676-1del:HIGH:splice_acceptor_variant&splice_donor_variant&splice_region_variant&intron_variant;DDX41:ENST00000507955.5:c.1621+1_1622-1del:HIGH:splice_acceptor_variant&splice_donor_variant&splice_region_variant&intron_variant;DDX41:ENST00000512334.5:n.224+1_225-1del:HIGH:splice_acceptor_variant&splice_donor_variant&splice_region_variant&intron_variant;DDX41:ENST…	GT:AD:DP:GQ:PL	0.214286	0.833333	0	0	0	1	0	0.4	0
chr5:177515069 ACTGTTGGGAGAGGATGACCCGAGGGCCAATTTCAACAGAAGATGAAGGACACCTAGCCATTGCTCCTCCCTGTTCCAGCCCTCCTCAAGGACCCCAGGTCCACAGTCCACACTCAC>A	.	DDX41:ENST00000330503.11:c.698+1_699-1del:HIGH:splice_acceptor_variant&splice_donor_variant&splice_region_variant&intron_variant;DDX41:ENST00000507955.5:c.644+1_645-1del:HIGH:splice_acceptor_variant&splice_donor_variant&splice_region_variant&intron_variant;DDX41:ENST00000505081.5:n.1311+1_1312-1del:HIGH:splice_acceptor_variant&splice_donor_variant&splice_region_variant&intron_variant;DDX41:ENST00…	GT:AD:DP:GQ:PL	0.142857	0.166667	0	0	0	0.5	1	0.6	0
chr5:179621275 C>CT	.	HNRNPH1:ENST00000393432.8:c.219dupA:HIGH:frameshift_variant;HNRNPH1:ENST00000442819.6:c.219dupA:HIGH:frameshift_variant;HNRNPH1:ENST00000329433.10:c.219dupA:HIGH:frameshift_variant;HNRNPH1:ENST00000356731.9:c.219dupA:HIGH:frameshift_variant;HNRNPH1:ENST00000508103.5:c.219dupA:HIGH:frameshift_variant;HNRNPH1:ENST00000510431.5:c.219dupA:HIGH:frameshift_variant;HNRNPH1:ENST00000503105.5:c.219dupA:HI…	GT:AD:DP:GQ:PL	0.142857	0.666667	0	0	0	1	0	0	0
chr6:18263995 ACCTGCATGCGGGAAGAAAGCCGGACGTCTCGGTCCTCCTACTCCCGCAGGCAGGACCGGGCGGCCACCCTGAATGATGCTACCCTTCCCGCGGGACACCTG>A	.	DEK:ENST00000515742.1:c.-94_7del:HIGH:frameshift_variant&start_lost;DEK:ENST00000397239.7:c.-9-100_-9del:HIGH:splice_acceptor_variant&splice_region_variant&5_prime_UTR_variant&intron_variant;DEK:ENST00000505224.5:c.-9-100_-9del:HIGH:splice_acceptor_variant&splice_region_variant&5_prime_UTR_variant&intron_variant;DEK:ENST00000244776.11:c.-9-100_-9del:HIGH:splice_acceptor_variant&splice_region_vari…	GT:AD:DP:GQ:PL	0.142857	0.333333	0	0	0.5	0.5	1	0.6	0
chr6:24666611 TCTGAAAAACAAAGGCACAAGGGATGAGGTTTGTGCGCTCCACCGACCTAGGTAATGGAGCCGGAAGCGAGGACAGCGAAAGCGTAC>T	.	TDP2:ENST00000378198.8:c.165+1_166-1delGTACGCTTTCGCTGTCCTCGCTTCCGGCTCCATTACCTAGGTCGGTGGAGCGCACAAACCTCATCCCTTGTGCCTTTGTTTTTCAG:HIGH:splice_acceptor_variant&splice_donor_variant&splice_region_variant&intron_variant;TDP2:ENST00000480495.1:n.89+1_90-1delGTACGCTTTCGCTGTCCTCGCTTCCGGCTCCATTACCTAGGTCGGTGGAGCGCACAAACCTCATCCCTTGTGCCTTTGTTTTTCAG:HIGH:splice_acceptor_variant&splice_donor_variant&splice_regio…	GT:AD:DP:GQ:PL	0.142857	0.833333	0	0	0	1	1	0.8	0
chr6:26409643 G>GA	.	BTN3A1:ENST00000289361.10:c.833dupA:HIGH:frameshift_variant;BTN3A1:ENST00000476549.6:c.833dupA:HIGH:frameshift_variant;BTN3A1:ENST00000425234.6:c.833dupA:HIGH:frameshift_variant;BTN3A1:ENST00000414912.2:c.677dupA:HIGH:frameshift_variant;BTN3A1:ENST00000450085.6:c.*3463_*3464insA:MODIFIER:downstream_gene_variant;BTN3A1:ENST00000427334.5:c.*3690_*3691insA:MODIFIER:downstream_gene_variant;BTN3A1:ENS…	GT:AD:DP:GQ:PL	0.0714286	0.166667	0	0	0	1	0	0.2	0
chr6:29723526 GGGTGAGTGCGGGGTCCAGAGAGAAACGGCCTCTGTGGGGAGGAGTGAGGGGCCCGCCCGGTGGGGGCGCAGGACTCAGGGAGCCGCCTCCGGAGGAGGGTCTGGCGGGTCTCAGCCCCTCCTCGCCCCCA>G	.	HLA-F:ENST00000259951.11:c.64+2_65del:HIGH:frameshift_variant&splice_acceptor_variant&splice_donor_variant&splice_region_variant&intron_variant;HLA-F:ENST00000376861.5:c.64+2_65del:HIGH:frameshift_variant&splice_acceptor_variant&splice_donor_variant&splice_region_variant&intron_variant;HLA-F:ENST00000334668.8:c.64+2_65del:HIGH:frameshift_variant&splice_acceptor_variant&splice_donor_variant&splice…	GT:AD:DP:GQ:PL	0.0714286	0.333333	0	0	0.5	0.5	0.5	0.2	0
chr6:29942997 TG>T	rs778137446	HLA-A:ENST00000376806.9:c.315delG:HIGH:frameshift_variant;HLA-A:ENST00000396634.5:c.315delG:HIGH:frameshift_variant;HLA-A:ENST00000376809.9:c.315delG:HIGH:frameshift_variant;HLA-A:ENST00000376802.2:c.315delG:HIGH:frameshift_variant;HLA-A:ENST00000496081.5:n.177+144delG:MODIFIER:intron_variant;HCG4P5:ENST00000429656.1:n.70delC:MODIFIER:non_coding_transcript_exon_variant;HLA-A:ENST00000495183.5:n.3…	GT:AD:DP:GQ:PL	0.214286	0.166667	0	0	0	0.5	0	0.4	0
chr6:29943002 G>GCTCC	rs775073538	HLA-A:ENST00000376806.9:c.319_320insCTCC:HIGH:frameshift_variant;HLA-A:ENST00000396634.5:c.319_320insCTCC:HIGH:frameshift_variant;HLA-A:ENST00000376809.9:c.319_320insCTCC:HIGH:frameshift_variant;HLA-A:ENST00000376802.2:c.319_320insCTCC:HIGH:frameshift_variant;HLA-A:ENST00000496081.5:n.177+148_177+149insCTCC:MODIFIER:intron_variant;HCG4P5:ENST00000429656.1:n.65_66insGGAG:MODIFIER:non_coding_transc…	GT:AD:DP:GQ:PL	0.214286	0.166667	0	0	0	0.5	0	0.4	0
chr6:30554915 ACTGGGAATTCAGGAAAAAGTCCAAGTGTGAGGAAATCTTCAGGATTCAAGAGTACATCCCAGACCCCTCCTTCCTCACAGTCGGCTTTTACCTTTCCAAACTCCTTCCCCAGCCCAATGCCTGTCTTGCTCTCACTCAC>A	.	GNL1:ENST00000376621.7:c.376+1_377-1del:HIGH:splice_acceptor_variant&splice_donor_variant&splice_region_variant&intron_variant;GNL1:ENST00000433809.1:c.370+1_371-1del:HIGH:splice_acceptor_variant&splice_donor_variant&splice_region_variant&intron_variant;PRR3:ENST00000376560.7:c.-2429_-2291del:MODIFIER:upstream_gene_variant;GNL1:ENST00000462708.1:n.-2508_-2370del:MODIFIER:upstream_gene_variant;PRR…	GT:AD:DP:GQ:PL	0.142857	0.666667	0	0	0	1	0.5	0.6	0
chr6:30586548 AGTGAGTTGGCGGGGTTGCCTCAGGGATGTGTAGCAGGAGCCACAGGGAGAGTCTCTGGGGACCTCTTTGACCACCTGTCTTCCATCTTGCAG>A	.	ABCF1:ENST00000326195.12:c.1960+1_1961-1delGTGAGTTGGCGGGGTTGCCTCAGGGATGTGTAGCAGGAGCCACAGGGAGAGTCTCTGGGGACCTCTTTGACCACCTGTCTTCCATCTTGCAG:HIGH:splice_acceptor_variant&splice_donor_variant&splice_region_variant&intron_variant;ABCF1:ENST00000376545.7:c.1846+1_1847-1delGTGAGTTGGCGGGGTTGCCTCAGGGATGTGTAGCAGGAGCCACAGGGAGAGTCTCTGGGGACCTCTTTGACCACCTGTCTTCCATCTTGCAG:HIGH:splice_acceptor_variant&splice_donor…	GT:AD:DP:GQ:PL	0.142857	0.333333	0	0	0	0.5	0	0.2	0
chr6:30606035 GCTGTCAGAAGAGGAACTGTCATCAACATCTCCGACTCACCCCCTCCTGCTCCCTTGTGTCCACAGATCCACCCCATTCAGAGCCTGAGAATATGGTCCATAC>G	.	PPP1R10:ENST00000376511.6:c.740+1_741-1del:HIGH:splice_acceptor_variant&splice_donor_variant&splice_region_variant&intron_variant;PPP1R10:ENST00000461593.5:n.376+1_377-1del:HIGH:splice_acceptor_variant&splice_donor_variant&splice_region_variant&intron_variant;PPP1R10:ENST00000468181.1:n.106+1_107-1del:HIGH:splice_acceptor_variant&splice_donor_variant&splice_region_variant&intron_variant;PPP1R10:E…	GT:AD:DP:GQ:PL	0.357143	0.833333	0	0	0.5	1	0	0.4	0
chr6:30730565 TCTGAGGGTTAAGGATGCTTGTGAGATTGACGGAAATCATTAAGAACAAGAAATCCCCGATCAAGCAGCAACCCCCACCCTCTCCACAAGCCAGCATGGAACTGCCTCTTAACTCAC>T	.	FLOT1:ENST00000376389.7:c.951+1_952-1del:HIGH:splice_acceptor_variant&splice_donor_variant&splice_region_variant&intron_variant;FLOT1:ENST00000487376.5:n.843+1_844-1del:HIGH:splice_acceptor_variant&splice_donor_variant&splice_region_variant&intron_variant;FLOT1:ENST00000476729.5:n.*310_*425del:MODIFIER:downstream_gene_variant;FLOT1:ENST00000413165.5:c.*238_*353del:MODIFIER:downstream_gene_variant…	GT:AD:DP:GQ:PL	0.142857	0.833333	0	0	0.5	1	1	0.6	0
chr6:31270085 TCTGGGAAAGGAGGAGAAGGTGAGGGGCCCTGACCCCCAAGCCTCAGCCCTGACCCGGCTGAAGGGCTCCAGAAGGACTTCTGCTTTCTCTGATAAGAGATGTGACCCCCCATTCCCCTCCTTAC>T	.	HLA-C:ENST00000383329.7:c.895+1_896-1del:HIGH:splice_acceptor_variant&splice_donor_variant&splice_region_variant&intron_variant;HLA-C:ENST00000470363.5:n.213+1_214-1del:HIGH:splice_acceptor_variant&splice_donor_variant&splice_region_variant&intron_variant;HLA-C:ENST00000487245.5:n.1254+1_1255-1del:HIGH:splice_acceptor_variant&splice_donor_variant&splice_region_variant&intron_variant;HLA-C:ENST000…	GT:AD:DP:GQ:PL	0.142857	0.5	0	0	0	0.5	0	0.2	0
chr6:31636943 GAGGTAAGGTACAGGAACTGAGGGGCTAGGGAGCGCCAAGACTTGGGAGTAGGGATTCTGTATTTCAAGGTAGGCAGCTCATGATTTTTTTCCCCTC>G	.	PRRC2A:ENST00000376007.8:c.6147+1_6148-1delGTAAGGTACAGGAACTGAGGGGCTAGGGAGCGCCAAGACTTGGGAGTAGGGATTCTGTATTTCAAGGTAGGCAGCTCATGATTTTTTTCCCCTCAG:HIGH:splice_acceptor_variant&splice_donor_variant&splice_region_variant&intron_variant;PRRC2A:ENST00000376033.2:c.6147+1_6148-1delGTAAGGTACAGGAACTGAGGGGCTAGGGAGCGCCAAGACTTGGGAGTAGGGATTCTGTATTTCAAGGTAGGCAGCTCATGATTTTTTTCCCCTCAG:HIGH:splice_acceptor_variant&spl…	GT:AD:DP:GQ:PL	0.142857	0.833333	0	0	0	0.5	0.5	0	0
chr6:31687740 GCTGGTCAGGGAGAGAGATGACAGCCAGTCAGCAACCTGACCTTGCTGGGCCCCCGCCCCAAGCCTCACTGGATCCCTTCTCAC>G	.	ABHD16A:ENST00000395952.7:c.1447+1_1448-1delGTGAGAAGGGATCCAGTGAGGCTTGGGGCGGGGGCCCAGCAAGGTCAGGTTGCTGACTGGCTGTCATCTCTCTCCCTGACCAG:HIGH:splice_acceptor_variant&splice_donor_variant&splice_region_variant&intron_variant;XXbac-BPG32J3.20:ENST00000461287.1:c.*1400+1_*1401-1delGTGAGAAGGGATCCAGTGAGGCTTGGGGCGGGGGCCCAGCAAGGTCAGGTTGCTGACTGGCTGTCATCTCTCTCCCTGACCAG:HIGH:splice_acceptor_variant&splice_donor_var…	GT:AD:DP:GQ:PL	0.142857	0.5	0	0	0.5	1	1	0.6	0
chr6:31691680 ACTGAGTACGGAAGACGCAATGGCCAAGATGCAAGGGTCAGGAGGCCACATCACAGGGGTGGGGCGGGGTGGGTGGGGGTGAGAGGGGAGGGCTTTAGGGGATGTGCGGGCAGGGAAGCCTCAC>A	.	ABHD16A:ENST00000395952.7:c.741+1_742-1del:HIGH:splice_acceptor_variant&splice_donor_variant&splice_region_variant&intron_variant;XXbac-BPG32J3.20:ENST00000461287.1:c.*694+1_*695-1del:HIGH:splice_acceptor_variant&splice_donor_variant&splice_region_variant&intron_variant;ABHD16A:ENST00000492084.5:c.*568+1_*569-1del:HIGH:splice_acceptor_variant&splice_donor_variant&splice_region_variant&intron_vari…	GT:AD:DP:GQ:PL	0.142857	0.5	0	0	1	1	1	0.6	0
chr6:31996109 CAGGTGCGGGCATGCTGGGGCTGGCCCGAGAAGCGCCTGTCGGAGGACTCTCTTTGCCCCTTCCCCCTCCTGTTTGACATCTTTTCTCCCCTTACT>C	.	C4A:ENST00000428956.6:c.3387+2_3388delTGCGGGCATGCTGGGGCTGGCCCGAGAAGCGCCTGTCGGAGGACTCTCTTTGCCCCTTCCCCCTCCTGTTTGACATCTTTTCTCCCCTTACTAGG:HIGH:frameshift_variant&splice_acceptor_variant&splice_donor_variant&splice_region_variant&intron_variant;C4A:ENST00000498271.1:c.3387+2_3388delTGCGGGCATGCTGGGGCTGGCCCGAGAAGCGCCTGTCGGAGGACTCTCTTTGCCCCTTCCCCCTCCTGTTTGACATCTTTTCTCCCCTTACTAGG:HIGH:frameshift_variant&s…	GT:AD:DP:GQ:PL	0.142857	0.833333	0	0	0	1	0	0	0
chr6:32179930 GGGTGAGTCTTCTTGTCCAGTTGTGTCCCTTCCTTGACAGATTTGCCGGCTTCCTGTCTGACTTTTTCTGCCTCCCTA>G	.	RNF5:ENST00000375094.3:c.327+2_328delTGAGTCTTCTTGTCCAGTTGTGTCCCTTCCTTGACAGATTTGCCGGCTTCCTGTCTGACTTTTTCTGCCTCCCTAGG:HIGH:frameshift_variant&splice_acceptor_variant&splice_donor_variant&splice_region_variant&intron_variant;AGPAT1:ENST00000336984.6:c.-8511_-8435delTAGGGAGGCAGAAAAAGTCAGACAGGAAGCCGGCAAATCTGTCAAGGAAGGGACACAACTGGACAAGAAGACTCACC:MODIFIER:upstream_gene_variant;AGPAT1:ENST00000375107.7:c.-…	GT:AD:DP:GQ:PL	0.142857	0.833333	0	0	0	0.5	1	0.6	0
chr6:33414364 GAGGTAAGGGGTAGTGCAGTTTTGGGGGTTGGGATGGGACAGGGAGATGTAGCGGAAAGGGGAAGAGAAGAAATCACTGCTCCCCTGGCCCCATTTTTCTTCATTTCTCCC>G	.	PHF1:ENST00000374516.7:c.876+1_877-1del:HIGH:splice_acceptor_variant&splice_donor_variant&splice_region_variant&intron_variant;PHF1:ENST00000374512.7:c.876+1_877-1del:HIGH:splice_acceptor_variant&splice_donor_variant&splice_region_variant&intron_variant;PHF1:ENST00000495509.6:c.876+1_877-1del:HIGH:splice_acceptor_variant&splice_donor_variant&splice_region_variant&intron_variant;PHF1:ENST000004876…	GT:AD:DP:GQ:PL	0.214286	0.5	0	0	0	0.5	0.5	0.2	0
chr6:34871691 CGGTGAGTCAGGCTTGTCAGCCTGTTGGTTTCTCTGCCTTTTCTCCTAAAAGTGAATAGGTGACACCTAGGAACTGTTTGGGAGTTGGCAGCAGTTTGTCACTTAGAACCTTTACTTGTTTTCTCCA>C	.	UHRF1BP1:ENST00000192788.5:c.4090+1_4091-1del:HIGH:splice_acceptor_variant&splice_donor_variant&splice_region_variant&intron_variant;UHRF1BP1:ENST00000452449.6:c.4090+1_4091-1del:HIGH:splice_acceptor_variant&splice_donor_variant&splice_region_variant&intron_variant;RNY3P15:ENST00000516297.2:n.-2139_-2014del:MODIFIER:upstream_gene_variant	GT:AD:DP:GQ:PL	0.142857	0.333333	0	0	0.5	0.5	1	0.6	0
chr6:35920290 G>C	rs662713	SRPK1:ENST00000507909.1:c.65C>G:HIGH:stop_gained;SRPK1:ENST00000361690.7:c.122+178C>G:MODIFIER:intron_variant;SRPK1:ENST00000373825.6:c.74+178C>G:MODIFIER:intron_variant;SRPK1:ENST00000346162.10:n.598+178C>G:MODIFIER:intron_variant;SRPK1:ENST00000423325.6:c.-3+178C>G:MODIFIER:intron_variant;SRPK1:ENST00000508473.5:c.-3+178C>G:MODIFIER:intron_variant;SRPK1:ENST00000513367.1:n.119+178C>G:MODIFIER:i…	GT:AD:DP:GQ:PL	0.357143	0.5	0	0	0	0.5	0	0.2	0
chr6:43025130 CAGGTAAGCAAGGCTTGCCCTAGAAGTTGGAAGATAACTGGGACCTTGAATAGGTATGTTGTCTTGGGTGACAGGTGGGAAGCCTTTGACCAACACTGGAGTCCTCTTGACTTGGCTTTTAATTTCTCCAT>C	.	RRP36:ENST00000244496.5:c.278+2_279del:HIGH:frameshift_variant&splice_acceptor_variant&splice_donor_variant&splice_region_variant&intron_variant;RRP36:ENST00000607394.1:c.-942_-813del:MODIFIER:upstream_gene_variant;KLHDC3:ENST00000244670.12:c.*4398_*4527del:MODIFIER:downstream_gene_variant;KLHDC3:ENST00000326974.8:c.*4398_*4527del:MODIFIER:downstream_gene_variant;KLHDC3:ENST00000332245.9:c.*4011_…	GT:AD:DP:GQ:PL	0.214286	0.666667	0	0	0.5	0.5	1	0.6	0
chr6:43513451 TCTGTCAATATACCAATTCATTCAGGCTGGAGGGTACAACAGCTCATCTGTTTATGGCTTCCCAGGATTTGCCTGGTGGTCCCACCCTCTGCCCTGGTGCTTCCCCCGGCTCTCCAGACATGCCACCCTCTATTCAC>T	.	YIPF3:ENST00000372422.6:c.441+1_442-1del:HIGH:splice_acceptor_variant&splice_donor_variant&splice_region_variant&intron_variant;YIPF3:ENST00000490447.6:c.*341+1_*342-1del:HIGH:splice_acceptor_variant&splice_donor_variant&splice_region_variant&intron_variant;YIPF3:ENST00000372417.1:n.134+1_135-1del:HIGH:splice_acceptor_variant&splice_donor_variant&splice_region_variant&intron_variant;YIPF3:ENST000…	GT:AD:DP:GQ:PL	0.142857	0.5	0	0	0.5	1	1	0.8	0
chr6:43623793 CACCTGAAGCCAAAGAAAACGCTATCAATGGCCTGCCAAGTAGGGCTGGTGGGTCCAAAATCTCTAAACAGACTCTGGGTTTGGTCTGAAGCAGCCCCTCCCTGTTTCCCAGCCTATTAGATGTTTGGGCAGTCAACT>C	.	GTPBP2:ENST00000307126.9:c.1236+3_1238del:HIGH:frameshift_variant&splice_acceptor_variant&splice_region_variant&intron_variant;GTPBP2:ENST00000307114.11:c.972+3_974del:HIGH:frameshift_variant&splice_acceptor_variant&splice_region_variant&intron_variant;GTPBP2:ENST00000476510.5:n.1119+3_1121del:HIGH:splice_acceptor_variant&splice_region_variant&intron_variant&non_coding_transcript_exon_variant;GTP…	GT:AD:DP:GQ:PL	0.142857	0.166667	0	0	0.5	0.5	1	0.4	0
chr6:75678692 AGTGAGAGAATTCCTTTATATTTGCAATGATCTTAAATGTCTTTCTCTGTTTTATTACATTTCAGTTGTGTATATATATATAGATTTGTTTATTTGCTTGCCTTCTAATTTTGTTACAG>A	.	SENP6:ENST00000447266.6:c.1958+3_1960del:HIGH:frameshift_variant&splice_acceptor_variant&splice_region_variant&intron_variant;SENP6:ENST00000370010.6:c.1937+3_1939del:HIGH:frameshift_variant&splice_acceptor_variant&splice_region_variant&intron_variant;SENP6:ENST00000327284.12:c.1937+3_1939del:HIGH:frameshift_variant&splice_acceptor_variant&splice_region_variant&intron_variant;SENP6:ENST0000042494…	GT:AD:DP:GQ:PL	0.142857	0.5	0	0	1	0.5	1	0.8	0
chr6:79060575 GCCTATTAAACACATGTATTTTTATGCATACAAAGAACACAAAAACAAAAGTGAGATAAATAATGTCTAAATCCTATGAGAAAATTTTCATA>G	.	PHIP:ENST00000275034.4:c.340+2_341delTATGAAAATTTTCTCATAGGATTTAGACATTATTTATCTCACTTTTGTTTTTGTGTTCTTTGTATGCATAAAAATACATGTGTTTAATAGG:HIGH:frameshift_variant&splice_acceptor_variant&splice_donor_variant&splice_region_variant&intron_variant	GT:AD:DP:GQ:PL	0.142857	0.333333	0	0	0.5	0.5	1	0.4	0
chr6:111387913 TCTGCTTAATTAAAACATATCCTTTATAACAGACTACATAACAAAGGAATAAAATTAGTTCTGAGATCTATAATAAATAACCACTTAC>T	.	REV3L:ENST00000368802.7:c.947+1_948-1delGTAAGTGGTTATTTATTATAGATCTCAGAACTAATTTTATTCCTTTGTTATGTAGTCTGTTATAAAGGATATGTTTTAATTAAGCAG:HIGH:splice_acceptor_variant&splice_donor_variant&splice_region_variant&intron_variant;REV3L:ENST00000434009.5:c.*1038+1_*1039-1delGTAAGTGGTTATTTATTATAGATCTCAGAACTAATTTTATTCCTTTGTTATGTAGTCTGTTATAAAGGATATGTTTTAATTAAGCAG:HIGH:splice_acceptor_variant&splice_donor_variant&sp…	GT:AD:DP:GQ:PL	0.142857	0.5	0	0	0	0.5	0.5	0.2	0
chr6:116101023 G>GCTCATTTATAATAGCTTTGCCCA	.	NT5DC1:ENST00000319550.8:c.93_93+1insCTCATTTATAATAGCTTTGCCCA:HIGH:splice_donor_variant&intron_variant;NT5DC1:ENST00000419791.3:c.93_93+1insCTCATTTATAATAGCTTTGCCCA:HIGH:splice_donor_variant&intron_variant	GT:AD:DP:GQ:PL	0.142857	0	0	0	0.5	0.5	0.5	0.2	0
chr6:116279732 G>A	rs61746509	DSE:ENST00000607094.1:n.589+1G>A:HIGH:splice_donor_variant&intron_variant;TSPYL1:ENST00000368608.3:c.99C>T:LOW:synonymous_variant;RP1-93H18.1:ENST00000449314.5:n.-467G>A:MODIFIER:upstream_gene_variant;DSE:ENST00000452085.7:c.-119519G>A:MODIFIER:upstream_gene_variant;RP1-93H18.1:ENST00000453463.1:n.-486G>A:MODIFIER:upstream_gene_variant;DSE:ENST00000430252.6:c.-54+20765G>A:MODIFIER:intron_variant	GT:AD:DP:GQ:PL	0.0714286	0.166667	0	0	0	0	0	0.2	0
chr6:134173153 TCCTAGGAAAATGACGATTCAGATTTAGTGGCATGTTTCAACTTGGCACCAACATTCCAGAATCAAGATTATTCAAGGAGTGTCTACCGCCAATGCCAGCCCCATCAAGCACATCTCATA>T	.	SGK1:ENST00000367858.9:c.702+2_703del:HIGH:frameshift_variant&splice_acceptor_variant&splice_donor_variant&splice_region_variant&intron_variant;SGK1:ENST00000413996.7:c.459+2_460del:HIGH:frameshift_variant&splice_acceptor_variant&splice_donor_variant&splice_region_variant&intron_variant;SGK1:ENST00000237305.11:c.417+2_418del:HIGH:frameshift_variant&splice_acceptor_variant&splice_donor_variant&spl…	GT:AD:DP:GQ:PL	0.142857	0.666667	0	0	0	1	0	0	0
chr6:136592341 GCTGAGAAAATTTATGCAGCATAAATCACAGTTCCCTTTATAAAATGACACACTTAACAACACACTTCTCTCACCCCAAGTAAGTCAGGTCTTTAC>G	.	MAP3K5:ENST00000359015.4:c.3056+1_3057-1delGTAAAGACCTGACTTACTTGGGGTGAGAGAAGTGTGTTGTTAAGTGTGTCATTTTATAAAGGGAACTGTGATTTATGCTGCATAAATTTTCTCAG:HIGH:splice_acceptor_variant&splice_donor_variant&splice_region_variant&intron_variant	GT:AD:DP:GQ:PL	0.214286	0.5	0	0	1	1	1	0.8	0
chr7:2647019 GCAGGTGAGCGCGGTGGGGCGGGGACGGAGGGCGGGGCCAGAGGGGGCGGCCCGAGGGGGCGGGGCTGGAGTGGGGTGTGTGTGGGTGGGCGGGGCTACATCTCACGGGCCCGCCCTCTC>G	.	TTYH3:ENST00000258796.11:c.293+1_294-1del:HIGH:splice_acceptor_variant&splice_donor_variant&splice_region_variant&intron_variant;TTYH3:ENST00000400376.2:c.314+1_315-1del:HIGH:splice_acceptor_variant&splice_donor_variant&splice_region_variant&intron_variant;TTYH3:ENST00000407643.5:c.293+1_294-1del:HIGH:splice_acceptor_variant&splice_donor_variant&splice_region_variant&intron_variant;TTYH3:ENST0000…	GT:AD:DP:GQ:PL	0.285714	0.166667	0	0	0.5	0.5	0.5	0.8	0
chr7:6165427 TCTGGTGGAGAAAGAGAGAGGGGAGGCGGTCAGGGGGGCTTGGGGCAGGTTCCCTGCAGGCAGTGAGGATGGCTCCCAGGTGGCTGGCAGGAGAGAAGGTTCAGGAGGAAGAGCTTAC>T	.	CYTH3:ENST00000350796.7:c.972+1_973-1del:HIGH:splice_acceptor_variant&splice_donor_variant&splice_region_variant&intron_variant;CYTH3:ENST00000465320.1:n.145-117_145-1del:HIGH:splice_acceptor_variant&splice_region_variant&intron_variant;CYTH3:ENST00000396741.3:c.975+1_976-1del:HIGH:splice_acceptor_variant&splice_donor_variant&splice_region_variant&intron_variant;CYTH3:ENST00000495176.5:n.*1_*117d…	GT:AD:DP:GQ:PL	0.0714286	0.5	0	0	0.5	0.5	0.5	0	0
chr7:24663723 T>C	.	MPP6:ENST00000222644.9:c.783+2T>C:HIGH:splice_donor_variant&intron_variant;MPP6:ENST00000396475.6:c.783+2T>C:HIGH:splice_donor_variant&intron_variant;MPP6:ENST00000472674.1:n.248+2T>C:HIGH:splice_donor_variant&intron_variant;MPP6:ENST00000409761.5:c.447+2T>C:HIGH:splice_donor_variant&intron_variant;MPP6:ENST00000430180.5:c.783+2T>C:HIGH:splice_donor_variant&intron_variant;MPP6:ENST00000464384.2:c…	GT:AD:DP:GQ:PL	0	0.333333	0	0	1	0.5	1	0.8	0
chr7:42917689 TCCTATTGAGGAGGGAGGAAAAAAGGTCAATTTTCTAAGCAGTTAATCATGAAATCATTATAAATCCAGTTGTTGAATACTGAGCTAA>T	.	PSMA2:ENST00000223321.8:c.588+2_589delTTAGCTCAGTATTCAACAACTGGATTTATAATGATTTCATGATTAACTGCTTAGAAAATTGACCTTTTTTCCTCCCTCCTCAATAGG:HIGH:frameshift_variant&splice_acceptor_variant&splice_donor_variant&splice_region_variant&intron_variant;PSMA2:ENST00000445517.1:c.378+2_379delTTAGCTCAGTATTCAACAACTGGATTTATAATGATTTCATGATTAACTGCTTAGAAAATTGACCTTTTTTCCTCCCTCCTCAATAGG:HIGH:frameshift_variant&splice_acceptor_v…	GT:AD:DP:GQ:PL	0.142857	0.666667	0	0	0	1	0.5	0.4	0
chr7:44059445 GGCAGGCAAGGCGCTTGTCACCCCATGGGGACCCTGGGGGACAGCAGTGGAGAAGGGGGATGTGTGGGAGTGAGAACCTGCTGTGTTCCCTGGT>G	.	DBNL:ENST00000448521.5:c.931+1_932-1delGCAAGGCGCTTGTCACCCCATGGGGACCCTGGGGGACAGCAGTGGAGAAGGGGGATGTGTGGGAGTGAGAACCTGCTGTGTTCCCTGGTGCAG:HIGH:splice_acceptor_variant&splice_donor_variant&splice_region_variant&intron_variant;DBNL:ENST00000494774.5:c.934+1_935-1delGCAAGGCGCTTGTCACCCCATGGGGACCCTGGGGGACAGCAGTGGAGAAGGGGGATGTGTGGGAGTGAGAACCTGCTGTGTTCCCTGGTGCAG:HIGH:splice_acceptor_variant&splice_donor_vari…	GT:AD:DP:GQ:PL	0.214286	0.5	0	0	1	1	1	0.6	0
chr7:65974440 GCCTGCGGGCCAGGAGGGAAGGGACAGAGGGTCACGGTGACGCCCCCGGGCTGGGCAGGCGGAGCAGGTGCACAGCAGAGACTCA>G	.	GUSB:ENST00000304895.8:c.1244+2_1245delTGAGTCTCTGCTGTGCACCTGCTCCGCCTGCCCAGCCCGGGGGCGTCACCGTGACCCTCTGTCCCTTCCCTCCTGGCCCGCAGG:HIGH:frameshift_variant&splice_acceptor_variant&splice_donor_variant&splice_region_variant&intron_variant;GUSB:ENST00000421103.5:c.806+2_807delTGAGTCTCTGCTGTGCACCTGCTCCGCCTGCCCAGCCCGGGGGCGTCACCGTGACCCTCTGTCCCTTCCCTCCTGGCCCGCAGG:HIGH:frameshift_variant&splice_acceptor_variant…	GT:AD:DP:GQ:PL	0.0714286	0.666667	0	0	0.5	1	1	0.4	0
chr7:75986066 AAGGTGAGACGGGCGGGCACCCACGAAGGTGGGCATGAGGCTGGCAGGGCCACAGCCACAGTGCCCCCCTCACAGCACCACCCTTGGCCCC>A	.	POR:ENST00000461988.5:c.1815+3_1817delGAGACGGGCGGGCACCCACGAAGGTGGGCATGAGGCTGGCAGGGCCACAGCCACAGTGCCCCCCTCACAGCACCACCCTTGGCCCCAGGT:HIGH:frameshift_variant&splice_acceptor_variant&splice_region_variant&intron_variant;POR:ENST00000439269.1:c.1029+3_1031delGAGACGGGCGGGCACCCACGAAGGTGGGCATGAGGCTGGCAGGGCCACAGCCACAGTGCCCCCCTCACAGCACCACCCTTGGCCCCAGGT:HIGH:frameshift_variant&splice_acceptor_variant&splice_r…	GT:AD:DP:GQ:PL	0.214286	0.833333	0	0	0	1	0	0.4	0
chr7:77940027 A>AGACATGTCTGTACTTGAAATC	.	PHTF2:ENST00000248550.7:c.1468-3_1468-2insGACATGTCTGTACTTGAAATC:HIGH:splice_acceptor_variant&intron_variant;PHTF2:ENST00000307305.12:c.1354-3_1354-2insGACATGTCTGTACTTGAAATC:HIGH:splice_acceptor_variant&intron_variant;PHTF2:ENST00000275575.11:c.1354-3_1354-2insGACATGTCTGTACTTGAAATC:HIGH:splice_acceptor_variant&intron_variant;PHTF2:ENST00000424760.5:c.1354-3_1354-2insGACATGTCTGTACTTGAAATC:HIGH:spli…	GT:AD:DP:GQ:PL	0.142857	0.333333	0	0	0.5	1	1	0.8	0
chr7:77940029 G>GTGGAATGATAATGAACAGA	.	PHTF2:ENST00000248550.7:c.1468-1_1468insTGGAATGATAATGAACAGA:HIGH:frameshift_variant&splice_region_variant;PHTF2:ENST00000307305.12:c.1354-1_1354insTGGAATGATAATGAACAGA:HIGH:frameshift_variant&splice_region_variant;PHTF2:ENST00000275575.11:c.1354-1_1354insTGGAATGATAATGAACAGA:HIGH:frameshift_variant&splice_region_variant;PHTF2:ENST00000424760.5:c.1354-1_1354insTGGAATGATAATGAACAGA:HIGH:frameshift_var…	GT:AD:DP:GQ:PL	0.142857	0.333333	0	0	0.5	1	1	0.8	0
chr7:100433137 AGTGAGTTGGGTGTTGGGGGAATAGTCATTCCTTTGGTTGAGGCAAGAAAAGGCCCCGAGGTGGGCATCGCCCTTGGCCAGGGGAGGCGGCAGCGTGCTGAAGTGGTCCCTTGCCTCTCTCCTTAG>A	.	MEPCE:ENST00000310512.3:c.1890+2_1891del:HIGH:frameshift_variant&splice_acceptor_variant&splice_donor_variant&splice_region_variant&intron_variant;MEPCE:ENST00000414441.5:c.483+2_484del:HIGH:frameshift_variant&splice_acceptor_variant&splice_donor_variant&splice_region_variant&intron_variant;ZCWPW1:ENST00000398027.6:c.-12613_-12489del:MODIFIER:upstream_gene_variant;ZCWPW1:ENST00000360951.8:c.-1261…	GT:AD:DP:GQ:PL	0.285714	0.5	0	0	0.5	0.5	1	0.8	0
chr7:102189812 G>GCACACTCAAA	.	CUX1:ENST00000360264.7:c.1052_1053insCACTCAAACA:HIGH:frameshift_variant&splice_region_variant;CUX1:ENST00000437600.8:c.1052_1053insCACTCAAACA:HIGH:frameshift_variant&splice_region_variant;CUX1:ENST00000622516.4:c.1046_1047insCACTCAAACA:HIGH:frameshift_variant&splice_region_variant;CUX1:ENST00000292538.8:c.1052_1053insCACTCAAACA:HIGH:frameshift_variant&splice_region_variant;CUX1:ENST00000292535.11…	GT:AD:DP:GQ:PL	0.0714286	0.5	0	0	1	1	1	0.6	0
chr7:102314426 TGGTAGGTAGGGGGACAGGGTTGAAGGAGGGGCACACTCAGGGTGGACAGATAAAGATACGTGCATCTTACCTGCCACTTCCCCA>T	.	SH2B2:ENST00000536178.3:c.1144+1_1145-1delGTAGGTAGGGGGACAGGGTTGAAGGAGGGGCACACTCAGGGTGGACAGATAAAGATACGTGCATCTTACCTGCCACTTCCCCAG:HIGH:splice_acceptor_variant&splice_donor_variant&splice_region_variant&intron_variant;SH2B2:ENST00000617975.2:c.*242+1_*243-1delGTAGGTAGGGGGACAGGGTTGAAGGAGGGGCACACTCAGGGTGGACAGATAAAGATACGTGCATCTTACCTGCCACTTCCCCAG:HIGH:splice_acceptor_variant&splice_donor_variant&splice_r…	GT:AD:DP:GQ:PL	0.142857	0.5	0	0	0.5	0	1	0.4	0
chr7:105090273 GGTACT>G	.	KMT2E:ENST00000257745.8:c.1623+2_1623+6delTACTG:HIGH:splice_donor_variant&splice_region_variant&intron_variant;KMT2E:ENST00000311117.7:c.1623+2_1623+6delTACTG:HIGH:splice_donor_variant&splice_region_variant&intron_variant;KMT2E:ENST00000476671.5:c.1623+2_1623+6delTACTG:HIGH:splice_donor_variant&splice_region_variant&intron_variant;KMT2E:ENST00000334884.9:c.1623+2_1623+6delTACTG:HIGH:splice_donor_…	GT:AD:DP:GQ:PL	0	0.333333	0	0	0.5	0.5	0.5	0.2	0
chr7:107186470 AAGGTAAAACAAACAAACAAACAAAAACCTTGAATTTTCCACAGCTTACTTGTCTAGTACAGTCACGTGTCTAATACGTGTTTTCTACCTAAACCTT>A	.	HBP1:ENST00000222574.8:c.652+2_653delTAAAACAAACAAACAAACAAAAACCTTGAATTTTCCACAGCTTACTTGTCTAGTACAGTCACGTGTCTAATACGTGTTTTCTACCTAAACCTTAGG:HIGH:frameshift_variant&splice_acceptor_variant&splice_donor_variant&splice_region_variant&intron_variant;HBP1:ENST00000468410.5:c.652+2_653delTAAAACAAACAAACAAACAAAAACCTTGAATTTTCCACAGCTTACTTGTCTAGTACAGTCACGTGTCTAATACGTGTTTTCTACCTAAACCTTAGG:HIGH:frameshift_variant&s…	GT:AD:DP:GQ:PL	0.142857	0.833333	0	0	0.5	1	0.5	0.8	0
chr7:107931415 A>AT	rs766890037	LAMB1:ENST00000222399.10:c.4477dupA:HIGH:frameshift_variant;LAMB1:ENST00000393561.5:c.4549dupA:HIGH:frameshift_variant;LAMB1:ENST00000472714.1:n.-1439dupA:MODIFIER:upstream_gene_variant;LAMB1:ENST00000491196.1:n.*3940dupA:MODIFIER:downstream_gene_variant;LAMB1:ENST00000470995.1:n.*3958dupA:MODIFIER:downstream_gene_variant;DLD:ENST00000417551.5:c.*125-10dupT:MODIFIER:intron_variant;LAMB1:ENST00000…	GT:AD:DP:GQ:PL	0.142857	0.166667	0	0	0	0	0	0	0
chr7:108002971 TCTGGAGAGGTGGAAAGGAGGGGAAAAAAGGCAAATGTTCAAAGAGAGAAGAGGCGCCCTTCCATTTCCTGTCGCTCCCACGGAAGCGGGGGGTGGGCTGGAAAGTGGGGAAAATCGTGCAGCCACTTTGTTCTCCTCAC>T	.	LAMB1:ENST00000222399.10:c.-87+1_-86-1del:HIGH:splice_acceptor_variant&splice_donor_variant&splice_region_variant&intron_variant;LAMB1:ENST00000393560.5:c.-87+1_-86-1del:HIGH:splice_acceptor_variant&splice_donor_variant&splice_region_variant&intron_variant;LAMB1:ENST00000439976.5:c.-87+1_-86-1del:HIGH:splice_acceptor_variant&splice_donor_variant&splice_region_variant&intron_variant;LAMB1:ENST0000…	GT:AD:DP:GQ:PL	0.142857	0.5	0	0	0	0.5	0	0	0
chr7:112455866 TGGTATGAGTTTTAAATTTAAATTTGCAACTTTAGATAAAATGTTTCAGGTGGAGGAATTCTTGTAGCTAAAGTATACTATTATTCCCTGTTTTTTTTCTTTTAAATTACGATGGCTGTTTTATATTATTTCTTA>T	.	IFRD1:ENST00000005558.8:c.199+2_200del:HIGH:frameshift_variant&splice_acceptor_variant&splice_donor_variant&splice_region_variant&intron_variant;IFRD1:ENST00000403825.7:c.199+2_200del:HIGH:frameshift_variant&splice_acceptor_variant&splice_donor_variant&splice_region_variant&intron_variant;IFRD1:ENST00000621379.4:c.49+2_50del:HIGH:frameshift_variant&splice_acceptor_variant&splice_donor_variant&spl…	GT:AD:DP:GQ:PL	0.214286	0.333333	0	0	1	1	0.5	0.4	0
chr7:112462179 TGTATGTATTTTTAGTTTCATATTTTATAAAAGCAACATTTAGTGGACATAATTGGTTGTATTCACATAGTAATGACTAACTATTTTTTAG>T	.	IFRD1:ENST00000005558.8:c.797+2_798delTATGTATTTTTAGTTTCATATTTTATAAAAGCAACATTTAGTGGACATAATTGGTTGTATTCACATAGTAATGACTAACTATTTTTTAGG:HIGH:frameshift_variant&splice_acceptor_variant&splice_donor_variant&splice_region_variant&intron_variant;IFRD1:ENST00000403825.7:c.797+2_798delTATGTATTTTTAGTTTCATATTTTATAAAAGCAACATTTAGTGGACATAATTGGTTGTATTCACATAGTAATGACTAACTATTTTTTAGG:HIGH:frameshift_variant&splice_acce…	GT:AD:DP:GQ:PL	0.142857	0.666667	0	0	0.5	1	1	0.8	0
chr7:123709224 C>CACACATTTCTTGCCGAGGAAAGTGAAGAGGGACTCGTTCTCCTGCGGGG	.	WASL:ENST00000223023.4:c.118-2_118-1insCCCCGCAGGAGAACGAGTCCCTCTTCACTTTCCTCGGCAAGAAATGTGT:HIGH:splice_acceptor_variant&intron_variant	GT:AD:DP:GQ:PL	0.0714286	0.166667	0	0	0	0	0	0	0
chr7:140096762 CCCTAAAGAAGAGATGATCCAAAAACACAAGAGTCTATTTTTTCTGATGACATTTTTGGTAAAATTTAAAACTAAAAAAAGTGTTCATAGTATTTACCTTACAATATAATAAGACTTACTACTATCAGCAAGCCTA>C	.	KDM7A:ENST00000472616.1:c.947+2_948del:HIGH:frameshift_variant&splice_acceptor_variant&splice_donor_variant&splice_region_variant&intron_variant;KDM7A:ENST00000397560.6:c.2165+2_2166del:HIGH:frameshift_variant&splice_acceptor_variant&splice_donor_variant&splice_region_variant&intron_variant;KDM7A:ENST00000478996.1:n.-4756_-4622del:MODIFIER:upstream_gene_variant;Y_RNA:ENST00000515919.1:n.-2105_-19…	GT:AD:DP:GQ:PL	0.142857	0.333333	0	0	0.5	1	1	0.8	0
chr8:1762928 TCTAAAGAGGGAACAAAACACATTAGACAGAAGAAACATAAGTAACTCGAATAACAACCTTAGAGAGAAGAAACATAAGTAACTCGAATAACAAC>T	.	CTD-2336O2.1:ENST00000518822.1:n.40-94_40-1delGTTGTTATTCGAGTTACTTATGTTTCTTCTCTCTAAGGTTGTTATTCGAGTTACTTATGTTTCTTCTGTCTAATGTGTTTTGTTCCCTCTTTAG:HIGH:splice_acceptor_variant&splice_region_variant&intron_variant;CTD-2336O2.1:ENST00000517959.1:n.70-94_70-1delGTTGTTATTCGAGTTACTTATGTTTCTTCTCTCTAAGGTTGTTATTCGAGTTACTTATGTTTCTTCTGTCTAATGTGTTTTGTTCCCTCTTTAG:HIGH:splice_acceptor_variant&splice_region_variant&…	GT:AD:DP:GQ:PL	0.357143	0.5	0	0	1	1	1	0.8	0
chr8:17280295 AAGGTGAGTTAGTGATAATTTTGAAGAAATTTACATAATTTAAAAATAGAATAAAACAACCTTTTCATTTTCTCTTTT>A	.	VPS37A:ENST00000324849.8:c.900+1_901-1delGTGAGTTAGTGATAATTTTGAAGAAATTTACATAATTTAAAAATAGAATAAAACAACCTTTTCATTTTCTCTTTTAG:HIGH:splice_acceptor_variant&splice_donor_variant&splice_region_variant&intron_variant;VPS37A:ENST00000521829.5:c.825+1_826-1delGTGAGTTAGTGATAATTTTGAAGAAATTTACATAATTTAAAAATAGAATAAAACAACCTTTTCATTTTCTCTTTTAG:HIGH:splice_acceptor_variant&splice_donor_variant&splice_region_variant&in…	GT:AD:DP:GQ:PL	0.0714286	0.666667	0	0	1	0.5	1	0.8	0
chr8:18025451 GAGGTATTTAGCTGTCTTTAATTAAACTTGTCTTTACATAACAAATACTGTTAAAATGAAAAATGATTTGTATTTTTAATTTTCATTCCAA>G	.	PCM1:ENST00000325083.12:c.5934+2_5935delTATTTAGCTGTCTTTAATTAAACTTGTCTTTACATAACAAATACTGTTAAAATGAAAAATGATTTGTATTTTTAATTTTCATTCCAAAGG:HIGH:frameshift_variant&splice_acceptor_variant&splice_donor_variant&splice_region_variant&intron_variant;PCM1:ENST00000519253.5:c.5910+2_5911delTATTTAGCTGTCTTTAATTAAACTTGTCTTTACATAACAAATACTGTTAAAATGAAAAATGATTTGTATTTTTAATTTTCATTCCAAAGG:HIGH:frameshift_variant&splice_a…	GT:AD:DP:GQ:PL	0.142857	0.666667	0	0	0.5	1	1	0.6	0
chr8:18059464 TCTAGATACAAAAGGAGAGATTCCCTCTTAGGCTACATGCCTTAAAACTCAAAGTATATCAGTGTATGCTTTTGTTTCTACTTCTTTTGCTTTAACAAACCTACTTAC>T	.	ASAH1:ENST00000381733.9:c.965+1_966-1del:HIGH:splice_acceptor_variant&splice_donor_variant&splice_region_variant&intron_variant;ASAH1:ENST00000262097.11:c.917+1_918-1del:HIGH:splice_acceptor_variant&splice_donor_variant&splice_region_variant&intron_variant;ASAH1:ENST00000314146.10:c.899+1_900-1del:HIGH:splice_acceptor_variant&splice_donor_variant&splice_region_variant&intron_variant;ASAH1:ENST000…	GT:AD:DP:GQ:PL	0.428571	0.833333	0	0	1	1	1	0.8	0
chr8:42357223 AGTAAGATGTGTCAAATTATATTCTTTGATTAGAATTGAGAGTGTCACTTGGTGAAAAGCCATTTTGGGAATACTGACTTAATTTTTCTTCTATTAG>A	.	POLB:ENST00000265421.8:c.477+2_478delTAAGATGTGTCAAATTATATTCTTTGATTAGAATTGAGAGTGTCACTTGGTGAAAAGCCATTTTGGGAATACTGACTTAATTTTTCTTCTATTAGG:HIGH:frameshift_variant&splice_acceptor_variant&splice_donor_variant&splice_region_variant&intron_variant;POLB:ENST00000520008.5:c.15+2_16delTAAGATGTGTCAAATTATATTCTTTGATTAGAATTGAGAGTGTCACTTGGTGAAAAGCCATTTTGGGAATACTGACTTAATTTTTCTTCTATTAGG:HIGH:frameshift_variant&spl…	GT:AD:DP:GQ:PL	0.0714286	0	0	0	0.5	1	0.5	0.4	0
chr8:60584292 T>A	.	RAB2A:ENST00000262646.11:c.269+2T>A:HIGH:splice_donor_variant&intron_variant;RAB2A:ENST00000531289.5:c.197+2T>A:HIGH:splice_donor_variant&intron_variant;RAB2A:ENST00000529579.5:c.269+2T>A:HIGH:splice_donor_variant&intron_variant;RAB2A:ENST00000429861.5:n.241+2T>A:HIGH:splice_donor_variant&intron_variant;RAB2A:ENST00000466595.5:c.315+2T>A:HIGH:splice_donor_variant&intron_variant;RAB2A:ENST00000525…	GT:AD:DP:GQ:PL	0.0714286	0	0	0	0.5	0.5	0.5	0	0
chr8:67267230 TCTGTAACAATATAACATTAATTTCAACAAAGTACATCTAGGATATGAGTACATTTGGCCTTTTAAATATCTAATAATAAGAAAGAGATAATAAAAAGGATAATTTAAAATAC>T	.	ARFGEF1:ENST00000262215.7:c.1672+1_1673-1del:HIGH:splice_acceptor_variant&splice_donor_variant&splice_region_variant&intron_variant;ARFGEF1:ENST00000520381.5:c.106+1_107-1del:HIGH:splice_acceptor_variant&splice_donor_variant&splice_region_variant&intron_variant	GT:AD:DP:GQ:PL	0.142857	0.5	0	0	0	0.5	0.5	0.8	0
chr8:85138241 CAGGTATTATATAGTACAGTATTTCCCACTGAGAAATAAAATGTGGCTTAATAATTTAATAAACCCAATTTATTTTTCAAATTACTTCTCATATT>C	.	LRRCC1:ENST00000360375.7:c.2702+1_2703-1delGTATTATATAGTACAGTATTTCCCACTGAGAAATAAAATGTGGCTTAATAATTTAATAAACCCAATTTATTTTTCAAATTACTTCTCATATTAG:HIGH:splice_acceptor_variant&splice_donor_variant&splice_region_variant&intron_variant;LRRCC1:ENST00000414626.2:c.2642+1_2643-1delGTATTATATAGTACAGTATTTCCCACTGAGAAATAAAATGTGGCTTAATAATTTAATAAACCCAATTTATTTTTCAAATTACTTCTCATATTAG:HIGH:splice_acceptor_variant&splice_…	GT:AD:DP:GQ:PL	0.142857	0.5	0	0	0.5	1	0.5	0.8	0
chr8:91069820 GACCTTGGAGACAATAAACATAATTTAATTCCACACAGCCCCAAACAGCCCAAAGATTCCCATTGATAATTATCGACGGCTTTATTAAAATGCGTTATTTTTCTTTCTT>G	.	OTUD6B-AS1:ENST00000524003.1:n.259+3_261del:HIGH:splice_acceptor_variant&splice_region_variant&intron_variant&non_coding_transcript_exon_variant;OTUD6B-AS1:ENST00000522817.1:n.193+3_195del:HIGH:splice_acceptor_variant&splice_region_variant&intron_variant&non_coding_transcript_exon_variant;OTUD6B:ENST00000285420.8:c.-474_-367del:MODIFIER:upstream_gene_variant;OTUD6B:ENST00000617869.4:c.-474_-367de…	GT:AD:DP:GQ:PL	0.357143	0.666667	0	0	0.5	1	1	0.8	0
chr8:102278939 GCTGGAATTTTAACAGAAATATTCTAGTTACATTGAATACTTTAAAGAAAATAAACCCAATTAGAAAGAAACCTTAAGACTAACTTGTTTAATTCAC>G	.	UBR5:ENST00000520539.5:c.6174+1_6175-1delGTGAATTAAACAAGTTAGTCTTAAGGTTTCTTTCTAATTGGGTTTATTTTCTTTAAAGTATTCAATGTAACTAGAATATTTCTGTTAAAATTCCAG:HIGH:splice_acceptor_variant&splice_donor_variant&splice_region_variant&intron_variant;UBR5:ENST00000220959.8:c.6174+1_6175-1delGTGAATTAAACAAGTTAGTCTTAAGGTTTCTTTCTAATTGGGTTTATTTTCTTTAAAGTATTCAATGTAACTAGAATATTTCTGTTAAAATTCCAG:HIGH:splice_acceptor_variant&splice_…	GT:AD:DP:GQ:PL	0.142857	0.333333	0	0	0	0.5	0	0	0
chr8:102295330 TCTAAAATGAAAAAGAAATAGTGACCAAAACAAAAATAAAACATATTGCTTCCCACAAGTGTCATAAATGTCTAATTAACTCAC>T	.	UBR5:ENST00000520539.5:c.3931+1_3932-1delGTGAGTTAATTAGACATTTATGACACTTGTGGGAAGCAATATGTTTTATTTTTGTTTTGGTCACTATTTCTTTTTCATTTTAG:HIGH:splice_acceptor_variant&splice_donor_variant&splice_region_variant&intron_variant;UBR5:ENST00000220959.8:c.3931+1_3932-1delGTGAGTTAATTAGACATTTATGACACTTGTGGGAAGCAATATGTTTTATTTTTGTTTTGGTCACTATTTCTTTTTCATTTTAG:HIGH:splice_acceptor_variant&splice_donor_variant&splice_regio…	GT:AD:DP:GQ:PL	0.142857	0.833333	0	0	0	1	1	0.6	0
chr8:143803938 CACCTGTCAGGGAGGAGGGTGGCAGCTGGTGGCTGAGGCCGCGCTGACCTGCGCTGGTACCTGGGATGGGTGCACCTCTCACAGAACCGCCTGGATGGGCCGCCCT>C	.	SCRIB:ENST00000320476.7:c.3120+3_3122del:HIGH:frameshift_variant&splice_acceptor_variant&splice_region_variant&intron_variant;SCRIB:ENST00000526832.5:c.105+3_107del:HIGH:frameshift_variant&splice_acceptor_variant&splice_region_variant&intron_variant;SCRIB:ENST00000377533.7:c.2877+3_2879del:HIGH:frameshift_variant&splice_acceptor_variant&splice_region_variant&intron_variant;SCRIB:ENST00000356994.6…	GT:AD:DP:GQ:PL	0.142857	0.833333	0	0	0	0.5	0	0	0
chr8:143817782 TCTGTGGGCAGGAGCAGCAGTGAGCAGGGCCAGCCCCAGCCTCAGGTGGCCCCCATCCCGCCTCAGCCACCCCAGCTCAC>T	.	PUF60:ENST00000526683.5:c.817+1_818-1delGTGAGCTGGGGTGGCTGAGGCGGGATGGGGGCCACCTGAGGCTGGGGCTGGCCCTGCTCACTGCTGCTCCTGCCCACAG:HIGH:splice_acceptor_variant&splice_donor_variant&splice_region_variant&intron_variant;PUF60:ENST00000453551.6:c.688+1_689-1delGTGAGCTGGGGTGGCTGAGGCGGGATGGGGGCCACCTGAGGCTGGGGCTGGCCCTGCTCACTGCTGCTCCTGCCCACAG:HIGH:splice_acceptor_variant&splice_donor_variant&splice_region_variant&…	GT:AD:DP:GQ:PL	0.142857	0.666667	0	0	0	1	0	0	0
chr8:143838938 TCTGAACAGAAGAGAGCACAGGACACGTAGGAGAGAAGCGCAGGGTAGGCACGGGGCACCCGGACCCAGCACCACTCAC>T	.	NRBP2:ENST00000533093.5:n.991+1_992-1delGTGAGTGGTGCTGGGTCCGGGTGCCCCGTGCCTACCCTGCGCTTCTCTCCTACGTGTCCTGTGCTCTCTTCTGTTCAG:HIGH:splice_acceptor_variant&splice_donor_variant&splice_region_variant&intron_variant;NRBP2:ENST00000532940.5:n.832+1_833-1delGTGAGTGGTGCTGGGTCCGGGTGCCCCGTGCCTACCCTGCGCTTCTCTCCTACGTGTCCTGTGCTCTCTTCTGTTCAG:HIGH:splice_acceptor_variant&splice_donor_variant&splice_region_variant&in…	GT:AD:DP:GQ:PL	0.142857	0.666667	0	0	0	0	0	0	0
chr8:144080144 GTGCAGGTGAGCCAGCTGCAGCCGTCAATCCAGGGAGGGAAGGGTGTGATGGGGTTGGGGAGGGAGTCTGATAGACTGACACCCTGGGTTCCC>G	.	EXOSC4:ENST00000316052.5:c.378+4_381delAGCCAGCTGCAGCCGTCAATCCAGGGAGGGAAGGGTGTGATGGGGTTGGGGAGGGAGTCTGATAGACTGACACCCTGGGTTCCCTGCAGGTG:HIGH:splice_acceptor_variant&conservative_inframe_deletion&splice_region_variant&intron_variant;EXOSC4:ENST00000527954.1:c.447+4_450delAGCCAGCTGCAGCCGTCAATCCAGGGAGGGAAGGGTGTGATGGGGTTGGGGAGGGAGTCTGATAGACTGACACCCTGGGTTCCCTGCAGGTG:HIGH:splice_acceptor_variant&conservati…	GT:AD:DP:GQ:PL	0.142857	0.833333	0	0	0.5	0.5	1	0.6	0
chr8:144083302 GGGTGAGCGGCAGAGCAGGGCGTATGGGGCGAGCAGTGGTGGCTAAGGCCGGGGAGCTCTGCTCAGAGGCTCCCTTCGTGTCTGCA>G	.	GPAA1:ENST00000355091.8:c.254+2_255delTGAGCGGCAGAGCAGGGCGTATGGGGCGAGCAGTGGTGGCTAAGGCCGGGGAGCTCTGCTCAGAGGCTCCCTTCGTGTCTGCAGG:HIGH:frameshift_variant&splice_acceptor_variant&splice_donor_variant&splice_region_variant&intron_variant;GPAA1:ENST00000361036.10:c.75-84_75delTGAGCGGCAGAGCAGGGCGTATGGGGCGAGCAGTGGTGGCTAAGGCCGGGGAGCTCTGCTCAGAGGCTCCCTTCGTGTCTGCAGG:HIGH:frameshift_variant&splice_acceptor_varia…	GT:AD:DP:GQ:PL	0.214286	0.833333	0	0	0	1	1	0.4	0
chr8:144096248 GAGGTGTGGGGTCTGGGGATGCCTGGGACCCAGGGCTCAGGGCTCCCACTGTTGAGATGGCAGGGTTGTGATGAGGCTCTCGGTGGC>G	.	CYC1:ENST00000318911.4:c.453+4_456delTGGGGTCTGGGGATGCCTGGGACCCAGGGCTCAGGGCTCCCACTGTTGAGATGGCAGGGTTGTGATGAGGCTCTCGGTGGCAGGTG:HIGH:splice_acceptor_variant&conservative_inframe_deletion&splice_region_variant&intron_variant;CYC1:ENST00000533444.1:n.1118+4_1121delTGGGGTCTGGGGATGCCTGGGACCCAGGGCTCAGGGCTCCCACTGTTGAGATGGCAGGGTTGTGATGAGGCTCTCGGTGGCAGGTG:HIGH:splice_acceptor_variant&splice_region_variant&in…	GT:AD:DP:GQ:PL	0.142857	0.833333	0	0	0	1	0	0	0
chr8:144098786 AACCTGTGGGGGAGGAGCTGGGTCATTCCTGTGGATTCTGCCCTGCCCCCCACCTCCCCTGCCTGTGCCACCTCTGGT>A	.	SHARPIN:ENST00000398712.6:c.*12+3_*14delACCAGAGGTGGCACAGGCAGGGGAGGTGGGGGGCAGGGCAGAATCCACAGGAATGACCCAGCTCCTCCCCCACAGGT:HIGH:splice_acceptor_variant&splice_region_variant&3_prime_UTR_variant&intron_variant;SHARPIN:ENST00000359551.6:c.*70+3_*72delACCAGAGGTGGCACAGGCAGGGGAGGTGGGGGGCAGGGCAGAATCCACAGGAATGACCCAGCTCCTCCCCCACAGGT:HIGH:splice_acceptor_variant&splice_region_variant&3_prime_UTR_variant&intron…	GT:AD:DP:GQ:PL	0.214286	0.5	0	0	0.5	0.5	1	0.6	0
chr8:144098994 GCTGGGGGAAGAGAGACAGTTGTTGCTTCCCTGCTCTTTCCAATGCCCATGGCTGTCCTGGCCCTCCCTGCCCAGTCCCGTGCCCAC>G	.	SHARPIN:ENST00000398712.6:c.1047+1_1048-1delGTGGGCACGGGACTGGGCAGGGAGGGCCAGGACAGCCATGGGCATTGGAAAGAGCAGGGAAGCAACAACTGTCTCTCTTCCCCCAG:HIGH:splice_acceptor_variant&splice_donor_variant&splice_region_variant&intron_variant;SHARPIN:ENST00000359551.6:c.923-86_923-1delGTGGGCACGGGACTGGGCAGGGAGGGCCAGGACAGCCATGGGCATTGGAAAGAGCAGGGAAGCAACAACTGTCTCTCTTCCCCCAG:HIGH:splice_acceptor_variant&splice_region_variant&…	GT:AD:DP:GQ:PL	0.214286	0.5	0	0	0.5	0.5	1	0.8	0
chr8:144099205 GCTGAGGGGGTGGAGCTCAGGACTGTGGGGCTGCACCCCACCTCCCACACCCCACCCCCATCGAGGACTGAC>G	.	SHARPIN:ENST00000398712.6:c.922+1_923-1delGTCAGTCCTCGATGGGGGTGGGGTGTGGGAGGTGGGGTGCAGCCCCACAGTCCTGAGCTCCACCCCCTCAG:HIGH:splice_acceptor_variant&splice_donor_variant&splice_region_variant&intron_variant;SHARPIN:ENST00000532536.5:c.46+1_47-1delGTCAGTCCTCGATGGGGGTGGGGTGTGGGAGGTGGGGTGCAGCCCCACAGTCCTGAGCTCCACCCCCTCAG:HIGH:splice_acceptor_variant&splice_donor_variant&splice_region_variant&intron_variant…	GT:AD:DP:GQ:PL	0.214286	0.333333	0	0	0.5	0.5	1	0.6	0
chr8:144099844 TCTGCAGGGTAAGGAAAGGACAGCTGTCACCACTGGGGACTATCTGCTATCCCCGAACCCCCCAACCCCCTCCCCCCACCTGTAC>T	.	SHARPIN:ENST00000398712.6:c.517+1_518-1delGTACAGGTGGGGGGAGGGGGTTGGGGGGTTCGGGGATAGCAGATAGTCCCCAGTGGTGACAGCTGTCCTTTCCTTACCCTGCAG:HIGH:splice_acceptor_variant&splice_donor_variant&splice_region_variant&intron_variant;SHARPIN:ENST00000359551.6:c.517+1_518-1delGTACAGGTGGGGGGAGGGGGTTGGGGGGTTCGGGGATAGCAGATAGTCCCCAGTGGTGACAGCTGTCCTTTCCTTACCCTGCAG:HIGH:splice_acceptor_variant&splice_donor_variant&splice_r…	GT:AD:DP:GQ:PL	0.0714286	0.166667	0	0	0.5	0.5	0.5	0.6	0
chr8:144106240 GGGTGAGGGTCAGGTGGAGGGAAGGGACCCACAGCCACCCCACTGTCCTTCCCCACTTTGGGTAGCCCTGGGCTCCTGTCACCCTGACTGTGACCTGCCCTA>G	.	MAF1:ENST00000322428.9:c.378+4_381del:HIGH:splice_acceptor_variant&conservative_inframe_deletion&splice_region_variant&intron_variant;MAF1:ENST00000527058.1:c.378+4_381del:HIGH:splice_acceptor_variant&conservative_inframe_deletion&splice_region_variant&intron_variant;MAF1:ENST00000534585.5:c.378+4_381del:HIGH:splice_acceptor_variant&conservative_inframe_deletion&splice_region_variant&intron_varia…	GT:AD:DP:GQ:PL	0.357143	0.333333	0	0	1	0.5	1	0.8	0
chr8:144106960 ACAGGTGTGTGATGGGGGCCATGACCCGGGTCCTTGAAGCCTGGAGTGGGTACAACAGGGTGGGGGCCTCCTCTACTTGGTCTAAGTGGTGGCTCCTGAAGGCCCACTGTGTGCCAACCTCCGCC>A	.	MAF1:ENST00000322428.9:c.749+2_750del:HIGH:frameshift_variant&splice_acceptor_variant&splice_donor_variant&splice_region_variant&intron_variant;MAF1:ENST00000534811.1:c.205_328del:HIGH:frameshift_variant;MAF1:ENST00000534585.5:c.839+2_840del:HIGH:frameshift_variant&splice_acceptor_variant&splice_donor_variant&splice_region_variant&intron_variant;MAF1:ENST00000532522.5:c.749+2_750del:HIGH:frameshi…	GT:AD:DP:GQ:PL	0.0714286	0.333333	0	0	0.5	0.5	1	0.6	0
chr8:144311247 AAGGTGGGGGCAGGGCCAGAGGGCCGGCGGGGGCCCCACAAGGGCCGGGGTAACTGTGTCCTCTCTCTCCAC>A	.	HSF1:ENST00000528838.5:c.564+1_565-1delGTGGGGGCAGGGCCAGAGGGCCGGCGGGGGCCCCACAAGGGCCGGGGTAACTGTGTCCTCTCTCTCCACAG:HIGH:splice_acceptor_variant&splice_donor_variant&splice_region_variant&intron_variant;HSF1:ENST00000532338.5:n.2036+1_2037-1delGTGGGGGCAGGGCCAGAGGGCCGGCGGGGGCCCCACAAGGGCCGGGGTAACTGTGTCCTCTCTCTCCACAG:HIGH:splice_acceptor_variant&splice_donor_variant&splice_region_variant&intron_variant;H…	GT:AD:DP:GQ:PL	0.0714286	0.666667	0	0	0.5	1	0.5	0.2	0
chr8:144318362 ACTGCAGGAGAGGTGGACTCAGGCCTCCACAGCGCCACAGCCGGAGGCCATGCCCGTGGCTGGCCCGAGACAGATGGGCAGGGTGGGATGGGGGCGCAC>A	.	DGAT1:ENST00000528718.5:c.574+1_575-1delGTGCGCCCCCATCCCACCCTGCCCATCTGTCTCGGGCCAGCCACGGGCATGGCCTCCGGCTGTGGCGCTGTGGAGGCCTGAGTCCACCTCTCCTGCAG:HIGH:splice_acceptor_variant&splice_donor_variant&splice_region_variant&intron_variant;DGAT1:ENST00000531896.5:n.612+1_613-1delGTGCGCCCCCATCCCACCCTGCCCATCTGTCTCGGGCCAGCCACGGGCATGGCCTCCGGCTGTGGCGCTGTGGAGGCCTGAGTCCACCTCTCCTGCAG:HIGH:splice_acceptor_variant&splic…	GT:AD:DP:GQ:PL	0.214286	0.333333	0	0	0	0.5	0	0	0
chr8:144394555 TCTGGGGGCGAGGGCGAGGGTGAGCGGGCGCGGACGGGGAGCCGGGTGAGGGTGAGCCGGGGGACACACGCCGGGTGGGACTGGCACAC>T	.	CPSF1:ENST00000616140.1:c.3567+1_3568-1delGTGTGCCAGTCCCACCCGGCGTGTGTCCCCCGGCTCACCCTCACCCGGCTCCCCGTCCGCGCCCGCTCACCCTCGCCCTCGCCCCCAG:HIGH:splice_acceptor_variant&splice_donor_variant&splice_region_variant&intron_variant;CPSF1:ENST00000620219.4:c.3567+1_3568-1delGTGTGCCAGTCCCACCCGGCGTGTGTCCCCCGGCTCACCCTCACCCGGCTCCCCGTCCGCGCCCGCTCACCCTCGCCCTCGCCCCCAG:HIGH:splice_acceptor_variant&splice_donor_variant&…	GT:AD:DP:GQ:PL	0.142857	0.833333	0	0	0.5	1	0	0.2	0
chr8:144412666 GCTGAGGAGCAAGTGGGCACCGGGTCAGCGCCCCTGCTCAGCTCCTCTGCTCAGCTCCCGGCCCAGAGCAGCCCCTCCCCTCGCCATCCTGAC>G	.	SLC39A4:ENST00000301305.7:c.1815+1_1816-1delGTCAGGATGGCGAGGGGAGGGGCTGCTCTGGGCCGGGAGCTGAGCAGAGGAGCTGAGCAGGGGCGCTGACCCGGTGCCCACTTGCTCCTCAG:HIGH:splice_acceptor_variant&splice_donor_variant&splice_region_variant&intron_variant;SLC39A4:ENST00000532718.5:n.415+1_416-1delGTCAGGATGGCGAGGGGAGGGGCTGCTCTGGGCCGGGAGCTGAGCAGAGGAGCTGAGCAGGGGCGCTGACCCGGTGCCCACTTGCTCCTCAG:HIGH:splice_acceptor_variant&splice_dono…	GT:AD:DP:GQ:PL	0.214286	0	0	0	0.5	0.5	0.5	0.8	0
chr8:144426062 TCCTGCCGGAGAGAGCGGGCTCTGTGGGCCAGTGCCAACAGGGGCTGCAGGACCCTGGTGAGGCCACACAGGCATTTGCTGTTGGCCAATGCCGGCCGGGTGGGCACCCACCACTCA>T	.	VPS28:ENST00000377348.6:c.66+2_67del:HIGH:frameshift_variant&splice_acceptor_variant&splice_donor_variant&splice_region_variant&intron_variant;VPS28:ENST00000292510.5:c.66+2_67del:HIGH:frameshift_variant&splice_acceptor_variant&splice_donor_variant&splice_region_variant&intron_variant;VPS28:ENST00000526054.5:c.66+2_67del:HIGH:frameshift_variant&splice_acceptor_variant&splice_donor_variant&splice_…	GT:AD:DP:GQ:PL	0.214286	0.333333	0	0	0.5	1	0.5	0.6	0
chr9:19316515 CAGGTAATGTGAGGGAAAAGGAATATTATTAATGAAGGAATGTATACGAGAAAATTCTTCTTAAATTTAACATAATACCATTTTCTGTTTTTATTTCCTTTGTT>C	.	DENND4C:ENST00000494124.2:c.904+1_905-1del:HIGH:splice_acceptor_variant&splice_donor_variant&splice_region_variant&intron_variant;DENND4C:ENST00000434457.6:c.1588+1_1589-1del:HIGH:splice_acceptor_variant&splice_donor_variant&splice_region_variant&intron_variant;DENND4C:ENST00000602925.5:c.1588+1_1589-1del:HIGH:splice_acceptor_variant&splice_donor_variant&splice_region_variant&intron_variant;DENND…	GT:AD:DP:GQ:PL	0.214286	0.5	0	0	0.5	1	1	0.6	0
chr9:35399283 CGGTAAGGACACCTCCTTCCACTTCCTCCTGCTGTCTCCCTTCCCCTCACTCCCTGCTTCCTGATGGAGTTGGGGTCCTCTGCTTTTGACTGATTCCCTCTCTGCCCA>C	.	UNC13B:ENST00000619578.4:c.3951+2_3952del:HIGH:frameshift_variant&splice_acceptor_variant&splice_donor_variant&splice_region_variant&intron_variant;UNC13B:ENST00000378495.7:c.3951+2_3952del:HIGH:frameshift_variant&splice_acceptor_variant&splice_donor_variant&splice_region_variant&intron_variant;UNC13B:ENST00000378496.8:c.2712+2_2713del:HIGH:frameshift_variant&splice_acceptor_variant&splice_donor_…	GT:AD:DP:GQ:PL	0.142857	0.5	0	0	0	0.5	0	0	0
chr9:70350291 CAGGTATGGTGATTGTTCTGTTACTTGGATCTTCTTATATCCTGTAACAGGAATAAATGTAATCATTATTGTTGCCATTGTTT>C	.	SMC5:ENST00000361138.6:c.3069+2_3070delTATGGTGATTGTTCTGTTACTTGGATCTTCTTATATCCTGTAACAGGAATAAATGTAATCATTATTGTTGCCATTGTTTAGG:HIGH:frameshift_variant&splice_acceptor_variant&splice_donor_variant&splice_region_variant&intron_variant;SMC5:ENST00000471372.1:n.759+2_760delTATGGTGATTGTTCTGTTACTTGGATCTTCTTATATCCTGTAACAGGAATAAATGTAATCATTATTGTTGCCATTGTTTAGG:HIGH:splice_acceptor_variant&splice_donor_variant&s…	GT:AD:DP:GQ:PL	0.142857	0.5	0	0	0.5	1	0.5	0.8	0
chr9:75130639 ATGGTAAGTGTTGCTGAGTGGTTTTACTTTAGCTTCGTTCACTTGGAATTTTTTGGTTCTTGATGCTTTTCTGCTTGCTAC>A	.	OSTF1:ENST00000346234.6:c.196+1_196+80delGTAAGTGTTGCTGAGTGGTTTTACTTTAGCTTCGTTCACTTGGAATTTTTTGGTTCTTGATGCTTTTCTGCTTGCTACTG:HIGH:splice_donor_variant&splice_region_variant&intron_variant	GT:AD:DP:GQ:PL	0.142857	0.333333	0	0	0.5	0	1	0.8	0
chr9:77238191 AGTAAGCATTTTTTTAAATTACTAAGTTTTAATATAATTTAGTTTGCTTTGAGTTTGTGTTAATGATGTTTATTTTAACAG>A	.	VPS13A:ENST00000360280.7:c.1785+1_1786-1delGTAAGCATTTTTTTAAATTACTAAGTTTTAATATAATTTAGTTTGCTTTGAGTTTGTGTTAATGATGTTTATTTTAACAG:HIGH:splice_acceptor_variant&splice_donor_variant&splice_region_variant&intron_variant;VPS13A:ENST00000376634.8:c.1785+1_1786-1delGTAAGCATTTTTTTAAATTACTAAGTTTTAATATAATTTAGTTTGCTTTGAGTTTGTGTTAATGATGTTTATTTTAACAG:HIGH:splice_acceptor_variant&splice_donor_variant&splice_region_…	GT:AD:DP:GQ:PL	0.214286	0.5	0	0	1	0.5	1	1	0
chr9:97330353 G>GA	.	CCDC180:ENST00000529487.1:c.1998dupA:HIGH:frameshift_variant;CCDC180:ENST00000528678.1:n.-45_-44insA:MODIFIER:upstream_gene_variant;CCDC180:ENST00000530011.1:n.-180_-179insA:MODIFIER:upstream_gene_variant;CCDC180:ENST00000494917.6:n.2069dupA:MODIFIER:non_coding_transcript_exon_variant;RP11-23J9.4:ENST00000534123.5:n.3151dupA:MODIFIER:non_coding_transcript_exon_variant;RP11-23J9.4:ENST00000375206.…	GT:AD:DP:GQ:PL	0.285714	0.333333	0	0	0	0	0.5	0.8	0
chr9:108897038 TCTGAGGTAATAAGTGAAGAACACCAGAATGAGAAAGGTAAGTAGGCTGGACAAGGACAACTACACACTTCGGTTTTTCAAAGGATGCCACCTGGTGACAGCATACATAC>T	.	IKBKAP:ENST00000374647.9:c.2501+1_2502-1del:HIGH:splice_acceptor_variant&splice_donor_variant&splice_region_variant&intron_variant;IKBKAP:ENST00000537196.1:c.1454+1_1455-1del:HIGH:splice_acceptor_variant&splice_donor_variant&splice_region_variant&intron_variant;IKBKAP:ENST00000495759.5:c.-4066_-3958del:MODIFIER:upstream_gene_variant	GT:AD:DP:GQ:PL	0.142857	0.5	0	0	0	0	0	0	0
chr9:108942834 GCTGGAAAGAGTTAAGACAATTAGTATCTGGTTTCACTCTGAAAAAAAAATTACAAAATTAAGTAGTAACTATTTTCTTTTAAACCATTTTTTAAAGTATGAGTCTAAAATAGAAAAACTACCTCAC>G	.	CTNNAL1:ENST00000374595.8:c.2139+1_*19del:HIGH:frameshift_variant&stop_lost&splice_region_variant;CTNNAL1:ENST00000325551.8:c.2139+1_2140-1del:HIGH:splice_acceptor_variant&splice_donor_variant&splice_region_variant&intron_variant;CTNNAL1:ENST00000374595.8:c.2139+1_*19del:HIGH:splice_acceptor_variant&splice_donor_variant&splice_region_variant&3_prime_UTR_variant&intron_variant;CTNNAL1:ENST00000374…	GT:AD:DP:GQ:PL	0.285714	0.5	0	0	0	0.5	1	0.6	0
chr9:108952362 TCCTATGAAACAGACGTTTTAATCACAACGACTTTATCACTATTCATGTTAAAGGAAGATTAGATGTAGGAATTGGTCTTA>T	.	CTNNAL1:ENST00000325551.8:c.1680+2_1681delTAAGACCAATTCCTACATCTAATCTTCCTTTAACATGAATAGTGATAAAGTCGTTGTGATTAAAACGTCTGTTTCATAGG:HIGH:frameshift_variant&splice_acceptor_variant&splice_donor_variant&splice_region_variant&intron_variant;CTNNAL1:ENST00000374595.8:c.1680+2_1681delTAAGACCAATTCCTACATCTAATCTTCCTTTAACATGAATAGTGATAAAGTCGTTGTGATTAAAACGTCTGTTTCATAGG:HIGH:frameshift_variant&splice_acceptor_variant…	GT:AD:DP:GQ:PL	0.214286	0.5	0	0	0.5	0.5	0.5	0.4	0
chr9:114069753 A>AGCCATGGTGAAGATGGAGTCCTCAGGGATGCCCACACCCTGGGCAAC	.	AMBP:ENST00000603230.1:c.709_710insGTTGCCCAGGGTGTGGGCATCCCTGAGGACTCCATCTTCACCATGGC:HIGH:frameshift_variant&stop_gained;AMBP:ENST00000265132.7:c.557-9_557-8insGTTGCCCAGGGTGTGGGCATCCCTGAGGACTCCATCTTCACCATGGC:MODIFIER:intron_variant;AMBP:ENST00000540645.5:n.546-9_546-8insGTTGCCCAGGGTGTGGGCATCCCTGAGGACTCCATCTTCACCATGGC:MODIFIER:intron_variant;AMBP:ENST00000466610.6:c.230-9_230-8insGTTGCCCAGGGTGTGGGCA…	GT:AD:DP:GQ:PL	0.0714286	0.166667	0	0	0	0	0	0	0
chr9:122854085 GCCTATATGAGGAGGGAAAAAAAGAAAAGTTAGCTTCCAACTATAGCTTTCAACTGTCATTCTATTTCTCAAAAATTTATAGCTGAGTTACAGAGCCTA>G	.	RC3H2:ENST00000357244.6:c.2982+2_2983delTAGGCTCTGTAACTCAGCTATAAATTTTTGAGAAATAGAATGACAGTTGAAAGCTATAGTTGGAAGCTAACTTTTCTTTTTTTCCCTCCTCATATAGG:HIGH:frameshift_variant&splice_acceptor_variant&splice_donor_variant&splice_region_variant&intron_variant;RC3H2:ENST00000373670.5:c.2982+2_2983delTAGGCTCTGTAACTCAGCTATAAATTTTTGAGAAATAGAATGACAGTTGAAAGCTATAGTTGGAAGCTAACTTTTCTTTTTTTCCCTCCTCATATAGG:HIGH:frameshift…	GT:AD:DP:GQ:PL	0.214286	0.666667	0	0	1	1	1	0.8	0
chr9:122879873 TCTAAAATAAGCCACCAAGGGCATGGGGGTTGGGGGGGAAGAATGTTAGCAGTAATTCTCTTGTGTTATTCACCTCAAAAGTAGAAAAAAATATAAGCAACTGAGCATATTCCCACATAC>T	.	RC3H2:ENST00000335387.9:c.1093+1_1094-1del:HIGH:splice_acceptor_variant&splice_donor_variant&splice_region_variant&intron_variant;RC3H2:ENST00000498479.5:c.1093+1_1094-1del:HIGH:splice_acceptor_variant&splice_donor_variant&splice_region_variant&intron_variant;RC3H2:ENST00000357244.6:c.1093+1_1094-1del:HIGH:splice_acceptor_variant&splice_donor_variant&splice_region_variant&intron_variant;RC3H2:ENS…	GT:AD:DP:GQ:PL	0.214286	0.166667	0	0	1	0.5	1	0.8	0
chr9:128220084 GAGGTAAGCAGGCCATGCCCCTCAACCACTCCCCAGCCCTTCCCCACCCTTCCCCTCCTCTTGAGGCTGGTTGCCCTGACCTTGATACTGTTCAC>G	.	DNM1:ENST00000372923.7:c.688+2_689delTAAGCAGGCCATGCCCCTCAACCACTCCCCAGCCCTTCCCCACCCTTCCCCTCCTCTTGAGGCTGGTTGCCCTGACCTTGATACTGTTCACAGG:HIGH:frameshift_variant&splice_acceptor_variant&splice_donor_variant&splice_region_variant&intron_variant;DNM1:ENST00000341179.11:c.688+2_689delTAAGCAGGCCATGCCCCTCAACCACTCCCCAGCCCTTCCCCACCCTTCCCCTCCTCTTGAGGCTGGTTGCCCTGACCTTGATACTGTTCACAGG:HIGH:frameshift_variant&spli…	GT:AD:DP:GQ:PL	0.0714286	0.166667	0	0	0.5	0.5	0.5	0.2	0
chr9:128257892 TCTGGAACCAAAATAATGGAGTCATATATCGGCAGCGACCTGCCCCGCCCCCACCCTTCTTGACCCATGCCAGGAGAGACTCATTCAC>T	.	GOLGA2:ENST00000421699.6:c.2427+1_2428-1delGTGAATGAGTCTCTCCTGGCATGGGTCAAGAAGGGTGGGGGCGGGGCAGGTCGCTGCCGATATATGACTCCATTATTTTGGTTCCAG:HIGH:splice_acceptor_variant&splice_donor_variant&splice_region_variant&intron_variant;GOLGA2:ENST00000611957.4:c.2427+1_2428-1delGTGAATGAGTCTCTCCTGGCATGGGTCAAGAAGGGTGGGGGCGGGGCAGGTCGCTGCCGATATATGACTCCATTATTTTGGTTCCAG:HIGH:splice_acceptor_variant&splice_donor_variant&…	GT:AD:DP:GQ:PL	0.428571	1	0	0	0	1	1	0.8	0
chr9:128608047 CAGGTGTGTGTGCTCCTGGTTTCTGACCAAGTGTTTCCTTGCTGAAGGGCCTCATTTTCTCACCTGCCTCTTGCCCTCTTT>C	.	SPTAN1:ENST00000372731.8:c.4344+1_4345-1delGTGTGTGTGCTCCTGGTTTCTGACCAAGTGTTTCCTTGCTGAAGGGCCTCATTTTCTCACCTGCCTCTTGCCCTCTTTAG:HIGH:splice_acceptor_variant&splice_donor_variant&splice_region_variant&intron_variant;SPTAN1:ENST00000372739.5:c.4344+1_4345-1delGTGTGTGTGCTCCTGGTTTCTGACCAAGTGTTTCCTTGCTGAAGGGCCTCATTTTCTCACCTGCCTCTTGCCCTCTTTAG:HIGH:splice_acceptor_variant&splice_donor_variant&splice_region_…	GT:AD:DP:GQ:PL	0.142857	0.666667	0	0	0	1	0	0.2	0
chr9:129098147 TCCTGGTGGGAAATGGGGCTAAGCACGCCCCTTGGAGGCGGGCACCCCCTCCCCTGCCCCCAGGTCTCCTCCCTCCTCCATGGGTGGGCCACAGAGGCGCA>T	.	CRAT:ENST00000318080.6:c.1328+2_1329delTGCGCCTCTGTGGCCCACCCATGGAGGAGGGAGGAGACCTGGGGGCAGGGGAGGGGGTGCCCGCCTCCAAGGGGCGTGCTTAGCCCCATTTCCCACCAGG:HIGH:frameshift_variant&splice_acceptor_variant&splice_donor_variant&splice_region_variant&intron_variant;CRAT:ENST00000455396.1:c.122+2_123delTGCGCCTCTGTGGCCCACCCATGGAGGAGGGAGGAGACCTGGGGGCAGGGGAGGGGGTGCCCGCCTCCAAGGGGCGTGCTTAGCCCCATTTCCCACCAGG:HIGH:frameshift…	GT:AD:DP:GQ:PL	0.142857	0.666667	0	0	0.5	1	1	0.8	0
chr9:134409119 G>GCC	.	RXRA:ENST00000481739.1:c.610_610+1insCC:HIGH:splice_donor_variant&intron_variant;RXRA:ENST00000356384.4:n.1020_1020+1insCC:HIGH:splice_donor_variant&intron_variant;RXRA:ENST00000484822.1:n.*2725_*2726insCC:MODIFIER:downstream_gene_variant	GT:AD:DP:GQ:PL	0.0714286	0.166667	0	0	0	0	0	0	0
chr9:136668329 C>CA	.	EGFL7:ENST00000308874.11:c.48dupA:HIGH:frameshift_variant;EGFL7:ENST00000406555.7:c.48dupA:HIGH:frameshift_variant;EGFL7:ENST00000371698.3:c.48dupA:HIGH:frameshift_variant;EGFL7:ENST00000371699.5:c.48dupA:HIGH:frameshift_variant;EGFL7:ENST00000492862.6:c.48dupA:HIGH:frameshift_variant;MIR126:ENST00000362291.1:n.-2273_-2272insA:MODIFIER:upstream_gene_variant;AGPAT2:ENST00000371696.6:c.*5422dupT:MO…	GT:AD:DP:GQ:PL	0.0714286	0.166667	0	0	0	0	0	0.2	0
chr9:136941171 GCTGCAGAACAGCGCCTGGGTGAGCCGGCCGCCCGCCCGCTGCTGCCCACACCCGCCCTGCACCACGCCGCGCCCTGCAC>G	.	FBXW5:ENST00000325285.7:c.1457+1_1458-1delGTGCAGGGCGCGGCGTGGTGCAGGGCGGGTGTGGGCAGCAGCGGGCGGGCGGCCGGCTCACCCAGGCGCTGTTCTGCAG:HIGH:splice_acceptor_variant&splice_donor_variant&splice_region_variant&intron_variant;FBXW5:ENST00000487794.5:c.*614+1_*615-1delGTGCAGGGCGCGGCGTGGTGCAGGGCGGGTGTGGGCAGCAGCGGGCGGGCGGCCGGCTCACCCAGGCGCTGTTCTGCAG:HIGH:splice_acceptor_variant&splice_donor_variant&splice_region_vari…	GT:AD:DP:GQ:PL	0.142857	0.666667	0	0	0.5	1	1	0.8	0
chr9:136942695 TCTGTGGGGAGGCCGGGGCTGGACAGGCTGTCGGCGTGGGGCGGGGGCAGGGTCAACCCGCCGCCCGTGCTCAC>T	.	FBXW5:ENST00000325285.7:c.526+1_527-1delGTGAGCACGGGCGGCGGGTTGACCCTGCCCCCGCCCCACGCCGACAGCCTGTCCAGCCCCGGCCTCCCCACAG:HIGH:splice_acceptor_variant&splice_donor_variant&splice_region_variant&intron_variant;FBXW5:ENST00000483559.5:n.644+1_645-1delGTGAGCACGGGCGGCGGGTTGACCCTGCCCCCGCCCCACGCCGACAGCCTGTCCAGCCCCGGCCTCCCCACAG:HIGH:splice_acceptor_variant&splice_donor_variant&splice_region_variant&intron_varia…	GT:AD:DP:GQ:PL	0.0714286	0.666667	0	0	0.5	0.5	1	0.6	0
chr9:137114382 TCTGTGGGGAGGGCGGATGAGGCGAGGGTGCCGGGGGGCGGCGGGACGGCGGGGGCGGCCGGGCCGGGGCCGGGGTCTCAC>T	.	DPP7:ENST00000371579.6:c.181+1_182-1delGTGAGACCCCGGCCCCGGCCCGGCCGCCCCCGCCGTCCCGCCGCCCCCCGGCACCCTCGCCTCATCCGCCCTCCCCACAG:HIGH:splice_acceptor_variant&splice_donor_variant&splice_region_variant&intron_variant;DPP7:ENST00000478597.5:n.264+1_265-1delGTGAGACCCCGGCCCCGGCCCGGCCGCCCCCGCCGTCCCGCCGCCCCCCGGCACCCTCGCCTCATCCGCCCTCCCCACAG:HIGH:splice_acceptor_variant&splice_donor_variant&splice_region_variant&…	GT:AD:DP:GQ:PL	0.0714286	0.666667	0	0	0.5	1	0.5	0.2	0
chr10:3165333 GCCTGAGGACAAATCATTATAAGCTGATAGTGACTCAAATACTAAAGTCTGTATCAACTAGTTAATCATTCATGACATA>G	.	PITRM1:ENST00000380989.6:c.533+2_534delTATGTCATGAATGATTAACTAGTTGATACAGACTTTAGTATTTGAGTCACTATCAGCTTATAATGATTTGTCCTCAGG:HIGH:frameshift_variant&splice_acceptor_variant&splice_donor_variant&splice_region_variant&intron_variant;PITRM1:ENST00000224949.8:c.533+2_534delTATGTCATGAATGATTAACTAGTTGATACAGACTTTAGTATTTGAGTCACTATCAGCTTATAATGATTTGTCCTCAGG:HIGH:frameshift_variant&splice_acceptor_variant&splice_do…	GT:AD:DP:GQ:PL	0.0714286	0.5	0	0	0.5	1	0.5	0.2	0
chr10:18596328 C>T	.	NSUN6:ENST00000377304.6:c.658-1G>A:HIGH:splice_acceptor_variant&intron_variant	GT:AD:DP:GQ:PL	0	0.5	0	0	0.5	1	1	0.6	0
chr10:27116131 CACCTAAAATAAAATAAAAACATACCATTTTAAAACATATCTTTAAGACCACATATAATTTGAACTAAAGCCATTCTTTAAAGCTA>C	.	YME1L1:ENST00000326799.7:c.2017+3_2019delTAGCTTTAAAGAATGGCTTTAGTTCAAATTATATGTGGTCTTAAAGATATGTTTTAAAATGGTATGTTTTTATTTTATTTTAGGT:HIGH:frameshift_variant&splice_acceptor_variant&splice_region_variant&intron_variant;YME1L1:ENST00000376016.7:c.1846+3_1848delTAGCTTTAAAGAATGGCTTTAGTTCAAATTATATGTGGTCTTAAAGATATGTTTTAAAATGGTATGTTTTTATTTTATTTTAGGT:HIGH:frameshift_variant&splice_acceptor_variant&splice_regio…	GT:AD:DP:GQ:PL	0.142857	0.5	0	0	1	0.5	0.5	0.6	0
chr10:27533851 AAGGTAAGAAGGCAGACACTTGGCATTTTGGTTCTATATTTTGGTAGCCTTTCTTAATCATTGCATTTATATTTT>A	.	RAB18:ENST00000356940.10:c.378+2_379delTAAGAAGGCAGACACTTGGCATTTTGGTTCTATATTTTGGTAGCCTTTCTTAATCATTGCATTTATATTTTAGG:HIGH:frameshift_variant&splice_acceptor_variant&splice_donor_variant&splice_region_variant&intron_variant;RAB18:ENST00000621805.4:c.465+2_466delTAAGAAGGCAGACACTTGGCATTTTGGTTCTATATTTTGGTAGCCTTTCTTAATCATTGCATTTATATTTTAGG:HIGH:frameshift_variant&splice_acceptor_variant&splice_donor_varia…	GT:AD:DP:GQ:PL	0.214286	0.833333	0	0	0.5	1	1	0.8	0
chr10:29458333 ACTGGAAACATTGGGAGAAGCGCCCCGCGGCTCAGTGAAAGGAGCCGGGCGTGCGTGTGTTGTTTTACTCCCATCCCCACCCCACCGGAAGAACCGCTTAC>A	.	SVIL:ENST00000355867.8:c.6558+1_6559-1delGTAAGCGGTTCTTCCGGTGGGGTGGGGATGGGAGTAAAACAACACACGCACGCCCGGCTCCTTTCACTGAGCCGCGGGGCGCTTCTCCCAATGTTTCCAG:HIGH:splice_acceptor_variant&splice_donor_variant&splice_region_variant&intron_variant;SVIL:ENST00000375400.7:c.5280+1_5281-1delGTAAGCGGTTCTTCCGGTGGGGTGGGGATGGGAGTAAAACAACACACGCACGCCCGGCTCCTTTCACTGAGCCGCGGGGCGCTTCTCCCAATGTTTCCAG:HIGH:splice_acceptor_variant…	GT:AD:DP:GQ:PL	0.142857	0.166667	0	0	0.5	0.5	1	0.8	0
chr10:29554934 TCTGTGAAATACACCACAAGAGGCAGAGTGAGCAACAGCGATCGAATCTAAAGGAAAATGGAATACTGCTTTGCCAAGCTCTCTTCTACTTCCTAACTCCCACTATAAAGATCTTAC>T	.	SVIL:ENST00000355867.8:c.8+1_9-1del:HIGH:splice_acceptor_variant&splice_donor_variant&splice_region_variant&intron_variant;SVIL:ENST00000375400.7:c.8+1_9-1del:HIGH:splice_acceptor_variant&splice_donor_variant&splice_region_variant&intron_variant;SVIL:ENST00000375398.6:c.8+1_9-1del:HIGH:splice_acceptor_variant&splice_donor_variant&splice_region_variant&intron_variant;SVIL:ENST00000483758.1:n.*40_*…	GT:AD:DP:GQ:PL	0.142857	0.333333	0	0	0.5	0.5	1	0.4	0
chr10:34317205 C>CT	.	PARD3:ENST00000374789.7:c.2975dupA:HIGH:frameshift_variant;PARD3:ENST00000545260.5:c.2705dupA:HIGH:frameshift_variant;PARD3:ENST00000545693.5:c.2927dupA:HIGH:frameshift_variant;PARD3:ENST00000346874.8:c.2975dupA:HIGH:frameshift_variant;PARD3:ENST00000350537.8:c.2837dupA:HIGH:frameshift_variant;PARD3:ENST00000374788.7:c.2966dupA:HIGH:frameshift_variant;PARD3:ENST00000374794.7:c.2750dupA:HIGH:frame…	GT:AD:DP:GQ:PL	0.0714286	0.5	0	0	0.5	0.5	0.5	0.6	0
chr10:67990210 C>CTGACCACCAGTTTT	.	HERC4:ENST00000395198.7:c.1633_1633+1insAAAACTGGTGGTCA:HIGH:frameshift_variant&splice_region_variant;HERC4:ENST00000277817.10:c.1303_1303+1insAAAACTGGTGGTCA:HIGH:frameshift_variant&splice_region_variant;HERC4:ENST00000412272.6:c.1633_1633+1insAAAACTGGTGGTCA:HIGH:frameshift_variant&splice_region_variant;HERC4:ENST00000373700.8:c.1633_1633+1insAAAACTGGTGGTCA:HIGH:frameshift_variant&splice_region_va…	GT:AD:DP:GQ:PL	0.0714286	0.333333	0	0	0.5	0.5	0.5	0.2	0
chr10:68383912 AACCTAGGAAGAAAACAAAATTTTTCATTCTATAATCACTACTATTAATACAGCATAGAAATACCTACTTCATCCAAAAATCCCCAAAAATGGTAATTTCTGACACGAGATTGTCTGCTTGAAAGCAGTCTATACTT>A	.	RUFY2:ENST00000466493.5:c.861+3_863del:HIGH:frameshift_variant&splice_acceptor_variant&splice_region_variant&intron_variant;RUFY2:ENST00000399200.6:c.720+3_722del:HIGH:frameshift_variant&splice_acceptor_variant&splice_region_variant&intron_variant;RUFY2:ENST00000388768.6:c.927+3_929del:HIGH:frameshift_variant&splice_acceptor_variant&splice_region_variant&intron_variant;RUFY2:ENST00000454950.6:c.6…	GT:AD:DP:GQ:PL	0.0714286	0.333333	0	0	0.5	0.5	0.5	0.4	0
chr10:70161617 A>T	.	SAR1A:ENST00000373241.8:c.178+2T>A:HIGH:splice_donor_variant&intron_variant;SAR1A:ENST00000431664.6:c.178+2T>A:HIGH:splice_donor_variant&intron_variant;SAR1A:ENST00000373236.1:c.178+2T>A:HIGH:splice_donor_variant&intron_variant;SAR1A:ENST00000373238.5:c.178+2T>A:HIGH:splice_donor_variant&intron_variant;SAR1A:ENST00000373242.6:c.178+2T>A:HIGH:splice_donor_variant&intron_variant;SAR1A:ENST000004527…	GT:AD:DP:GQ:PL	0.142857	0.666667	0	0	0.5	1	1	0.8	0
chr10:70161618 C>CTGATG	.	SAR1A:ENST00000373241.8:c.178_178+1insCATCA:HIGH:frameshift_variant&splice_region_variant;SAR1A:ENST00000431664.6:c.178_178+1insCATCA:HIGH:frameshift_variant&splice_region_variant;SAR1A:ENST00000373236.1:c.178_178+1insCATCA:HIGH:frameshift_variant&splice_region_variant;SAR1A:ENST00000373238.5:c.178_178+1insCATCA:HIGH:frameshift_variant&splice_region_variant;SAR1A:ENST00000373242.6:c.178_178+1insC…	GT:AD:DP:GQ:PL	0.142857	0.666667	0	0	0.5	1	1	0.8	0
chr10:70161737 TCCTAAAAGAGAAAAAAATTGTTAACACATTTGCTCTCTACAGACCAAAGCCTATTTGTAGTTAAATTACTGAGGGAAAGGCACAAACTTTGAAACCTGTATTTCAAGGAAATGGCTTTA>T	.	SAR1A:ENST00000373241.8:c.58+2_59del:HIGH:frameshift_variant&splice_acceptor_variant&splice_donor_variant&splice_region_variant&intron_variant;SAR1A:ENST00000431664.6:c.58+2_59del:HIGH:frameshift_variant&splice_acceptor_variant&splice_donor_variant&splice_region_variant&intron_variant;SAR1A:ENST00000373236.1:c.58+2_59del:HIGH:frameshift_variant&splice_acceptor_variant&splice_donor_variant&splice_…	GT:AD:DP:GQ:PL	0.285714	0.833333	0	0	0.5	1	1	0.8	0
chr10:70421699 TTATTGGTCCTAACTA>T	.	EIF4EBP2:ENST00000373218.4:c.332-16_332-2delTATTGGTCCTAACTA:HIGH:splice_acceptor_variant&splice_region_variant&intron_variant	GT:AD:DP:GQ:PL	0.214286	0.666667	0	0	0.5	1	1	0.8	0
chr10:71819451 AGCCCGGGGCGTAC>A	.	PSAP:ENST00000394936.7:c.1350+1_1350+13delGTACGCCCCGGGC:HIGH:splice_donor_variant&splice_region_variant&intron_variant;PSAP:ENST00000610929.3:c.498+1_498+13delGTACGCCCCGGGC:HIGH:splice_donor_variant&splice_region_variant&intron_variant;PSAP:ENST00000394934.4:c.1359+1_1359+13delGTACGCCCCGGGC:HIGH:splice_donor_variant&splice_region_variant&intron_variant;PSAP:ENST00000495196.1:n.-193_-181delGTACGCC…	GT:AD:DP:GQ:PL	0.142857	0.666667	0	0	0.5	1	1	0.8	0
chr10:72340864 GTTACCTGGGGGTCAGAGGGGCTGAGTCAGGAGCCAGGTCTGTTGGGAAAGGGAGAGGCTGGCATGCCATTCCCACCATCACCCCAGGGATACCTGGCTGTGGGGAGGGTGGGGAAC>G	.	DNAJB12:ENST00000394903.6:c.745+5_749del:HIGH:frameshift_variant&splice_acceptor_variant&splice_region_variant&intron_variant;DNAJB12:ENST00000444643.6:c.643+5_647del:HIGH:frameshift_variant&splice_acceptor_variant&splice_region_variant&intron_variant;DNAJB12:ENST00000338820.7:c.745+5_749del:HIGH:frameshift_variant&splice_acceptor_variant&splice_region_variant&intron_variant;DNAJB12:ENST000004619…	GT:AD:DP:GQ:PL	0.285714	0.666667	0	0	1	0.5	1	0.8	0
chr10:73379954 TCTGCAAACAAAATTAAAGGGTTAAATATTTTTGTATCTTACAGCAGAAGCCAAATCTTCAAAAGAAAAGCTCATAC>T	.	ANXA7:ENST00000372919.8:c.1155+1_1156-1delGTATGAGCTTTTCTTTTGAAGATTTGGCTTCTGCTGTAAGATACAAAAATATTTAACCCTTTAATTTTGTTTGCAG:HIGH:splice_acceptor_variant&splice_donor_variant&splice_region_variant&intron_variant;ANXA7:ENST00000372921.9:c.1089+1_1090-1delGTATGAGCTTTTCTTTTGAAGATTTGGCTTCTGCTGTAAGATACAAAAATATTTAACCCTTTAATTTTGTTTGCAG:HIGH:splice_acceptor_variant&splice_donor_variant&splice_region_variant&in…	GT:AD:DP:GQ:PL	0.0714286	0.333333	0	0	0.5	0.5	1	0.8	0
chr10:73388310 A>C	.	ANXA7:ENST00000372919.8:c.604+2T>G:HIGH:splice_donor_variant&intron_variant;ANXA7:ENST00000372921.9:c.538+2T>G:HIGH:splice_donor_variant&intron_variant;ANXA7:ENST00000492380.1:n.549+2T>G:HIGH:splice_donor_variant&intron_variant;RP11-537A6.9:ENST00000427492.1:n.*4814A>C:MODIFIER:downstream_gene_variant	GT:AD:DP:GQ:PL	0.0714286	0.5	0	0	1	1	0	0.6	0
chr10:74105109 T>TA	.	VCL:ENST00000211998.8:c.2196dupA:HIGH:frameshift_variant;VCL:ENST00000372755.7:c.2196dupA:HIGH:frameshift_variant;VCL:ENST00000436396.1:c.1212dupA:HIGH:frameshift_variant;VCL:ENST00000624354.3:c.*1951dupA:MODIFIER:3_prime_UTR_variant;VCL:ENST00000623461.3:n.4999dupA:MODIFIER:non_coding_transcript_exon_variant;VCL:ENST00000472585.1:n.188dupA:MODIFIER:non_coding_transcript_exon_variant;VCL:ENST0000…	GT:AD:DP:GQ:PL	0.214286	0	0	0	0.5	0.5	1	0.8	0
chr10:75210935 CCAGGTACCGCCGCGCCCGCCTCACGCCGACCCAGGGGCCTAGGCCGCGGCGGCCAAGCCGGAGGCCCGCGCCGGACTCGGAGTCGGCCCTGGCTTCCTAAGATGGCCGCGCTGCCCCGCGGCCCCTCGCCCCTCTCTGCCCGGGATCTCCCTTTGGCCCTTTGACCCCAGCTTACCGCACTTCTTGTCCCTCCCG>C	.	VDAC2:ENST00000313132.8:c.-159+1_-158-1del:HIGH:splice_acceptor_variant&splice_donor_variant&splice_region_variant&intron_variant;VDAC2:ENST00000332211.10:c.-26+1_-25-1del:HIGH:splice_acceptor_variant&splice_donor_variant&splice_region_variant&intron_variant;VDAC2:ENST00000468285.1:n.75+1_76-1del:HIGH:splice_acceptor_variant&splice_donor_variant&splice_region_variant&intron_variant;VDAC2:ENST0000…	GT:AD:DP:GQ:PL	0.0714286	0.166667	0	0	0	0	0	0.2	0
chr10:96527288 TCCTGAAATAAAACAAAATATATATAGGATATCCAGTTTTACTTTCAACTTAAGGCCTTAAATATTAGTATTTAAAGGACAAATTTAGTTTCCTAAATAAAAGGTAAAAAAATGTCTCCACTTA>T	.	TM9SF3:ENST00000371142.8:c.1625+2_1626del:HIGH:frameshift_variant&splice_acceptor_variant&splice_donor_variant&splice_region_variant&intron_variant;TM9SF3:ENST00000485093.1:n.276+2_277del:HIGH:splice_acceptor_variant&splice_donor_variant&splice_region_variant&intron_variant&non_coding_transcript_exon_variant	GT:AD:DP:GQ:PL	0.142857	0.666667	0	0	0	1	0.5	0.4	0
chr10:102157327 TGGTAAGGCAGAGTAGCAGGTGGGCTTGGTGGTGCCAGGAAAAGAATTTACAGCCTGCTTGTTTCACATGGCTGATTCTTACTGGGACCTGTGTGTTTGTTCA>T	.	NOLC1:ENST00000405356.5:c.316+1_317-1del:HIGH:splice_acceptor_variant&splice_donor_variant&splice_region_variant&intron_variant;NOLC1:ENST00000605788.5:c.316+1_317-1del:HIGH:splice_acceptor_variant&splice_donor_variant&splice_region_variant&intron_variant;NOLC1:ENST00000488254.6:c.319+1_320-1del:HIGH:splice_acceptor_variant&splice_donor_variant&splice_region_variant&intron_variant;NOLC1:ENST00000…	GT:AD:DP:GQ:PL	0.285714	0.833333	0	0	0	1	1	0.6	0
chr10:103101102 TCTGAAAAATGAAGAACAGATATTCATAAGCTATAATGAAATAATTCAAACTTATTTCATTACCTCCCTTGAATACAGACTAATGGTCACAGAAGGGAAAGCATCAGTATAAATAAGCATAGAATGAATCTAC>T	.	NT5C2:ENST00000343289.9:c.481+1_482-1del:HIGH:splice_acceptor_variant&splice_donor_variant&splice_region_variant&intron_variant;NT5C2:ENST00000404739.7:c.481+1_482-1del:HIGH:splice_acceptor_variant&splice_donor_variant&splice_region_variant&intron_variant;NT5C2:ENST00000369857.8:n.384+1_385-1del:HIGH:splice_acceptor_variant&splice_donor_variant&splice_region_variant&intron_variant;NT5C2:ENST00000…	GT:AD:DP:GQ:PL	0.214286	0.333333	0	0	0.5	0.5	1	0.6	0
chr10:103389167 C>CATT	.	USMG5:ENST00000309579.7:c.*4-2_*4-1insAAT:HIGH:splice_acceptor_variant&intron_variant;USMG5:ENST00000337003.4:c.*4-2_*4-1insAAT:HIGH:splice_acceptor_variant&intron_variant;USMG5:ENST00000369811.5:c.*4-2_*4-1insAAT:HIGH:splice_acceptor_variant&intron_variant;USMG5:ENST00000369815.5:c.*4-2_*4-1insAAT:HIGH:splice_acceptor_variant&intron_variant;USMG5:ENST00000369825.5:c.*4-2_*4-1insAAT:HIGH:splice_a…	GT:AD:DP:GQ:PL	0.0714286	0.5	0	0	0.5	1	1	0.8	0
chr10:109877866 GCCTGTAACAGAAAGACAGAAAGCAGAGTGGCTTAAAGGTTTTTACTGTGCTAAGATTCAGGGCCCTTCCAGCCTCATTCAACTAGCAAGAAAATCAGCACGAGGCTCCTGGGTCCCCCCAAATGGATCCTTA>G	.	XPNPEP1:ENST00000502935.5:c.1241+2_1242del:HIGH:frameshift_variant&splice_acceptor_variant&splice_donor_variant&splice_region_variant&intron_variant;XPNPEP1:ENST00000322238.12:c.1241+2_1242del:HIGH:frameshift_variant&splice_acceptor_variant&splice_donor_variant&splice_region_variant&intron_variant;XPNPEP1:ENST00000369683.5:c.899+2_900del:HIGH:frameshift_variant&splice_acceptor_variant&splice_dono…	GT:AD:DP:GQ:PL	0.142857	0.166667	0	0	0.5	0.5	0	0.8	0
chr10:110124176 G>GA	.	ADD3:ENST00000356080.8:c.1309dupA:HIGH:frameshift_variant;ADD3:ENST00000360162.7:c.1309dupA:HIGH:frameshift_variant;ADD3:ENST00000277900.12:c.1309dupA:HIGH:frameshift_variant;ADD3:ENST00000488799.5:n.-1579_-1578insA:MODIFIER:upstream_gene_variant;ADD3:ENST00000479805.1:n.-1726_-1725insA:MODIFIER:upstream_gene_variant;ADD3:ENST00000492162.5:n.-64_-63insA:MODIFIER:upstream_gene_variant;ADD3:ENST000…	GT:AD:DP:GQ:PL	0.142857	0.166667	0	0	1	0.5	0.5	0.6	0
chr10:110133591 C>CA	rs760140619	ADD3:ENST00000356080.8:c.2102dupA:HIGH:frameshift_variant;ADD3:ENST00000360162.7:c.2006dupA:HIGH:frameshift_variant;ADD3:ENST00000277900.12:c.2006dupA:HIGH:frameshift_variant;ADD3:ENST00000472568.5:n.*3202_*3203insA:MODIFIER:downstream_gene_variant;ADD3:ENST00000488799.5:n.*243_*244insA:MODIFIER:downstream_gene_variant;ADD3:ENST00000479805.1:n.*864_*865insA:MODIFIER:downstream_gene_variant	GT:AD:DP:GQ:PL	0.0714286	0.166667	0	0	0.5	0.5	1	0.8	0
chr10:114465695 T>TG	.	ABLIM1:ENST00000440467.5:c.436+2_436+3insC:HIGH:splice_donor_variant&intron_variant;ABLIM1:ENST00000428430.1:c.493+2_493+3insC:HIGH:splice_donor_variant&intron_variant;ABLIM1:ENST00000277895.9:c.1441+2_1441+3insC:HIGH:splice_donor_variant&intron_variant;ABLIM1:ENST00000392952.7:c.577+2_577+3insC:HIGH:splice_donor_variant&intron_variant;ABLIM1:ENST00000392955.7:c.1261+2_1261+3insC:HIGH:splice_dono…	GT:AD:DP:GQ:PL	0.0714286	0.5	0	0	0.5	1	1	0.4	0
chr10:114465697 C>T	.	ABLIM1:ENST00000440467.5:c.436+1G>A:HIGH:splice_donor_variant&intron_variant;ABLIM1:ENST00000428430.1:c.493+1G>A:HIGH:splice_donor_variant&intron_variant;ABLIM1:ENST00000277895.9:c.1441+1G>A:HIGH:splice_donor_variant&intron_variant;ABLIM1:ENST00000392952.7:c.577+1G>A:HIGH:splice_donor_variant&intron_variant;ABLIM1:ENST00000392955.7:c.1261+1G>A:HIGH:splice_donor_variant&intron_variant;ABLIM1:ENST0…	GT:AD:DP:GQ:PL	0.0714286	0.5	0	0	0.5	1	1	0.4	0
chr10:131901151 GGCAGGTGAGGGGTCTGCGCGGGCCGGCGGGGACCACGGGGGCGGGCGGGGGCCGCGGCCGGCCTGACCGCCCCGTTGTGTTT>G	.	PPP2R2D:ENST00000455566.5:c.7+2_8delTGAGGGGTCTGCGCGGGCCGGCGGGGACCACGGGGGCGGGCGGGGGCCGCGGCCGGCCTGACCGCCCCGTTGTGTTTGCAGG:HIGH:frameshift_variant&splice_acceptor_variant&splice_donor_variant&splice_region_variant&intron_variant;PPP2R2D:ENST00000616467.4:c.7+2_8delTGAGGGGTCTGCGCGGGCCGGCGGGGACCACGGGGGCGGGCGGGGGCCGCGGCCGGCCTGACCGCCCCGTTGTGTTTGCAGG:HIGH:frameshift_variant&splice_acceptor_variant&splice_…	GT:AD:DP:GQ:PL	0.142857	0.666667	0	0	1	1	1	0.8	0
chr11:205468 TCCTAAGGGAGGAATCCCAGCAAGATCACACAGAAGTGGTGATTTGACCACCCACCCGCACCAGTGCTGAAGGAGACACTGCAGGCTCTGCAGCAGGTAGTGCTAGGGCAGGGCACTGATACACGCACACCGTGGGCCCTTA>T	.	BET1L&RP11-304M2.5:ENSG00000254559:n.205469_205609del:HIGH:bidirectional_gene_fusion	GT:AD:DP:GQ:PL	0.0714286	0.166667	0	0	0.5	0.5	0.5	0.2	0
chr11:494778 GCTGCACACAGGCCAGAAGGGAGGCATGGGCCCGTGTCCTCCCCCACCCCCGCCTTCCTCCCTGGGCAGCCCTGGCCGCACCACCCGCCCAGCGCGTGCACATAC>G	.	RNH1:ENST00000529768.5:c.681_784del:HIGH:frameshift_variant;RNH1:ENST00000534797.5:c.1298+1_1299-1del:HIGH:splice_acceptor_variant&splice_donor_variant&splice_region_variant&intron_variant;RNH1:ENST00000397615.6:c.1298+1_1299-1del:HIGH:splice_acceptor_variant&splice_donor_variant&splice_region_variant&intron_variant;RNH1:ENST00000397604.7:c.1298+1_1299-1del:HIGH:splice_acceptor_variant&splice_don…	GT:AD:DP:GQ:PL	0.142857	1	0	0	0.5	1	1	0.6	0
chr11:498626 TCCTGCAGGACATGGACCACCACAGACTTTCCTCAGCACCGTCTCATGGCCTGAGATGAGCCCAGGGGCGGGGGAGAGCTCTGAGGACGGCCCGCCGCCCGACCCTCCGGGAAGGAGGCCTCGCGGAGATGACTCA>T	.	RNH1:ENST00000534797.5:c.785+2_786del:HIGH:frameshift_variant&splice_acceptor_variant&splice_donor_variant&splice_region_variant&intron_variant;RNH1:ENST00000397615.6:c.785+2_786del:HIGH:frameshift_variant&splice_acceptor_variant&splice_donor_variant&splice_region_variant&intron_variant;RNH1:ENST00000397604.7:c.785+2_786del:HIGH:frameshift_variant&splice_acceptor_variant&splice_donor_variant&spli…	GT:AD:DP:GQ:PL	0.142857	0.333333	0	0	0	1	0	0.4	0
chr11:709451 AGTGAGCCCTCCCACCCATCCCGAATACCCCACCCTCACCCTCTGAACAGTCCCCAGGGAGGGGTGCAGTTTGGCCCTGCCCTGACAGCCCCTCCCCTGCAG>A	.	EPS8L2:ENST00000526198.5:c.44+1_45-1del:HIGH:splice_acceptor_variant&splice_donor_variant&splice_region_variant&intron_variant;EPS8L2:ENST00000318562.12:c.44+1_45-1del:HIGH:splice_acceptor_variant&splice_donor_variant&splice_region_variant&intron_variant;EPS8L2:ENST00000530636.5:c.44+1_45-1del:HIGH:splice_acceptor_variant&splice_donor_variant&splice_region_variant&intron_variant;EPS8L2:ENST000005…	GT:AD:DP:GQ:PL	0.142857	0.666667	0	0	0	1	0	0	0
chr11:722548 CGGTAGGGCAGGGCAGAGCAGTGCCGGGGCTTCATGGGGGGCCAGCGCTGCATGGGGGCCAGCAAGGGGGTCCTGGTGGGCCAGTTCTGGAGAGGCAGGGCTGACTTCAGGACCTCTCACCCCA>C	.	EPS8L2:ENST00000526198.5:c.1256+1_1257-1del:HIGH:splice_acceptor_variant&splice_donor_variant&splice_region_variant&intron_variant;EPS8L2:ENST00000318562.12:c.1208+1_1209-1del:HIGH:splice_acceptor_variant&splice_donor_variant&splice_region_variant&intron_variant;EPS8L2:ENST00000530636.5:c.1208+1_1209-1del:HIGH:splice_acceptor_variant&splice_donor_variant&splice_region_variant&intron_variant;EPS8L…	GT:AD:DP:GQ:PL	0.142857	0.666667	0	0	0	1	0	0	0
chr11:6533805 CGGTGAGAAGGCAATTCGGGGAGTCACCCATCCCTCCCTGCCCTCCTCCCCCACAACCACATCTACTCCACTGCCCTCTGCTTGCCCCACA>C	.	DNHD1:ENST00000534210.6:n.429+1_429+90delGTGAGAAGGCAATTCGGGGAGTCACCCATCCCTCCCTGCCCTCCTCCCCCACAACCACATCTACTCCACTGCCCTCTGCTTGCCCCACAG:HIGH:splice_donor_variant&splice_region_variant&intron_variant;DNHD1:ENST00000254579.10:c.2632_2721delGTGAGAAGGCAATTCGGGGAGTCACCCATCCCTCCCTGCCCTCCTCCCCCACAACCACATCTACTCCACTGCCCTCTGCTTGCCCCACAG:MODERATE:conservative_inframe_deletion;DNHD1:ENST00000527990.6:c.2632_2721…	GT:AD:DP:GQ:PL	0.142857	0.333333	0	0	0	0	0	0	0
chr11:6615328 TCCTGAAAGGCATTTTTGAGTGAGTATTGGCATGTGGCCTGCCCAGCAGTCAGCTGAACTGAGGATCCCCCATCCTCACTCTTACCCTGCATCCATCCACACAAACACACGTA>T	.	TPP1:ENST00000299427.10:c.1266+2_1267del:HIGH:frameshift_variant&splice_acceptor_variant&splice_donor_variant&splice_region_variant&intron_variant;TPP1:ENST00000533371.5:c.537+2_538del:HIGH:frameshift_variant&splice_acceptor_variant&splice_donor_variant&splice_region_variant&intron_variant;TPP1:ENST00000532191.1:n.319+2_320del:HIGH:splice_acceptor_variant&splice_donor_variant&splice_region_varian…	GT:AD:DP:GQ:PL	0.285714	0.833333	0	0	1	1	1	0.8	0
chr11:6617154 CTGT>C	.	TPP1:ENST00000299427.10:c.509-4_509-2delACA:HIGH:splice_acceptor_variant&splice_region_variant&intron_variant;TPP1:ENST00000533371.5:c.-221-4_-221-2delACA:HIGH:splice_acceptor_variant&splice_region_variant&intron_variant;TPP1:ENST00000528571.5:c.*249-4_*249-2delACA:HIGH:splice_acceptor_variant&splice_region_variant&intron_variant;TPP1:ENST00000534644.5:n.494-4_494-2delACA:HIGH:splice_acceptor_var…	GT:AD:DP:GQ:PL	0.214286	0.166667	0	0	0.5	0	1	0.4	0
chr11:9586619 AGTGAGCATTTTATATATGAAGCCCTTTATTGACATGGTTCTATATTTTATTAAATGCATGTCTTTACCTTCATTTTACTTTTCTTTTTAAG>A	.	WEE1:ENST00000450114.6:c.1641+3_1643delGAGCATTTTATATATGAAGCCCTTTATTGACATGGTTCTATATTTTATTAAATGCATGTCTTTACCTTCATTTTACTTTTCTTTTTAAGGT:HIGH:frameshift_variant&splice_acceptor_variant&splice_region_variant&intron_variant;WEE1:ENST00000299613.10:c.999+3_1001delGAGCATTTTATATATGAAGCCCTTTATTGACATGGTTCTATATTTTATTAAATGCATGTCTTTACCTTCATTTTACTTTTCTTTTTAAGGT:HIGH:frameshift_variant&splice_acceptor_variant&spli…	GT:AD:DP:GQ:PL	0.0714286	0.666667	0	0	0.5	1	1	0.4	0
chr11:10764195 TATACAGGTATTTTAGTAATGTTTTTTAATCTCTCATATGATGTGTTTTTTGTAAGCCTGGTGTAGTGTCTCTCTTCCACTTACACCTTTTTCTGTCAATCATGAAA>T	.	CTR9:ENST00000361367.6:c.1284+2_1285del:HIGH:frameshift_variant&splice_acceptor_variant&splice_donor_variant&splice_region_variant&intron_variant;CTR9:ENST00000529355.1:n.-2855_-2750del:MODIFIER:upstream_gene_variant;CTR9:ENST00000526874.5:n.-2138_-2033del:MODIFIER:upstream_gene_variant;CTR9:ENST00000524523.1:c.*462_*567del:MODIFIER:downstream_gene_variant	GT:AD:DP:GQ:PL	0.142857	0.666667	0	0	0	1	1	0.8	0
chr11:17135028 GCCTAGATTAAAGAAAAAAAAAGTTAATAGATTCTCTGAAAAGGCGATGATTATTGCTAAAATTTAAAGATTTAAACACATA>G	.	PIK3C2A:ENST00000265970.11:c.1897+2_1898delTATGTGTTTAAATCTTTAAATTTTAGCAATAATCATCGCCTTTTCAGAGAATCTATTAACTTTTTTTTTCTTTAATCTAGG:HIGH:frameshift_variant&splice_acceptor_variant&splice_donor_variant&splice_region_variant&intron_variant;CTD-3236F5.1:ENST00000477436.1:n.*2867_*2947delTATGTGTTTAAATCTTTAAATTTTAGCAATAATCATCGCCTTTTCAGAGAATCTATTAACTTTTTTTTTCTTTAATCTAGG:MODIFIER:downstream_gene_variant;PIK3C2…	GT:AD:DP:GQ:PL	0.142857	0.833333	0	0	0	1	1	0.8	0
chr11:44919998 A>AGGGCTGTTACACGGTGATCCTCAACACCTTCGAGACCTACGTCTACTTGGCCGGAGCCCTTGCCATCGG	.	TSPAN18:ENST00000518429.2:c.624+1_624+2insGCTGTTACACGGTGATCCTCAACACCTTCGAGACCTACGTCTACTTGGCCGGAGCCCTTGCCATCGGGG:HIGH:splice_donor_variant&intron_variant;TSPAN18:ENST00000521990.1:n.326+1_326+2insGCTGTTACACGGTGATCCTCAACACCTTCGAGACCTACGTCTACTTGGCCGGAGCCCTTGCCATCGGGG:HIGH:splice_donor_variant&intron_variant;TSPAN18:ENST00000517621.5:n.334+1_334+2insGCTGTTACACGGTGATCCTCAACACCTTCGAGACCTACGTCTACTTGGCCG…	GT:AD:DP:GQ:PL	0.0714286	0.333333	0	0	0.5	0	1	0.8	0
chr11:46379236 AGTAAGTAT>A	.	DGKZ:ENST00000454345.5:c.3137+1_3137+8delGTAAGTAT:HIGH:splice_donor_variant&splice_region_variant&intron_variant;DGKZ:ENST00000527911.5:c.2573+1_2573+8delGTAAGTAT:HIGH:splice_donor_variant&splice_region_variant&intron_variant;DGKZ:ENST00000456247.6:c.2570+1_2570+8delGTAAGTAT:HIGH:splice_donor_variant&splice_region_variant&intron_variant;DGKZ:ENST00000421244.6:c.2573+1_2573+8delGTAAGTAT:HIGH:splic…	GT:AD:DP:GQ:PL	0.142857	0.166667	0	0	0	0	0	0.2	0
chr11:46680563 GCTGCGGGAAAAAGGCTGGTGAGCCGGGCCTGCAGCCCTTCCCGCCCCGCCGTGGCCCAGCCACCTTTCATACTTAC>G	.	ARHGAP1:ENST00000311956.8:c.743+1_744-1delGTAAGTATGAAAGGTGGCTGGGCCACGGCGGGGCGGGAAGGGCTGCAGGCCCGGCTCACCAGCCTTTTTCCCGCAG:HIGH:splice_acceptor_variant&splice_donor_variant&splice_region_variant&intron_variant;ARHGAP1:ENST00000526423.1:n.431+1_432-1delGTAAGTATGAAAGGTGGCTGGGCCACGGCGGGGCGGGAAGGGCTGCAGGCCCGGCTCACCAGCCTTTTTCCCGCAG:HIGH:splice_acceptor_variant&splice_donor_variant&splice_region_variant&in…	GT:AD:DP:GQ:PL	0.142857	0.166667	0	0	0.5	0.5	0.5	0.6	0
chr11:46797969 TCTTTAGAAAGAAAATGTGGTTAATGAGCTTTTTTCAATTGTAAAGAACAATCAAAATATTATATTTACAAACTTTACTTCAGATAAAACTACAAACTCATGCTGTCAACTTAC>T	.	CKAP5:ENST00000354558.7:c.1173+1_1174-1del:HIGH:splice_acceptor_variant&splice_donor_variant&splice_region_variant&intron_variant;CKAP5:ENST00000532321.1:n.460+1_461-1del:HIGH:splice_acceptor_variant&splice_donor_variant&splice_region_variant&intron_variant;CKAP5:ENST00000529230.5:c.1173+1_1174-1del:HIGH:splice_acceptor_variant&splice_donor_variant&splice_region_variant&intron_variant;CKAP5:ENST0…	GT:AD:DP:GQ:PL	0.0714286	0.333333	0	0	1	1	1	0.8	0
chr11:47284281 AGTAAGTGTGCTTGGGGAGATTGGCCAGCCCTGGGCAGGGGTTGGGGGCCCAAGGATGGAGTGGTCTGTACCTGCCTCCCTTGGATTTTGGCAG>A	.	MADD:ENST00000311027.9:c.1966+1_1967-1delGTAAGTGTGCTTGGGGAGATTGGCCAGCCCTGGGCAGGGGTTGGGGGCCCAAGGATGGAGTGGTCTGTACCTGCCTCCCTTGGATTTTGGCAG:HIGH:splice_acceptor_variant&splice_donor_variant&splice_region_variant&intron_variant;MADD:ENST00000342922.8:c.1966+1_1967-1delGTAAGTGTGCTTGGGGAGATTGGCCAGCCCTGGGCAGGGGTTGGGGGCCCAAGGATGGAGTGGTCTGTACCTGCCTCCCTTGGATTTTGGCAG:HIGH:splice_acceptor_variant&splice_donor_…	GT:AD:DP:GQ:PL	0.428571	0.5	0	0	0.5	0	1	0.8	0
chr11:47422721 GCCTGGCAGGAAAAGGTGGTAGAGTCAGGTCAAAGGCAGACCCTTTGAGCCCATCTGGTAGAGTTTCTGCTCCTGCCCACTTCCCCCGCATCCCTCCCAAAGTACTCA>G	.	PSMC3:ENST00000298852.7:c.735+2_736del:HIGH:frameshift_variant&splice_acceptor_variant&splice_donor_variant&splice_region_variant&intron_variant;PSMC3:ENST00000602866.5:c.687+2_688del:HIGH:frameshift_variant&splice_acceptor_variant&splice_donor_variant&splice_region_variant&intron_variant;PSMC3:ENST00000619920.4:c.735+2_736del:HIGH:frameshift_variant&splice_acceptor_variant&splice_donor_variant&s…	GT:AD:DP:GQ:PL	0.142857	0.833333	0	0	0	1	0	0	0
chr11:47565793 CCAGGTGAGCCGGGCCGGGGAGCCCGGGCCCCTGCCCCGTCCCCGCCGCTCCGTCCCTGTCGGGCCGCTGGGGTCTCCACCGTCTTTGCTGAGCCACCTCTTTGCCTCGG>C	.	PTPMT1:ENST00000426530.2:c.175_283del:HIGH:frameshift_variant;PTPMT1:ENST00000534775.1:c.175_283del:HIGH:frameshift_variant;PTPMT1:ENST00000326674.9:c.174+1_175-1del:HIGH:splice_acceptor_variant&splice_donor_variant&splice_region_variant&intron_variant;PTPMT1:ENST00000326656.12:c.174+1_175-1del:HIGH:splice_acceptor_variant&splice_donor_variant&splice_region_variant&intron_variant;NDUFS3:ENST00000…	GT:AD:DP:GQ:PL	0.142857	0.833333	0	0	0	1	0	0.2	0
chr11:48155874 TGTAAGTTGGGGGACGGTCTCACAGCACTGGACTGTTTCGATGAAATCTTCAGTGTGCTTTGCTTCTTTCTGTTTCTTTGAGGTTGACTATGTGCTGTTTCCCATTTTTAG>T	.	PTPRJ:ENST00000418331.6:c.3303+2_3304del:HIGH:frameshift_variant&splice_acceptor_variant&splice_donor_variant&splice_region_variant&intron_variant;PTPRJ:ENST00000615445.4:c.3318+2_3319del:HIGH:frameshift_variant&splice_acceptor_variant&splice_donor_variant&splice_region_variant&intron_variant;PTPRJ:ENST00000613246.4:c.3306+2_3307del:HIGH:frameshift_variant&splice_acceptor_variant&splice_donor_var…	GT:AD:DP:GQ:PL	0.285714	0.5	0	0	1	1	1	0.8	0
chr11:61813354 C>CG	rs1259762066	FADS1:ENST00000350997.11:c.376-2_376-1insC:HIGH:splice_acceptor_variant&intron_variant;FADS1:ENST00000433932.5:c.-48-2_-48-1insC:HIGH:splice_acceptor_variant&intron_variant;FADS1:ENST00000542506.5:c.-48-2_-48-1insC:HIGH:splice_acceptor_variant&intron_variant;FADS1:ENST00000545405.5:c.-48-2_-48-1insC:HIGH:splice_acceptor_variant&intron_variant;FADS1:ENST00000424501.5:c.217-2_217-1insC:HIGH:splice_…	GT:AD:DP:GQ:PL	0.0714286	0.333333	0	0	0.5	0.5	1	0.2	0
chr11:62595891 GCTGTAGAGTACGGAGAGGAGGGGGACAGGGAAGAAGCATACTACCTAAGCCCCTCAGATTCTTGAGCCACAGCAGGCCTTCCACCCATCCCCACCATCCCAGTGCCCCCGTAACTCAC>G	.	MTA2:ENST00000278823.6:c.1114+1_1115-1del:HIGH:splice_acceptor_variant&splice_donor_variant&splice_region_variant&intron_variant;MTA2:ENST00000524902.5:c.595+1_596-1del:HIGH:splice_acceptor_variant&splice_donor_variant&splice_region_variant&intron_variant;MTA2:ENST00000527204.5:c.595+1_596-1del:HIGH:splice_acceptor_variant&splice_donor_variant&splice_region_variant&intron_variant;MTA2:ENST0000053…	GT:AD:DP:GQ:PL	0.0714286	0.666667	0	0	0.5	0.5	0.5	0.2	0
chr11:62625923 TCCTGGAGGAGGAATAAAAGAGTGCCATAGTCATACCAATGGGCTATAGCATAACAACAACGTTCCTACAGGCAAGGGCATCCCTAAACCTGCCCCGGCTTCCCCTCCTTCCCCCATCCTAGGGGCCAGATTGGTCACTCA>T	.	GANAB:ENST00000346178.8:c.2791+2_2792del:HIGH:frameshift_variant&splice_acceptor_variant&splice_donor_variant&splice_region_variant&intron_variant;GANAB:ENST00000540933.5:c.2434+2_2435del:HIGH:frameshift_variant&splice_acceptor_variant&splice_donor_variant&splice_region_variant&intron_variant;GANAB:ENST00000356638.7:c.2725+2_2726del:HIGH:frameshift_variant&splice_acceptor_variant&splice_donor_var…	GT:AD:DP:GQ:PL	0.214286	0.166667	0	0	0	0.5	0.5	0.2	0
chr11:62630275 GCCTGGGAGAAGTTAAGGGTGGCTCTCAATCCCCTAAGGGGCAAAAGAGCCACCATTCTACCCCGCTGGCCAATCAACTCTCCCTCAATTCTGGGTCTGCTTA>G	.	GANAB:ENST00000346178.8:c.1579+2_1580del:HIGH:frameshift_variant&splice_acceptor_variant&splice_donor_variant&splice_region_variant&intron_variant;GANAB:ENST00000540933.5:c.1222+2_1223del:HIGH:frameshift_variant&splice_acceptor_variant&splice_donor_variant&splice_region_variant&intron_variant;GANAB:ENST00000356638.7:c.1513+2_1514del:HIGH:frameshift_variant&splice_acceptor_variant&splice_donor_var…	GT:AD:DP:GQ:PL	0.142857	0.666667	0	0	0	1	0	0.2	0
chr11:62690519 AACCTGGGCCAGGAAAGGGAAAAACAAAATCTCAAATGGGATATTAGATTAACCGGGGGCCCCACCCAGGTCACGCTGCAGGATGCCCCTC>A	.	BSCL2:ENST00000405837.5:c.1240+3_1242delGAGGGGCATCCTGCAGCGTGACCTGGGTGGGGCCCCCGGTTAATCTAATATCCCATTTGAGATTTTGTTTTTCCCTTTCCTGGCCCAGGT:HIGH:frameshift_variant&splice_acceptor_variant&splice_region_variant&intron_variant;BSCL2:ENST00000360796.9:c.1234+3_1236delGAGGGGCATCCTGCAGCGTGACCTGGGTGGGGCCCCCGGTTAATCTAATATCCCATTTGAGATTTTGTTTTTCCCTTTCCTGGCCCAGGT:HIGH:frameshift_variant&splice_acceptor_variant&spli…	GT:AD:DP:GQ:PL	0.142857	0.166667	0	0	0	0.5	1	0.6	0
chr11:62691139 AACCTGTGGAGGAAAAACTACTGAGCAGCCAGGACTGACTTCCCTCACTAACAATCAGGACCCTCATGCCTTAATCCCCAACATACCCCTGACCACCCACAAAGATCAAAGGGACAAAAGGGGGTCCTTGCCCCTTTCG>A	.	BSCL2:ENST00000405837.5:c.1005+3_1007del:HIGH:frameshift_variant&splice_acceptor_variant&splice_region_variant&intron_variant;BSCL2:ENST00000360796.9:c.1005+3_1007del:HIGH:frameshift_variant&splice_acceptor_variant&splice_region_variant&intron_variant;BSCL2:ENST00000407022.7:c.813+3_815del:HIGH:frameshift_variant&splice_acceptor_variant&splice_region_variant&intron_variant;BSCL2:ENST00000278893.1…	GT:AD:DP:GQ:PL	0.142857	0.333333	0	0	1	1	1	0.6	0
chr11:63658904 TCTACAGAAGTAAGAAATTTCTATTAAATCTTAAATTAAAAATTTTATGCATCAAGGATAATCTATGAGCTTATTTCGCTTTTTTGGACATTAAAGTCTCACTTTTTACTTGAAATAAAATAATTCTATCTTAC>T	.	ATL3&RP11-697H9.2:ENSG00000256789:n.63658905_63659037del:HIGH:bidirectional_gene_fusion	GT:AD:DP:GQ:PL	0.285714	0.666667	0	0	0.5	0.5	1	0.8	0
chr11:63758315 C>CT	rs764079138	RTN3:ENST00000354497.4:c.578dupT:HIGH:frameshift_variant;RTN3:ENST00000377819.9:c.*123dupT:MODIFIER:3_prime_UTR_variant;RTN3:ENST00000339997.8:c.*123dupT:MODIFIER:3_prime_UTR_variant;RTN3:ENST00000540798.5:c.*123dupT:MODIFIER:3_prime_UTR_variant;RTN3:ENST00000537981.5:c.*123dupT:MODIFIER:3_prime_UTR_variant;RTN3:ENST00000341307.6:c.*49dupT:MODIFIER:3_prime_UTR_variant;RTN3:ENST00000356000.7:c.*12…	GT:AD:DP:GQ:PL	0.0714286	0.333333	0	0	0.5	0.5	0.5	0.6	0
chr11:64220326 TGTGAGTGAGGGCTGGGCAGGGGCCAGGGCCGGGCAGGAGCTGGGGCAGGGGCAGGGGCTGAGGAGCATCAAGCTTGGTTAGCACTGTCCCCCTCACCCCTCTCGCCCAG>T	.	FERMT3:ENST00000279227.9:c.1323+2_1324del:HIGH:frameshift_variant&splice_acceptor_variant&splice_donor_variant&splice_region_variant&intron_variant;FERMT3:ENST00000345728.9:c.1311+2_1312del:HIGH:frameshift_variant&splice_acceptor_variant&splice_donor_variant&splice_region_variant&intron_variant;FERMT3:ENST00000540554.1:n.-508_-400del:MODIFIER:upstream_gene_variant;FERMT3:ENST00000545896.1:c.-110_…	GT:AD:DP:GQ:PL	0.214286	0.166667	0	0	1	0	1	0.8	0
chr11:64243885 CCTTTTGATACCTCCCATCACCTGCAGCCAGCCCACCTCCCTGTGGCCCTGGTTGGCATTTTGACTCCCCTTCTCCCCTACAGGT>C	.	FKBP2:ENST00000309366.8:c.367+10_369delCTTTTGATACCTCCCATCACCTGCAGCCAGCCCACCTCCCTGTGGCCCTGGTTGGCATTTTGACTCCCCTTCTCCCCTACAGGT:HIGH:frameshift_variant&splice_acceptor_variant&splice_region_variant&intron_variant;FKBP2:ENST00000394540.3:c.367+10_369delCTTTTGATACCTCCCATCACCTGCAGCCAGCCCACCTCCCTGTGGCCCTGGTTGGCATTTTGACTCCCCTTCTCCCCTACAGGT:HIGH:frameshift_variant&splice_acceptor_variant&splice_region_vari…	GT:AD:DP:GQ:PL	0.142857	0.5	0	0	0	0.5	0	0.4	0
chr11:64789624 TCTGGAGGAGAGAGGAGTAGGGGGCAGGGCGGGAGACACTTGGTACATCAGCCCCTTCTCTGGCCTCAGGGGCATCTGAAGGGGAGGCTAGGGTACCACCGCCTAC>T	.	MAP4K2:ENST00000294066.6:c.2375+1_2376-1del:HIGH:splice_acceptor_variant&splice_donor_variant&splice_region_variant&intron_variant;MAP4K2:ENST00000377350.7:c.2351+1_2352-1del:HIGH:splice_acceptor_variant&splice_donor_variant&splice_region_variant&intron_variant;MAP4K2:ENST00000435926.5:c.*2175+1_*2176-1del:HIGH:splice_acceptor_variant&splice_donor_variant&splice_region_variant&intron_variant;MAP4…	GT:AD:DP:GQ:PL	0.285714	0.166667	0	0	1	0	1	0.8	0
chr11:64800825 CCCTGTGGAGGGCGCGAGGTCAGGGGCCACAGGCCGCAGATCAAGGGTCAGGTGAGGGGCAAGTGTTGGGCTGA>C	.	MAP4K2:ENST00000294066.6:c.662+2_663delTCAGCCCAACACTTGCCCCTCACCTGACCCTTGATCTGCGGCCTGTGGCCCCTGACCTCGCGCCCTCCACAGG:HIGH:frameshift_variant&splice_acceptor_variant&splice_donor_variant&splice_region_variant&intron_variant;MAP4K2:ENST00000377350.7:c.662+2_663delTCAGCCCAACACTTGCCCCTCACCTGACCCTTGATCTGCGGCCTGTGGCCCCTGACCTCGCGCCCTCCACAGG:HIGH:frameshift_variant&splice_acceptor_variant&splice_donor_varian…	GT:AD:DP:GQ:PL	0.285714	0.166667	0	0	0.5	0	1	0.6	0
chr11:64802482 TCCTAGGGACAAAGAGCTGGGGTGGGCACAAAGCAGGTCACATGGGGGCTGCCTGGGGCCAGGAGGATAAGGCAGCCTCA>T	.	MAP4K2:ENST00000294066.6:c.245+2_246delTGAGGCTGCCTTATCCTCCTGGCCCCAGGCAGCCCCCATGTGACCTGCTTTGTGCCCACCCCAGCTCTTTGTCCCTAGG:HIGH:frameshift_variant&splice_acceptor_variant&splice_donor_variant&splice_region_variant&intron_variant;MAP4K2:ENST00000377350.7:c.245+2_246delTGAGGCTGCCTTATCCTCCTGGCCCCAGGCAGCCCCCATGTGACCTGCTTTGTGCCCACCCCAGCTCTTTGTCCCTAGG:HIGH:frameshift_variant&splice_acceptor_variant&splice_…	GT:AD:DP:GQ:PL	0.214286	0.166667	0	0	0.5	0	1	0.8	0
chr11:64802941 GCCTGCAGGGGCGGAGGGTGAAGCGGGATGGGGGGCGGGGCCGGGGGCTAGATCCTGCCGCGGGGTGCGGGGCTGGCACCCTCCTCCCGGCTCTCCCGCCCGTCCCGTCGCA>G	.	MAP4K2:ENST00000294066.6:c.96+2_97del:HIGH:frameshift_variant&splice_acceptor_variant&splice_donor_variant&splice_region_variant&intron_variant;MAP4K2:ENST00000377350.7:c.96+2_97del:HIGH:frameshift_variant&splice_acceptor_variant&splice_donor_variant&splice_region_variant&intron_variant;MAP4K2:ENST00000439069.5:c.96+2_97del:HIGH:frameshift_variant&splice_acceptor_variant&splice_donor_variant&spli…	GT:AD:DP:GQ:PL	0.285714	0.333333	0	0	1	1	1	0.8	0
chr11:65018473 GGGTGAGCAGGGGCCCCATGGGAGGGCCAGCCCAGAGCAGGGCAGGGAAGGTGGGAGAGGGGCCCAGCTGACCCTCCTGTCACCCGCTCCTTGCCCA>G	.	ARL2&MIR6879:ENSG00000213465:n.65018474_65018569delGGTGAGCAGGGGCCCCATGGGAGGGCCAGCCCAGAGCAGGGCAGGGAAGGTGGGAGAGGGGCCCAGCTGACCCTCCTGTCACCCGCTCCTTGCCCA:HIGH:gene_fusion;ARL2-SNX15&MIR6879:ENSG00000273003:n.65018474_65018569delGGTGAGCAGGGGCCCCATGGGAGGGCCAGCCCAGAGCAGGGCAGGGAAGGTGGGAGAGGGGCCCAGCTGACCCTCCTGTCACCCGCTCCTTGCCCA:HIGH:gene_fusion	GT:AD:DP:GQ:PL	0.214286	0.333333	0	0	1	0.5	1	0.6	0
chr11:65186050 AGTGAGTAGCGGCTGAGGGGGCAACTCCAGCTTCCAGCTCCCCCTAGGGGTGGGGGCTCATGACTGTCTTCTCAGAGGGTCCTGCTTGATGCCAGAGTGCTGACCTGGAGCTGCCCACAG>A	.	CAPN1:ENST00000279247.10:c.590+2_591del:HIGH:frameshift_variant&splice_acceptor_variant&splice_donor_variant&splice_region_variant&intron_variant;CAPN1:ENST00000533820.5:c.590+2_591del:HIGH:frameshift_variant&splice_acceptor_variant&splice_donor_variant&splice_region_variant&intron_variant;CAPN1:ENST00000524773.5:c.590+2_591del:HIGH:frameshift_variant&splice_acceptor_variant&splice_donor_variant&…	GT:AD:DP:GQ:PL	0.285714	0.5	0	0	1	0.5	1	0.8	0
chr11:65208262 CGTG>C	.	CAPN1:ENST00000279247.10:c.1729+1_1729+3delGTG:HIGH:splice_donor_variant&splice_region_variant&intron_variant;CAPN1:ENST00000533820.5:c.1729+1_1729+3delGTG:HIGH:splice_donor_variant&splice_region_variant&intron_variant;CAPN1:ENST00000524773.5:c.1729+1_1729+3delGTG:HIGH:splice_donor_variant&splice_region_variant&intron_variant;CAPN1:ENST00000527323.5:c.1729+1_1729+3delGTG:HIGH:splice_donor_variant…	GT:AD:DP:GQ:PL	0.142857	0.333333	0	0	0.5	0.5	0.5	0.8	0
chr11:65536138 CCAGGTGAGGCACAGCTGGGCCTGGGCCCTGGGCTGGGGCTGTAGGGGATGTCAGCCCCTAGCTGGCCTGGTAGGTTCTTGGGAACCCCAGAGACCCCAGCTCTGCCTCGTTACCCCA>C	.	SCYL1:ENST00000270176.9:c.1575+2_1576del:HIGH:frameshift_variant&splice_acceptor_variant&splice_donor_variant&splice_region_variant&intron_variant;SCYL1:ENST00000420247.6:c.1575+2_1576del:HIGH:frameshift_variant&splice_acceptor_variant&splice_donor_variant&splice_region_variant&intron_variant;SCYL1:ENST00000524944.5:c.1575+2_1576del:HIGH:frameshift_variant&splice_acceptor_variant&splice_donor_var…	GT:AD:DP:GQ:PL	0.0714286	0.5	0	0	0.5	1	0.5	0	0
chr11:65537877 TCAGGTGAGCTGGGTCTGGTGGGGAGGTGTGTGTATGGGGCTCTTTCCTCCTTGGGCCCAGGGCTACTTCCCCCTCCCGCTCTTCTA>T	.	SCYL1:ENST00000270176.9:c.2031+3_2033delGAGCTGGGTCTGGTGGGGAGGTGTGTGTATGGGGCTCTTTCCTCCTTGGGCCCAGGGCTACTTCCCCCTCCCGCTCTTCTACAGGT:HIGH:frameshift_variant&splice_acceptor_variant&splice_region_variant&intron_variant;SCYL1:ENST00000420247.6:c.1980+3_1982delGAGCTGGGTCTGGTGGGGAGGTGTGTGTATGGGGCTCTTTCCTCCTTGGGCCCAGGGCTACTTCCCCCTCCCGCTCTTCTACAGGT:HIGH:frameshift_variant&splice_acceptor_variant&splice_regio…	GT:AD:DP:GQ:PL	0.142857	0.333333	0	0	0	0.5	0	0	0
chr11:65881520 GGTACCATTAACCCTTCTGGCTCGT>G	.	CTSW:ENST00000307886.7:c.286+1_286+24delGTACCATTAACCCTTCTGGCTCGT:HIGH:splice_donor_variant&splice_region_variant&intron_variant;CTSW:ENST00000528419.5:c.286+1_286+24delGTACCATTAACCCTTCTGGCTCGT:HIGH:splice_donor_variant&splice_region_variant&intron_variant;CTSW:ENST00000526034.1:c.283+1_283+24delGTACCATTAACCCTTCTGGCTCGT:HIGH:splice_donor_variant&splice_region_variant&intron_variant;FIBP:ENST000003…	GT:AD:DP:GQ:PL	0.285714	0.166667	0	0	0.5	0	0	0.8	0
chr11:65882525 GGGTAGGGTTGGGAGAGGGTGCGCGTGTGACAGGGGAGGGAGGCCTAGGGGCCTGGTCACCCACACTGTCCCTTCTTGCACCA>G	.	CTSW:ENST00000307886.7:c.538+1_539-1delGTAGGGTTGGGAGAGGGTGCGCGTGTGACAGGGGAGGGAGGCCTAGGGGCCTGGTCACCCACACTGTCCCTTCTTGCACCAG:HIGH:splice_acceptor_variant&splice_donor_variant&splice_region_variant&intron_variant;CTSW:ENST00000528419.5:c.538+1_539-1delGTAGGGTTGGGAGAGGGTGCGCGTGTGACAGGGGAGGGAGGCCTAGGGGCCTGGTCACCCACACTGTCCCTTCTTGCACCAG:HIGH:splice_acceptor_variant&splice_donor_variant&splice_region_vari…	GT:AD:DP:GQ:PL	0.214286	0.166667	0	0	0.5	0	1	0.6	0
chr11:65920663 G>GATGAATC	.	DRAP1:ENST00000312515.6:c.423+1_423+2insATGAATC:HIGH:splice_donor_variant&intron_variant;DRAP1:ENST00000532933.1:c.363+1_363+2insATGAATC:HIGH:splice_donor_variant&intron_variant;DRAP1:ENST00000530791.5:n.533+1_533+2insATGAATC:HIGH:splice_donor_variant&intron_variant;DRAP1:ENST00000534333.1:n.243+1_243+2insATGAATC:HIGH:splice_donor_variant&intron_variant;DRAP1:ENST00000531121.5:n.583+1_583+2insATG…	GT:AD:DP:GQ:PL	0	0	0	0	0.5	1	1	0.6	0
chr11:66852659 GCCTAGGGTAGACAGGGGCATTGGTGCCCATCCTGCAGGTGGCAACCTCCTGTCTCCCCCATGAGTTGACAGAATGGATCTCACCTA>G	.	PC:ENST00000393955.6:c.1603+2_1604delTAGGTGAGATCCATTCTGTCAACTCATGGGGGAGACAGGAGGTTGCCACCTGCAGGATGGGCACCAATGCCCCTGTCTACCCTAGG:HIGH:frameshift_variant&splice_acceptor_variant&splice_donor_variant&splice_region_variant&intron_variant;PC:ENST00000393958.6:c.1603+2_1604delTAGGTGAGATCCATTCTGTCAACTCATGGGGGAGACAGGAGGTTGCCACCTGCAGGATGGGCACCAATGCCCCTGTCTACCCTAGG:HIGH:frameshift_variant&splice_acceptor_varia…	GT:AD:DP:GQ:PL	0.142857	0.333333	0	0	0	1	0	0	0
chr11:67432836 GGGTGCGCATGTGTGTGCGGGCAGCTGCAGGCGGGGTCTGCAATCTGTGGGGAGGGCTGAGGACCTCTGTGGGTGGGGTGGGGCCCTGGTCACGCCTCTCCAACACCCTTCCTCA>G	.	RPS6KB2:ENST00000312629.9:c.616+2_617del:HIGH:frameshift_variant&splice_acceptor_variant&splice_donor_variant&splice_region_variant&intron_variant;RPS6KB2:ENST00000420069.3:c.16+2_17del:HIGH:frameshift_variant&splice_acceptor_variant&splice_donor_variant&splice_region_variant&intron_variant;RPS6KB2:ENST00000525996.7:c.276-113_276del:HIGH:frameshift_variant&splice_acceptor_variant&splice_region_va…	GT:AD:DP:GQ:PL	0.142857	0.5	0	0	0	0.5	1	0.4	0
chr11:68033010 GAGGTGCGTCCTGGGCATGAGGGGACAGGGAAGGTGCCGGGTGGGCACGGATGCATGGGGGAGGAGGGTGCCCCTGCCCACCACACCCGTGCTGCCCAC>G	.	NDUFS8:ENST00000313468.9:c.199+2_200delTGCGTCCTGGGCATGAGGGGACAGGGAAGGTGCCGGGTGGGCACGGATGCATGGGGGAGGAGGGTGCCCCTGCCCACCACACCCGTGCTGCCCACAGG:HIGH:frameshift_variant&splice_acceptor_variant&splice_donor_variant&splice_region_variant&intron_variant;NDUFS8:ENST00000526339.5:c.199+2_200delTGCGTCCTGGGCATGAGGGGACAGGGAAGGTGCCGGGTGGGCACGGATGCATGGGGGAGGAGGGTGCCCCTGCCCACCACACCCGTGCTGCCCACAGG:HIGH:frameshift_v…	GT:AD:DP:GQ:PL	0.214286	0.833333	0	0	0	1	0	0.2	0
chr11:70407383 TGGTAGGAGCCGCCAGCCTTTGCTTTCCTCTTTCATGAAGTGGAAGTGGCTCTCCTGGGTTTTTCTTTGATGGGGTGGTGGTTTGTCTGTGTCACAATCCAGGCTGTGAGATTTACTGGTCGCTTTTCTTTTCA>T	.	CTTN:ENST00000376561.7:c.87+1_88-1del:HIGH:splice_acceptor_variant&splice_donor_variant&splice_region_variant&intron_variant;CTTN:ENST00000346329.7:c.87+1_88-1del:HIGH:splice_acceptor_variant&splice_donor_variant&splice_region_variant&intron_variant;CTTN:ENST00000301843.12:c.87+1_88-1del:HIGH:splice_acceptor_variant&splice_donor_variant&splice_region_variant&intron_variant;CTTN:ENST00000482755.6:…	GT:AD:DP:GQ:PL	0.214286	0.333333	0	0	0	0	0	0.4	0
chr11:72585434 TCTGGGGAAGGGAGAAGACCAGGCAGGGTGAGACCAGGCTGCCAAGACCTCCCGCCTCTCCTCTGCAAATGCCAGCCCCCATGCCCACACACAGCCAGGCAGAGAGAACAGTGCACTCAC>T	.	PDE2A:ENST00000334456.9:c.1222+1_1223-1del:HIGH:splice_acceptor_variant&splice_donor_variant&splice_region_variant&intron_variant;PDE2A:ENST00000544570.5:c.1201+1_1202-1del:HIGH:splice_acceptor_variant&splice_donor_variant&splice_region_variant&intron_variant;PDE2A:ENST00000376450.7:c.454+1_455-1del:HIGH:splice_acceptor_variant&splice_donor_variant&splice_region_variant&intron_variant;PDE2A:ENST0…	GT:AD:DP:GQ:PL	0.142857	0.5	0	0	1	0.5	1	0.6	0
chr11:74789699 G>GCTGAGAGAAGAAAA	.	RNF169:ENST00000299563.4:c.576_576+1insCTGAGAGAAGAAAA:HIGH:splice_donor_variant&intron_variant	GT:AD:DP:GQ:PL	0	0	0	0	0.5	0.5	0.5	0	0
chr11:102377749 TGGTGAGTTTGTTGGGAAAATTATTTTAGAAATTCTTAGGACTGGCCAGATGCGGTGGCTCAGTTTTGTATTTAGTAGAGTAATGGTTTTTATGTTTTCTTTCCTCA>T	.	BIRC2:ENST00000227758.6:c.1621+1_1622-1del:HIGH:splice_acceptor_variant&splice_donor_variant&splice_region_variant&intron_variant;BIRC2:ENST00000613397.4:c.1621+1_1622-1del:HIGH:splice_acceptor_variant&splice_donor_variant&splice_region_variant&intron_variant;BIRC2:ENST00000527910.5:n.3350+1_3351-1del:HIGH:splice_acceptor_variant&splice_donor_variant&splice_region_variant&intron_variant;BIRC2:ENS…	GT:AD:DP:GQ:PL	0.0714286	0.666667	0	0	0.5	1	0.5	0.8	0
chr11:119052171 TCCTGCAGTGGGTAAGAATGACAGGTGCAACAGCATGCAGTTAGCACTGACTCGTCCCTTGACGTCCCATGGGTTTCCTATGCCCTTTCCTACGGGGCATTCCCGCCTTCCCCTACTCGCTCA>T	.	HYOU1:ENST00000617285.4:c.1122+2_1123del:HIGH:frameshift_variant&splice_acceptor_variant&splice_donor_variant&splice_region_variant&intron_variant;HYOU1:ENST00000621959.4:c.1122+2_1123del:HIGH:frameshift_variant&splice_acceptor_variant&splice_donor_variant&splice_region_variant&intron_variant;HYOU1:ENST00000614711.4:c.1122+2_1123del:HIGH:frameshift_variant&splice_acceptor_variant&splice_donor_var…	GT:AD:DP:GQ:PL	0.142857	0.833333	0	0	0	1	0	0.2	0
chr11:119110955 GAGGTAAGGAGGCAGAGCTGGCAGAGAAGAGGCAGAACGGGGAGGGAGGCAGAGGTGGGGGATCCACCTCCTTGTTGTTCCCTTCTTCTCTCTGC>G	.	C2CD2L:ENST00000336702.7:c.681+1_682-1delGTAAGGAGGCAGAGCTGGCAGAGAAGAGGCAGAACGGGGAGGGAGGCAGAGGTGGGGGATCCACCTCCTTGTTGTTCCCTTCTTCTCTCTGCAG:HIGH:splice_acceptor_variant&splice_donor_variant&splice_region_variant&intron_variant;C2CD2L:ENST00000525598.1:n.371+1_372-1delGTAAGGAGGCAGAGCTGGCAGAGAAGAGGCAGAACGGGGAGGGAGGCAGAGGTGGGGGATCCACCTCCTTGTTGTTCCCTTCTTCTCTCTGCAG:HIGH:splice_acceptor_variant&splice_dono…	GT:AD:DP:GQ:PL	0.0714286	0.166667	0	0	0.5	0.5	0.5	0.6	0
chr11:125614200 GCAGGTAAGATAAAGGGATGATCTTTGAGTGTTTGGTGTACAAGGTCTAATGGGAAATGTGTCTGCATGAGGGGATCATATGACTTGGGATTTTGCTCTGAGAATTGTACATTTGTTTTTC>G	.	STT3A:ENST00000392708.8:c.1671+2_1672del:HIGH:frameshift_variant&splice_acceptor_variant&splice_donor_variant&splice_region_variant&intron_variant;STT3A:ENST00000529196.5:c.1671+2_1672del:HIGH:frameshift_variant&splice_acceptor_variant&splice_donor_variant&splice_region_variant&intron_variant;STT3A:ENST00000531491.5:c.1395+2_1396del:HIGH:frameshift_variant&splice_acceptor_variant&splice_donor_var…	GT:AD:DP:GQ:PL	0.142857	0.833333	0	0	0	1	0.5	0.2	0
chr11:126266629 GCTGCAACAGGTTATGATACAAAGAGTTATGGTGGAGAAGTAGGAAAGGAAACATGAGCCAGAGACCAGAACTCCCTTGCACCCATTGTGTCTAGATAACAGTATTTTGAGAGTACTGGAGAAAGAGTGCTCAC>G	.	SRPRA:ENST00000332118.10:c.686+1_687-1del:HIGH:splice_acceptor_variant&splice_donor_variant&splice_region_variant&intron_variant;SRPRA:ENST00000532259.1:c.602+1_603-1del:HIGH:splice_acceptor_variant&splice_donor_variant&splice_region_variant&intron_variant;FOXRED1:ENST00000263578.9:c.-2577_-2445del:MODIFIER:upstream_gene_variant;FOXRED1:ENST00000534315.5:n.-4315_-4183del:MODIFIER:upstream_gene_va…	GT:AD:DP:GQ:PL	0.142857	0.666667	0	0	0.5	0	1	0.6	0
chr11:126408191 TCAGGTGTGTGTGACTGTCTCTTCCTACTGTTGTTTGGGAACTGGATGTCCGAGCCAGGGACTGTAGACAGGCCCAGGAGGCCTCTAGTGATGGGAATCCTCCTCCCAACCCC>T	.	ST3GAL4:ENST00000530591.5:c.425+1_426-1del:HIGH:splice_acceptor_variant&splice_donor_variant&splice_region_variant&intron_variant;ST3GAL4:ENST00000392669.6:c.437+1_438-1del:HIGH:splice_acceptor_variant&splice_donor_variant&splice_region_variant&intron_variant;ST3GAL4:ENST00000526727.5:c.437+1_438-1del:HIGH:splice_acceptor_variant&splice_donor_variant&splice_region_variant&intron_variant;ST3GAL4:E…	GT:AD:DP:GQ:PL	0.214286	0.166667	0	0	0.5	0	1	0.8	0
chr12:6598099 GCTTTGAGCGGAAAGAGAAAATCAGCCACCAAGAAGCTGTGTTCATTCCTTCTATCCACAAGGCTCTTTTGTCACTATCCTCTTCATCGTAGCCCCTACATCTCCAGACTATCCTAAACTTAC>G	.	CHD4:ENST00000357008.6:c.1686+1_1687-1del:HIGH:splice_acceptor_variant&splice_donor_variant&splice_region_variant&intron_variant;CHD4:ENST00000544484.5:c.1677+1_1678-1del:HIGH:splice_acceptor_variant&splice_donor_variant&splice_region_variant&intron_variant;CHD4:ENST00000544040.5:c.1665+1_1666-1del:HIGH:splice_acceptor_variant&splice_donor_variant&splice_region_variant&intron_variant;CHD4:ENST000…	GT:AD:DP:GQ:PL	0.428571	0.833333	0	0	0.5	1	1	0.8	0
chr12:21475583 TACCTGAAATATTTTAACATTTTATCAGTTAATTAAATCAAGTTTAAATATTTTAAAGGTAAATTAGGCTTCTATGGAAGATATAGACCTA>T	.	RECQL:ENST00000421138.6:c.1098+3_1100delTAGGTCTATATCTTCCATAGAAGCCTAATTTACCTTTAAAATATTTAAACTTGATTTAATTAACTGATAAAATGTTAAAATATTTCAGGT:HIGH:frameshift_variant&splice_acceptor_variant&splice_region_variant&intron_variant;RECQL:ENST00000444129.6:c.1098+3_1100delTAGGTCTATATCTTCCATAGAAGCCTAATTTACCTTTAAAATATTTAAACTTGATTTAATTAACTGATAAAATGTTAAAATATTTCAGGT:HIGH:frameshift_variant&splice_acceptor_variant&spli…	GT:AD:DP:GQ:PL	0.0714286	0.5	0	0	0.5	1	1	0.8	0
chr12:42161658 C>CT	.	YAF2:ENST00000327791.8:c.331dupA:HIGH:frameshift_variant;YAF2:ENST00000534854.6:c.259dupA:HIGH:frameshift_variant;YAF2:ENST00000380790.4:c.133dupA:HIGH:frameshift_variant;YAF2:ENST00000552109.5:c.*140dupA:MODIFIER:3_prime_UTR_variant;YAF2:ENST00000547351.5:c.*210dupA:MODIFIER:3_prime_UTR_variant;YAF2:ENST00000548661.5:c.*170dupA:MODIFIER:3_prime_UTR_variant;YAF2:ENST00000551268.5:c.*402dupA:MODIF…	GT:AD:DP:GQ:PL	0	0.166667	0	0	0.5	0.5	0.5	0.2	0
chr12:45729927 GGGTGAGAGCAGAACCGGGGGGGCAGCGCCGGGGCGAGCCGGGGCGAACGGGGCTCTCCCGCCCGGGCCGGGCACGGGGTCCCGGCTGACAAGTGCGGGGCTTTTTCTCTCCCGCA>G	.	ARID2:ENST00000334344.10:c.92+3_94del:HIGH:frameshift_variant&splice_acceptor_variant&splice_region_variant&intron_variant;ARID2:ENST00000422737.5:c.-356+3_-354del:HIGH:splice_acceptor_variant&splice_region_variant&5_prime_UTR_variant&intron_variant;ARID2:ENST00000426776.5:n.43+3_45del:HIGH:splice_acceptor_variant&splice_region_variant&intron_variant&non_coding_transcript_exon_variant;ARID2:ENST0…	GT:AD:DP:GQ:PL	0.142857	0.5	0	0	0	0.5	1	0.8	0
chr12:45837415 GAGGTGAGTTTTCACTGAAGTATTTACTTTCTAAAGTAAACAAACTATCATTTCTTAGTAATACATATTTGTATGTTTTTC>G	.	ARID2:ENST00000334344.10:c.1120+2_1121delTGAGTTTTCACTGAAGTATTTACTTTCTAAAGTAAACAAACTATCATTTCTTAGTAATACATATTTGTATGTTTTTCAGG:HIGH:frameshift_variant&splice_acceptor_variant&splice_donor_variant&splice_region_variant&intron_variant;ARID2:ENST00000422737.5:c.673+2_674delTGAGTTTTCACTGAAGTATTTACTTTCTAAAGTAAACAAACTATCATTTCTTAGTAATACATATTTGTATGTTTTTCAGG:HIGH:frameshift_variant&splice_acceptor_variant&spli…	GT:AD:DP:GQ:PL	0.0714286	0.166667	0	0	0.5	0.5	1	0.6	0
chr12:45893543 AGTAAGCATGCCTTGAAACCCTTATCTGTAAAAGTCTGAGTCCTGTATGATTTAGATCTTTATTCTTTTTTTTCCTTTCTTTTTAAG>A	.	ARID2:ENST00000334344.10:c.5271+2_5272delTAAGCATGCCTTGAAACCCTTATCTGTAAAAGTCTGAGTCCTGTATGATTTAGATCTTTATTCTTTTTTTTCCTTTCTTTTTAAGG:HIGH:frameshift_variant&splice_acceptor_variant&splice_donor_variant&splice_region_variant&intron_variant;ARID2:ENST00000422737.5:c.4824+2_4825delTAAGCATGCCTTGAAACCCTTATCTGTAAAAGTCTGAGTCCTGTATGATTTAGATCTTTATTCTTTTTTTTCCTTTCTTTTTAAGG:HIGH:frameshift_variant&splice_accepto…	GT:AD:DP:GQ:PL	0.0714286	0.333333	0	0	0.5	0.5	1	0.8	0
chr12:49761702 A>T	rs112744499	TMBIM6:ENST00000267115.9:c.615-2A>T:HIGH:splice_acceptor_variant&intron_variant;TMBIM6:ENST00000395006.8:c.615-2A>T:HIGH:splice_acceptor_variant&intron_variant;TMBIM6:ENST00000423828.5:c.789-2A>T:HIGH:splice_acceptor_variant&intron_variant;TMBIM6:ENST00000547798.1:c.504-2A>T:HIGH:splice_acceptor_variant&intron_variant;TMBIM6:ENST00000547013.1:n.349-2A>T:HIGH:splice_acceptor_variant&intron_variant…	GT:AD:DP:GQ:PL	0	0.666667	0	0	0.5	0.5	0.5	0.2	0
chr12:53715791 A>G	rs558944697	CALCOCO1:ENST00000550804.5:c.1260+2T>C:HIGH:splice_donor_variant&intron_variant;CALCOCO1:ENST00000548263.5:c.1260+2T>C:HIGH:splice_donor_variant&intron_variant;CALCOCO1:ENST00000262059.8:c.1260+2T>C:HIGH:splice_donor_variant&intron_variant;CALCOCO1:ENST00000549613.1:n.557+2T>C:HIGH:splice_donor_variant&intron_variant;CALCOCO1:ENST00000430117.6:c.1005+2T>C:HIGH:splice_donor_variant&intron_variant;…	GT:AD:DP:GQ:PL	0.142857	0.333333	0	0	0.5	0.5	1	0.4	0
chr12:54401478 ACTAAGGAGGAGGGTGGTTTAGAGGAGGGTGGAAGGAACCCCATATGCATCCTTCCCTAGAAGTCTGTGTCCCCTCTCAGAAAGACCCCATTTTGCCTGGCACTGAC>A	.	ITGA5:ENST00000293379.8:c.2387+1_2388-1del:HIGH:splice_acceptor_variant&splice_donor_variant&splice_region_variant&intron_variant;ITGA5:ENST00000552564.5:n.2198+1_2199-1del:HIGH:splice_acceptor_variant&splice_donor_variant&splice_region_variant&intron_variant;ITGA5:ENST00000552583.1:n.544_*81del:LOW:splice_region_variant&non_coding_transcript_exon_variant;ITGA5:ENST00000549601.1:n.-2761_-2656del:…	GT:AD:DP:GQ:PL	0.142857	0.666667	0	0	0	0.5	0.5	0	0
chr12:54402093 TCTGGAGATGGGGTGGGCACTGGTCAGGTTTTGGTGTCCCCTCTAGAGGGGTATCCTCCCAAATCCCACTCGAGAGTCTCATCTCAC>T	.	ITGA5:ENST00000293379.8:c.2133+1_2134-1delGTGAGATGAGACTCTCGAGTGGGATTTGGGAGGATACCCCTCTAGAGGGGACACCAAAACCTGACCAGTGCCCACCCCATCTCCAG:HIGH:splice_acceptor_variant&splice_donor_variant&splice_region_variant&intron_variant;ITGA5:ENST00000552564.5:n.1944+1_1945-1delGTGAGATGAGACTCTCGAGTGGGATTTGGGAGGATACCCCTCTAGAGGGGACACCAAAACCTGACCAGTGCCCACCCCATCTCCAG:HIGH:splice_acceptor_variant&splice_donor_variant&spli…	GT:AD:DP:GQ:PL	0.142857	0.666667	0	0	0	1	0	0	0
chr12:55990100 T>A	.	RAB5B:ENST00000360299.9:c.315+2T>A:HIGH:splice_donor_variant&intron_variant;RAB5B:ENST00000553116.5:c.315+2T>A:HIGH:splice_donor_variant&intron_variant;RAB5B:ENST00000448789.2:c.315+2T>A:HIGH:splice_donor_variant&intron_variant;RAB5B:ENST00000549034.1:n.143+2T>A:HIGH:splice_donor_variant&intron_variant;RAB5B:ENST00000548068.5:c.315+2T>A:HIGH:splice_donor_variant&intron_variant;RAB5B:ENST000005502…	GT:AD:DP:GQ:PL	0.142857	0.333333	0	0	0.5	1	1	0.4	0
chr12:56130923 AAGGTATGTGTGGAGGAGGGAAAGTGAGGAGGTAGGCTAGGGAGGGTGAGTGGCCCGGAGTAGACTCAGGTACTTCTCCCTATCCCTGCCCTCTCTCAGGAATTTCTCTCTCCCT>A	.	ESYT1:ENST00000267113.4:c.567+1_568-1del:HIGH:splice_acceptor_variant&splice_donor_variant&splice_region_variant&intron_variant;ESYT1:ENST00000394048.9:c.567+1_568-1del:HIGH:splice_acceptor_variant&splice_donor_variant&splice_region_variant&intron_variant;ESYT1:ENST00000551790.5:c.204+1_205-1del:HIGH:splice_acceptor_variant&splice_donor_variant&splice_region_variant&intron_variant;ESYT1:ENST00000…	GT:AD:DP:GQ:PL	0.142857	0.666667	0	0	0	1	0	0.2	0
chr12:56131110 TCAGGTAATACCACTCACCACTCTTACTGCTTCCCCTTCAATGTGTCCTGTTCAGTCCAGGCTACTTCACTCCCCCTCCCCGCAACTTCAGCCAAGGACTAACTCTCTTGGTTCTCTTCTTCACCAATCCC>T	.	ESYT1:ENST00000267113.4:c.641+1_642-1del:HIGH:splice_acceptor_variant&splice_donor_variant&splice_region_variant&intron_variant;ESYT1:ENST00000394048.9:c.641+1_642-1del:HIGH:splice_acceptor_variant&splice_donor_variant&splice_region_variant&intron_variant;ESYT1:ENST00000550986.1:n.500+1_501-1del:HIGH:splice_acceptor_variant&splice_donor_variant&splice_region_variant&intron_variant;RP11-603J24.5:E…	GT:AD:DP:GQ:PL	0.0714286	0.833333	0	0	0	1	0	0	0
chr12:56132595 GAGGTGGGAGAGTTGAGCAGCTCTGTGAAATGGGGAAGCCCCAGGAGGTTGTGAGAGAAGATGCTGATTGGATGATCCTCACAGCTGCAGCCCCATGAGACACTCAGCCTTCTGTGTTCCCC>G	.	ESYT1:ENST00000267113.4:c.1161+4_1164del:HIGH:splice_acceptor_variant&conservative_inframe_deletion&splice_region_variant&intron_variant;ESYT1:ENST00000394048.9:c.1161+4_1164del:HIGH:splice_acceptor_variant&conservative_inframe_deletion&splice_region_variant&intron_variant;ESYT1:ENST00000547667.5:n.-4746_-4626del:MODIFIER:upstream_gene_variant;RP11-603J24.5:ENST00000549438.1:n.-3862_-3742del:MODI…	GT:AD:DP:GQ:PL	0.142857	0.666667	0	0	0	1	0	0.2	0
chr12:56319763 TCCTACATGAGAAGAGTTAATAAGGAAATCAGAGAAATGCTTACAACTCCTAATATCCTCAGCGTTCTCTTCCAATGCCCCATCCCTTTGGTCTTGGTTA>T	.	PAN2:ENST00000425394.6:c.2958+2_2959delTAACCAAGACCAAAGGGATGGGGCATTGGAAGAGAACGCTGAGGATATTAGGAGTTGTAAGCATTTCTCTGATTTCCTTATTAACTCTTCTCATGTAGG:HIGH:frameshift_variant&splice_acceptor_variant&splice_donor_variant&splice_region_variant&intron_variant;PAN2:ENST00000440411.7:c.2946+2_2947delTAACCAAGACCAAAGGGATGGGGCATTGGAAGAGAACGCTGAGGATATTAGGAGTTGTAAGCATTTCTCTGATTTCCTTATTAACTCTTCTCATGTAGG:HIGH:frameshift…	GT:AD:DP:GQ:PL	0.142857	0.833333	0	0	0	1	0	0	0
chr12:56423706 CCCTATAGACAGAGGGAGGATTACTGAGTCTCTGTTATGTTGGTGCTAGAAAAGAGCTGGAAGGAGACAGATGTGAAGGGTGGAGACTCA>C	.	TIMELESS:ENST00000553532.5:c.1966+2_1967delTGAGTCTCCACCCTTCACATCTGTCTCCTTCCAGCTCTTTTCTAGCACCAACATAACAGAGACTCAGTAATCCTCCCTCTGTCTATAGG:HIGH:frameshift_variant&splice_acceptor_variant&splice_donor_variant&splice_region_variant&intron_variant;TIMELESS:ENST00000229201.4:c.1963+2_1964delTGAGTCTCCACCCTTCACATCTGTCTCCTTCCAGCTCTTTTCTAGCACCAACATAACAGAGACTCAGTAATCCTCCCTCTGTCTATAGG:HIGH:frameshift_variant&spl…	GT:AD:DP:GQ:PL	0.142857	0.5	0	0	0	0.5	0	0	0
chr12:56611629 ATCACCTTGGGAGGAAGGGATACCCAAGTTAAGAGTTCAAGCAAAATATTTAAACAATAGGCCAATAGGGAAAGGCTAACTACAACATGGGACAGAAAAGTTTCTTGGAACCAGACAGGGATAGAATAGAATCTGGATAC>A	.	BAZ2A:ENST00000551812.5:c.1615+5_1619del:HIGH:frameshift_variant&splice_acceptor_variant&splice_region_variant&intron_variant;BAZ2A:ENST00000379441.7:c.1525+5_1529del:HIGH:frameshift_variant&splice_acceptor_variant&splice_region_variant&intron_variant;BAZ2A:ENST00000549884.5:c.1609+5_1613del:HIGH:frameshift_variant&splice_acceptor_variant&splice_region_variant&intron_variant;BAZ2A:ENST00000551996…	GT:AD:DP:GQ:PL	0.142857	0.666667	0	0	0	0.5	0	0.2	0
chr12:57145099 CGGTGGGTGGGGTTGCCTCTGGCCACAGTGCTAACTAAGCCCCCTCAATGCTGTTCCCTGGTGGGTGGTGGCCTGAGAGGTGGTCCTAGAGCCCTGGCTGCACGGACTCTTCTCTTCCCCATTCCCA>C	.	LRP1:ENST00000243077.7:c.577+1_578-1del:HIGH:splice_acceptor_variant&splice_donor_variant&splice_region_variant&intron_variant;LRP1:ENST00000553277.5:c.577+1_578-1del:HIGH:splice_acceptor_variant&splice_donor_variant&splice_region_variant&intron_variant;LRP1:ENST00000338962.8:c.577+1_578-1del:HIGH:splice_acceptor_variant&splice_donor_variant&splice_region_variant&intron_variant;LRP1:ENST000005541…	GT:AD:DP:GQ:PL	0.142857	0.666667	0	0	0	1	0	0	0
chr12:57197164 TGGTGAGATGCGCGCTTGGAGGGCATGAGGTGACCCAGGCTGTGTGGGACTGCCCGGGTGGCAGAGCTCCAGACAGGCAGGAGACCAGGGCCGCTAGAATGTGCCAGGAGCTGAGGCAAGATCCTCTGTCTGCA>T	.	LRP1:ENST00000243077.7:c.9076+1_9077-1del:HIGH:splice_acceptor_variant&splice_donor_variant&splice_region_variant&intron_variant;LRP1:ENST00000555941.1:n.-3109_-2977del:MODIFIER:upstream_gene_variant;LRP1:ENST00000555124.1:c.-3943_-3811del:MODIFIER:upstream_gene_variant;LRP1:ENST00000554118.1:c.*4196_*4328del:MODIFIER:downstream_gene_variant;MIR1228:ENST00000408438.1:n.*2589_*2721del:MODIFIER:dow…	GT:AD:DP:GQ:PL	0.0714286	0.666667	0	0	0	1	0	0	0
chr12:57198342 GGGTATGTGGCTGAGGAGGGTTGGGGGAGCCCCTGAAAGCAGCATCCAAGCCCAGCCTCCCTGCAGGCCACTGGTGCGATGGGTTACGGGATCTCCCAGGGCTCACTGCCTACCCATCGCCA>G	.	LRP1:ENST00000243077.7:c.9470+4_9473del:HIGH:splice_acceptor_variant&disruptive_inframe_deletion&splice_region_variant&intron_variant;LRP1:ENST00000555941.1:n.-1931_-1811del:MODIFIER:upstream_gene_variant;LRP1:ENST00000556247.1:n.-4477_-4357del:MODIFIER:upstream_gene_variant;LRP1:ENST00000555124.1:c.-2765_-2645del:MODIFIER:upstream_gene_variant;LRP1:ENST00000451724.6:n.-4900_-4780del:MODIFIER:ups…	GT:AD:DP:GQ:PL	0.214286	0.666667	0	0	0	1	0	0	0
chr12:57203285 GAGGTGGGCAGGGAGATGAGAAGGAAGCAGATGGCCTCAGAGGAGTTCAGGCAGGGCTTGGGGAGTGCCGAGAGGTGACCGGCTGCCTGTGCCCATGCCCAC>G	.	LRP1:ENST00000243077.7:c.10818+1_10819-1del:HIGH:splice_acceptor_variant&splice_donor_variant&splice_region_variant&intron_variant;LRP1:ENST00000556247.1:n.468+1_469-1del:HIGH:splice_acceptor_variant&splice_donor_variant&splice_region_variant&intron_variant;LRP1:ENST00000451724.6:n.45+1_46-1del:HIGH:splice_acceptor_variant&splice_donor_variant&splice_region_variant&intron_variant;LRP1:ENST0000055…	GT:AD:DP:GQ:PL	0.142857	0.666667	0	0	0	1	0	0	0
chr12:57528558 AAGGTGAGTGCAGAGTGCTGGTAGTCTGGGCTCAGGGGCTCTGAGGAAAGGTTGGGGCTTTGGAGCCTTTTTCGAAATTTCCCACACACATAGTCCATCTTTTCTC>A	.	MBD6:ENST00000355673.7:c.2820+4_2823del:HIGH:splice_acceptor_variant&conservative_inframe_deletion&splice_region_variant&intron_variant;MBD6:ENST00000547545.1:c.1323+4_1326del:HIGH:splice_acceptor_variant&conservative_inframe_deletion&splice_region_variant&intron_variant;MBD6:ENST00000552163.1:c.522+4_525del:HIGH:splice_acceptor_variant&conservative_inframe_deletion&splice_region_variant&intron_v…	GT:AD:DP:GQ:PL	0.142857	0.833333	0	0	0	0.5	1	0.6	0
chr12:57695841 AAGGTAACTCACTCCTATATTTTCCTTAAGCCCTTAGTGTCATATCATGGAAGTTCCCCAGTTCCCTCCTCCTCCTCCTCCTCTTAAGAGTAACAGTGCTTCACTGTGGCTTCCCTTGC>A	.	OS9:ENST00000315970.11:c.403+1_404-1del:HIGH:splice_acceptor_variant&splice_donor_variant&splice_region_variant&intron_variant;OS9:ENST00000552285.5:c.403+1_404-1del:HIGH:splice_acceptor_variant&splice_donor_variant&splice_region_variant&intron_variant;OS9:ENST00000552787.5:c.403+1_404-1del:HIGH:splice_acceptor_variant&splice_donor_variant&splice_region_variant&intron_variant;OS9:ENST00000439210.…	GT:AD:DP:GQ:PL	0.142857	0.5	0	0	0.5	1	0.5	0.8	0
chr12:62389512 AAGGTAAGATGTTTCTGGGGTTGAAGTATATAAGTTGGTATTTAGTTTCTCAGTGCTGTAAAACCAGCTTAATAGAAATTCGTTTCCTTTT>A	.	USP15:ENST00000280377.9:c.1557+1_1558-1delGTAAGATGTTTCTGGGGTTGAAGTATATAAGTTGGTATTTAGTTTCTCAGTGCTGTAAAACCAGCTTAATAGAAATTCGTTTCCTTTTAG:HIGH:splice_acceptor_variant&splice_donor_variant&splice_region_variant&intron_variant;USP15:ENST00000353364.7:c.1470+1_1471-1delGTAAGATGTTTCTGGGGTTGAAGTATATAAGTTGGTATTTAGTTTCTCAGTGCTGTAAAACCAGCTTAATAGAAATTCGTTTCCTTTTAG:HIGH:splice_acceptor_variant&splice_donor_vari…	GT:AD:DP:GQ:PL	0.142857	0.666667	0	0	0.5	1	1	0.6	0
chr12:62389699 TGTAAGTATAAAACTCATTGTGCAAAATATTACTTGAAAAAAAATTAATAGAAGTAACATAAAATTTTGAGAGTTTATGGTCAGTTTTGTCCTTGTAG>T	.	USP15:ENST00000280377.9:c.1652+3_1654delAAGTATAAAACTCATTGTGCAAAATATTACTTGAAAAAAAATTAATAGAAGTAACATAAAATTTTGAGAGTTTATGGTCAGTTTTGTCCTTGTAGGT:HIGH:frameshift_variant&splice_acceptor_variant&splice_region_variant&intron_variant;USP15:ENST00000353364.7:c.1565+3_1567delAAGTATAAAACTCATTGTGCAAAATATTACTTGAAAAAAAATTAATAGAAGTAACATAAAATTTTGAGAGTTTATGGTCAGTTTTGTCCTTGTAGGT:HIGH:frameshift_variant&splice_accepto…	GT:AD:DP:GQ:PL	0.142857	0.833333	0	0	1	1	1	0.8	0
chr12:89634901 CACCTAAAATAAAAAGCATGATATACTAAACTTATAAACAAGATTACAGTAATTTTATGTTTAGTGTCAGATGTACTGCTCTTTTTACTTACTT>C	.	ATP2B1:ENST00000261173.6:c.661+3_663delAAGTAAGTAAAAAGAGCAGTACATCTGACACTAAACATAAAATTACTGTAATCTTGTTTATAAGTTTAGTATATCATGCTTTTTATTTTAGGT:HIGH:frameshift_variant&splice_acceptor_variant&splice_region_variant&intron_variant;ATP2B1:ENST00000359142.7:c.661+3_663delAAGTAAGTAAAAAGAGCAGTACATCTGACACTAAACATAAAATTACTGTAATCTTGTTTATAAGTTTAGTATATCATGCTTTTTATTTTAGGT:HIGH:frameshift_variant&splice_acceptor_variant&…	GT:AD:DP:GQ:PL	0.142857	0.666667	0	0	0	0.5	0	0	0
chr12:93566969 TCCTGAAAATAAAAATAATCTGGTTGGTTCTACTGGACTTGTGATACTGGACAAACCTCTATGTCCAAGAGCTCGAGTCATTCCCATTGGCTCA>T	.	SOCS2-AS1:ENST00000499137.6:n.203-92_203delTGAGCCAATGGGAATGACTCGAGCTCTTGGACATAGAGGTTTGTCCAGTATCACAAGTCCAGTAGAACCAACCAGATTATTTTTATTTTCAGG:HIGH:splice_acceptor_variant&splice_region_variant&intron_variant&non_coding_transcript_exon_variant;SOCS2-AS1:ENST00000500986.5:n.298+2_299delTGAGCCAATGGGAATGACTCGAGCTCTTGGACATAGAGGTTTGTCCAGTATCACAAGTCCAGTAGAACCAACCAGATTATTTTTATTTTCAGG:HIGH:splice_acceptor_vari…	GT:AD:DP:GQ:PL	0	0.166667	0	0	0.5	1	1	0.8	0
chr12:100283128 C>CA	.	SCYL2:ENST00000360820.6:c.164dupA:HIGH:frameshift_variant;SCYL2:ENST00000549687.5:c.164dupA:HIGH:frameshift_variant;SCYL2:ENST00000635101.1:c.164dupA:HIGH:frameshift_variant;SCYL2:ENST00000549486.1:n.-4_-3insA:MODIFIER:upstream_gene_variant;SCYL2:ENST00000548392.5:c.-342-8369dupA:MODIFIER:intron_variant;SCYL2:ENST00000550067.1:n.340dupA:MODIFIER:non_coding_transcript_exon_variant;SCYL2:ENST000005…	GT:AD:DP:GQ:PL	0.142857	0.333333	0	0	0	0	1	0.8	0
chr12:108623874 GGAGTGGTCTGTGCCTCCGTGGGCACTGGTT>G	rs372173288;rs63748999	SELPLG:ENST00000388962.4:c.390+14_403delAACCAGTGCCCACGGAGGCACAGACCACTC:HIGH:frameshift_variant&splice_acceptor_variant&splice_region_variant&intron_variant;SELPLG:ENST00000550948.1:c.404_433delAACCAGTGCCCACGGAGGCACAGACCACTC:MODERATE:disruptive_inframe_deletion;SELPLG:ENST00000228463.6:c.452_481delAACCAGTGCCCACGGAGGCACAGACCACTC:MODERATE:disruptive_inframe_deletion;MIR4496:ENST00000550306.1:n.-4812…	GT:AD:DP:GQ:PL	0.0714286	0	0	0	0.5	0.5	1	0.2	0
chr12:108657423 CCTGGAG>C	.	CORO1C:ENST00000420959.6:c.790-6_790-1delCTCCAG:HIGH:splice_acceptor_variant&splice_region_variant&intron_variant;CORO1C:ENST00000261401.7:c.631-6_631-1delCTCCAG:HIGH:splice_acceptor_variant&splice_region_variant&intron_variant;CORO1C:ENST00000549772.5:c.649-6_649-1delCTCCAG:HIGH:splice_acceptor_variant&splice_region_variant&intron_variant;CORO1C:ENST00000541050.5:c.631-6_631-1delCTCCAG:HIGH:spli…	GT:AD:DP:GQ:PL	0.0714286	0.5	0	0	0.5	0.5	1	0.4	0
chr12:110346118 AGTAAGTGGTTGGGTGGGGCTTGGGACCAGCCACCTCCTTCCAGGGGAGGCTGGAGGCGTGACACGTCTTCCCTGTGTGTCAG>A	.	ATP2A2:ENST00000539276.6:c.2859+1_2860-1delGTAAGTGGTTGGGTGGGGCTTGGGACCAGCCACCTCCTTCCAGGGGAGGCTGGAGGCGTGACACGTCTTCCCTGTGTGTCAG:HIGH:splice_acceptor_variant&splice_donor_variant&splice_region_variant&intron_variant;ATP2A2:ENST00000308664.10:c.2859+1_2860-1delGTAAGTGGTTGGGTGGGGCTTGGGACCAGCCACCTCCTTCCAGGGGAGGCTGGAGGCGTGACACGTCTTCCCTGTGTGTCAG:HIGH:splice_acceptor_variant&splice_donor_variant&splice_re…	GT:AD:DP:GQ:PL	0.285714	0.833333	0	0	0.5	1	1	0.6	0
chr12:111446852 AAGGTGAGTGACAAGGCTTTTCACACCCTGGGGCAATACAAATACATACACATACAGCAGACCCAACCCTGTTCCCTTCCTCCCTGCC>A	.	SH2B3:ENST00000341259.6:c.834+5_838delGTGACAAGGCTTTTCACACCCTGGGGCAATACAAATACATACACATACAGCAGACCCAACCCTGTTCCCTTCCTCCCTGCCAGGTGA:HIGH:frameshift_variant&splice_acceptor_variant&splice_region_variant&intron_variant;SH2B3:ENST00000538307.1:c.228+5_232delGTGACAAGGCTTTTCACACCCTGGGGCAATACAAATACATACACATACAGCAGACCCAACCCTGTTCCCTTCCTCCCTGCCAGGTGA:HIGH:frameshift_variant&splice_acceptor_variant&splice_region_…	GT:AD:DP:GQ:PL	0.142857	0.833333	0	0	0.5	0.5	1	0.8	0
chr12:111447032 GGGTGAGGTCCTGGGCCCTCGTCCCTGGCACCACCTTTGCTGCTACCACCCCTGACCTGCCCAGATCCTTAACCTCAGCCTCTTCTCCAGCA>G	.	SH2B3:ENST00000341259.6:c.926+2_927delTGAGGTCCTGGGCCCTCGTCCCTGGCACCACCTTTGCTGCTACCACCCCTGACCTGCCCAGATCCTTAACCTCAGCCTCTTCTCCAGCAGG:HIGH:frameshift_variant&splice_acceptor_variant&splice_donor_variant&splice_region_variant&intron_variant;SH2B3:ENST00000538307.1:c.320+2_321delTGAGGTCCTGGGCCCTCGTCCCTGGCACCACCTTTGCTGCTACCACCCCTGACCTGCCCAGATCCTTAACCTCAGCCTCTTCTCCAGCAGG:HIGH:frameshift_variant&splice_ac…	GT:AD:DP:GQ:PL	0.142857	0.5	0	0	1	0.5	1	0.4	0
chr12:111447217 AAGGTGGGTAAACCAATAGCTAGGCCATTGTCTTCTGGGTACGCTGGAACCCAGACTCAGCCCAGGACATAAGGTAGCCCCCTGCGACCACCATCACCCATCTTATCTAAC>A	.	SH2B3:ENST00000341259.6:c.1021+4_1024del:HIGH:splice_acceptor_variant&disruptive_inframe_deletion&splice_region_variant&intron_variant;SH2B3:ENST00000538307.1:c.415+4_418del:HIGH:splice_acceptor_variant&disruptive_inframe_deletion&splice_region_variant&intron_variant;ATXN2:ENST00000377617.7:c.*5485_*5594del:MODIFIER:downstream_gene_variant;ATXN2:ENST00000608853.5:c.*5485_*5594del:MODIFIER:downstr…	GT:AD:DP:GQ:PL	0.285714	0.5	0	0	1	0	1	0.8	0
chr12:112243517 CACCTGAAACACACAAGGAGGGACACCTGACTCCTGCTAACTGCCGCAAGACCCCGCATGCTGTTAGGTGCTATTCATCTGGAGCCCGCAAAATGTGACGT>C	.	HECTD4:ENST00000377560.9:c.4785+3_4787delACGTCACATTTTGCGGGCTCCAGATGAATAGCACCTAACAGCATGCGGGGTCTTGCGGCAGTTAGCAGGAGTCAGGTGTCCCTCCTTGTGTGTTTCAGGT:HIGH:frameshift_variant&splice_acceptor_variant&splice_region_variant&intron_variant;HECTD4:ENST00000550722.5:c.4389+3_4391delACGTCACATTTTGCGGGCTCCAGATGAATAGCACCTAACAGCATGCGGGGTCTTGCGGCAGTTAGCAGGAGTCAGGTGTCCCTCCTTGTGTGTTTCAGGT:HIGH:frameshift_variant&splice…	GT:AD:DP:GQ:PL	0.0714286	0.333333	0	0	0.5	0.5	1	0.4	0
chr12:121318424 ACTGACCGTAAAGAGGAAAACACAGGATGAGAAGATCCACCACCACATCTCCGTGAGATGTACAAGAGACCCCTTAC>A	.	ANAPC5:ENST00000261819.7:c.1745+1_1746-1delGTAAGGGGTCTCTTGTACATCTCACGGAGATGTGGTGGTGGATCTTCTCATCCTGTGTTTTCCTCTTTACGGTCAG:HIGH:splice_acceptor_variant&splice_donor_variant&splice_region_variant&intron_variant;ANAPC5:ENST00000535641.5:n.1956+1_1957-1delGTAAGGGGTCTCTTGTACATCTCACGGAGATGTGGTGGTGGATCTTCTCATCCTGTGTTTTCCTCTTTACGGTCAG:HIGH:splice_acceptor_variant&splice_donor_variant&splice_region_variant&…	GT:AD:DP:GQ:PL	0.214286	0.333333	0	0	0.5	0.5	1	0.8	0
chr12:122138294 TGGTGAGTTGCCAAGAGCGTGGGCTGTGGCAGGGCAGGGGAGCTGGCAGGACGTGCTCCCTGCGTGGTCATTGCTGGTGGCAGGCCTGCTGGCTGTGGGTGCTGCCTCCAGCCACCTGCCCCTTCTGCA>T	.	MLXIP:ENST00000319080.11:c.2256+1_2257-1del:HIGH:splice_acceptor_variant&splice_donor_variant&splice_region_variant&intron_variant;MLXIP:ENST00000538698.5:c.1077+1_1078-1del:HIGH:splice_acceptor_variant&splice_donor_variant&splice_region_variant&intron_variant;MLXIP:ENST00000542417.1:c.261+1_262-1del:HIGH:splice_acceptor_variant&splice_donor_variant&splice_region_variant&intron_variant;MLXIP:ENST…	GT:AD:DP:GQ:PL	0.142857	0.166667	0	0	1	0.5	1	0.6	0
chr12:122278940 GACCTGAAACACAGTTGTTTAGCTTAGGCTGAGGGTTTGAACGAAAGGAGGCCGCGTGAAAGCTCGTGCACCCTGGGTGGTACTCT>G	.	CLIP1:ENST00000540338.5:c.3765+3_3767delAGAGTACCACCCAGGGTGCACGAGCTTTCACGCGGCCTCCTTTCGTTCAAACCCTCAGCCTAAGCTAAACAACTGTGTTTCAGGT:HIGH:frameshift_variant&splice_acceptor_variant&splice_region_variant&intron_variant;CLIP1:ENST00000358808.6:c.3732+3_3734delAGAGTACCACCCAGGGTGCACGAGCTTTCACGCGGCCTCCTTTCGTTCAAACCCTCAGCCTAAGCTAAACAACTGTGTTTCAGGT:HIGH:frameshift_variant&splice_acceptor_variant&splice_region_…	GT:AD:DP:GQ:PL	0.0714286	0.5	0	0	0.5	0.5	1	0.8	0
chr12:122986564 GCTGTGGGGAGACTGGCATGGGCACAGGCACCATGGTCCCTCTGCCCCCACCCCTGCCCTGCCCCATCCTCCCGGGCCCCAC>G	.	PITPNM2:ENST00000542749.5:c.3597+1_3598-1delGTGGGGCCCGGGAGGATGGGGCAGGGCAGGGGTGGGGGCAGAGGGACCATGGTGCCTGTGCCCATGCCAGTCTCCCCACAG:HIGH:splice_acceptor_variant&splice_donor_variant&splice_region_variant&intron_variant;PITPNM2:ENST00000320201.8:c.3597+1_3598-1delGTGGGGCCCGGGAGGATGGGGCAGGGCAGGGGTGGGGGCAGAGGGACCATGGTGCCTGTGCCCATGCCAGTCTCCCCACAG:HIGH:splice_acceptor_variant&splice_donor_variant&splice_reg…	GT:AD:DP:GQ:PL	0.214286	0.333333	0	0	0.5	0	1	0.6	0
chr12:123320607 GCTAGATAAAGAACATTTGCTAAAAGTTAGTACAAAGTTTAAATATTTTTGTTTAAAACAGTATTTCAAAAAGGAAGTTTCTGTATGGATAC>G	.	SBNO1:ENST00000420886.6:c.2491+1_2492-1delGTATCCATACAGAAACTTCCTTTTTGAAATACTGTTTTAAACAAAAATATTTAAACTTTGTACTAACTTTTAGCAAATGTTCTTTATCTAG:HIGH:splice_acceptor_variant&splice_donor_variant&splice_region_variant&intron_variant;SBNO1:ENST00000267176.8:c.2488+1_2489-1delGTATCCATACAGAAACTTCCTTTTTGAAATACTGTTTTAAACAAAAATATTTAAACTTTGTACTAACTTTTAGCAAATGTTCTTTATCTAG:HIGH:splice_acceptor_variant&splice_donor_va…	GT:AD:DP:GQ:PL	0.0714286	0.5	0	0	0.5	0.5	1	0.6	0
chr12:124340193 T>TGCCG	rs61519723	NCOR2:ENST00000405201.5:c.5499_5500insCGGC:HIGH:frameshift_variant;NCOR2:ENST00000404621.5:c.5469_5470insCGGC:HIGH:frameshift_variant;NCOR2:ENST00000429285.6:c.5469_5470insCGGC:HIGH:frameshift_variant;NCOR2:ENST00000356219.7:c.4194_4195insCGGC:HIGH:frameshift_variant;NCOR2:ENST00000404121.6:c.4143_4144insCGGC:HIGH:frameshift_variant;NCOR2:ENST00000440187.5:c.201_202insCGGC:HIGH:frameshift_variant…	GT:AD:DP:GQ:PL	0.142857	0.5	0	0	0	1	0.5	0.4	0
chr12:124340200 TGTACCTGGTGACAGTCAGTGGCATCAGCAGGGGGAGGCCTCTTGCGGCCCACAAGGAGTCCCGGAGCGGGGGGTGGGG>T	.	NCOR2:ENST00000405201.5:c.5488+16_5492delCCCCACCCCCCGCTCCGGGACTCCTTGTGGGCCGCAAGAGGCCTCCCCCTGCTGATGCCACTGACTGTCACCAGGTAC:HIGH:frameshift_variant&splice_acceptor_variant&splice_region_variant&intron_variant;NCOR2:ENST00000404621.5:c.5458+16_5462delCCCCACCCCCCGCTCCGGGACTCCTTGTGGGCCGCAAGAGGCCTCCCCCTGCTGATGCCACTGACTGTCACCAGGTAC:HIGH:frameshift_variant&splice_acceptor_variant&splice_region_variant&intr…	GT:AD:DP:GQ:PL	0.142857	0.666667	0	0	0	1	0.5	0.2	0
chr12:132748019 TCCTGAAAGAGAACCGCATGCTCTGAGCTTCCTATCTGATGTGTGGACACGCCCTGTGCGAGTGCTGCGATGGAACGGCCGGGACCGCACACCTGCCCGAGGGAACCGCCGAGACCTA>T	.	ANKLE2:ENST00000357997.9:c.1041+2_1042del:HIGH:frameshift_variant&splice_acceptor_variant&splice_donor_variant&splice_region_variant&intron_variant;ANKLE2:ENST00000535036.5:c.-116_1del:HIGH:frameshift_variant;ANKLE2:ENST00000539605.5:n.7540+2_7541del:HIGH:splice_acceptor_variant&splice_donor_variant&splice_region_variant&intron_variant&non_coding_transcript_exon_variant;ANKLE2:ENST00000545623.5:n…	GT:AD:DP:GQ:PL	0.142857	0.666667	0	0	1	0.5	0.5	0.4	0
chr13:28267211 TGTGAGTAACTTGTAATTTGTCTTTCTGCTGGTGAGCTTCATTATTTGAAGCCAGCTTTCAGTAATGAGTGTTTGTGTTTTATTTTAAG>T	.	PAN3:ENST00000503791.5:n.1842+1_1843-1delGTGAGTAACTTGTAATTTGTCTTTCTGCTGGTGAGCTTCATTATTTGAAGCCAGCTTTCAGTAATGAGTGTTTGTGTTTTATTTTAAG:HIGH:splice_acceptor_variant&splice_donor_variant&splice_region_variant&intron_variant;PAN3:ENST00000380958.7:c.1690+1_1691-1delGTGAGTAACTTGTAATTTGTCTTTCTGCTGGTGAGCTTCATTATTTGAAGCCAGCTTTCAGTAATGAGTGTTTGTGTTTTATTTTAAG:HIGH:splice_acceptor_variant&splice_donor_variant&sp…	GT:AD:DP:GQ:PL	0.0714286	0.5	0	0	0.5	1	1	0.6	0
chr13:41865812 CCCTACAAATGGAAAAAATTATTCAAGAGGTAAGTCAAAATAACCAAAAGCCAGGAAACTAAAAGTCTGCAGTGAGACTGTCATTCTTA>C	.	VWA8:ENST00000281496.6:c.1347+2_1348delTAAGAATGACAGTCTCACTGCAGACTTTTAGTTTCCTGGCTTTTGGTTATTTTGACTTACCTCTTGAATAATTTTTTCCATTTGTAGG:HIGH:frameshift_variant&splice_acceptor_variant&splice_donor_variant&splice_region_variant&intron_variant;VWA8:ENST00000379310.7:c.1347+2_1348delTAAGAATGACAGTCTCACTGCAGACTTTTAGTTTCCTGGCTTTTGGTTATTTTGACTTACCTCTTGAATAATTTTTTCCATTTGTAGG:HIGH:frameshift_variant&splice_accept…	GT:AD:DP:GQ:PL	0.142857	0.5	0	0	0.5	0.5	0.5	0.8	0
chr13:52652956 GAGGTGCATGTTTTTCTTTCCCTTTGGTATTTATTTTATCCCCCTTTCCTTGGCTAGTGAGCCCTGCTGAAGTCGTTGTTTTCCTGAC>G	.	SUGT1:ENST00000343788.10:c.38+3_40delGCATGTTTTTCTTTCCCTTTGGTATTTATTTTATCCCCCTTTCCTTGGCTAGTGAGCCCTGCTGAAGTCGTTGTTTTCCTGACAGGT:HIGH:frameshift_variant&splice_acceptor_variant&splice_region_variant&intron_variant;SUGT1:ENST00000310528.8:c.38+3_40delGCATGTTTTTCTTTCCCTTTGGTATTTATTTTATCCCCCTTTCCTTGGCTAGTGAGCCCTGCTGAAGTCGTTGTTTTCCTGACAGGT:HIGH:frameshift_variant&splice_acceptor_variant&splice_region_var…	GT:AD:DP:GQ:PL	0.142857	0.666667	0	0	0.5	1	0.5	0.8	0
chr13:77205381 GACCTAGAATATATAAATCATAATCTATGTTTTAAAAGATCCATATATATTTCAGTTGTAAGACAACATTTCCTAAACCGAAGTATACAT>G	.	MYCBP2:ENST00000357337.10:c.3601+3_3603delATGTATACTTCGGTTTAGGAAATGTTGTCTTACAACTGAAATATATATGGATCTTTTAAAACATAGATTATGATTTATATATTCTAGGT:HIGH:frameshift_variant&splice_acceptor_variant&splice_region_variant&intron_variant;MYCBP2:ENST00000544440.6:c.3601+3_3603delATGTATACTTCGGTTTAGGAAATGTTGTCTTACAACTGAAATATATATGGATCTTTTAAAACATAGATTATGATTTATATATTCTAGGT:HIGH:frameshift_variant&splice_acceptor_variant&spl…	GT:AD:DP:GQ:PL	0.0714286	0.166667	0	0	0.5	1	1	0.8	0
chr13:98519241 A>AATTTTGTAT	.	STK24:ENST00000376547.7:c.309+1_309+2insATACAAAAT:HIGH:splice_donor_variant&intron_variant;STK24:ENST00000539966.5:c.273+1_273+2insATACAAAAT:HIGH:splice_donor_variant&intron_variant;STK24:ENST00000444574.1:c.24+1_24+2insATACAAAAT:HIGH:splice_donor_variant&intron_variant;STK24:ENST00000397517.6:c.273+1_273+2insATACAAAAT:HIGH:splice_donor_variant&intron_variant;STK24:ENST00000481288.1:n.441+1_441+2…	GT:AD:DP:GQ:PL	0.285714	0.5	0	0	0.5	1	1	0.6	0
chr13:110210041 CCCTAGAATGCATGAGAAAGAAATGAGTTCAGATGCGAACTGGGAGGGTGAGGTGGCACATGTTCATAATGATTCAGCAAATGCTTA>C	.	COL4A1:ENST00000375820.8:c.552+2_553delTAAGCATTTGCTGAATCATTATGAACATGTGCCACCTCACCCTCCCAGTTCGCATCTGAACTCATTTCTTTCTCATGCATTCTAGG:HIGH:frameshift_variant&splice_acceptor_variant&splice_donor_variant&splice_region_variant&intron_variant;COL4A1:ENST00000543140.5:c.552+2_553delTAAGCATTTGCTGAATCATTATGAACATGTGCCACCTCACCCTCCCAGTTCGCATCTGAACTCATTTCTTTCTCATGCATTCTAGG:HIGH:frameshift_variant&splice_acceptor_v…	GT:AD:DP:GQ:PL	0.142857	0.666667	0	0	0	0.5	0	0	0
chr13:110462184 AAGGTGAGTTCCTCTCTGGCCACGCGGCCCCTGGGGCACTGAGCCTTCCTGTGGGCACCTGCCTGGGCAGCTTCACATGCAAATCCCTTTCT>A	.	COL4A2:ENST00000360467.5:c.1669+6_1674delTTCCTCTCTGGCCACGCGGCCCCTGGGGCACTGAGCCTTCCTGTGGGCACCTGCCTGGGCAGCTTCACATGCAAATCCCTTTCTAGGTGAG:HIGH:frameshift_variant&splice_acceptor_variant&splice_region_variant&intron_variant;COL4A2:ENST00000478681.1:n.165+6_170delTTCCTCTCTGGCCACGCGGCCCCTGGGGCACTGAGCCTTCCTGTGGGCACCTGCCTGGGCAGCTTCACATGCAAATCCCTTTCTAGGTGAG:HIGH:splice_acceptor_variant&splice_region_variant…	GT:AD:DP:GQ:PL	0.142857	0.5	0	0	0	1	0	0	0
chr13:113245058 TGGTAAGTATGTGGGGCCTGGGCTCCTCCCCTGTAACTGAGGGTTGCTGCCCCGTGTGTTACCCCGATCTCACTCCCTCCTTTGCTGTGTCCA>T	.	CUL4A:ENST00000375440.8:c.1444+1_1445-1delGTAAGTATGTGGGGCCTGGGCTCCTCCCCTGTAACTGAGGGTTGCTGCCCCGTGTGTTACCCCGATCTCACTCCCTCCTTTGCTGTGTCCAG:HIGH:splice_acceptor_variant&splice_donor_variant&splice_region_variant&intron_variant;CUL4A:ENST00000375441.7:c.1144+1_1145-1delGTAAGTATGTGGGGCCTGGGCTCCTCCCCTGTAACTGAGGGTTGCTGCCCCGTGTGTTACCCCGATCTCACTCCCTCCTTTGCTGTGTCCAG:HIGH:splice_acceptor_variant&splice_donor_…	GT:AD:DP:GQ:PL	0.142857	0.833333	0	0	0	1	0	0	0
chr13:113363909 TCCTGCAAAACCGAGAGAAGGAGGCCGGCGTCCCCGAAGTTTCCTCTGGGGGGTCGCGGGCCCGCGCGGGGACCGCAGCCGCCGGGGACGCCCGCACCCCGCGCCACACA>T	.	GRTP1:ENST00000375430.8:c.32+2_33del:HIGH:frameshift_variant&splice_acceptor_variant&splice_donor_variant&splice_region_variant&intron_variant;GRTP1:ENST00000375431.8:c.32+2_33del:HIGH:frameshift_variant&splice_acceptor_variant&splice_donor_variant&splice_region_variant&intron_variant;GRTP1:ENST00000620217.4:c.32+2_33del:HIGH:frameshift_variant&splice_acceptor_variant&splice_donor_variant&splice_…	GT:AD:DP:GQ:PL	0.214286	0.666667	0	0	0	1	1	0.8	0
chr14:20990382 TGGTGAGTAACGGCGGGAAAGCGAGAAGAAACGGGACTGGACCTACATGCAAGTGATTCCGCTTTTCGTCTTTGGCCCATA>T	.	METTL17:ENST00000382985.8:c.229+2_230delTGAGTAACGGCGGGAAAGCGAGAAGAAACGGGACTGGACCTACATGCAAGTGATTCCGCTTTTCGTCTTTGGCCCATAGG:HIGH:frameshift_variant&splice_acceptor_variant&splice_donor_variant&splice_region_variant&intron_variant;METTL17:ENST00000556670.6:c.229+2_230delTGAGTAACGGCGGGAAAGCGAGAAGAAACGGGACTGGACCTACATGCAAGTGATTCCGCTTTTCGTCTTTGGCCCATAGG:HIGH:frameshift_variant&splice_acceptor_variant&spl…	GT:AD:DP:GQ:PL	0.142857	0.666667	0	0	0	1	0	0	0
chr14:35314456 GTGAGTGAT>G	.	PSMA6:ENST00000261479.8:c.683+2_683+9delTGAGTGAT:HIGH:splice_donor_variant&splice_region_variant&intron_variant;RP11-561B11.2:ENST00000557565.1:c.*1498+2_*1498+9delTGAGTGAT:HIGH:splice_donor_variant&splice_region_variant&intron_variant;PSMA6:ENST00000540871.5:c.626+2_626+9delTGAGTGAT:HIGH:splice_donor_variant&splice_region_variant&intron_variant;PSMA6:ENST00000622405.4:c.446+2_446+9delTGAGTGAT:HI…	GT:AD:DP:GQ:PL	0.0714286	0.333333	0	0	0	0	0.5	0.4	0
chr14:52864621 TCCTGGAGAAAAGAAATACTGATGTGTGCAATGTATCACGAGGTGGGTCTTTCAAGTATAAAATATAAGGATGACTGGTCAACTCATTTAAGAAAATTGAAGTGTATTTTTAACTGGAAAACTTA>T	.	FERMT2:ENST00000395631.6:c.1380+2_1381del:HIGH:frameshift_variant&splice_acceptor_variant&splice_donor_variant&splice_region_variant&intron_variant;FERMT2:ENST00000341590.7:c.1380+2_1381del:HIGH:frameshift_variant&splice_acceptor_variant&splice_donor_variant&splice_region_variant&intron_variant;FERMT2:ENST00000553373.5:c.1380+2_1381del:HIGH:frameshift_variant&splice_acceptor_variant&splice_donor_…	GT:AD:DP:GQ:PL	0.142857	0.666667	0	0	0	1	0	0.2	0
chr14:74672951 TCCTGGGGAACAGCAAGATCCATCATTACAGCCTCATTACAAGCCATCTGTGTAGTCCTGCCTCTCCACCCTCATGGATGTGGCTGGGCTCACTACCTTCCCTATAGAATCCCTGTGTAACCTCA>T	.	AREL1:ENST00000356357.8:c.1300+2_1301del:HIGH:frameshift_variant&splice_acceptor_variant&splice_donor_variant&splice_region_variant&intron_variant;AREL1:ENST00000555330.5:c.1300+2_1301del:HIGH:frameshift_variant&splice_acceptor_variant&splice_donor_variant&splice_region_variant&intron_variant;AREL1:ENST00000556202.5:c.817+2_818del:HIGH:frameshift_variant&splice_acceptor_variant&splice_donor_varia…	GT:AD:DP:GQ:PL	0.142857	0.666667	0	0	0	0	0	0	0
chr14:75003152 GGGTGAGGCCGGCCTGCCTCCGCCGGCGAACCTGGCCCCTGTCTGTTCCCGATCCCAGGGCTGAAAATTTCCCAGGCCTCACTTCGCGTTGGCTCCTCTTATCCTCTCTCTTTTGGACTGTA>G	.	EIF2B2:ENST00000266126.9:c.163+2_164del:HIGH:frameshift_variant&splice_acceptor_variant&splice_donor_variant&splice_region_variant&intron_variant;EIF2B2:ENST00000556028.5:c.163+2_164del:HIGH:frameshift_variant&splice_acceptor_variant&splice_donor_variant&splice_region_variant&intron_variant;EIF2B2:ENST00000553401.5:c.136+2_137del:HIGH:frameshift_variant&splice_acceptor_variant&splice_donor_varian…	GT:AD:DP:GQ:PL	0.142857	0.666667	0	0	0.5	1	1	0.8	0
chr14:92711747 TCCTGCAAAAAGTGAGACCATTAGAGACCTTTGACAATCAGAGTCTGACGGTTAAACCCCAGCTGAACAGCCAGCCCCCAAAGGGCTCA>T	.	LGMN:ENST00000334869.8:c.729+2_730delTGAGCCCTTTGGGGGCTGGCTGTTCAGCTGGGGTTTAACCGTCAGACTCTGATTGTCAAAGGTCTCTAATGGTCTCACTTTTTGCAGG:HIGH:frameshift_variant&splice_acceptor_variant&splice_donor_variant&splice_region_variant&intron_variant;LGMN:ENST00000393218.6:c.729+2_730delTGAGCCCTTTGGGGGCTGGCTGTTCAGCTGGGGTTTAACCGTCAGACTCTGATTGTCAAAGGTCTCTAATGGTCTCACTTTTTGCAGG:HIGH:frameshift_variant&splice_acceptor_v…	GT:AD:DP:GQ:PL	0.0714286	0.833333	0	0	0.5	1	1	0.6	0
chr14:102938172 CACCTACAGAACAAGGACAGCTTTCCTCTTAGGGAGAAAGTCAAGAACGGAATCAAATGCCTGGGGTCTCCCCATTCCAGCACCCCCTACCCCCCACCTCCCCCAGGGCTGCGGGGGCCAGGCTTCCCCTGT>C	.	CDC42BPB:ENST00000361246.6:c.4933+3_4935del:HIGH:frameshift_variant&splice_acceptor_variant&splice_region_variant&intron_variant;AMN:ENST00000558590.1:n.*4577_*4707del:MODIFIER:downstream_gene_variant;CDC42BPB:ENST00000560492.1:n.*1605_*1735del:MODIFIER:downstream_gene_variant;RP11-365N19.2:ENST00000560931.1:n.*996_*1126del:MODIFIER:downstream_gene_variant;CDC42BPB:ENST00000559790.1:n.*1613_*1743…	GT:AD:DP:GQ:PL	0.214286	0.166667	0	0	0	0.5	0	0.2	0
chr14:102940130 TCTGGATTGGAAACCAGGGAGGGACAGTAAGCGCGGCCACGCACAGACTGCACCGGGAGAAGCCCGCCCGCACAGGAGGGCACCGAGGCCGCCTTAC>T	.	CDC42BPB:ENST00000361246.6:c.4506+1_4507-1delGTAAGGCGGCCTCGGTGCCCTCCTGTGCGGGCGGGCTTCTCCCGGTGCAGTCTGTGCGTGGCCGCGCTTACTGTCCCTCCCTGGTTTCCAATCCAG:HIGH:splice_acceptor_variant&splice_donor_variant&splice_region_variant&intron_variant;CDC42BPB:ENST00000560492.1:n.521+1_522-1delGTAAGGCGGCCTCGGTGCCCTCCTGTGCGGGCGGGCTTCTCCCGGTGCAGTCTGTGCGTGGCCGCGCTTACTGTCCCTCCCTGGTTTCCAATCCAG:HIGH:splice_acceptor_variant&s…	GT:AD:DP:GQ:PL	0.142857	0.666667	0	0	0.5	1	1	0.6	0
chr14:103335930 AAGGTAATAAACTGCTCTTCAATTTAGTTGATAGCTCTTTTTGTAGAATTTTGAAGTTTGCATTTGTCAGGGGAAACTGCACAACTAAAATTCTTATTTCCTTT>A	.	EIF5:ENST00000216554.7:c.72+3_74del:HIGH:frameshift_variant&splice_acceptor_variant&splice_region_variant&intron_variant;EIF5:ENST00000392715.6:c.72+3_74del:HIGH:frameshift_variant&splice_acceptor_variant&splice_region_variant&intron_variant;EIF5:ENST00000558506.1:c.72+3_74del:HIGH:frameshift_variant&splice_acceptor_variant&splice_region_variant&intron_variant;EIF5:ENST00000560763.5:c.72+3_74del:…	GT:AD:DP:GQ:PL	0.142857	0.666667	0	0	0.5	1	1	0.8	0
chr14:103521949 CCCTGGGAGGCGAGACGGGAGTGAGCGCCCGAAGACCCCGGCCCCGCCCGCCCGGCCCGCCCGCAGCCCCGCA>C	.	CKB:ENST00000348956.6:c.348+2_349delTGCGGGGCTGCGGGCGGGCCGGGCGGGCGGGGCCGGGGTCTTCGGGCGCTCACTCCCGTCTCGCCTCCCAGG:HIGH:frameshift_variant&splice_acceptor_variant&splice_donor_variant&splice_region_variant&intron_variant;CKB:ENST00000553878.5:c.348+2_349delTGCGGGGCTGCGGGCGGGCCGGGCGGGCGGGGCCGGGGTCTTCGGGCGCTCACTCCCGTCTCGCCTCCCAGG:HIGH:frameshift_variant&splice_acceptor_variant&splice_donor_variant&splice…	GT:AD:DP:GQ:PL	0.142857	0.166667	0	0	0	0	0	0.2	0
chr14:104708585 GAGGTGGGGACGGGGAGGGGACTCAGACCGGGGCCGCCTGCCTGGCCACCCTCCGGTACCAGCCTGTTGGGTGGGGGGTTTTCT>G	.	INF2:ENST00000617571.4:c.-2237+1_-2236-1delGTGGGGACGGGGAGGGGACTCAGACCGGGGCCGCCTGCCTGGCCACCCTCCGGTACCAGCCTGTTGGGTGGGGGGTTTTCTAG:HIGH:splice_acceptor_variant&splice_donor_variant&splice_region_variant&intron_variant;INF2:ENST00000252527.8:c.291+1_292-1delGTGGGGACGGGGAGGGGACTCAGACCGGGGCCGCCTGCCTGGCCACCCTCCGGTACCAGCCTGTTGGGTGGGGGGTTTTCTAG:HIGH:splice_acceptor_variant&splice_donor_variant&splice_regio…	GT:AD:DP:GQ:PL	0.214286	0.666667	0	0	1	0.5	1	0.8	0
chr14:104713308 TGGTGAGGCTGGGCCGGCTGGGCGGGGAGGGGGTGACTCTGGGATCCTTGTCTGTGCTCCAGCCTCCCCACCACCCCCAGCCCTCTAGGTGGGCTCCAGGGTCCCATGCCGCTCTCTGAGTGCCCCACGCTCCTCA>T	.	INF2:ENST00000617571.4:c.-1256+1_-1255-1del:HIGH:splice_acceptor_variant&splice_donor_variant&splice_region_variant&intron_variant;INF2:ENST00000252527.8:c.1282+1_1283-1del:HIGH:splice_acceptor_variant&splice_donor_variant&splice_region_variant&intron_variant;INF2:ENST00000477497.1:n.383+1_384-1del:HIGH:splice_acceptor_variant&splice_donor_variant&splice_region_variant&intron_variant;INF2:ENST000…	GT:AD:DP:GQ:PL	0.214286	0.166667	0	0	0.5	1	0.5	0.2	0
chr14:105249245 AAGGTGGGTAGCGGCGGCCCCTCTCGGAACGCGTGCCCCGTCCGCCCCGTCCGCCGTGTGGCTGACACGCAGCCTGCGGGAGAGCCAGGCTCACGGCGGCGCTTTCTCCTCCC>A	.	BTBD6:ENST00000392554.7:c.306+1_307-1del:HIGH:splice_acceptor_variant&splice_donor_variant&splice_region_variant&intron_variant;BTBD6:ENST00000463376.6:c.81+1_82-1del:HIGH:splice_acceptor_variant&splice_donor_variant&splice_region_variant&intron_variant;BTBD6:ENST00000327471.4:c.81+1_82-1del:HIGH:splice_acceptor_variant&splice_donor_variant&splice_region_variant&intron_variant;BTBD6:ENST000005363…	GT:AD:DP:GQ:PL	0.285714	0.5	0	0	1	1	1	0.6	0
chr14:106005399 CACCTGTAGAGAAGACACAGGAGTGGATGGAATTCCCCTTGACTGGCCTCGATCCCTTCCTCCTCACTGGGATTTGGCAGCCCCTT>C	.	IGHV1-3:ENST00000390595.3:c.46+3_48delAAGGGGCTGCCAAATCCCAGTGAGGAGGAAGGGATCGAGGCCAGTCAAGGGGAATTCCATCCACTCCTGTGTCTTCTCTACAGGT:HIGH:frameshift_variant&splice_acceptor_variant&splice_region_variant&intron_variant;IGHVIII-2-1:ENST00000518843.1:n.-3660_-3576delAAGGGGCTGCCAAATCCCAGTGAGGAGGAAGGGATCGAGGCCAGTCAAGGGGAATTCCATCCACTCCTGTGTCTTCTCTACAGGT:MODIFIER:upstream_gene_variant	GT:AD:DP:GQ:PL	0.0714286	0.333333	0	0	0.5	0.5	0.5	0.4	0
chr15:22910628 ACTAGTGTAGAAGGAAGACAGAAAGTTTTTCATACGCCATAAATTGTAATGGGAATGTCAGATCAAATTATGAAACGTTTTGTATCAAAATCACACACCAGATACTCAC>A	.	CYFIP1:ENST00000610365.4:c.2159+1_2160-1del:HIGH:splice_acceptor_variant&splice_donor_variant&splice_region_variant&intron_variant;CYFIP1:ENST00000617928.4:c.2159+1_2160-1del:HIGH:splice_acceptor_variant&splice_donor_variant&splice_region_variant&intron_variant;CYFIP1:ENST00000617556.4:c.866+1_867-1del:HIGH:splice_acceptor_variant&splice_donor_variant&splice_region_variant&intron_variant;CYFIP1:E…	GT:AD:DP:GQ:PL	0.142857	0.833333	0	0	0.5	1	1	0.6	0
chr15:30958951 GCTAGGGGAGAGGTAGAATCCTTACTTCACTGTGTAGAAACAATGGACGTCAGCATTCATAAAATCCAACAGAAATCACTTAC>G	.	MTMR10:ENST00000435680.5:c.846+1_847-1delGTAAGTGATTTCTGTTGGATTTTATGAATGCTGACGTCCATTGTTTCTACACAGTGAAGTAAGGATTCTACCTCTCCCCTAG:HIGH:splice_acceptor_variant&splice_donor_variant&splice_region_variant&intron_variant;MTMR10:ENST00000568604.5:c.*98+1_*99-1delGTAAGTGATTTCTGTTGGATTTTATGAATGCTGACGTCCATTGTTTCTACACAGTGAAGTAAGGATTCTACCTCTCCCCTAG:HIGH:splice_acceptor_variant&splice_donor_variant&splice_region_…	GT:AD:DP:GQ:PL	0.5	0.833333	0	0	1	1	1	0.8	0
chr15:40336662 GACCTGCAAGAGATGGTCGGCCAAGGAGAGAAGAGGCCCATAGCAGCCGGCTCCATCTTTAGCTGACGAGACCTGGCCCCTCCTCCTCCCCAACTC>G	.	C15orf52:ENST00000397536.6:c.298+3_300delGAGTTGGGGAGGAGGAGGGGCCAGGTCTCGTCAGCTAAAGATGGAGCCGGCTGCTATGGGCCTCTTCTCTCCTTGGCCGACCATCTCTTGCAGGT:HIGH:frameshift_variant&splice_acceptor_variant&splice_region_variant&intron_variant;C15orf52:ENST00000559313.5:c.928+3_930delGAGTTGGGGAGGAGGAGGGGCCAGGTCTCGTCAGCTAAAGATGGAGCCGGCTGCTATGGGCCTCTTCTCTCCTTGGCCGACCATCTCTTGCAGGT:HIGH:frameshift_variant&splice_acceptor_…	GT:AD:DP:GQ:PL	0.214286	0.5	0	0	1	0.5	1	0.8	0
chr15:42166649 GCTGGCCACCAAGCCCAAGAACAAGGTCATGAGCCTTTTCCCCACGGGAGATTTCCATATCTCAGTGGGTTTCCCCTGCCATGTACAAGAGCCCCTCCCAGATCCAAGGAACCACTCCCACAC>G	.	VPS39:ENST00000348544.4:c.1552+1_1553-1del:HIGH:splice_acceptor_variant&splice_donor_variant&splice_region_variant&intron_variant;VPS39:ENST00000318006.9:c.1519+1_1520-1del:HIGH:splice_acceptor_variant&splice_donor_variant&splice_region_variant&intron_variant;VPS39:ENST00000563692.1:n.104+1_105-1del:HIGH:splice_acceptor_variant&splice_donor_variant&splice_region_variant&intron_variant;VPS39:ENST0…	GT:AD:DP:GQ:PL	0.0714286	0.5	0	0	0.5	0.5	1	0.6	0
chr15:42178338 TCTGGAAGCAAGAGTAAGAATATTAGCAAAAGATCACAGGCTTTGTGATGACACAGGTGACTTTACAACTTTGGGATAATATACAGCCATAGCAAAAAAAGAAATTCCTTAC>T	.	VPS39:ENST00000348544.4:c.872+1_873-1del:HIGH:splice_acceptor_variant&splice_donor_variant&splice_region_variant&intron_variant;VPS39:ENST00000318006.9:c.839+1_840-1del:HIGH:splice_acceptor_variant&splice_donor_variant&splice_region_variant&intron_variant;VPS39:ENST00000568029.5:n.654+1_655-1del:HIGH:splice_acceptor_variant&splice_donor_variant&splice_region_variant&intron_variant;VPS39:ENST00000…	GT:AD:DP:GQ:PL	0.142857	0.166667	0	0	0	0.5	0.5	0.6	0
chr15:55378283 GTAAAATACAAGTTTA>G	.	CCPG1:ENST00000310958.10:c.252+2_252+16delTAAACTTGTATTTTA:HIGH:splice_donor_variant&splice_region_variant&intron_variant;CCPG1:ENST00000568808.5:c.252+2_252+16delTAAACTTGTATTTTA:HIGH:splice_donor_variant&splice_region_variant&intron_variant;CCPG1:ENST00000442196.7:c.252+2_252+16delTAAACTTGTATTTTA:HIGH:splice_donor_variant&splice_region_variant&intron_variant;DYX1C1-CCPG1:ENST00000565113.5:n.1445+…	GT:AD:DP:GQ:PL	0.285714	0.333333	0	0	0.5	1	1	0.2	0
chr15:63718694 TCTAAATGAAGAACCAAAATAGAAAAGTTACCTAATTTCTGACATCATGAGAGCAAATATTTGTCTGAGGATAGTTTTAAGTTACTTGC>T	.	HERC1:ENST00000443617.6:c.3857+1_3858-1delGCAAGTAACTTAAAACTATCCTCAGACAAATATTTGCTCTCATGATGTCAGAAATTAGGTAACTTTTCTATTTTGGTTCTTCATTTAG:HIGH:splice_acceptor_variant&splice_donor_variant&splice_region_variant&intron_variant;HERC1:ENST00000560983.1:n.191+1_192-1delGCAAGTAACTTAAAACTATCCTCAGACAAATATTTGCTCTCATGATGTCAGAAATTAGGTAACTTTTCTATTTTGGTTCTTCATTTAG:HIGH:splice_acceptor_variant&splice_donor_variant&sp…	GT:AD:DP:GQ:PL	0.214286	0.5	0	0	0.5	1	1	0.8	0
chr15:78490526 TGTAAGTACTGTTTTACTATTTGATCTTTTAAAGATTGTTATAAACTAAGAAGTCTTGTAAAGAGTTAAATGCCTTGAACTTTTACCTTCTAG>T	.	IREB2:ENST00000258886.12:c.2181+1_2182-1delGTAAGTACTGTTTTACTATTTGATCTTTTAAAGATTGTTATAAACTAAGAAGTCTTGTAAAGAGTTAAATGCCTTGAACTTTTACCTTCTAG:HIGH:splice_acceptor_variant&splice_donor_variant&splice_region_variant&intron_variant;IREB2:ENST00000558570.5:c.*1448+1_*1449-1delGTAAGTACTGTTTTACTATTTGATCTTTTAAAGATTGTTATAAACTAAGAAGTCTTGTAAAGAGTTAAATGCCTTGAACTTTTACCTTCTAG:HIGH:splice_acceptor_variant&splice_don…	GT:AD:DP:GQ:PL	0.0714286	0.5	0	0	0.5	1	1	0.6	0
chr15:80168149 TGTGAGTGACCGCAGCGTCCAGGCCTTGCTGGTACCCAGCTCTCTGTTCCCACACAGAGAGTTCTGTGGCCTCACTCACAGCACCGTTTTTTTTTTTTTTCTGGTGTTATTCCAG>T	.	FAH:ENST00000561421.5:c.553+1_554-1del:HIGH:splice_acceptor_variant&splice_donor_variant&splice_region_variant&intron_variant;FAH:ENST00000539156.5:c.343+1_344-1del:HIGH:splice_acceptor_variant&splice_donor_variant&splice_region_variant&intron_variant;FAH:ENST00000261755.9:c.553+1_554-1del:HIGH:splice_acceptor_variant&splice_donor_variant&splice_region_variant&intron_variant;FAH:ENST00000407106.5…	GT:AD:DP:GQ:PL	0.285714	0.666667	0	0	0.5	1	1	0.8	0
chr15:89803304 ACTGTGGAAAGACGGGGCACAGTGAGAGCACAGCTGGAGCCCCCCAGGCTCCCCCTCTGTGGTGGGCAGAGGCCCGGGTCAAGGGCGAGGGGCAGAAGGAGACCCACCCTCATGGCTGGCCCAGGGTGCAGTACTCAC>A	.	ANPEP:ENST00000300060.6:c.1503+1_1504-1del:HIGH:splice_acceptor_variant&splice_donor_variant&splice_region_variant&intron_variant;ANPEP:ENST00000560030.1:c.326+1_327-1del:HIGH:splice_acceptor_variant&splice_donor_variant&splice_region_variant&intron_variant;ANPEP:ENST00000559761.5:n.-3881_-3745del:MODIFIER:upstream_gene_variant;ANPEP:ENST00000558177.5:n.-705_-569del:MODIFIER:upstream_gene_variant…	GT:AD:DP:GQ:PL	0.142857	0.5	0	0	0	1	0	0	0
chr15:90877024 TGTGAGGAAGTCGGGGAGGGAGGCCGTGATCCCTGCTGAGGTGTGTCTAGAGGCTGTCTTGTTCTATCAGTGAGGTCAGCCTTCTCCTGATGGTGGCCAAATCCTTCTTAG>T	.	FURIN:ENST00000268171.7:c.501+2_502del:HIGH:frameshift_variant&splice_acceptor_variant&splice_donor_variant&splice_region_variant&intron_variant;FURIN:ENST00000560824.1:c.495+2_496del:HIGH:frameshift_variant&splice_acceptor_variant&splice_donor_variant&splice_region_variant&intron_variant;FURIN:ENST00000610579.4:c.501+2_502del:HIGH:frameshift_variant&splice_acceptor_variant&splice_donor_variant&s…	GT:AD:DP:GQ:PL	0.214286	0.666667	0	0	0.5	1	1	0.6	0
chr15:90905504 TGCAGGTAAGAGTCAGAGCTGGCAGGGACGTACAGTGGCCACGACTGGGGTACTGAGCTGCAGTTCACCTG>T	.	MAN2A2:ENST00000360468.7:c.390+1_391-1delGTAAGAGTCAGAGCTGGCAGGGACGTACAGTGGCCACGACTGGGGTACTGAGCTGCAGTTCACCTGGCAG:HIGH:splice_acceptor_variant&splice_donor_variant&splice_region_variant&intron_variant;MAN2A2:ENST00000560451.5:c.390+1_391-1delGTAAGAGTCAGAGCTGGCAGGGACGTACAGTGGCCACGACTGGGGTACTGAGCTGCAGTTCACCTGGCAG:HIGH:splice_acceptor_variant&splice_donor_variant&splice_region_variant&intron_variant;M…	GT:AD:DP:GQ:PL	0.142857	0.666667	0	0	1	0.5	1	0.8	0
chr15:90905721 CAGGTGAGGGCCCTGCAGACTCCTGGGAGCTGGAGTGTGGAGTGGGATTTCTGATGGCCAATACAAGGGAGGGACGTCGAAGAAGATGGTGGCATCCTCAGGGGACCCTACATTGGCTCCCT>C	.	MAN2A2:ENST00000360468.7:c.535+2_536del:HIGH:frameshift_variant&splice_acceptor_variant&splice_donor_variant&splice_region_variant&intron_variant;MAN2A2:ENST00000560451.5:c.535+2_536del:HIGH:frameshift_variant&splice_acceptor_variant&splice_donor_variant&splice_region_variant&intron_variant;MAN2A2:ENST00000558161.5:c.535+2_536del:HIGH:frameshift_variant&splice_acceptor_variant&splice_donor_varian…	GT:AD:DP:GQ:PL	0.214286	0.666667	0	0	1	1	1	0.8	0
chr15:90953044 GAGGTGAGGGTTGGTCTGGGTGCTCATGACAGGCGGGGATGCAGAGGTACCTGTGCCCTGGCTGGGCTTTACACCCAACTGACTTGGTCCACTCCTCACATCTGGCCAC>G	.	UNC45A:ENST00000418476.2:c.2421+4_2424del:HIGH:splice_acceptor_variant&conservative_inframe_deletion&splice_region_variant&intron_variant;UNC45A:ENST00000394275.6:c.2376+4_2379del:HIGH:splice_acceptor_variant&conservative_inframe_deletion&splice_region_variant&intron_variant;UNC45A:ENST00000487875.5:n.1850+4_1853del:HIGH:splice_acceptor_variant&splice_region_variant&intron_variant&non_coding_tran…	GT:AD:DP:GQ:PL	0.0714286	0.333333	0	0	0.5	0.5	1	0.6	0
chr16:375256 GCTGCAGGGGAGCCAGAGGGCCCCATCAGAGGAGGCCGGGGCGGGGGGCTGGCCGGGGCCACGCTGACGGTGACGCCTGCCCATCATAC>G	.	TMEM8A:ENST00000431232.6:c.1315+1_1316-1delGTATGATGGGCAGGCGTCACCGTCAGCGTGGCCCCGGCCAGCCCCCCGCCCCGGCCTCCTCTGATGGGGCCCTCTGGCTCCCCTGCAG:HIGH:splice_acceptor_variant&splice_donor_variant&splice_region_variant&intron_variant;TMEM8A:ENST00000250930.7:c.736+1_737-1delGTATGATGGGCAGGCGTCACCGTCAGCGTGGCCCCGGCCAGCCCCCCGCCCCGGCCTCCTCTGATGGGGCCCTCTGGCTCCCCTGCAG:HIGH:splice_acceptor_variant&splice_donor_variant&…	GT:AD:DP:GQ:PL	0.142857	0.5	0	0	0	0.5	1	0.4	0
chr16:376455 GCTGCCGAGAGGACAAGGGGTTTGGCTGGAGGAAAGTCTGGGGATCTGGGGAGGGGCAGGGCCATCCCTCCAGCCCTTGTGCGGCCCAC>G	.	TMEM8A:ENST00000431232.6:c.904+1_905-1delGTGGGCCGCACAAGGGCTGGAGGGATGGCCCTGCCCCTCCCCAGATCCCCAGACTTTCCTCCAGCCAAACCCCTTGTCCTCTCGGCAG:HIGH:splice_acceptor_variant&splice_donor_variant&splice_region_variant&intron_variant;TMEM8A:ENST00000250930.7:c.325+1_326-1delGTGGGCCGCACAAGGGCTGGAGGGATGGCCCTGCCCCTCCCCAGATCCCCAGACTTTCCTCCAGCCAAACCCCTTGTCCTCTCGGCAG:HIGH:splice_acceptor_variant&splice_donor_variant&sp…	GT:AD:DP:GQ:PL	0.142857	0.833333	0	0	0	1	1	0.4	0
chr16:377584 GCCTGGAGACGGGAGAGCAGCACCGGGTTCAGGCACAGGGCTTGGCCAGGCGCGGGAGGGTGGGCAGGCGGGCGGGCAGCCACCTA>G	.	TMEM8A:ENST00000431232.6:c.299+2_300delTAGGTGGCTGCCCGCCCGCCTGCCCACCCTCCCGCGCCTGGCCAAGCCCTGTGCCTGAACCCGGTGCTGCTCTCCCGTCTCCAGG:HIGH:frameshift_variant&splice_acceptor_variant&splice_donor_variant&splice_region_variant&intron_variant;TMEM8A:ENST00000250930.7:c.-281+2_-280delTAGGTGGCTGCCCGCCCGCCTGCCCACCCTCCCGCGCCTGGCCAAGCCCTGTGCCTGAACCCGGTGCTGCTCTCCCGTCTCCAGG:HIGH:splice_acceptor_variant&splice_donor…	GT:AD:DP:GQ:PL	0.214286	0.833333	0	0	1	0.5	1	0.6	0
chr16:520597 GAGGTAACACATCCCGTGTCTGCACGGTGTGGCCTGGGGTCCACAGTCTGCACTGTCTGTGCGCTGTGGTTTATGCGCTGTGGCCTGTGGCCCATGCGCCTCAGCTCTGACCACCTGCTTGCCCTAC>G	.	RAB11FIP3:ENST00000262305.8:c.2157+1_2158-1del:HIGH:splice_acceptor_variant&splice_donor_variant&splice_region_variant&intron_variant;RAB11FIP3:ENST00000450428.5:c.1269+1_1270-1del:HIGH:splice_acceptor_variant&splice_donor_variant&splice_region_variant&intron_variant;RAB11FIP3:ENST00000434585.5:c.1920+1_1921-1del:HIGH:splice_acceptor_variant&splice_donor_variant&splice_region_variant&intron_varia…	GT:AD:DP:GQ:PL	0.142857	0.5	0	0	0.5	1	1	0.6	0
chr16:634796 TCCTGCAGAGGGTGGGGAGATGGAGTCATGGCCTGGGGGGTGCCACCCAAGCCACCTGCCACCTGAGCCAGACCCCCCGCCTCTAGCTCTGA>T	.	METTL26:ENST00000338401.8:c.198-90_198delTCAGAGCTAGAGGCGGGGGGTCTGGCTCAGGTGGCAGGTGGCTTGGGTGGCACCCCCCAGGCCATGACTCCATCTCCCCACCCTCTGCAGG:HIGH:frameshift_variant&splice_acceptor_variant&splice_region_variant&intron_variant;METTL26:ENST00000397666.6:c.421-90_421delTCAGAGCTAGAGGCGGGGGGTCTGGCTCAGGTGGCAGGTGGCTTGGGTGGCACCCCCCAGGCCATGACTCCATCTCCCCACCCTCTGCAGG:HIGH:frameshift_variant&splice_acceptor_variant&…	GT:AD:DP:GQ:PL	0.214286	0.5	0	0	0.5	1	1	0.6	0
chr16:682074 AAGGTGAGTGTGTGTCGCTTGCTGCCGATGGCTGGCAGGTGCTCGTGCAGTGCCCCTTTTCAGCCTCTGACCGTGTGCCCCTGTGCCAC>A	.	STUB1:ENST00000219548.8:c.669+1_670-1delGTGAGTGTGTGTCGCTTGCTGCCGATGGCTGGCAGGTGCTCGTGCAGTGCCCCTTTTCAGCCTCTGACCGTGTGCCCCTGTGCCACAG:HIGH:splice_acceptor_variant&splice_donor_variant&splice_region_variant&intron_variant;STUB1:ENST00000565677.5:c.453+1_454-1delGTGAGTGTGTGTCGCTTGCTGCCGATGGCTGGCAGGTGCTCGTGCAGTGCCCCTTTTCAGCCTCTGACCGTGTGCCCCTGTGCCACAG:HIGH:splice_acceptor_variant&splice_donor_variant&spli…	GT:AD:DP:GQ:PL	0.142857	0.666667	0	0	0.5	0.5	1	0.6	0
chr16:683233 TCCTGTGGGGTTATGAGCACCTGGTGACCAACCCATTTTGTACTCACCGACAGAAGCCTCAGTCCTTCCCAGTCCCAAGAAGCACCCA>T	.	JMJD8:ENST00000412368.6:c.574+2_575delTGGGTGCTTCTTGGGACTGGGAAGGACTGAGGCTTCTGTCGGTGAGTACAAAATGGGTTGGTCACCAGGTGCTCATAACCCCACAGG:HIGH:frameshift_variant&splice_acceptor_variant&splice_donor_variant&splice_region_variant&intron_variant;JMJD8:ENST00000609261.5:c.511+2_512delTGGGTGCTTCTTGGGACTGGGAAGGACTGAGGCTTCTGTCGGTGAGTACAAAATGGGTTGGTCACCAGGTGCTCATAACCCCACAGG:HIGH:frameshift_variant&splice_acceptor_v…	GT:AD:DP:GQ:PL	0.142857	0.5	0	0	0.5	0.5	1	0.6	0
chr16:684154 GCCTGCGGGCACAGCTGGGTCAGCCCGCGCCCCGCCCGCCGCACGTGACCCCACCGCCCGGCCCCTCCCGGGCCGCTCA>G	.	JMJD8:ENST00000412368.6:c.149+2_150delTGAGCGGCCCGGGAGGGGCCGGGCGGTGGGGTCACGTGCGGCGGGCGGGGCGCGGGCTGACCCAGCTGTGCCCGCAGG:HIGH:frameshift_variant&splice_acceptor_variant&splice_donor_variant&splice_region_variant&intron_variant;JMJD8:ENST00000609261.5:c.86+2_87delTGAGCGGCCCGGGAGGGGCCGGGCGGTGGGGTCACGTGCGGCGGGCGGGGCGCGGGCTGACCCAGCTGTGCCCGCAGG:HIGH:frameshift_variant&splice_acceptor_variant&splice_donor_…	GT:AD:DP:GQ:PL	0.0714286	0.833333	0	0	0.5	1	1	0.6	0
chr16:1349952 TCTGAGCCGAGAGAGGAAAGTGGCCTCTAAGTGAGCTCAGAGCAGGACCAGGCCTCCCACCCCCCAGGCTTTGGAGGGCCTTGGTTCCCACCCCGCCAAGGCTCAC>T	.	TSR3:ENST00000007390.2:c.703+1_704-1del:HIGH:splice_acceptor_variant&splice_donor_variant&splice_region_variant&intron_variant;TSR3:ENST00000566296.1:c.*137+1_*137+105del:HIGH:splice_donor_variant&splice_region_variant&intron_variant;GNPTG:ENST00000204679.8:c.-2013_-1909del:MODIFIER:upstream_gene_variant;GNPTG:ENST00000527137.2:c.-2013_-1909del:MODIFIER:upstream_gene_variant;GNPTG:ENST00000529110…	GT:AD:DP:GQ:PL	0.142857	0.666667	0	0	0	1	0	0.2	0
chr16:1352158 GGGTGAGCAGCCTCGCGGGCTGGCGGCTCGAGCGGGGGACGGCCCGGGCCCGTTCCCCGCTGACCTTGCCGCTTCCCGTA>G	.	GNPTG:ENST00000204679.8:c.110+2_111delTGAGCAGCCTCGCGGGCTGGCGGCTCGAGCGGGGGACGGCCCGGGCCCGTTCCCCGCTGACCTTGCCGCTTCCCGTAGG:HIGH:frameshift_variant&splice_acceptor_variant&splice_donor_variant&splice_region_variant&intron_variant;GNPTG:ENST00000527137.2:c.110+2_111delTGAGCAGCCTCGCGGGCTGGCGGCTCGAGCGGGGGACGGCCCGGGCCCGTTCCCCGCTGACCTTGCCGCTTCCCGTAGG:HIGH:frameshift_variant&splice_acceptor_variant&splice_do…	GT:AD:DP:GQ:PL	0.142857	0.666667	0	0	0.5	1	1	0.8	0
chr16:1961636 TGTGCGTGCCCCACCCACCCCCAACCCCCCACCATCCTCCTGAGGCCTGGGGGCCAGAACCATTGCAAATCTTCCCTCCCCTCCCTTGTGCTCACTTGACTTTGCCCCCTTTGCATGTAGCAGAGGCCTCGGTTCCCAGCTTGTTTCCATTGCTTCCCCAG>T	.	NDUFB10:ENST00000543683.6:c.410_*62del:HIGH:frameshift_variant&stop_lost;NDUFB10:ENST00000268668.10:c.409+1_410-1del:HIGH:splice_acceptor_variant&splice_donor_variant&splice_region_variant&intron_variant;NDUFB10:ENST00000569148.1:c.376+1_377-1del:HIGH:splice_acceptor_variant&splice_donor_variant&splice_region_variant&intron_variant;NDUFB10:ENST00000570172.1:c.384+26_385-1del:HIGH:splice_acceptor_…	GT:AD:DP:GQ:PL	0	0	0	0	0.5	0.5	1	0.2	0
chr16:2251428 CCCTGCGAAGGCAGCGTGGGGGAGCCCGTTAGTTCCCGGTCCTGGCCCCGGCCCCGGCCCGATCCCTGCCCACCCCGGGTTTCGCA>C	.	ECI1:ENST00000301729.8:c.52+2_53delTGCGAAACCCGGGGTGGGCAGGGATCGGGCCGGGGCCGGGGCCAGGACCGGGAACTAACGGGCTCCCCCACGCTGCCTTCGCAGG:HIGH:frameshift_variant&splice_acceptor_variant&splice_donor_variant&splice_region_variant&intron_variant;ECI1:ENST00000562238.5:c.52+2_53delTGCGAAACCCGGGGTGGGCAGGGATCGGGCCGGGGCCGGGGCCAGGACCGGGAACTAACGGGCTCCCCCACGCTGCCTTCGCAGG:HIGH:frameshift_variant&splice_acceptor_variant&spl…	GT:AD:DP:GQ:PL	0.214286	0.833333	0	0	0	1	0	0	0
chr16:4512683 TCTGAATCAGAGACAGGGAAGAACAGGCTGAGGCCTGCTGCGGAGGAGGCAGAGGCAGCCAGTTGACCCTGGTGCAGCCCCCACCCTACCAGTGCCCACACCACCTAC>T	.	CDIP1:ENST00000399599.7:c.515+1_516-1del:HIGH:splice_acceptor_variant&splice_donor_variant&splice_region_variant&intron_variant;CDIP1:ENST00000563332.6:c.515+1_516-1del:HIGH:splice_acceptor_variant&splice_donor_variant&splice_region_variant&intron_variant;CDIP1:ENST00000567695.5:c.515+1_516-1del:HIGH:splice_acceptor_variant&splice_donor_variant&splice_region_variant&intron_variant;CDIP1:ENST00000…	GT:AD:DP:GQ:PL	0.214286	0.333333	0	0	0.5	0.5	1	0.8	0
chr16:4797840 GCTGTGGGCAGTGAGAGGGTCCCTGAGGAGGGTCCCGGCCCTCCAGGTGTGGAGGGATGGGGTGGGCGTGCCTGGACCCCCCGCCCCTGCCTACTTAC>G	.	ROGDI:ENST00000322048.11:c.695+1_696-1delGTAAGTAGGCAGGGGCGGGGGGTCCAGGCACGCCCACCCCATCCCTCCACACCTGGAGGGCCGGGACCCTCCTCAGGGACCCTCTCACTGCCCACAG:HIGH:splice_acceptor_variant&splice_donor_variant&splice_region_variant&intron_variant;ROGDI:ENST00000591292.5:n.2024+1_2025-1delGTAAGTAGGCAGGGGCGGGGGGTCCAGGCACGCCCACCCCATCCCTCCACACCTGGAGGGCCGGGACCCTCCTCAGGGACCCTCTCACTGCCCACAG:HIGH:splice_acceptor_variant&spli…	GT:AD:DP:GQ:PL	0.142857	0.333333	0	0	0.5	0.5	0.5	0.4	0
chr16:4797987 TCTAGGGAGAACAGCACCAGACCCGTCAGGCCTTGCAGGGCGTGTGCATGGCGGGCAGTGGGCCGGGCAGGGGTCCCTCCTCAC>T	.	ROGDI:ENST00000322048.11:c.645+1_646-1delGTGAGGAGGGACCCCTGCCCGGCCCACTGCCCGCCATGCACACGCCCTGCAAGGCCTGACGGGTCTGGTGCTGTTCTCCCTAG:HIGH:splice_acceptor_variant&splice_donor_variant&splice_region_variant&intron_variant;ROGDI:ENST00000591292.5:n.1974+1_1975-1delGTGAGGAGGGACCCCTGCCCGGCCCACTGCCCGCCATGCACACGCCCTGCAAGGCCTGACGGGTCTGGTGCTGTTCTCCCTAG:HIGH:splice_acceptor_variant&splice_donor_variant&splice_regi…	GT:AD:DP:GQ:PL	0.142857	0.333333	0	0	0.5	0.5	0	0.6	0
chr16:4870843 G>GGCAAAGGTTGCCAA	.	UBN1:ENST00000262376.10:c.1431_1432insCAAAGGTTGCCAAG:HIGH:frameshift_variant&splice_region_variant;UBN1:ENST00000396658.8:c.1431_1432insCAAAGGTTGCCAAG:HIGH:frameshift_variant&splice_region_variant;UBN1:ENST00000590769.5:c.1431_1432insCAAAGGTTGCCAAG:HIGH:frameshift_variant&splice_region_variant;UBN1:ENST00000586716.1:c.-47_-46insGCAAAGGTTGCCAA:MODIFIER:upstream_gene_variant;UBN1:ENST00000589191.1:…	GT:AD:DP:GQ:PL	0.0714286	0.5	0	0	0.5	1	1	0.8	0
chr16:8898437 GCTATTAAGAAAAGAAAGATTCACATCAGATACCGTCACCAAAACCCCGAGCCTTCTCTTTATGACCCATAGTTACATTAATTTGGACTCATAC>G	.	USP7:ENST00000344836.8:c.2640+1_2641-1delGTATGAGTCCAAATTAATGTAACTATGGGTCATAAAGAGAAGGCTCGGGGTTTTGGTGACGGTATCTGATGTGAATCTTTCTTTTCTTAATAG:HIGH:splice_acceptor_variant&splice_donor_variant&splice_region_variant&intron_variant;USP7:ENST00000381886.8:c.2592+1_2593-1delGTATGAGTCCAAATTAATGTAACTATGGGTCATAAAGAGAAGGCTCGGGGTTTTGGTGACGGTATCTGATGTGAATCTTTCTTTTCTTAATAG:HIGH:splice_acceptor_variant&splice_donor_…	GT:AD:DP:GQ:PL	0.0714286	0.833333	0	0	0.5	1	1	0.6	0
chr16:11776358 GCTGAAATAAAATAAAGACACTAATTTAAAAACAGAACTGACTCCAAGTTCTAAAACAAAATGAAAACACCTTATGCAGAGAACTCCAGCTTAC>G	.	ZC3H7A:ENST00000355758.8:c.546+1_547-1delGTAAGCTGGAGTTCTCTGCATAAGGTGTTTTCATTTTGTTTTAGAACTTGGAGTCAGTTCTGTTTTTAAATTAGTGTCTTTATTTTATTTCAG:HIGH:splice_acceptor_variant&splice_donor_variant&splice_region_variant&intron_variant;ZC3H7A:ENST00000396516.6:c.546+1_547-1delGTAAGCTGGAGTTCTCTGCATAAGGTGTTTTCATTTTGTTTTAGAACTTGGAGTCAGTTCTGTTTTTAAATTAGTGTCTTTATTTTATTTCAG:HIGH:splice_acceptor_variant&splice_donor_…	GT:AD:DP:GQ:PL	0.142857	0.166667	0	0	0	0	0	0.4	0
chr16:23106305 TCTTCAAAACAAAAAGGTAAGACGCTTGACATTAAAATCACCCAGAACGATGTCAGGTAAACAAAATAAGTGGAAACATCCGATTTTCTCATAC>T	.	USP31:ENST00000219689.11:c.860+1_861-1delGTATGAGAAAATCGGATGTTTCCACTTATTTTGTTTACCTGACATCGTTCTGGGTGATTTTAATGTCAAGCGTCTTACCTTTTTGTTTTGAAG:HIGH:splice_acceptor_variant&splice_donor_variant&splice_region_variant&intron_variant	GT:AD:DP:GQ:PL	0.0714286	0.166667	0	0	0.5	1	0.5	0.8	0
chr16:28975391 TGGTAGGGACTCACTTCTGGGAGGAAGATAGTCTAGGAGAGGGGAGCCAGGGTCCCGAGGGTGGCGCTGCTTTGCCGGACCATCCTGAATTTTCTCCTCA>T	.	SPNS1:ENST00000565975.5:c.376+2_377delTAGGGACTCACTTCTGGGAGGAAGATAGTCTAGGAGAGGGGAGCCAGGGTCCCGAGGGTGGCGCTGCTTTGCCGGACCATCCTGAATTTTCTCCTCAGG:HIGH:frameshift_variant&splice_acceptor_variant&splice_donor_variant&splice_region_variant&intron_variant;SPNS1:ENST00000311008.15:c.241+2_242delTAGGGACTCACTTCTGGGAGGAAGATAGTCTAGGAGAGGGGAGCCAGGGTCCCGAGGGTGGCGCTGCTTTGCCGGACCATCCTGAATTTTCTCCTCAGG:HIGH:frameshift_…	GT:AD:DP:GQ:PL	0.214286	0.333333	0	0	0	1	0	0	0
chr16:29806890 CCAGGTGAGTAGGGCCGGCCGCGGCGGCCCGGGCTGGGGGGGGACGCCCGCCCGCACCCGCGGCCCACTCGGCGCCTTGTCTCCG>C	.	MAZ:ENST00000219782.10:c.192+2_193delTGAGTAGGGCCGGCCGCGGCGGCCCGGGCTGGGGGGGGACGCCCGCCCGCACCCGCGGCCCACTCGGCGCCTTGTCTCCGCAGG:HIGH:frameshift_variant&splice_acceptor_variant&splice_donor_variant&splice_region_variant&intron_variant;MAZ:ENST00000545521.5:c.123+2_124delTGAGTAGGGCCGGCCGCGGCGGCCCGGGCTGGGGGGGGACGCCCGCCCGCACCCGCGGCCCACTCGGCGCCTTGTCTCCGCAGG:HIGH:frameshift_variant&splice_acceptor_variant&sp…	GT:AD:DP:GQ:PL	0.142857	0.5	0	0	0.5	1	1	0.6	0
chr16:29859334 ACTGCAGGAAGGCAGCAGGGGAGTTTGGGGCCCGAAGGAGGGGGCCTCCATCTCCCTGGGCAGGCCAGATCCCCCTCCCATCCTCCTGCCCAGCCCCTCATCTCCTAC>A	.	CDIPT:ENST00000219789.10:c.496+1_497-1del:HIGH:splice_acceptor_variant&splice_donor_variant&splice_region_variant&intron_variant;CDIPT:ENST00000561555.5:c.568+1_569-1del:HIGH:splice_acceptor_variant&splice_donor_variant&splice_region_variant&intron_variant;CDIPT:ENST00000566113.5:c.361+1_362-1del:HIGH:splice_acceptor_variant&splice_donor_variant&splice_region_variant&intron_variant;CDIPT:ENST0000…	GT:AD:DP:GQ:PL	0.142857	0.333333	0	0	0	0.5	1	0.6	0
chr16:30662466 AAGGTTGGTCCCAAGGTCTGGGGCTGGAGGCACGGGAGGGCAGTGGGGTGAGCATGAGCCTCAACTGAGCATGTCTGCCATCCTGCCCCAC>A	.	FBRS:ENST00000543786.5:c.283+1_284-1delGTTGGTCCCAAGGTCTGGGGCTGGAGGCACGGGAGGGCAGTGGGGTGAGCATGAGCCTCAACTGAGCATGTCTGCCATCCTGCCCCACAG:HIGH:splice_acceptor_variant&splice_donor_variant&splice_region_variant&intron_variant;FBRS:ENST00000468966.1:n.491+1_492-1delGTTGGTCCCAAGGTCTGGGGCTGGAGGCACGGGAGGGCAGTGGGGTGAGCATGAGCCTCAACTGAGCATGTCTGCCATCCTGCCCCACAG:HIGH:splice_acceptor_variant&splice_donor_variant&sp…	GT:AD:DP:GQ:PL	0.214286	0.166667	0	0	0	0.5	1	0.6	0
chr16:30768530 AGTGAGGCTCTGTTCCTGTCTCCTTCCTGACCCTGCCAGGTGGCCTCCAGTCCCACTCACTAAGACTTCCTCCTGTACCTTCTTGCCAG>A	.	RNF40:ENST00000324685.10:c.1979+2_1980delTGAGGCTCTGTTCCTGTCTCCTTCCTGACCCTGCCAGGTGGCCTCCAGTCCCACTCACTAAGACTTCCTCCTGTACCTTCTTGCCAGG:HIGH:frameshift_variant&splice_acceptor_variant&splice_donor_variant&splice_region_variant&intron_variant;RNF40:ENST00000357890.9:c.1679+2_1680delTGAGGCTCTGTTCCTGTCTCCTTCCTGACCCTGCCAGGTGGCCTCCAGTCCCACTCACTAAGACTTCCTCCTGTACCTTCTTGCCAGG:HIGH:frameshift_variant&splice_acc…	GT:AD:DP:GQ:PL	0.142857	0.666667	0	0	0	1	0	0	0
chr16:31085023 GCCTGTGCAGAGGCAGTGTGGACGGCACCAGGTGACAGGGCTGCCGGCAGGGGCAGGGGGCACAGCAGAGAGGGATCCAAGACTCA>G	.	PRSS53:ENST00000280606.6:c.1034+2_1035delTGAGTCTTGGATCCCTCTCTGCTGTGCCCCCTGCCCCTGCCGGCAGCCCTGTCACCTGGTGCCGTCCACACTGCCTCTGCACAGG:HIGH:frameshift_variant&splice_acceptor_variant&splice_donor_variant&splice_region_variant&intron_variant;RP11-196G11.1:ENST00000533518.5:c.*1018+2_*1019delTGAGTCTTGGATCCCTCTCTGCTGTGCCCCCTGCCCCTGCCGGCAGCCCTGTCACCTGGTGCCGTCCACACTGCCTCTGCACAGG:HIGH:splice_acceptor_variant&s…	GT:AD:DP:GQ:PL	0.142857	0.333333	0	0	0	0	0.5	0.6	0
chr16:31474239 TGTGAGTTTGGCGTCGTTGTCAGGGCTGAGAGATGAGTCCTGGATATCTGAGTCACTAGAGGGAGCGTTGCTCTGGGAGGCTCTGAGATGACACAAGCATGTTCTTCACAG>T	.	TGFB1I1:ENST00000394863.7:c.413+1_414-1del:HIGH:splice_acceptor_variant&splice_donor_variant&splice_region_variant&intron_variant;TGFB1I1:ENST00000361773.7:c.362+1_363-1del:HIGH:splice_acceptor_variant&splice_donor_variant&splice_region_variant&intron_variant;TGFB1I1:ENST00000394858.6:c.362+1_363-1del:HIGH:splice_acceptor_variant&splice_donor_variant&splice_region_variant&intron_variant;TGFB1I1:E…	GT:AD:DP:GQ:PL	0.142857	0	0	0	0.5	0.5	1	0.6	0
chr16:31474455 TGTGAGTTGGGCAGTGGGCCAGTGTCCATTTGTGGCTCCCCAACCCCTTCTAGACAATTCCACATCTGCTGCTTTGCTGACTCAATTCTCATGTCCTCCCCGCTGCAG>T	.	TGFB1I1:ENST00000394863.7:c.519+1_520-1del:HIGH:splice_acceptor_variant&splice_donor_variant&splice_region_variant&intron_variant;TGFB1I1:ENST00000361773.7:c.468+1_469-1del:HIGH:splice_acceptor_variant&splice_donor_variant&splice_region_variant&intron_variant;TGFB1I1:ENST00000394858.6:c.468+1_469-1del:HIGH:splice_acceptor_variant&splice_donor_variant&splice_region_variant&intron_variant;TGFB1I1:E…	GT:AD:DP:GQ:PL	0.357143	0	0	0	0.5	0.5	1	0.6	0
chr16:46674462 ACTGGAATGTTTAGAAAACCACACAATTTATTTTAAACAATTGTAAAAGGAAGGCAGAGAAGTTTCAAAGTTTTGAGAACTTAGGAGAAATGCTACACAAAC>A	.	VPS35:ENST00000299138.11:c.1011+1_1012-1del:HIGH:splice_acceptor_variant&splice_donor_variant&splice_region_variant&intron_variant;VPS35:ENST00000568784.6:c.*1681+1_*1682-1del:HIGH:splice_acceptor_variant&splice_donor_variant&splice_region_variant&intron_variant;VPS35:ENST00000568642.5:n.392+1_392+101del:HIGH:splice_donor_variant&splice_region_variant&intron_variant;RP11-93O14.3:ENST00000623850.1…	GT:AD:DP:GQ:PL	0.142857	0.666667	0	0	0	1	1	0.8	0
chr16:47451470 A>ATC	.	ITFG1:ENST00000320640.10:c.486-1_486insGA:HIGH:splice_acceptor_variant&intron_variant;ITFG1:ENST00000565940.6:c.231-1_231insGA:HIGH:splice_acceptor_variant&intron_variant;ITFG1:ENST00000544001.6:c.147-1_147insGA:HIGH:splice_acceptor_variant&intron_variant;ITFG1:ENST00000563350.1:n.272-1_272insGA:HIGH:splice_acceptor_variant&intron_variant;ITFG1:ENST00000563730.1:c.147-1_147insGA:HIGH:splice_accep…	GT:AD:DP:GQ:PL	0	0.166667	0	0	1	0.5	1	0.8	0
chr16:47451471 CTGAAAA>C	.	ITFG1:ENST00000320640.10:c.486-7_486-2delTTTTCA:HIGH:splice_acceptor_variant&splice_region_variant&intron_variant;ITFG1:ENST00000565940.6:c.231-7_231-2delTTTTCA:HIGH:splice_acceptor_variant&splice_region_variant&intron_variant;ITFG1:ENST00000544001.6:c.147-7_147-2delTTTTCA:HIGH:splice_acceptor_variant&splice_region_variant&intron_variant;ITFG1:ENST00000563350.1:n.272-7_272-2delTTTTCA:HIGH:splice_…	GT:AD:DP:GQ:PL	0	0.166667	0	0	1	0.5	1	0.8	0
chr16:47596370 T>TACCACAGA	.	PHKB:ENST00000566044.5:c.1184-2_1184-1insCCACAGAA:HIGH:splice_acceptor_variant&intron_variant;PHKB:ENST00000323584.9:c.1205-2_1205-1insCCACAGAA:HIGH:splice_acceptor_variant&intron_variant;PHKB:ENST00000566436.1:n.66-2_66-1insCCACAGAA:HIGH:splice_acceptor_variant&intron_variant;PHKB:ENST00000299167.12:c.1205-2_1205-1insCCACAGAA:HIGH:splice_acceptor_variant&intron_variant;PHKB:ENST00000568439.1:c.-…	GT:AD:DP:GQ:PL	0	0	0	0	0.5	0.5	1	0.8	0
chr16:53245476 ACAGGTATCCTATTGCTCTTTGTAAATACATTCATCGCATTTCTAATCATTGTAATTATTTTGTATGTGTAATTAAATGCTCACTTATGTTATATGTCTTTTTATCATTTTTTATT>A	.	CHD9:ENST00000398510.7:c.3198+4_3201del:HIGH:splice_acceptor_variant&conservative_inframe_deletion&splice_region_variant&intron_variant;CHD9:ENST00000566029.5:c.3198+4_3201del:HIGH:splice_acceptor_variant&conservative_inframe_deletion&splice_region_variant&intron_variant;CHD9:ENST00000564845.5:c.3198+4_3201del:HIGH:splice_acceptor_variant&conservative_inframe_deletion&splice_region_variant&intron…	GT:AD:DP:GQ:PL	0.142857	0.5	0	0	0.5	0.5	1	0.8	0
chr16:56367438 TTTTAC>T	.	AMFR:ENST00000290649.9:c.1599+1_1599+5delGTAAA:HIGH:splice_donor_variant&splice_region_variant&intron_variant;AMFR:ENST00000492830.5:c.567+1_567+5delGTAAA:HIGH:splice_donor_variant&splice_region_variant&intron_variant;AMFR:ENST00000563285.1:n.160+1_160+5delGTAAA:HIGH:splice_donor_variant&splice_region_variant&intron_variant;AMFR:ENST00000567738.1:c.840+1_840+5delGTAAA:HIGH:splice_donor_variant&sp…	GT:AD:DP:GQ:PL	0.0714286	0	0	0	0.5	0.5	1	0.4	0
chr16:56969519 TGGTAAGCATTCCTGTCAGCTGATGCCCCATGCCCTGGCCCTCTCTGGGCTGGAGGGCTGAATGAGGGTCCTGGGTCCTTGGCTCTTTCCA>T	.	CETP:ENST00000200676.7:c.368+2_369delTAAGCATTCCTGTCAGCTGATGCCCCATGCCCTGGCCCTCTCTGGGCTGGAGGGCTGAATGAGGGTCCTGGGTCCTTGGCTCTTTCCAGG:HIGH:frameshift_variant&splice_acceptor_variant&splice_donor_variant&splice_region_variant&intron_variant;CETP:ENST00000379780.6:c.368+2_369delTAAGCATTCCTGTCAGCTGATGCCCCATGCCCTGGCCCTCTCTGGGCTGGAGGGCTGAATGAGGGTCCTGGGTCCTTGGCTCTTTCCAGG:HIGH:frameshift_variant&splice_accept…	GT:AD:DP:GQ:PL	0	0.333333	0	0	0.5	1	1	0.6	0
chr16:57474982 TCTGGAGTGGGGGAGGGTGGACAAGTGGGACCAGAGTTGCCCCAGATGGGGACTTCCTCCCTCCCTTCCTCTCTTCCTCCTCCCCCTCCCCACCCCCAGGGCCAGGGCCCGGCCTCAC>T	.	DOK4:ENST00000340099.8:c.409+1_410-1del:HIGH:splice_acceptor_variant&splice_donor_variant&splice_region_variant&intron_variant;DOK4:ENST00000569548.5:c.409+1_410-1del:HIGH:splice_acceptor_variant&splice_donor_variant&splice_region_variant&intron_variant;DOK4:ENST00000561659.5:c.*114+1_*115-1del:HIGH:splice_acceptor_variant&splice_donor_variant&splice_region_variant&intron_variant;DOK4:ENST0000056…	GT:AD:DP:GQ:PL	0.142857	0.666667	0	0	0	0.5	0	0	0
chr16:57769724 GCCTATGGGGACACTCGGGCTGTGAGGCGGGAGGGGATGAGGGGCCGCGGCGTGGGGCAGACAGGGCCCAGCTGGTCAGCTCA>G	.	KIFC3:ENST00000465878.6:c.670+2_671delTGAGCTGACCAGCTGGGCCCTGTCTGCCCCACGCCGCGGCCCCTCATCCCCTCCCGCCTCACAGCCCGAGTGTCCCCATAGG:HIGH:frameshift_variant&splice_acceptor_variant&splice_donor_variant&splice_region_variant&intron_variant;KIFC3:ENST00000379655.8:c.1087+2_1088delTGAGCTGACCAGCTGGGCCCTGTCTGCCCCACGCCGCGGCCCCTCATCCCCTCCCGCCTCACAGCCCGAGTGTCCCCATAGG:HIGH:frameshift_variant&splice_acceptor_variant&s…	GT:AD:DP:GQ:PL	0.0714286	0.333333	0	0	0.5	0.5	1	0.8	0
chr16:57771436 TCCTGCAGCCATTGGGAGGCACTGGATGAGTGCAAGGGACAGGCTCACTGTGAGGAGCTGGGGTGGCCCTCCAGGACCAGCATGGGGACCACGGCCATTCTGCTCA>T	.	KIFC3:ENST00000465878.6:c.108+2_109del:HIGH:frameshift_variant&splice_acceptor_variant&splice_donor_variant&splice_region_variant&intron_variant;KIFC3:ENST00000379655.8:c.525+2_526del:HIGH:frameshift_variant&splice_acceptor_variant&splice_donor_variant&splice_region_variant&intron_variant;KIFC3:ENST00000445690.6:c.525+2_526del:HIGH:frameshift_variant&splice_acceptor_variant&splice_donor_variant&s…	GT:AD:DP:GQ:PL	0.142857	0.333333	0	0	1	0.5	1	0.8	0
chr16:66808978 ATTATACTTAC>A	.	NAE1:ENST00000290810.7:c.1237+1_1237+10delGTAAGTATAA:HIGH:splice_donor_variant&splice_region_variant&intron_variant;NAE1:ENST00000359087.8:c.1246+1_1246+10delGTAAGTATAA:HIGH:splice_donor_variant&splice_region_variant&intron_variant;NAE1:ENST00000379463.6:c.1219+1_1219+10delGTAAGTATAA:HIGH:splice_donor_variant&splice_region_variant&intron_variant;NAE1:ENST00000566663.5:c.127+1_127+10delGTAAGTATAA:…	GT:AD:DP:GQ:PL	0.0714286	0.166667	0	0	0.5	0.5	0.5	0.8	0
chr16:66826580 ATACCTGAGAGCCAAAACAGAGTCAGTCAGGAATACATAGTTCTAGGTCATAAACTTAAAGAAGTATATTTAGAACACAACCACAAACCTACGT>A	.	NAE1:ENST00000290810.7:c.157+4_160delACGTAGGTTTGTGGTTGTGTTCTAAATATACTTCTTTAAGTTTATGACCTAGAACTATGTATTCCTGACTGACTCTGTTTTGGCTCTCAGGTA:HIGH:splice_acceptor_variant&disruptive_inframe_deletion&splice_region_variant&intron_variant;NAE1:ENST00000567743.5:c.54-90_56delACGTAGGTTTGTGGTTGTGTTCTAAATATACTTCTTTAAGTTTATGACCTAGAACTATGTATTCCTGACTGACTCTGTTTTGGCTCTCAGGTA:HIGH:splice_acceptor_variant&disruptive_infr…	GT:AD:DP:GQ:PL	0.142857	0.5	0	0	0.5	0.5	1	0.8	0
chr16:67438869 TCCTGGCCAGGGGGGTGGGGGGAAGCACAAGCATGAGGGTTCTGGGTGGGGGTGCTTGGTGACAACACATCCAACCGCTGTCCTGCCAGCCGGGGCACTCA>T	.	ATP6V0D1:ENST00000602876.5:c.585+2_586delTGAGTGCCCCGGCTGGCAGGACAGCGGTTGGATGTGTTGTCACCAAGCACCCCCACCCAGAACCCTCATGCTTGTGCTTCCCCCCACCCCCCTGGCCAGG:HIGH:frameshift_variant&splice_acceptor_variant&splice_donor_variant&splice_region_variant&intron_variant;ATP6V0D1:ENST00000290949.7:c.816+2_817delTGAGTGCCCCGGCTGGCAGGACAGCGGTTGGATGTGTTGTCACCAAGCACCCCCACCCAGAACCCTCATGCTTGTGCTTCCCCCCACCCCCCTGGCCAGG:HIGH:fram…	GT:AD:DP:GQ:PL	0.142857	0.666667	0	0	0.5	1	1	0.8	0
chr16:67439147 ACTGTGGAGCCAGTGCACAGGTAAGAAGAGAGGGAGGAAGAAGGAGGCAGTAGCCAGTCAGTTGGCAGAGCCTCCCCAGGCCAGGGCTAGCGGGCACCAGCAGGCAGGAGGGCGGGCAGGCACTCAC>A	.	ATP6V0D1:ENST00000602876.5:c.408+1_409-1del:HIGH:splice_acceptor_variant&splice_donor_variant&splice_region_variant&intron_variant;ATP6V0D1:ENST00000290949.7:c.639+1_640-1del:HIGH:splice_acceptor_variant&splice_donor_variant&splice_region_variant&intron_variant;ATP6V0D1:ENST00000540149.5:c.762+1_763-1del:HIGH:splice_acceptor_variant&splice_donor_variant&splice_region_variant&intron_variant;ATP6V0…	GT:AD:DP:GQ:PL	0.142857	0.666667	0	0	0.5	0.5	1	0.6	0
chr16:67657688 GAAAGAAACCACCGCTGCAGGTCAATGGAGCCTGGGACTAGTGACCAAGAGTTGGGGCAGACCCAGGCACTCACCTGA>G	.	ACD:ENST00000393919.8:c.1553_1557-5delTCAGGTGAGTGCCTGGGTCTGCCCCAACTCTTGGTCACTAGTCCCAGGCTCCATTGACCTGCAGCGGTGGTTTCTTT:HIGH:frameshift_variant&splice_donor_variant&splice_region_variant&intron_variant;ACD:ENST00000620761.4:c.1295_1299-5delTCAGGTGAGTGCCTGGGTCTGCCCCAACTCTTGGTCACTAGTCCCAGGCTCCATTGACCTGCAGCGGTGGTTTCTTT:HIGH:frameshift_variant&splice_donor_variant&splice_region_variant&intron_variant;ACD…	GT:AD:DP:GQ:PL	0	0	0	0	0.5	1	0.5	0.2	0
chr16:67831890 GCTATAAGAATGGAGCTTATCTCAGACAGGCCAGGAAGTCCAATTCTGGCTTTTGCAACCCCCAAGAAACTCCCGGACTAAGCTGCCCATAGCACAATCCAAGGTGGGGGAGTTCTGTGTAC>G	.	CENPT:ENST00000440851.6:c.386+1_387-1del:HIGH:splice_acceptor_variant&splice_donor_variant&splice_region_variant&intron_variant;CENPT:ENST00000569862.5:n.579+1_580-1del:HIGH:splice_acceptor_variant&splice_donor_variant&splice_region_variant&intron_variant;CENPT:ENST00000562787.5:c.386+1_387-1del:HIGH:splice_acceptor_variant&splice_donor_variant&splice_region_variant&intron_variant;CENPT:ENST00000…	GT:AD:DP:GQ:PL	0.142857	0.666667	0	0	0.5	1	1	0.8	0
chr16:67832108 GCTGCAGAAACACCAAGGAGAGGGTGGGGCTGACAGAACAGGCCACCCTGAATAAAAGATACCACAAGACTGGGGTTGGACTGGTACCTAACTCTGACCGGCAGGCCAGCGCTCACTTAC>G	.	CENPT&TSNAXIP1:ENSG00000102904:n.67832109_67832227del:HIGH:bidirectional_gene_fusion	GT:AD:DP:GQ:PL	0.142857	0.5	0	0	1	1	1	0.8	0
chr16:67832315 ACTATCGGCAAAGCACCAAGCAACCAGTCTGTCCGTCTGCCTTGAGATTTCCTCAAGGTGGGCTCCAGAGCAGAGCTAGACCTCAACCCCCCTCCCCGAGGCAGCCAGGGCCCTTTGGGGTCAGTGGGCTGGGTACTTAC>A	.	CENPT:ENST00000565713.5:c.201+1_236del:HIGH:frameshift_variant&splice_acceptor_variant&splice_donor_variant&splice_region_variant&intron_variant;CENPT:ENST00000566067.5:c.201+1_240del:HIGH:stop_lost&splice_acceptor_variant&splice_donor_variant&conservative_inframe_deletion&splice_region_variant&intron_variant;CENPT:ENST00000440851.6:c.201+1_202-1del:HIGH:splice_acceptor_variant&splice_donor_varia…	GT:AD:DP:GQ:PL	0.142857	0.333333	0	0	1	0.5	1	0.8	0
chr16:71922608 AATGCCC>A	rs148848854;rs372825060;rs549750934	IST1:ENST00000536027.1:c.-1_5delCATGCC:HIGH:frameshift_variant&start_lost;IST1:ENST00000378799.10:c.705_710delCATGCC:MODERATE:disruptive_inframe_deletion;IST1:ENST00000329908.12:c.705_710delCATGCC:MODERATE:disruptive_inframe_deletion;IST1:ENST00000378798.9:c.705_710delCATGCC:MODERATE:disruptive_inframe_deletion;IST1:ENST00000535424.5:c.744_749delCATGCC:MODERATE:disruptive_inframe_deletion;IST1:EN…	GT:AD:DP:GQ:PL	0.142857	0.666667	0	0	0	0.5	0	0.8	0
chr16:72105135 GAGGTGCGTGCCTTGGTCACGACTGTGATGAGCGGGTGTGTCTTGCATATGAGAGGTTAGGGTTCCAGTGTCTCACAGCTCCTCCCTGGGCTCTC>G	.	DHX38:ENST00000268482.7:c.2262+4_2265delCGTGCCTTGGTCACGACTGTGATGAGCGGGTGTGTCTTGCATATGAGAGGTTAGGGTTCCAGTGTCTCACAGCTCCTCCCTGGGCTCTCAGGTG:HIGH:splice_acceptor_variant&conservative_inframe_deletion&splice_region_variant&intron_variant;DHX38:ENST00000562774.1:c.252+4_255delCGTGCCTTGGTCACGACTGTGATGAGCGGGTGTGTCTTGCATATGAGAGGTTAGGGTTCCAGTGTCTCACAGCTCCTCCCTGGGCTCTCAGGTG:HIGH:splice_acceptor_variant&conser…	GT:AD:DP:GQ:PL	0.0714286	0.833333	0	0	0.5	1	0.5	0.2	0
chr16:74508925 A>AATGATTGCAGT	.	GLG1:ENST00000205061.9:c.472-1_472insACTGCAATCAT:HIGH:splice_acceptor_variant&intron_variant;GLG1:ENST00000422840.6:c.472-1_472insACTGCAATCAT:HIGH:splice_acceptor_variant&intron_variant;GLG1:ENST00000567951.5:c.472-1_472insACTGCAATCAT:HIGH:splice_acceptor_variant&intron_variant;GLG1:ENST00000447066.6:c.439-1_439insACTGCAATCAT:HIGH:splice_acceptor_variant&intron_variant;GLG1:ENST00000562090.5:c.47…	GT:AD:DP:GQ:PL	0.0714286	0.166667	0	0	0	0	0	0	0
chr17:1467909 TCCTGAGGGGAGAGGGCAAAGGTCAGAGGTCGAGGGTCAGAGCAGGGCCCTCCCCCTGCAGCCCTGGACCCTGGCTGA>T	.	MYO1C:ENST00000359786.9:c.2896+2_2897delTCAGCCAGGGTCCAGGGCTGCAGGGGGAGGGCCCTGCTCTGACCCTCGACCTCTGACCTTTGCCCTCTCCCCTCAGG:HIGH:frameshift_variant&splice_acceptor_variant&splice_donor_variant&splice_region_variant&intron_variant;MYO1C:ENST00000545534.6:c.2824+2_2825delTCAGCCAGGGTCCAGGGCTGCAGGGGGAGGGCCCTGCTCTGACCCTCGACCTCTGACCTTTGCCCTCTCCCCTCAGG:HIGH:frameshift_variant&splice_acceptor_variant&splice_do…	GT:AD:DP:GQ:PL	0.142857	0.5	0	0	0.5	0.5	1	0.6	0
chr17:1468123 ACTGGGGACAGAGGCCAGGCTGAAGGGGCTGGGGAGAGGCTCCCAAGGCTCCGCCCCTGCCCTGACCTGCCTTCAGCTCTCAGGCAGTAGCACCGTGCTGCTGGACTCAGGGCTGCAGGCAGGCTCTTAC>A	.	MYO1C:ENST00000359786.9:c.2760+1_2761-1del:HIGH:splice_acceptor_variant&splice_donor_variant&splice_region_variant&intron_variant;MYO1C:ENST00000545534.6:c.2688+1_2689-1del:HIGH:splice_acceptor_variant&splice_donor_variant&splice_region_variant&intron_variant;MYO1C:ENST00000574341.1:n.247+1_248-1del:HIGH:splice_acceptor_variant&splice_donor_variant&splice_region_variant&intron_variant;MYO1C:ENST0…	GT:AD:DP:GQ:PL	0.285714	0.833333	0	0	0.5	1	1	0.6	0
chr17:1470519 GCTGTCGTGGAGACCACAGATGGCTGAACTCTATCTTCTTACCATGGTGGCCCCCCCTGGCCCCAGACCCCGCCCCTCCTGAACACCCATGGGCCCGCGAAC>G	.	MYO1C:ENST00000359786.9:c.2281+1_2282-1del:HIGH:splice_acceptor_variant&splice_donor_variant&splice_region_variant&intron_variant;MYO1C:ENST00000545534.6:c.2209+1_2210-1del:HIGH:splice_acceptor_variant&splice_donor_variant&splice_region_variant&intron_variant;MYO1C:ENST00000575011.1:c.*9+1_*10-1del:HIGH:splice_acceptor_variant&splice_donor_variant&splice_region_variant&intron_variant;MYO1C:ENST00…	GT:AD:DP:GQ:PL	0.142857	0.5	0	0	0.5	1	1	0.6	0
chr17:1474857 CCCTGGGAGGGGAGAACCGACGTGAGGTGAGACAGAGCCTCCCCGCAGGCCCCTGTGGGGACACAGCCCCAGGATCCTCA>C	.	MYO1C:ENST00000359786.9:c.1669+2_1670delTGAGGATCCTGGGGCTGTGTCCCCACAGGGGCCTGCGGGGAGGCTCTGTCTCACCTCACGTCGGTTCTCCCCTCCCAGG:HIGH:frameshift_variant&splice_acceptor_variant&splice_donor_variant&splice_region_variant&intron_variant;MYO1C:ENST00000545534.6:c.1597+2_1598delTGAGGATCCTGGGGCTGTGTCCCCACAGGGGCCTGCGGGGAGGCTCTGTCTCACCTCACGTCGGTTCTCCCCTCCCAGG:HIGH:frameshift_variant&splice_acceptor_variant&splic…	GT:AD:DP:GQ:PL	0.0714286	0.5	0	0	0.5	1	1	0.6	0
chr17:1651310 GCTGGGGGAGGAACGAGGACAGAGTAACAGCTCAGGCCACTGTTCTGGGCCCTGGCCTGCAATCCCTGCCCCACCATACTTCCTCCCAAGGAGCCCAGGCCCAC>G	.	PRPF8:ENST00000304992.10:c.6650+1_6651-1del:HIGH:splice_acceptor_variant&splice_donor_variant&splice_region_variant&intron_variant;PRPF8:ENST00000572723.1:n.639+1_640-1del:HIGH:splice_acceptor_variant&splice_donor_variant&splice_region_variant&intron_variant;PRPF8:ENST00000572621.5:c.6650+1_6651-1del:HIGH:splice_acceptor_variant&splice_donor_variant&splice_region_variant&intron_variant;RILP:ENST0…	GT:AD:DP:GQ:PL	0.214286	0.5	0	0	0	0.5	0	0.4	0
chr17:2695100 CCCTGCGAGGCAGGTTGGATCCGAGTCATGAGGGCCCTCAGCCCCACCTCAGGCTCTTTCCCGACGCCCCACACCACCCTGGGAGGCCATGGCCAGCCGCAGAGCGGACGGGTGGCA>C	.	CLUH:ENST00000570628.6:c.2490+2_2491del:HIGH:frameshift_variant&splice_acceptor_variant&splice_donor_variant&splice_region_variant&intron_variant;CLUH:ENST00000435359.5:c.2490+2_2491del:HIGH:frameshift_variant&splice_acceptor_variant&splice_donor_variant&splice_region_variant&intron_variant;CLUH:ENST00000575014.5:c.2313+2_2314del:HIGH:frameshift_variant&splice_acceptor_variant&splice_donor_varian…	GT:AD:DP:GQ:PL	0.142857	0.5	0	0	0	0.5	0	0	0
chr17:2701263 GACCTGCAGGGAGAGGGCGGGCACTGAGCGGGGGCCCAGGTGTCTGCCCAGACCCAGGACGGCTGGCACGGCAGGGGGGTGTGGTGGGCTGGCAGGGACTC>G	.	CLUH:ENST00000570628.6:c.785+3_787delGAGTCCCTGCCAGCCCACCACACCCCCCTGCCGTGCCAGCCGTCCTGGGTCTGGGCAGACACCTGGGCCCCCGCTCAGTGCCCGCCCTCTCCCTGCAGGT:HIGH:frameshift_variant&splice_acceptor_variant&splice_region_variant&intron_variant;CLUH:ENST00000435359.5:c.785+3_787delGAGTCCCTGCCAGCCCACCACACCCCCCTGCCGTGCCAGCCGTCCTGGGTCTGGGCAGACACCTGGGCCCCCGCTCAGTGCCCGCCCTCTCCCTGCAGGT:HIGH:frameshift_variant&splice_accepto…	GT:AD:DP:GQ:PL	0.142857	0.666667	0	0	0	1	0	0	0
chr17:4734479 TCTAAAAAACAAAAAACAAAAACAAGTATGTATACAGTGCCTACCATGTTGTCAGGGGTCAGTCTCCTTTATTACACTTTTTGTAAGAATAAGCCACAGTTTAC>T	.	CXCL16:ENST00000293778.10:c.*23+1_*24-1del:HIGH:splice_acceptor_variant&splice_donor_variant&splice_region_variant&intron_variant;CXCL16:ENST00000576153.5:n.579+1_580-1del:HIGH:splice_acceptor_variant&splice_donor_variant&splice_region_variant&intron_variant;CXCL16:ENST00000574412.5:c.*24_*126del:MODIFIER:3_prime_UTR_variant;RP11-314A20.5:ENST00000570493.2:n.-2211_-2109del:MODIFIER:upstream_gene_…	GT:AD:DP:GQ:PL	0.142857	0.666667	0	0	0.5	1	0.5	0.4	0
chr17:4894093 CGTGAGTGAGCCTCTGCTCCCTCCCCTGTACCTGTGTGTGCCCTCCTCAGCCCCACGCCAACCCTGCCCTCTGTCCTGTAG>C	.	MINK1:ENST00000355280.10:c.2670+1_2671-1delGTGAGTGAGCCTCTGCTCCCTCCCCTGTACCTGTGTGTGCCCTCCTCAGCCCCACGCCAACCCTGCCCTCTGTCCTGTAG:HIGH:splice_acceptor_variant&splice_donor_variant&splice_region_variant&intron_variant;MINK1:ENST00000347992.11:c.2583+1_2584-1delGTGAGTGAGCCTCTGCTCCCTCCCCTGTACCTGTGTGTGCCCTCCTCAGCCCCACGCCAACCCTGCCCTCTGTCCTGTAG:HIGH:splice_acceptor_variant&splice_donor_variant&splice_region_…	GT:AD:DP:GQ:PL	0.214286	0.333333	0	0	1	0.5	1	0.8	0
chr17:4896101 AAGGTAATCCCAGCCTCGGTCCCTAACACCATCTGGAGTCCCAGCGCCTCTCCCCGTGCCCCTGAGCCCTCCTCTCCTCCGGTTCTCTGC>A	.	MINK1:ENST00000355280.10:c.3465+1_3466-1delGTAATCCCAGCCTCGGTCCCTAACACCATCTGGAGTCCCAGCGCCTCTCCCCGTGCCCCTGAGCCCTCCTCTCCTCCGGTTCTCTGCAG:HIGH:splice_acceptor_variant&splice_donor_variant&splice_region_variant&intron_variant;MINK1:ENST00000347992.11:c.3378+1_3379-1delGTAATCCCAGCCTCGGTCCCTAACACCATCTGGAGTCCCAGCGCCTCTCCCCGTGCCCCTGAGCCCTCCTCTCCTCCGGTTCTCTGCAG:HIGH:splice_acceptor_variant&splice_donor_vari…	GT:AD:DP:GQ:PL	0.0714286	0.5	0	0	0.5	0.5	1	0.6	0
chr17:4896342 CGTGAGCTTGGCGGGGCTGCTGGGGGAGTGGGATGGCCCAGTCTGGGCACCAGACACGGAGACTCTAGTCCCCCTCCTTCTCCCCAG>C	.	MINK1:ENST00000355280.10:c.3615+1_3616-1delGTGAGCTTGGCGGGGCTGCTGGGGGAGTGGGATGGCCCAGTCTGGGCACCAGACACGGAGACTCTAGTCCCCCTCCTTCTCCCCAG:HIGH:splice_acceptor_variant&splice_donor_variant&splice_region_variant&intron_variant;MINK1:ENST00000347992.11:c.3528+1_3529-1delGTGAGCTTGGCGGGGCTGCTGGGGGAGTGGGATGGCCCAGTCTGGGCACCAGACACGGAGACTCTAGTCCCCCTCCTTCTCCCCAG:HIGH:splice_acceptor_variant&splice_donor_variant&sp…	GT:AD:DP:GQ:PL	0.214286	0.5	0	0	1	0.5	1	0.6	0
chr17:4896587 GGGTGAGTGAGCTGCCGCCCTCCCAGCCACATGCCCCGAGGTGGCCCCGGGGTGCAGCCTGCTCAGCCCCTCACCTGTTCCCCACA>G	.	MINK1:ENST00000355280.10:c.3775+1_3776-1delGTGAGTGAGCTGCCGCCCTCCCAGCCACATGCCCCGAGGTGGCCCCGGGGTGCAGCCTGCTCAGCCCCTCACCTGTTCCCCACAG:HIGH:splice_acceptor_variant&splice_donor_variant&splice_region_variant&intron_variant;MINK1:ENST00000347992.11:c.3688+1_3689-1delGTGAGTGAGCTGCCGCCCTCCCAGCCACATGCCCCGAGGTGGCCCCGGGGTGCAGCCTGCTCAGCCCCTCACCTGTTCCCCACAG:HIGH:splice_acceptor_variant&splice_donor_variant&spli…	GT:AD:DP:GQ:PL	0.142857	0.666667	0	0	0.5	0.5	1	0.8	0
chr17:7107150 GCCTGAGGGGACAGGGGGCAGGGAGATGAGATCCAGCCGGAGGGGCAGGCACACTGGGCCTGGAGACGGCCCCACCCCTA>G	.	ASGR2:ENST00000355035.9:c.511+2_512delTAGGGGTGGGGCCGTCTCCAGGCCCAGTGTGCCTGCCCCTCCGGCTGGATCTCATCTCCCTGCCCCCTGTCCCCTCAGG:HIGH:frameshift_variant&splice_acceptor_variant&splice_donor_variant&splice_region_variant&intron_variant;ASGR2:ENST00000254850.11:c.439+2_440delTAGGGGTGGGGCCGTCTCCAGGCCCAGTGTGCCTGCCCCTCCGGCTGGATCTCATCTCCCTGCCCCCTGTCCCCTCAGG:HIGH:frameshift_variant&splice_acceptor_variant&splice_d…	GT:AD:DP:GQ:PL	0.142857	0.666667	0	0	0	1	0	0	0
chr17:7176900 TCCTGCGGGAGAGGCTCGCTCAGCGTTCCCGACAGCCCCCCAGCCCCAGCCCCAGCCCCAGCCCCGCCCCAGCGCCCTCA>T	.	ASGR1:ENST00000269299.7:c.283+2_284delTGAGGGCGCTGGGGCGGGGCTGGGGCTGGGGCTGGGGCTGGGGGGCTGTCGGGAACGCTGAGCGAGCCTCTCCCGCAGG:HIGH:frameshift_variant&splice_acceptor_variant&splice_donor_variant&splice_region_variant&intron_variant;ASGR1:ENST00000574388.5:c.166+2_167delTGAGGGCGCTGGGGCGGGGCTGGGGCTGGGGCTGGGGCTGGGGGGCTGTCGGGAACGCTGAGCGAGCCTCTCCCGCAGG:HIGH:frameshift_variant&splice_acceptor_variant&splice_do…	GT:AD:DP:GQ:PL	0.214286	0.666667	0	0	0	1	0	0	0
chr17:7220511 G>GA	rs967186367	ACADVL:ENST00000356839.9:c.192dupA:HIGH:frameshift_variant;ACADVL:ENST00000543245.6:c.261dupA:HIGH:frameshift_variant;ACADVL:ENST00000583312.5:c.192dupA:HIGH:frameshift_variant;ACADVL:ENST00000584103.5:c.192dupA:HIGH:frameshift_variant;ACADVL:ENST00000579886.2:c.192dupA:HIGH:frameshift_variant;ACADVL:ENST00000322910.9:c.*147dupA:MODIFIER:3_prime_UTR_variant;DLG4:ENST00000399510.6:c.-1663dupT:MODI…	GT:AD:DP:GQ:PL	0.142857	0.166667	0	0	0	0	0	0.2	0
chr17:7246137 GCTGGAAGGCAGGGGATCATGTAGCAGGCCTCTCTCCAGGATACTCTCCTCAAACCCAGATCCCTCCCTGGTGGCCTCCCTCCCAAGCCACACTCTTAGACTGGGATTCTAGCTTAC>G	.	CTDNEP1:ENST00000318988.10:c.477+1_478-1del:HIGH:splice_acceptor_variant&splice_donor_variant&splice_region_variant&intron_variant;CTDNEP1:ENST00000574322.5:c.477+1_478-1del:HIGH:splice_acceptor_variant&splice_donor_variant&splice_region_variant&intron_variant;CTDNEP1:ENST00000570385.1:n.425+1_426-1del:HIGH:splice_acceptor_variant&splice_donor_variant&splice_region_variant&intron_variant;CTDNEP1:…	GT:AD:DP:GQ:PL	0.0714286	0.333333	0	0	1	0.5	1	0.8	0
chr17:7312839 ACTGGTGGTGGTGATGAAAAGAGGGCTTTGTCACTGGGCATACTCTCCCTTCCACTTAATACCCTACTGATAACCACCCCCAAAGAGGAAGGAAAAACCAGATGATGTGGGCCACCTGTCCTACCTAATCCTGCTTTTCCGGATCCCTAGTGTAGGGATTCTGACAGGTAAATTCTATTACCATTCTTAC>A	.	GPS2:ENST00000574458.1:c.154_*123del:HIGH:stop_lost&conservative_inframe_deletion;GPS2:ENST00000380728.6:c.900+1_901-1del:HIGH:splice_acceptor_variant&splice_donor_variant&splice_region_variant&intron_variant;GPS2:ENST00000571569.5:n.1405+1_1406-1del:HIGH:splice_acceptor_variant&splice_donor_variant&splice_region_variant&intron_variant;GPS2:ENST00000389167.9:c.900+1_901-1del:HIGH:splice_acceptor_…	GT:AD:DP:GQ:PL	0.142857	0.166667	0	0	0	0	0	0.2	0
chr17:7313289 AACCTAGGTGGGGAAGAGGGGCATGTGAGATGAGAATGAAACAGGGAGGGGAGGACCTGAGAGCTAGAGCTCCTGCATGGGATGTTATC>A	.	GPS2:ENST00000380728.6:c.724+3_726delGATAACATCCCATGCAGGAGCTCTAGCTCTCAGGTCCTCCCCTCCCTGTTTCATTCTCATCTCACATGCCCCTCTTCCCCACCTAGGT:HIGH:frameshift_variant&splice_acceptor_variant&splice_region_variant&intron_variant;GPS2:ENST00000389167.9:c.724+3_726delGATAACATCCCATGCAGGAGCTCTAGCTCTCAGGTCCTCCCCTCCCTGTTTCATTCTCATCTCACATGCCCCTCTTCCCCACCTAGGT:HIGH:frameshift_variant&splice_acceptor_variant&splice_region_…	GT:AD:DP:GQ:PL	0.214286	0.666667	0	0	0.5	1	1	0.8	0
chr17:7496070 GCAGGTAAGTGCTGGGGGGCCAGGTGGGATCCCAAAGGGGAGGTGGGTTGGGTCCTCAAAACTAGGGCTGACGGTTGACACCTGGAGGCCTCTGAGATGAGTGGGAGCTGGGAGGAAAGCACTGGGTGTGTGTCCCA>G	.	POLR2A:ENST00000617998.4:c.226+2_227del:HIGH:frameshift_variant&splice_acceptor_variant&splice_donor_variant&splice_region_variant&intron_variant;POLR2A:ENST00000572844.1:c.226+2_227del:HIGH:frameshift_variant&splice_acceptor_variant&splice_donor_variant&splice_region_variant&intron_variant;POLR2A:ENST00000576952.1:n.-1710_-1575del:MODIFIER:upstream_gene_variant;POLR2A:ENST00000575547.1:n.-2755_-…	GT:AD:DP:GQ:PL	0.142857	1	0	0	0.5	1	1	0.8	0
chr17:7580782 ACGT>A	.	CD68:ENST00000250092.10:c.760_760+2delCGT:HIGH:frameshift_variant&splice_donor_variant&splice_region_variant&intron_variant;CD68:ENST00000380498.10:c.679_679+2delCGT:HIGH:frameshift_variant&splice_donor_variant&splice_region_variant&intron_variant;CD68:ENST00000584180.1:c.163_163+2delCGT:HIGH:frameshift_variant&splice_donor_variant&splice_region_variant&intron_variant;RP11-186B7.4:ENST00000581621…	GT:AD:DP:GQ:PL	0.0714286	0.166667	0	0	0.5	0.5	0.5	0.2	0
chr17:7627043 CCCTGAGAGAGAGAAAAGGGGAGTAAGGCTTCTGGAAGCCTGTGGGGAGACCTCTGAGGCCGGCTGGAGAGGTGGACTTCTAAGGGCCAGGTGCTCTTA>C	.	SAT2:ENST00000269298.9:c.202+2_203delTAAGAGCACCTGGCCCTTAGAAGTCCACCTCTCCAGCCGGCCTCAGAGGTCTCCCCACAGGCTTCCAGAAGCCTTACTCCCCTTTTCTCTCTCTCAGG:HIGH:frameshift_variant&splice_acceptor_variant&splice_donor_variant&splice_region_variant&intron_variant;SAT2:ENST00000380466.6:n.453+2_454delTAAGAGCACCTGGCCCTTAGAAGTCCACCTCTCCAGCCGGCCTCAGAGGTCTCCCCACAGGCTTCCAGAAGCCTTACTCCCCTTTTCTCTCTCTCAGG:HIGH:splice_acceptor_…	GT:AD:DP:GQ:PL	0.142857	0.666667	0	0	0	1	0	0.4	0
chr17:7845969 GGGTGAGTGGATATTTGAAGGTTCTGGGAGTGGGAGGTAAGGCTGGGGCCTTGAAAGAGTCCCCTCAAGCCCAACCCCCACCCACACCCCCACCCCTTCTGCTCTGTA>G	.	KDM6B:ENST00000254846.9:c.236+2_237del:HIGH:frameshift_variant&splice_acceptor_variant&splice_donor_variant&splice_region_variant&intron_variant;KDM6B:ENST00000448097.6:c.236+2_237del:HIGH:frameshift_variant&splice_acceptor_variant&splice_donor_variant&splice_region_variant&intron_variant;KDM6B:ENST00000570632.1:c.236+2_237del:HIGH:frameshift_variant&splice_acceptor_variant&splice_donor_variant&s…	GT:AD:DP:GQ:PL	0.0714286	0.333333	0	0	0.5	0.5	0.5	0.2	0
chr17:7899200 GAGGTGCTGGATTCTAGGACCTTGAAGGGGACCGCCTGGACTGGGGAAGTGGGGAGGGGGAAGATAAAGGGGTGTAGCTGGCAGAGGACTAGGGTATACGGCCTCTAGCCTAGACTTATGCTGCCCCCATTCTTGACTCCC>G	.	CHD3:ENST00000358181.8:c.2343+2_2344del:HIGH:frameshift_variant&splice_acceptor_variant&splice_donor_variant&splice_region_variant&intron_variant;CHD3:ENST00000330494.11:c.2343+2_2344del:HIGH:frameshift_variant&splice_acceptor_variant&splice_donor_variant&splice_region_variant&intron_variant;CHD3:ENST00000380358.8:c.2520+2_2521del:HIGH:frameshift_variant&splice_acceptor_variant&splice_donor_varia…	GT:AD:DP:GQ:PL	0.0714286	0	0	0	0.5	0.5	0.5	0.2	0
chr17:18246218 TGCACCTGTGGAAGGGATGGGGCATCAGCAAGGATTCAGGCCTGGCTCCCTGACGCTTGCTCGCCACTGCGTCCTCCCCCAGCCAG>T	.	FLII:ENST00000327031.8:c.3206+5_3210delCTGGCTGGGGGAGGACGCAGTGGCGAGCAAGCGTCAGGGAGCCAGGCCTGAATCCTTGCTGATGCCCCATCCCTTCCACAGGTGC:HIGH:frameshift_variant&splice_acceptor_variant&splice_region_variant&intron_variant;FLII:ENST00000579294.5:c.3173+5_3177delCTGGCTGGGGGAGGACGCAGTGGCGAGCAAGCGTCAGGGAGCCAGGCCTGAATCCTTGCTGATGCCCCATCCCTTCCACAGGTGC:HIGH:frameshift_variant&splice_acceptor_variant&splice_region_va…	GT:AD:DP:GQ:PL	0.214286	0.5	0	0	0.5	1	1	0.8	0
chr17:18253458 ACTGGAGGGGGAACGGGCAGGGGTGGGAGGTCAGGGCCAGGCTCACGGCCTTCCTCCCATCCCCCTACTGAGGGCCTCAGACGCAC>A	.	FLII:ENST00000327031.8:c.855+1_856-1delGTGCGTCTGAGGCCCTCAGTAGGGGGATGGGAGGAAGGCCGTGAGCCTGGCCCTGACCTCCCACCCCTGCCCGTTCCCCCTCCAG:HIGH:splice_acceptor_variant&splice_donor_variant&splice_region_variant&intron_variant;FLII:ENST00000579294.5:c.822+1_823-1delGTGCGTCTGAGGCCCTCAGTAGGGGGATGGGAGGAAGGCCGTGAGCCTGGCCCTGACCTCCCACCCCTGCCCGTTCCCCCTCCAG:HIGH:splice_acceptor_variant&splice_donor_variant&splice_regio…	GT:AD:DP:GQ:PL	0.142857	0.5	0	0	1	0.5	1	0.8	0
chr17:18285305 AACCTGCAGGGAGAGAGTCGAGCTCAGTGAGGGCCCACCTGAGACCCTCAGGGACTTGGGCGACACCACCCACTACCCACTGCAAGCTCTGTCCTCCCTT>A	.	TOP3A:ENST00000321105.9:c.1711+3_1713delAAGGGAGGACAGAGCTTGCAGTGGGTAGTGGGTGGTGTCGCCCAAGTCCCTGAGGGTCTCAGGTGGGCCCTCACTGAGCTCGACTCTCTCCCTGCAGGT:HIGH:frameshift_variant&splice_acceptor_variant&splice_region_variant&intron_variant;TOP3A:ENST00000542570.5:c.1711+3_1713delAAGGGAGGACAGAGCTTGCAGTGGGTAGTGGGTGGTGTCGCCCAAGTCCCTGAGGGTCTCAGGTGGGCCCTCACTGAGCTCGACTCTCTCCCTGCAGGT:HIGH:frameshift_variant&splice_acc…	GT:AD:DP:GQ:PL	0.142857	0.333333	0	0	0	0.5	0.5	0.4	0
chr17:28570963 GCTACAGGAAGGAGCATCAGGGCCGTCACTGAGTCTCCACCTTGCCGGGGGGGCTGTCCCCCGACCCTCCCGCACAGCAGTCTCAC>G	.	PIGS:ENST00000582721.5:c.175_259delGTGAGACTGCTGTGCGGGAGGGTCGGGGGACAGCCCCCCCGGCAAGGTGGAGACTCAGTGACGGCCCTGATGCTCCTTCCTGTAG:HIGH:frameshift_variant;PIGS:ENST00000308360.7:c.174+1_175-1delGTGAGACTGCTGTGCGGGAGGGTCGGGGGACAGCCCCCCCGGCAAGGTGGAGACTCAGTGACGGCCCTGATGCTCCTTCCTGTAG:HIGH:splice_acceptor_variant&splice_donor_variant&splice_region_variant&intron_variant;PIGS:ENST00000395346.6:c.150+1_151-1delGTG…	GT:AD:DP:GQ:PL	0.0714286	0.333333	0	0	0.5	1	0.5	0.2	0
chr17:28682853 GCAGGTAGGCATGCAGCAGGTGGCTGACAGGAGGAGGGGCCTGAGGACCACAACACCCTGGTCCTGTAGCTGCACCATTTTCCCCA>G	.	SUPT6H:ENST00000314616.10:c.1727+1_1728-1delGTAGGCATGCAGCAGGTGGCTGACAGGAGGAGGGGCCTGAGGACCACAACACCCTGGTCCTGTAGCTGCACCATTTTCCCCACAG:HIGH:splice_acceptor_variant&splice_donor_variant&splice_region_variant&intron_variant;SUPT6H:ENST00000347486.8:c.1727+1_1728-1delGTAGGCATGCAGCAGGTGGCTGACAGGAGGAGGGGCCTGAGGACCACAACACCCTGGTCCTGTAGCTGCACCATTTTCCCCACAG:HIGH:splice_acceptor_variant&splice_donor_variant&spl…	GT:AD:DP:GQ:PL	0.0714286	0.833333	0	0	0.5	1	1	0.4	0
chr17:30797310 C>G	.	CRLF3:ENST00000324238.6:c.425+1G>C:HIGH:splice_donor_variant&intron_variant;CRLF3:ENST00000578692.1:c.217+1G>C:HIGH:splice_donor_variant&intron_variant;CTD-2349P21.9:ENST00000580085.1:n.*4477C>G:MODIFIER:downstream_gene_variant;CRLF3:ENST00000577725.1:n.392+3719G>C:MODIFIER:intron_variant	GT:AD:DP:GQ:PL	0	0	0	0	0.5	0.5	0.5	0	0
chr17:37586388 TTGTTATCCTTTAATTCTGGTGATCTCTTA>T	.	SYNRG:ENST00000612223.4:c.371+2_371+30delTAAGAGATCACCAGAATTAAAGGATAACA:HIGH:splice_donor_variant&splice_region_variant&intron_variant;SYNRG:ENST00000621136.4:c.371+2_371+30delTAAGAGATCACCAGAATTAAAGGATAACA:HIGH:splice_donor_variant&splice_region_variant&intron_variant;SYNRG:ENST00000614941.4:c.371+2_371+30delTAAGAGATCACCAGAATTAAAGGATAACA:HIGH:splice_donor_variant&splice_region_variant&intron_varia…	GT:AD:DP:GQ:PL	0.0714286	0.5	0	0	0.5	1	0.5	0.4	0
chr17:42324846 TCTATTGGAAAGAACACATTTGCTTGTTTAGATGAGGGATGGTGCTCATTGTCTATACTAGGTACCCCTAAGTCGCAAGAGATCCCGGGGCACCAACTAAAAGGAGGGGGCACTAAC>T	.	STAT3:ENST00000264657.9:c.1464+1_1465-1del:HIGH:splice_acceptor_variant&splice_donor_variant&splice_region_variant&intron_variant;STAT3:ENST00000588969.5:c.1464+1_1465-1del:HIGH:splice_acceptor_variant&splice_donor_variant&splice_region_variant&intron_variant;STAT3:ENST00000404395.3:c.1464+1_1465-1del:HIGH:splice_acceptor_variant&splice_donor_variant&splice_region_variant&intron_variant;STAT3:ENS…	GT:AD:DP:GQ:PL	0.214286	0.833333	0	0	0.5	1	0.5	0.8	0
chr17:42564895 ACAGGTAATAACTGGGGAAGGCTGAAAGTGGCCTGGAGTGAGGAGCTAGCCAGGCCTCTGTGCTCAGTTGTCTGTCTGTGTTGTC>A	.	COASY:ENST00000590958.5:c.1324+1_1325-1delGTAATAACTGGGGAAGGCTGAAAGTGGCCTGGAGTGAGGAGCTAGCCAGGCCTCTGTGCTCAGTTGTCTGTCTGTGTTGTCCAG:HIGH:splice_acceptor_variant&splice_donor_variant&splice_region_variant&intron_variant;COASY:ENST00000421097.6:c.1237+1_1238-1delGTAATAACTGGGGAAGGCTGAAAGTGGCCTGGAGTGAGGAGCTAGCCAGGCCTCTGTGCTCAGTTGTCTGTCTGTGTTGTCCAG:HIGH:splice_acceptor_variant&splice_donor_variant&splice_r…	GT:AD:DP:GQ:PL	0.142857	0.666667	0	0	0	1	1	0	0
chr17:42979267 TCCTGCCAGATAGAGAGCCTCATTCTTAGGGTCTGGGGTTTAGAATTAATCTCCAGTTTCCCTGGGCAGCCCGGTTTCCATCCAAACCTTACTGTCCCATTTCACCCTTA>T	.	PTGES3L-AARSD1:ENST00000360221.8:c.135+2_136del:HIGH:frameshift_variant&splice_acceptor_variant&splice_donor_variant&splice_region_variant&intron_variant;PTGES3L-AARSD1:ENST00000421990.6:c.318+2_319del:HIGH:frameshift_variant&splice_acceptor_variant&splice_donor_variant&splice_region_variant&intron_variant;PTGES3L:ENST00000409446.7:c.204+2_205del:HIGH:frameshift_variant&splice_acceptor_variant&sp…	GT:AD:DP:GQ:PL	0.142857	0.166667	0	0	0.5	0	1	0.8	0
chr17:44082671 CCCTGAGGAGGGGAGAAAAGGGCAGGAGGTCAGCCTCAGCATGACGTTTGCAAGAGACAGGAAGGGGCGAGGGCAGAGAATCTAGGGCACTCA>C	.	HDAC5:ENST00000336057.9:c.2264+2_2265delTGAGTGCCCTAGATTCTCTGCCCTCGCCCCTTCCTGTCTCTTGCAAACGTCATGCTGAGGCTGACCTCCTGCCCTTTTCTCCCCTCCTCAGG:HIGH:frameshift_variant&splice_acceptor_variant&splice_donor_variant&splice_region_variant&intron_variant;HDAC5:ENST00000586802.5:c.2519+2_2520delTGAGTGCCCTAGATTCTCTGCCCTCGCCCCTTCCTGTCTCTTGCAAACGTCATGCTGAGGCTGACCTCCTGCCCTTTTCTCCCCTCCTCAGG:HIGH:frameshift_variant&spl…	GT:AD:DP:GQ:PL	0.285714	0.333333	0	0	0.5	0	1	0.8	0
chr17:44093204 CACCTGCAGGACAGGGCACAACTGACCTGGCTGCTTGGGGCCAGACCCCCCATGGCAGGGGCAGGCATCACGGGCGGGGCCCTACGAGGTCCCAGGAGGCCCTGCCTT>C	.	HDAC5:ENST00000336057.9:c.526+3_528del:HIGH:frameshift_variant&splice_acceptor_variant&splice_region_variant&intron_variant;HDAC5:ENST00000586802.5:c.526+3_528del:HIGH:frameshift_variant&splice_acceptor_variant&splice_region_variant&intron_variant;HDAC5:ENST00000225983.10:c.529+3_531del:HIGH:frameshift_variant&splice_acceptor_variant&splice_region_variant&intron_variant;HDAC5:ENST00000587776.1:n.…	GT:AD:DP:GQ:PL	0.214286	0.333333	0	0	0.5	1	1	0.6	0
chr17:44093485 GCTGCAGGGGCATGGGAACGGAGGCACAAGTGAGCCAGGCCCGGGCGGGGATCGGAGGTCTGGGCGGCCCCCCGCACCCCCCTCGCTCAC>G	.	HDAC5:ENST00000336057.9:c.354+1_355-1delGTGAGCGAGGGGGGTGCGGGGGGCCGCCCAGACCTCCGATCCCCGCCCGGGCCTGGCTCACTTGTGCCTCCGTTCCCATGCCCCTGCAG:HIGH:splice_acceptor_variant&splice_donor_variant&splice_region_variant&intron_variant;HDAC5:ENST00000586802.5:c.354+1_355-1delGTGAGCGAGGGGGGTGCGGGGGGCCGCCCAGACCTCCGATCCCCGCCCGGGCCTGGCTCACTTGTGCCTCCGTTCCCATGCCCCTGCAG:HIGH:splice_acceptor_variant&splice_donor_variant&sp…	GT:AD:DP:GQ:PL	0.357143	0.5	0	0	0.5	0.5	1	0.6	0
chr17:44350337 CCAGGTACAAATCTGGGGGAGATGGGGGTATGTGGAGGGAAGTGGGGGCAGAGTTGGGGGCCAGGGGCAGGGGGTGAAGACGGAGTCAGGACCATTTTTTCT>C	.	GRN:ENST00000053867.7:c.462+2_463del:HIGH:frameshift_variant&splice_acceptor_variant&splice_donor_variant&splice_region_variant&intron_variant;GRN:ENST00000588143.5:c.462+2_463del:HIGH:frameshift_variant&splice_acceptor_variant&splice_donor_variant&splice_region_variant&intron_variant;GRN:ENST00000587387.5:c.504+2_505del:HIGH:frameshift_variant&splice_acceptor_variant&splice_donor_variant&splice_…	GT:AD:DP:GQ:PL	0.214286	0.666667	0	0	0.5	0.5	0.5	0.2	0
chr17:47157123 TCCTGAAACAGAAAATTTCTACCAAGTCATTCACAATATATTATTTAGTTCAGATCATTCTTTGTAGTTTTCATAATATTTTGAACACTAGAATATAAGACACTTA>T	.	CDC27:ENST00000531206.5:c.630+2_631del:HIGH:frameshift_variant&splice_acceptor_variant&splice_donor_variant&splice_region_variant&intron_variant;CDC27:ENST00000066544.7:c.630+2_631del:HIGH:frameshift_variant&splice_acceptor_variant&splice_donor_variant&splice_region_variant&intron_variant;CDC27:ENST00000527547.5:c.630+2_631del:HIGH:frameshift_variant&splice_acceptor_variant&splice_donor_variant&s…	GT:AD:DP:GQ:PL	0.142857	0	0	0	0.5	1	1	0.8	0
chr17:48848448 CCACTCAGGTTTGTAAAACTTCTCACCTCAATCCCTTACTGCCATTACGGGTAGCAATATAGGATAGGATGGAATTTGAGTTAATAAGGCTTTATTGAATATCTAACGGGTATCATTGGAAAAAATGTATGTAGTACTCACACAGACT>C	.	CALCOCO2:ENST00000258947.7:c.417+2_417+148del:HIGH:splice_donor_variant&splice_region_variant&intron_variant;CALCOCO2:ENST00000448105.6:c.489+2_489+148del:HIGH:splice_donor_variant&splice_region_variant&intron_variant;CALCOCO2:ENST00000509507.5:c.480+2_480+148del:HIGH:splice_donor_variant&splice_region_variant&intron_variant;CALCOCO2:ENST00000416445.6:c.417+2_417+148del:HIGH:splice_donor_variant&…	GT:AD:DP:GQ:PL	0	0	0	0	0.5	0.5	0.5	0	0
chr17:50663856 AAGGTCAGCTGGAGCAGGGCCCAGGGGAAAGGCTGGCCCTGGGCAGCTTGCAAGAGGCTCGCAGCCAAGTCCACCCACTACTGTCTACCTGC>A	.	ABCC3:ENST00000285238.12:c.1176+2_1177delTCAGCTGGAGCAGGGCCCAGGGGAAAGGCTGGCCCTGGGCAGCTTGCAAGAGGCTCGCAGCCAAGTCCACCCACTACTGTCTACCTGCAGG:HIGH:frameshift_variant&splice_acceptor_variant&splice_donor_variant&splice_region_variant&intron_variant;ABCC3:ENST00000427699.5:c.1176+2_1177delTCAGCTGGAGCAGGGCCCAGGGGAAAGGCTGGCCCTGGGCAGCTTGCAAGAGGCTCGCAGCCAAGTCCACCCACTACTGTCTACCTGCAGG:HIGH:frameshift_variant&spli…	GT:AD:DP:GQ:PL	0.214286	0.666667	0	0	0	1	1	0.6	0
chr17:50675775 TGTGAGTCGGTGGGGCAAGAGGGGCTGGAGGGGATGGACAGGCAGGCCCCAGCAGCCCCAGGGTTTATGGAGTCCCCTGTCCCTGACTGCCATGGCTGCTCCCTACAG>T	.	ABCC3:ENST00000285238.12:c.2859+4_2862del:HIGH:splice_acceptor_variant&conservative_inframe_deletion&splice_region_variant&intron_variant;ABCC3:ENST00000502426.5:c.*1381+4_*1384del:HIGH:splice_acceptor_variant&splice_region_variant&3_prime_UTR_variant&intron_variant;ABCC3:ENST00000505699.5:c.2859+4_2862del:HIGH:splice_acceptor_variant&conservative_inframe_deletion&splice_region_variant&intron_var…	GT:AD:DP:GQ:PL	0.142857	0.5	0	0	0.5	1	1	0.8	0
chr17:58521160 ACTGCATAGCAAGGCTAGGGGTCAGCCAGAGGCATAGGTAGGGGAGAGCCACTGAGGGCAAGGAGATACCCTGGTCACAGGCTCAGTGCTTTAC>A	.	SEPT4:ENST00000426861.5:c.*345+1_*346-1delGTAAAGCACTGAGCCTGTGACCAGGGTATCTCCTTGCCCTCAGTGGCTCTCCCCTACCTATGCCTCTGGCTGACCCCTAGCCTTGCTATGCAG:HIGH:splice_acceptor_variant&splice_donor_variant&splice_region_variant&intron_variant;SEPT4:ENST00000317268.7:c.1114+1_1115-1delGTAAAGCACTGAGCCTGTGACCAGGGTATCTCCTTGCCCTCAGTGGCTCTCCCCTACCTATGCCTCTGGCTGACCCCTAGCCTTGCTATGCAG:HIGH:splice_acceptor_variant&splice_dono…	GT:AD:DP:GQ:PL	0.142857	0.666667	0	0	0.5	0.5	1	0.8	0
chr17:58521646 TCTGACAAACAGATGAGGGGCCCACAGTTCTGGGGACCACATCCTTTCTAGAAGCCCACCTGATCCCCTCCCACCACCAGCTTCCCTCAC>T	.	SEPT4:ENST00000426861.5:c.*146+1_*147-1delGTGAGGGAAGCTGGTGGTGGGAGGGGATCAGGTGGGCTTCTAGAAAGGATGTGGTCCCCAGAACTGTGGGCCCCTCATCTGTTTGTCAG:HIGH:splice_acceptor_variant&splice_donor_variant&splice_region_variant&intron_variant;SEPT4:ENST00000317268.7:c.915+1_916-1delGTGAGGGAAGCTGGTGGTGGGAGGGGATCAGGTGGGCTTCTAGAAAGGATGTGGTCCCCAGAACTGTGGGCCCCTCATCTGTTTGTCAG:HIGH:splice_acceptor_variant&splice_donor_variant&…	GT:AD:DP:GQ:PL	0.285714	0.5	0	0	0.5	0.5	1	0.8	0
chr17:58521852 GCCTGGGGAACAGGAACCTGTGACCACCTGCTAGTGGCAGCCCTGCCCCTGGTGCTCTTGGCCTGTTCCCTTGACAGCACCCGGTGGTGCCAGGAGCCTCAGGCTTGGACCATA>G	.	SEPT4:ENST00000426861.5:c.742_*29del:HIGH:frameshift_variant&stop_lost;SEPT4:ENST00000317268.7:c.797+2_798del:HIGH:frameshift_variant&splice_acceptor_variant&splice_donor_variant&splice_region_variant&intron_variant;SEPT4:ENST00000317256.10:c.740+2_741del:HIGH:frameshift_variant&splice_acceptor_variant&splice_donor_variant&splice_region_variant&intron_variant;SEPT4:ENST00000580809.5:c.445_*29del:…	GT:AD:DP:GQ:PL	0.142857	0.333333	0	0	0.5	0	1	0.6	0
chr17:64377822 A>ACT	.	PECAM1:ENST00000563924.5:c.385+1_385+2insAG:HIGH:splice_donor_variant&intron_variant;PECAM1:ENST00000564866.5:c.385+1_385+2insAG:HIGH:splice_donor_variant&intron_variant;PECAM1:ENST00000563523.5:c.370+1_370+2insAG:HIGH:splice_donor_variant&intron_variant;PECAM1:ENST00000569967.1:c.385+1_385+2insAG:HIGH:splice_donor_variant&intron_variant;PECAM1:ENST00000561739.5:n.414+1_414+2insAG:HIGH:splice_don…	GT:AD:DP:GQ:PL	0.214286	0.333333	0	0	1	0.5	1	0.4	0
chr17:75110377 AAGGTGAGAGCCACGGTGGGATCAGGTGGCAGGGTCCGCTGTGACCGCCGCCCGGACCTGGCTTCAGTGCCGCTTTCCCGTTGC>A	.	ARMC7:ENST00000245543.5:c.91+1_92-1delGTGAGAGCCACGGTGGGATCAGGTGGCAGGGTCCGCTGTGACCGCCGCCCGGACCTGGCTTCAGTGCCGCTTTCCCGTTGCAG:HIGH:splice_acceptor_variant&splice_donor_variant&splice_region_variant&intron_variant;ARMC7:ENST00000581078.1:c.91+1_92-1delGTGAGAGCCACGGTGGGATCAGGTGGCAGGGTCCGCTGTGACCGCCGCCCGGACCTGGCTTCAGTGCCGCTTTCCCGTTGCAG:HIGH:splice_acceptor_variant&splice_donor_variant&splice_region_vari…	GT:AD:DP:GQ:PL	0.0714286	0.333333	0	0	0.5	0.5	1	0.8	0
chr17:75130641 GCCTAGGACAGTGAAAGACAGCGCGCTGCCATCTGTCATGGGTATTATTACTCCCTCTCCCTAATCCGGGCAGGCCAGAGGCCTGGAGGCTGCCAAGGATAACGGGTCCAA>G	.	NT5C:ENST00000245552.6:c.451+2_452del:HIGH:frameshift_variant&splice_acceptor_variant&splice_donor_variant&splice_region_variant&intron_variant;NT5C:ENST00000582160.5:c.193+2_194del:HIGH:frameshift_variant&splice_acceptor_variant&splice_donor_variant&splice_region_variant&intron_variant;NT5C:ENST00000580423.5:c.139-109_139del:HIGH:frameshift_variant&splice_acceptor_variant&splice_region_variant&i…	GT:AD:DP:GQ:PL	0.142857	0.833333	0	0	0.5	0.5	0.5	0.2	0
chr17:75267626 TTCACCTGTGAGGAAGAGGAGGGGTCAGAGCACCAGGCTTAGTGGCCAAGGGGAGCAGTCCAACCTGGGCCTCAGGAAACAGGCCATGTCTGCCTCCCAGGGTGGCTGCCGGGGCC>T	.	MIF4GD:ENST00000325102.12:c.348+5_352del:HIGH:frameshift_variant&splice_acceptor_variant&splice_region_variant&intron_variant;MIF4GD:ENST00000618645.4:c.348+5_352del:HIGH:frameshift_variant&splice_acceptor_variant&splice_region_variant&intron_variant;MIF4GD:ENST00000579297.5:c.471+5_475del:HIGH:frameshift_variant&splice_acceptor_variant&splice_region_variant&intron_variant;MIF4GD:ENST00000580571.…	GT:AD:DP:GQ:PL	0.214286	0.333333	0	0	0.5	0.5	1	0.8	0
chr17:75830481 GCCTGGGGTGGGGAGCAGGGGCAGGGTCAGCAGGGTCACAGCGGGAGCGGGGTGCTCCAGGGCCTGCAGAGGGCGCAGTGCGAGGGAGGGGCCTCA>G	.	UNC13D:ENST00000207549.8:c.2709+2_2710delTGAGGCCCCTCCCTCGCACTGCGCCCTCTGCAGGCCCTGGAGCACCCCGCTCCCGCTGTGACCCTGCTGACCCTGCCCCTGCTCCCCACCCCAGG:HIGH:frameshift_variant&splice_acceptor_variant&splice_donor_variant&splice_region_variant&intron_variant;UNC13D:ENST00000412096.6:c.2709+2_2710delTGAGGCCCCTCCCTCGCACTGCGCCCTCTGCAGGCCCTGGAGCACCCCGCTCCCGCTGTGACCCTGCTGACCCTGCCCCTGCTCCCCACCCCAGG:HIGH:frameshift_var…	GT:AD:DP:GQ:PL	0.142857	0	0	0	1	0.5	1	0.2	0
chr17:75831169 TCTGGGGGAGATATCAGAGGTGACCCCAGGCACCCTCCCACCAGGGTTATCATTGCTGTGACCGGTTCTGTTAC>T	.	UNC13D:ENST00000207549.8:c.2553+1_2554-1delGTAACAGAACCGGTCACAGCAATGATAACCCTGGTGGGAGGGTGCCTGGGGTCACCTCTGATATCTCCCCCAG:HIGH:splice_acceptor_variant&splice_donor_variant&splice_region_variant&intron_variant;UNC13D:ENST00000412096.6:c.2553+1_2554-1delGTAACAGAACCGGTCACAGCAATGATAACCCTGGTGGGAGGGTGCCTGGGGTCACCTCTGATATCTCCCCCAG:HIGH:splice_acceptor_variant&splice_donor_variant&splice_region_variant&intron…	GT:AD:DP:GQ:PL	0.142857	0.166667	0	0	0.5	0.5	0.5	0.8	0
chr17:75835906 ACTGGAGGAAAGGCAGCAGGTGTCACCCAGTGGCATACACCAGGGTCCCCATGGTTCCGGCTCTGAGGCAATGCCCCACTACCTCCCGACCTGGCTATCTGCTCAC>A	.	UNC13D:ENST00000207549.8:c.1544+1_1545-1del:HIGH:splice_acceptor_variant&splice_donor_variant&splice_region_variant&intron_variant;UNC13D:ENST00000412096.6:c.1544+1_1545-1del:HIGH:splice_acceptor_variant&splice_donor_variant&splice_region_variant&intron_variant;UNC13D:ENST00000591563.5:n.1814+1_1815-1del:HIGH:splice_acceptor_variant&splice_donor_variant&splice_region_variant&intron_variant;UNC13D…	GT:AD:DP:GQ:PL	0.214286	0.333333	0	0	1	0.5	1	0.8	0
chr17:75836108 CCCTGCAGAGACAGAGGTGGGCTGGGCAGGGCTGCCAGAGGCAGGCACCACCCCCCGTGACCCCCTGCCCTCCCCCTTGCCCAGCCCCTCA>C	.	UNC13D:ENST00000207549.8:c.1446+2_1447delTGAGGGGCTGGGCAAGGGGGAGGGCAGGGGGTCACGGGGGGTGGTGCCTGCCTCTGGCAGCCCTGCCCAGCCCACCTCTGTCTCTGCAGG:HIGH:frameshift_variant&splice_acceptor_variant&splice_donor_variant&splice_region_variant&intron_variant;UNC13D:ENST00000412096.6:c.1446+2_1447delTGAGGGGCTGGGCAAGGGGGAGGGCAGGGGGTCACGGGGGGTGGTGCCTGCCTCTGGCAGCCCTGCCCAGCCCACCTCTGTCTCTGCAGG:HIGH:frameshift_variant&splic…	GT:AD:DP:GQ:PL	0.357143	0.333333	0	0	0.5	0.5	1	0.8	0
chr17:75836696 GCTGAAGAGCCAGGAGATGCTTTAGGGGCCTAGACAGCTGCTGCTGCTCCCCTGCCCCTTCCCTGAGCCCTGCCTGCTCAGTGCCCCTTGCCACTGCATGCCTAC>G	.	UNC13D:ENST00000207549.8:c.1173+1_1174-1del:HIGH:splice_acceptor_variant&splice_donor_variant&splice_region_variant&intron_variant;UNC13D:ENST00000412096.6:c.1173+1_1174-1del:HIGH:splice_acceptor_variant&splice_donor_variant&splice_region_variant&intron_variant;UNC13D:ENST00000591563.5:n.1443+1_1444-1del:HIGH:splice_acceptor_variant&splice_donor_variant&splice_region_variant&intron_variant;UNC13D…	GT:AD:DP:GQ:PL	0.142857	0.166667	0	0	1	0.5	1	0.4	0
chr17:75840829 CCCTGGCAGGACAGAGGTTTGAGAAGGAAGCAGAGAGAGTGCCTACGACCTCTTCCAGGAGGAGGTTCCGCCTCTCTCACCCCAGATCCCTTCCCTTCCCATCCCTAGGGGCAGGCCAGGTCACTCA>C	.	UNC13D:ENST00000207549.8:c.614+2_615del:HIGH:frameshift_variant&splice_acceptor_variant&splice_donor_variant&splice_region_variant&intron_variant;UNC13D:ENST00000412096.6:c.614+2_615del:HIGH:frameshift_variant&splice_acceptor_variant&splice_donor_variant&splice_region_variant&intron_variant;UNC13D:ENST00000592386.5:c.593+2_594del:HIGH:frameshift_variant&splice_acceptor_variant&splice_donor_varian…	GT:AD:DP:GQ:PL	0	0	0	0	0.5	0.5	0.5	0.4	0
chr17:76386136 TGGTGAGTACCTCTCGGAGGGGGTTTCGGGAGCATCCCCTGGCAGGGGACCCCCCCAGTCCTGATAGCTGCCGGTCTCCCTGCA>T	.	SPHK1:ENST00000323374.8:c.421+1_422-1delGTGAGTACCTCTCGGAGGGGGTTTCGGGAGCATCCCCTGGCAGGGGACCCCCCCAGTCCTGATAGCTGCCGGTCTCCCTGCAG:HIGH:splice_acceptor_variant&splice_donor_variant&splice_region_variant&intron_variant;SPHK1:ENST00000592299.5:c.163+1_164-1delGTGAGTACCTCTCGGAGGGGGTTTCGGGAGCATCCCCTGGCAGGGGACCCCCCCAGTCCTGATAGCTGCCGGTCTCCCTGCAG:HIGH:splice_acceptor_variant&splice_donor_variant&splice_region_…	GT:AD:DP:GQ:PL	0.142857	0.166667	0	0	1	0.5	1	0.6	0
chr17:76386313 GAGGTGAGGACCGCACTGCGCGGCTAGGCCTGGGGCTTGGCGCGGTGCGTCCCAGGCTGAGGCCACGTGTGCTTCAAC>G	.	SPHK1:ENST00000323374.8:c.516+4_519delAGGACCGCACTGCGCGGCTAGGCCTGGGGCTTGGCGCGGTGCGTCCCAGGCTGAGGCCACGTGTGCTTCAACAGGTG:HIGH:splice_acceptor_variant&conservative_inframe_deletion&splice_region_variant&intron_variant;SPHK1:ENST00000592299.5:c.258+4_261delAGGACCGCACTGCGCGGCTAGGCCTGGGGCTTGGCGCGGTGCGTCCCAGGCTGAGGCCACGTGTGCTTCAACAGGTG:HIGH:splice_acceptor_variant&conservative_inframe_deletion&splice_regio…	GT:AD:DP:GQ:PL	0.142857	0	0	0	0.5	0.5	1	0.4	0
chr17:81696526 GCAGGTGCAGTGGCTGCCCAGCCACAGGCCGGGGCCGGCTGGGGGACCTCGCAGCATAACCAGCATGTTTTTGCCGCA>G	.	HGS:ENST00000329138.8:c.1566+2_1567delTGCAGTGGCTGCCCAGCCACAGGCCGGGGCCGGCTGGGGGACCTCGCAGCATAACCAGCATGTTTTTGCCGCACAGG:HIGH:frameshift_variant&splice_acceptor_variant&splice_donor_variant&splice_region_variant&intron_variant;HGS:ENST00000571237.1:c.573+2_574delTGCAGTGGCTGCCCAGCCACAGGCCGGGGCCGGCTGGGGGACCTCGCAGCATAACCAGCATGTTTTTGCCGCACAGG:HIGH:frameshift_variant&splice_acceptor_variant&splice_donor_va…	GT:AD:DP:GQ:PL	0.214286	0.666667	0	0	0	1	0	0	0
chr17:82036643 TCTGGAATCGCAGCGAGACCGTGAGGCAGAGCTGGCATCACTCACGAGAATTCCCGTCCAGCCCACAGGGCAGCTCAC>T	.	DCXR:ENST00000306869.6:c.348+1_349-1delGTGAGCTGCCCTGTGGGCTGGACGGGAATTCTCGTGAGTGATGCCAGCTCTGCCTCACGGTCTCGCTGCGATTCCAG:HIGH:splice_acceptor_variant&splice_donor_variant&splice_region_variant&intron_variant;DCXR:ENST00000580320.5:n.447+1_448-1delGTGAGCTGCCCTGTGGGCTGGACGGGAATTCTCGTGAGTGATGCCAGCTCTGCCTCACGGTCTCGCTGCGATTCCAG:HIGH:splice_acceptor_variant&splice_donor_variant&splice_region_variant&intron…	GT:AD:DP:GQ:PL	0.142857	0.666667	0	0	0	1	0	0	0
chr17:82088875 GCCTGGGGGCGGCAGGGCAGGTGGGCTCTCTTGGTGCTCAGCTGAGGCGCCCATCCCAGGCTCCCGGCGCCTGCTGCCCCCAGGCTGGGCCTA>G	.	FASN:ENST00000306749.3:c.2304+2_2305delTAGGCCCAGCCTGGGGGCAGCAGGCGCCGGGAGCCTGGGATGGGCGCCTCAGCTGAGCACCAAGAGAGCCCACCTGCCCTGCCGCCCCCAGG:HIGH:frameshift_variant&splice_acceptor_variant&splice_donor_variant&splice_region_variant&intron_variant;FASN:ENST00000634990.1:c.2304+2_2305delTAGGCCCAGCCTGGGGGCAGCAGGCGCCGGGAGCCTGGGATGGGCGCCTCAGCTGAGCACCAAGAGAGCCCACCTGCCCTGCCGCCCCCAGG:HIGH:frameshift_variant&splic…	GT:AD:DP:GQ:PL	0.214286	1	0	0	0	1	0	0	0
chr17:82092586 CCACCTGTGGGAAACATGGGGGGTGAGGGGCTCTGGCCAGGTCACCTCTCCAGGCATGGGCGTAGGTTAGGCTCATGGGGTGGTGAGTGGGGCGGGGGGGGGGGGCAT>C	.	FASN:ENST00000306749.3:c.894+4_897del:HIGH:splice_acceptor_variant&conservative_inframe_deletion&splice_region_variant&intron_variant;FASN:ENST00000634990.1:c.894+4_897del:HIGH:splice_acceptor_variant&conservative_inframe_deletion&splice_region_variant&intron_variant;FASN:ENST00000635197.1:c.*908_*1014del:MODIFIER:downstream_gene_variant;FASN:ENST00000637525.1:n.*1411_*1517del:MODIFIER:downstream…	GT:AD:DP:GQ:PL	0.142857	0.666667	0	0	0	1	0	0	0
chr18:23467522 G>GGGAGCAT	.	RIOK3:ENST00000339486.7:c.815_815+1insCATGGAG:HIGH:splice_donor_variant&intron_variant;RIOK3:ENST00000577501.5:c.815_815+1insCATGGAG:HIGH:splice_donor_variant&intron_variant;RIOK3:ENST00000581585.5:c.767_767+1insCATGGAG:HIGH:splice_donor_variant&intron_variant;RIOK3:ENST00000581302.5:n.963_963+1insCATGGAG:HIGH:splice_donor_variant&intron_variant;RIOK3:ENST00000584130.1:c.269_269+1insCATGGAG:HIGH:…	GT:AD:DP:GQ:PL	0.142857	0.333333	0	0	0.5	0.5	0.5	0.4	0
chr18:23467527 GTAA>G	.	RIOK3:ENST00000339486.7:c.815+2_815+4delTAA:HIGH:splice_donor_variant&splice_region_variant&intron_variant;RIOK3:ENST00000577501.5:c.815+2_815+4delTAA:HIGH:splice_donor_variant&splice_region_variant&intron_variant;RIOK3:ENST00000581585.5:c.767+2_767+4delTAA:HIGH:splice_donor_variant&splice_region_variant&intron_variant;RIOK3:ENST00000581302.5:n.963+2_963+4delTAA:HIGH:splice_donor_variant&splice_r…	GT:AD:DP:GQ:PL	0.142857	0.333333	0	0	0.5	0.5	0.5	0.4	0
chr18:23518978 CGGTAGATTTCATGCTTTGTTTTCCCTCTCTCTCTGATTTTAAAATGTGAACTGCAGCTTGTTGATCTGTTTTTTGCTTTCTATCCTACA>C	.	C18orf8:ENST00000269221.7:c.743+1_744-1delGTAGATTTCATGCTTTGTTTTCCCTCTCTCTCTGATTTTAAAATGTGAACTGCAGCTTGTTGATCTGTTTTTTGCTTTCTATCCTACAG:HIGH:splice_acceptor_variant&splice_donor_variant&splice_region_variant&intron_variant;C18orf8:ENST00000589215.5:c.*400+1_*401-1delGTAGATTTCATGCTTTGTTTTCCCTCTCTCTCTGATTTTAAAATGTGAACTGCAGCTTGTTGATCTGTTTTTTGCTTTCTATCCTACAG:HIGH:splice_acceptor_variant&splice_donor_vari…	GT:AD:DP:GQ:PL	0.142857	0.5	0	0	0	0.5	1	0.8	0
chr18:23530131 TGGTATGCATTGCCAGATTTTTACTTCCATTGTGGTTAAAAATGGAAAATTTTAACCGTTATCTTTCCAACTGAAGTGGGTCTAAAAATGTCTTTCA>T	.	C18orf8:ENST00000269221.7:c.1599+2_1600delTATGCATTGCCAGATTTTTACTTCCATTGTGGTTAAAAATGGAAAATTTTAACCGTTATCTTTCCAACTGAAGTGGGTCTAAAAATGTCTTTCAGG:HIGH:frameshift_variant&splice_acceptor_variant&splice_donor_variant&splice_region_variant&intron_variant;C18orf8:ENST00000590868.5:c.1455+2_1456delTATGCATTGCCAGATTTTTACTTCCATTGTGGTTAAAAATGGAAAATTTTAACCGTTATCTTTCCAACTGAAGTGGGTCTAAAAATGTCTTTCAGG:HIGH:frameshift…	GT:AD:DP:GQ:PL	0.142857	0.333333	0	0	0.5	0.5	1	0.6	0
chr18:51196775 CGCCGCCGCG>C	rs147438518;rs78074704	MEX3C:ENST00000616921.1:c.34-7_35delCGCGGCGGC:HIGH:frameshift_variant&splice_acceptor_variant&splice_region_variant&intron_variant;MEX3C:ENST00000406189.3:c.537_545delCGCGGCGGC:MODERATE:disruptive_inframe_deletion;:MA0162.2:n.51196776_51196784delGCCGCCGCG:LOW:TF_binding_site_variant;MEX3C:ENST00000592416.1:c.-25_-17delCGCGGCGGC:MODIFIER:upstream_gene_variant	GT:AD:DP:GQ:PL	0.214286	0.333333	0	0	0	0	0	0.4	0
chr18:56626266 ACTATGTGCATCAAGAGATAAATGAAGAATATTAATGTTGGATTTCAAATTTATTCAAAAGTAAATTAAAAAGAAAAAAGATTCCTTTCCCTTAC>A	.	TXNL1:ENST00000587807.5:c.195+1_196-1delGTAAGGGAAAGGAATCTTTTTTCTTTTTAATTTACTTTTGAATAAATTTGAAATCCAACATTAATATTCTTCATTTATCTCTTGATGCACATAG:HIGH:splice_acceptor_variant&splice_donor_variant&splice_region_variant&intron_variant;TXNL1:ENST00000217515.10:c.195+1_195+94delGTAAGGGAAAGGAATCTTTTTTCTTTTTAATTTACTTTTGAATAAATTTGAAATCCAACATTAATATTCTTCATTTATCTCTTGATGCACATAG:HIGH:splice_donor_variant&splice_region_…	GT:AD:DP:GQ:PL	0.142857	0	0	0	0.5	0.5	0.5	0.4	0
chr18:62227490 GAGGTGAGAGATAGCAACTAATTAGTCAAGTCCACAGAAAGTATTTAAACTATGTAAAAGCGTACAGTGAGATCTTGAGTTTCTGTTTTTCTCCTGTTTTGATTTT>G	.	KIAA1468:ENST00000398130.6:c.1062+1_1063-1del:HIGH:splice_acceptor_variant&splice_donor_variant&splice_region_variant&intron_variant;KIAA1468:ENST00000587725.5:c.1062+1_1063-1del:HIGH:splice_acceptor_variant&splice_donor_variant&splice_region_variant&intron_variant;KIAA1468:ENST00000256858.10:c.1062+1_1063-1del:HIGH:splice_acceptor_variant&splice_donor_variant&splice_region_variant&intron_variant…	GT:AD:DP:GQ:PL	0.142857	0.666667	0	0	0.5	1	1	0.8	0
chr19:805570 GTATT>G	.	PTBP1:ENST00000356948.10:c.970+2_970+5delTATT:HIGH:splice_donor_variant&splice_region_variant&intron_variant;PTBP1:ENST00000394601.8:c.949+2_949+5delTATT:HIGH:splice_donor_variant&splice_region_variant&intron_variant;PTBP1:ENST00000350092.8:c.880+2_880+5delTATT:HIGH:splice_donor_variant&splice_region_variant&intron_variant;PTBP1:ENST00000585956.5:c.442+2_442+5delTATT:HIGH:splice_donor_variant&spl…	GT:AD:DP:GQ:PL	0.0714286	0.166667	0	0	0.5	0.5	0.5	0.2	0
chr19:808451 GGGTAAGAGGCCGGGGCGGCCCCGGGGTGGAGGGGGCAGGGGCGGGGGCTGCGTTCCCTCTCGGGCGCCTGGTCACGCGGGTGCTGCTCCCCCA>G	.	PTBP1:ENST00000356948.10:c.1246+1_1247-1delGTAAGAGGCCGGGGCGGCCCCGGGGTGGAGGGGGCAGGGGCGGGGGCTGCGTTCCCTCTCGGGCGCCTGGTCACGCGGGTGCTGCTCCCCCAG:HIGH:splice_acceptor_variant&splice_donor_variant&splice_region_variant&intron_variant;PTBP1:ENST00000349038.8:c.1168+1_1169-1delGTAAGAGGCCGGGGCGGCCCCGGGGTGGAGGGGGCAGGGGCGGGGGCTGCGTTCCCTCTCGGGCGCCTGGTCACGCGGGTGCTGCTCCCCCAG:HIGH:splice_acceptor_variant&splice_don…	GT:AD:DP:GQ:PL	0.214286	0.833333	0	0	0.5	0.5	1	0.8	0
chr19:899495 GCTGTGGGGAACGGGCAGTGAGCGCCGTGCAGGGGCTGCAGCGTGGGGTGTCCGCCCACCTGGCCGCAGCCTCGGAGGGTCCGCTCGCCTGGCCGCCCCCCCTTAC>G	.	R3HDM4:ENST00000361574.9:c.647+1_648-1del:HIGH:splice_acceptor_variant&splice_donor_variant&splice_region_variant&intron_variant;R3HDM4:ENST00000589428.5:c.*228+1_*229-1del:HIGH:splice_acceptor_variant&splice_donor_variant&splice_region_variant&intron_variant;R3HDM4:ENST00000587975.2:c.584+1_585-1del:HIGH:splice_acceptor_variant&splice_donor_variant&splice_region_variant&intron_variant;R3HDM4:ENS…	GT:AD:DP:GQ:PL	0.214286	0.333333	0	0	1	0.5	1	0.8	0
chr19:1011663 ACTGCGGGCACAGGGCGGCGGGCGCCCGGTGAGGGCCTGGAGGACGCCCGCCCCGCCCTGCGCCGGCGGGACACTCAC>A	.	TMEM259:ENST00000356663.7:c.1000+1_1001-1delGTGAGTGTCCCGCCGGCGCAGGGCGGGGCGGGCGTCCTCCAGGCCCTCACCGGGCGCCCGCCGCCCTGTGCCCGCAG:HIGH:splice_acceptor_variant&splice_donor_variant&splice_region_variant&intron_variant;TMEM259:ENST00000333175.9:c.1000+1_1001-1delGTGAGTGTCCCGCCGGCGCAGGGCGGGGCGGGCGTCCTCCAGGCCCTCACCGGGCGCCCGCCGCCCTGTGCCCGCAG:HIGH:splice_acceptor_variant&splice_donor_variant&splice_region_vari…	GT:AD:DP:GQ:PL	0.0714286	0.5	0	0	0	0.5	0	0	0
chr19:1080117 TGGTACCGCCACCCAGCTGCCCTGTCCCCGGCGCACAAGGCCCTGCCTGGGAGCCGGGCTTCCCTCTGTCGGGGGCATGAAGATGAAGCTGTCTTGCCCCCCATCACCTCCCCTCCTTTTCCCGGTTTCTTCCACTA>T	.	ARHGAP45:ENST00000313093.6:c.1703+3_1705del:HIGH:frameshift_variant&splice_acceptor_variant&splice_region_variant&intron_variant;ARHGAP45:ENST00000586866.5:c.1715+3_1717del:HIGH:frameshift_variant&splice_acceptor_variant&splice_region_variant&intron_variant;ARHGAP45:ENST00000539243.6:c.1751+3_1753del:HIGH:frameshift_variant&splice_acceptor_variant&splice_region_variant&intron_variant;ARHGAP45:ENS…	GT:AD:DP:GQ:PL	0.285714	0.333333	0	0	0.5	0	1	0.8	0
chr19:1089962 ACTGCGAAGCACCGTCAGGAAAATGCCAGACAGGGCCGTTGGGGGGGCAGGGGTGTGTGTGGGGGGGGAACGCGGAAGTCTCGAGGGACAGGGAGGGGCGGGGCCGGTGGGGCTGGAAAGGATAC>A	.	POLR2E:ENST00000615234.4:c.488+1_489-1del:HIGH:splice_acceptor_variant&splice_donor_variant&splice_region_variant&intron_variant;POLR2E:ENST00000591767.5:c.*254+1_*255-1del:HIGH:splice_acceptor_variant&splice_donor_variant&splice_region_variant&intron_variant;POLR2E:ENST00000589737.5:c.*157+1_*158-1del:HIGH:splice_acceptor_variant&splice_donor_variant&splice_region_variant&intron_variant;POLR2E:E…	GT:AD:DP:GQ:PL	0.214286	0.666667	0	0	0.5	1	0.5	0.6	0
chr19:2042661 GCCTGGGGGAGAAGCCACAGAACCACGACGGGGTGAGGGTCTGGAGGTCTTCCAGGAGTCCTTGGCAGGCGGCCCTAGGAGACTCCGGGCGGGGTCACCACCTA>G	.	MKNK2:ENST00000591601.5:c.598+2_599del:HIGH:frameshift_variant&splice_acceptor_variant&splice_donor_variant&splice_region_variant&intron_variant;MKNK2:ENST00000309340.11:c.598+2_599del:HIGH:frameshift_variant&splice_acceptor_variant&splice_donor_variant&splice_region_variant&intron_variant;MKNK2:ENST00000250896.7:c.598+2_599del:HIGH:frameshift_variant&splice_acceptor_variant&splice_donor_variant&…	GT:AD:DP:GQ:PL	0.357143	0.833333	0	0	0	1	0	0.4	0
chr19:4101143 TCTGGAGGCGGCAGGCTGCGGGTGAGGGGCGCCCAACAGTTGCCTGCCGGCCCCCGGGGCTCTGGGGAGGGCGGGCTGGGCCTTAC>T	.	MAP2K2:ENST00000262948.9:c.580+1_581-1delGTAAGGCCCAGCCCGCCCTCCCCAGAGCCCCGGGGGCCGGCAGGCAACTGTTGGGCGCCCCTCACCCGCAGCCTGCCGCCTCCAG:HIGH:splice_acceptor_variant&splice_donor_variant&splice_region_variant&intron_variant;MAP2K2:ENST00000601786.5:n.881+1_882-1delGTAAGGCCCAGCCCGCCCTCCCCAGAGCCCCGGGGGCCGGCAGGCAACTGTTGGGCGCCCCTCACCCGCAGCCTGCCGCCTCCAG:HIGH:splice_acceptor_variant&splice_donor_variant&splice_r…	GT:AD:DP:GQ:PL	0.214286	0.5	0	0	0	0	0	0	0
chr19:4446196 GCCTGGGGAGTGGGGGAGTCAGAGCGGGTGGGGCCCAGGGCCCCCTACCAACCCGAGCCGCCCTCCACGGGCATCGTTGGTGCCCA>G	.	UBXN6:ENST00000301281.10:c.1051+2_1052delTGGGCACCAACGATGCCCGTGGAGGGCGGCTCGGGTTGGTAGGGGGCCCTGGGCCCCACCCGCTCTGACTCCCCCACTCCCCAGG:HIGH:frameshift_variant&splice_acceptor_variant&splice_donor_variant&splice_region_variant&intron_variant;UBXN6:ENST00000394765.7:c.892+2_893delTGGGCACCAACGATGCCCGTGGAGGGCGGCTCGGGTTGGTAGGGGGCCCTGGGCCCCACCCGCTCTGACTCCCCCACTCCCCAGG:HIGH:frameshift_variant&splice_acceptor_va…	GT:AD:DP:GQ:PL	0.142857	0.333333	0	0	0.5	0.5	1	0.6	0
chr19:5654199 AGGTG>A	.	SAFB:ENST00000588852.1:c.1666+2_1666+5delTGGG:HIGH:splice_donor_variant&splice_region_variant&intron_variant;SAFB:ENST00000292123.9:c.1666+2_1666+5delTGGG:HIGH:splice_donor_variant&splice_region_variant&intron_variant;SAFB:ENST00000592224.5:c.1666+2_1666+5delTGGG:HIGH:splice_donor_variant&splice_region_variant&intron_variant;SAFB:ENST00000589863.5:c.*1073+2_*1073+5delTGGG:HIGH:splice_donor_varian…	GT:AD:DP:GQ:PL	0.0714286	0.666667	0	0	0	1	0	0.4	0
chr19:5696167 GCACCTGGGGGCGGCGGCAAGGTGCTGGGGGACTGGCCGCTTACCCTCCCCAGCAAGCCCAGGCCCCAGACAGGCCCCC>G	.	LONP1:ENST00000360614.7:c.1896+4_1899delGGGGGCCTGTCTGGGGCCTGGGCTTGCTGGGGAGGGTAAGCGGCCAGTCCCCCAGCACCTTGCCGCCGCCCCCAGGTG:HIGH:splice_acceptor_variant&conservative_inframe_deletion&splice_region_variant&intron_variant;LONP1:ENST00000590729.5:c.1506+4_1509delGGGGGCCTGTCTGGGGCCTGGGCTTGCTGGGGAGGGTAAGCGGCCAGTCCCCCAGCACCTTGCCGCCGCCCCCAGGTG:HIGH:splice_acceptor_variant&conservative_inframe_deletion&splice…	GT:AD:DP:GQ:PL	0.142857	0.333333	0	0	0	0.5	0	0	0
chr19:6416882 TCTGCAAGACAAGAGGAGGAGGAGGATGATGAACCCTGGAAGCCGGTCTGGTCTTGCACTCCCCTGGAGGCCCTGCCAGCCCCTTCAGCACCCGGGGCCACCTAC>T	.	KHSRP:ENST00000398148.7:c.1182+1_1183-1del:HIGH:splice_acceptor_variant&splice_donor_variant&splice_region_variant&intron_variant;KHSRP:ENST00000619396.4:c.1182+1_1183-1del:HIGH:splice_acceptor_variant&splice_donor_variant&splice_region_variant&intron_variant;KHSRP:ENST00000594496.5:c.-1302_-1199del:MODIFIER:upstream_gene_variant;KHSRP:ENST00000600480.1:c.-1281_-1178del:MODIFIER:upstream_gene_var…	GT:AD:DP:GQ:PL	0.142857	0.833333	0	0	0	1	0	0	0
chr19:6732153 GACCTGCGCAGGCGGCGGGGGTGGGTGGGCACTGCCTGGCACGCTCCCCTTTGCCCCCACTGCCCTGTGCAGCCCTCCCCGCCCTGCTCCGGAGGCTGCTCCATCCGC>G	.	GPR108:ENST00000264080.11:c.1125+3_1127del:HIGH:frameshift_variant&splice_acceptor_variant&splice_region_variant&intron_variant;GPR108:ENST00000594034.5:c.75+3_77del:HIGH:frameshift_variant&splice_acceptor_variant&splice_region_variant&intron_variant;GPR108:ENST00000598955.1:c.324+3_326del:HIGH:frameshift_variant&splice_acceptor_variant&splice_region_variant&intron_variant;GPR108:ENST00000430424.…	GT:AD:DP:GQ:PL	0.214286	0.666667	0	0	0.5	0.5	0.5	0.6	0
chr19:6733059 GTACCTGGTGGGAGGGTCAGGGAGAGATGGGGGTGCGGGGCATCAGCAGAGCATAGGGATGGGGGTCTGGTGAAGGGACGTGGGGGACCCTCAGGGGCAGGGGCAT>G	.	GPR108:ENST00000264080.11:c.857+4_860del:HIGH:splice_acceptor_variant&disruptive_inframe_deletion&splice_region_variant&intron_variant;GPR108:ENST00000430424.8:c.131+4_134del:HIGH:splice_acceptor_variant&disruptive_inframe_deletion&splice_region_variant&intron_variant;GPR108:ENST00000597706.5:c.839+4_842del:HIGH:splice_acceptor_variant&disruptive_inframe_deletion&splice_region_variant&intron_vari…	GT:AD:DP:GQ:PL	0.0714286	0.5	0	0	0.5	1	0.5	0.6	0
chr19:6733912 CCCTGAAGGGACAGAGCCCCTCCATCAGCTGGTTCTGGGTCCCCGCAGGGCCCTGGGGTGTGCATCTTCCCTCCTGCCCCGCCTCCCCGAAA>C	.	GPR108:ENST00000264080.11:c.549+2_550delTTTCGGGGAGGCGGGGCAGGAGGGAAGATGCACACCCCAGGGCCCTGCGGGGACCCAGAACCAGCTGATGGAGGGGCTCTGTCCCTTCAGG:HIGH:frameshift_variant&splice_acceptor_variant&splice_donor_variant&splice_region_variant&intron_variant;GPR108:ENST00000598052.5:c.427+2_428delTTTCGGGGAGGCGGGGCAGGAGGGAAGATGCACACCCCAGGGCCCTGCGGGGACCCAGAACCAGCTGATGGAGGGGCTCTGTCCCTTCAGG:HIGH:frameshift_variant&splice…	GT:AD:DP:GQ:PL	0.0714286	0.5	0	0	1	0.5	1	0.4	0
chr19:6743596 AAGGTGTGTGTGGCGGGGGCGGGGGGGGGGTGCGGGGTCTGGGACAAGCTTGGGGAGTCCGAGTGGGACGTGATCGGAACCTGGCAGTACCTTCCACCTCTGCATTCTTC>A	.	TRIP10:ENST00000313244.13:c.513+2_514del:HIGH:frameshift_variant&splice_acceptor_variant&splice_donor_variant&splice_region_variant&intron_variant;TRIP10:ENST00000313285.12:c.513+2_514del:HIGH:frameshift_variant&splice_acceptor_variant&splice_donor_variant&splice_region_variant&intron_variant;TRIP10:ENST00000596758.5:c.513+2_514del:HIGH:frameshift_variant&splice_acceptor_variant&splice_donor_vari…	GT:AD:DP:GQ:PL	0.285714	0.333333	0	0	0.5	0.5	1	0.8	0
chr19:7642116 GAGGTGAGGGGGCGTGCTTGGGAGGTGAGGGGCAGCCCCAACCGGCTCAGGGTCAGTGCCTCATTCCTGCCCTAAACCCCACCCC>G	.	STXBP2:ENST00000221283.9:c.663+2_664delTGAGGGGGCGTGCTTGGGAGGTGAGGGGCAGCCCCAACCGGCTCAGGGTCAGTGCCTCATTCCTGCCCTAAACCCCACCCCAGG:HIGH:frameshift_variant&splice_acceptor_variant&splice_donor_variant&splice_region_variant&intron_variant;STXBP2:ENST00000597068.5:c.663+2_664delTGAGGGGGCGTGCTTGGGAGGTGAGGGGCAGCCCCAACCGGCTCAGGGTCAGTGCCTCATTCCTGCCCTAAACCCCACCCCAGG:HIGH:frameshift_variant&splice_acceptor_varia…	GT:AD:DP:GQ:PL	0.142857	0.666667	0	0	0.5	0.5	1	0.8	0
chr19:7643046 AAGGTGTGCTCGGGTGGGCAGGGAGCGGGGACACCTCGGCCCCTCAACCCCATGCTCTGTCTGCGTTCTGCCTTGACTCAGCCTTTGTTATCCCCCAACCCCCACCCTGCACCCTGC>A	.	CTD-3214H19.4&STXBP2:ENSG00000268400:n.7643047_7643162del:HIGH:gene_fusion	GT:AD:DP:GQ:PL	0.285714	0.333333	0	0	0.5	0.5	1	0.8	0
chr19:7678241 AGTGAGTACTTCTTGGGAGGAGGGTGCTGGGGGGCCTAGACTTTCTCCCTTGTCCTTCTCTCTCTCTCTCCCTGGGTGCTTCAAGGATTTTCCTGCCCCTCCTGAACAG>A	.	MCEMP1:ENST00000333598.7:c.322+1_323-1del:HIGH:splice_acceptor_variant&splice_donor_variant&splice_region_variant&intron_variant;MCEMP1:ENST00000597445.1:c.193+1_194-1del:HIGH:splice_acceptor_variant&splice_donor_variant&splice_region_variant&intron_variant;MCEMP1:ENST00000598851.1:n.313+1_314-1del:HIGH:splice_acceptor_variant&splice_donor_variant&splice_region_variant&intron_variant;TRAPPC5:ENST…	GT:AD:DP:GQ:PL	0.142857	0.166667	0	0	0.5	0.5	0.5	0.8	0
chr19:7851575 GAGGTGAGGACCGATGGTGCCTGGGGAGGGAAGAGAGCCCCTTGGGGGTGGTTGGAACAGGAGCCTCCCTGCCCTCCACCTCCCACTGCCTTTGCCGCCTTTGC>G	.	EVI5L:ENST00000538904.6:c.897+2_898del:HIGH:frameshift_variant&splice_acceptor_variant&splice_donor_variant&splice_region_variant&intron_variant;EVI5L:ENST00000270530.8:c.897+2_898del:HIGH:frameshift_variant&splice_acceptor_variant&splice_donor_variant&splice_region_variant&intron_variant;EVI5L:ENST00000599036.1:c.246+2_247del:HIGH:frameshift_variant&splice_acceptor_variant&splice_donor_variant&s…	GT:AD:DP:GQ:PL	0.142857	0.333333	0	0	0.5	0.5	0.5	0.2	0
chr19:7863064 CCAGGTGATCGGCGGGGCCGGGGTCGGGGGGCGGGGGCGGGGGCAGGGCCCGGGGCAGGAGCGGGGCCGGACCCCAGGCCCAGCATGGCACTGGCCCCGCGTGACCTGGCGCACCCCG>C	.	EVI5L:ENST00000538904.6:c.2043+1_2044-1del:HIGH:splice_acceptor_variant&splice_donor_variant&splice_region_variant&intron_variant;EVI5L:ENST00000270530.8:c.2010+1_2011-1del:HIGH:splice_acceptor_variant&splice_donor_variant&splice_region_variant&intron_variant;:MA0337.1:n.7863181_7863065del:LOW:TFBS_ablation;EVI5L:ENST00000600802.1:n.*4559_*4675del:MODIFIER:downstream_gene_variant;EVI5L:ENST000006…	GT:AD:DP:GQ:PL	0.0714286	0.333333	0	0	0.5	0.5	0.5	0.6	0
chr19:7932750 CCCTGCAGGGAGCAGAGCCGGGAGTTCGGGGGGAAGGCCGGGGACCCCGCCCCACCACCAGCCTGCGAGGTCCAGGGATGACTCACTCA>C	.	TIMM44:ENST00000270538.7:c.862+2_863delTGAGTGAGTCATCCCTGGACCTCGCAGGCTGGTGGTGGGGCGGGGTCCCCGGCCTTCCCCCCGAACTCCCGGCTCTGCTCCCTGCAGG:HIGH:frameshift_variant&splice_acceptor_variant&splice_donor_variant&splice_region_variant&intron_variant;TIMM44:ENST00000597926.1:c.766+2_767delTGAGTGAGTCATCCCTGGACCTCGCAGGCTGGTGGTGGGGCGGGGTCCCCGGCCTTCCCCCCGAACTCCCGGCTCTGCTCCCTGCAGG:HIGH:frameshift_variant&splice_accept…	GT:AD:DP:GQ:PL	0.142857	0.666667	0	0	0	1	0	0	0
chr19:10115584 CCCTGTGGAGGGGCGGGATGGGGTCGGGCACGAGCTAGGACAGGCGACCCTAGGACAAGTGACCCTCACACAGCCCCACCGTGCCTGCCTGCCTGCCCA>C	.	EIF3G:ENST00000253108.8:c.840+2_841delTGGGCAGGCAGGCAGGCACGGTGGGGCTGTGTGAGGGTCACTTGTCCTAGGGTCGCCTGTCCTAGCTCGTGCCCGACCCCATCCCGCCCCTCCACAGG:HIGH:frameshift_variant&splice_acceptor_variant&splice_donor_variant&splice_region_variant&intron_variant;EIF3G:ENST00000593054.5:c.234+2_235delTGGGCAGGCAGGCAGGCACGGTGGGGCTGTGTGAGGGTCACTTGTCCTAGGGTCGCCTGTCCTAGCTCGTGCCCGACCCCATCCCGCCCCTCCACAGG:HIGH:frameshift_var…	GT:AD:DP:GQ:PL	0.214286	0.666667	0	0	0	0.5	0	0.4	0
chr19:10159765 CACCTGAAGGACACGGGGCTGGTGAGCAGTGGGACAAGGGACAGGCAGAGGAAGGCTGGGAAGAGAGCTGTACGT>C	.	DNMT1:ENST00000359526.8:c.1170+3_1172delACGTACAGCTCTCTTCCCAGCCTTCCTCTGCCTGTCCCTTGTCCCACTGCTCACCAGCCCCGTGTCCTTCAGGT:HIGH:frameshift_variant&splice_acceptor_variant&splice_region_variant&intron_variant;DNMT1:ENST00000340748.8:c.1122+3_1124delACGTACAGCTCTCTTCCCAGCCTTCCTCTGCCTGTCCCTTGTCCCACTGCTCACCAGCCCCGTGTCCTTCAGGT:HIGH:frameshift_variant&splice_acceptor_variant&splice_region_variant&intron_variant…	GT:AD:DP:GQ:PL	0.0714286	0.166667	0	0	0.5	1	1	0.8	0
chr19:10252307 CCAGGTGAGGCCAGGGGCTGGAGGCGTGGTCGAAGGATGAAATTTGGGGGTGTCCAGGGGTCGTCTCTCACTTTCGCCCAACCCTTG>C	.	MRPL4:ENST00000253099.10:c.57+2_58delTGAGGCCAGGGGCTGGAGGCGTGGTCGAAGGATGAAATTTGGGGGTGTCCAGGGGTCGTCTCTCACTTTCGCCCAACCCTTGCAGG:HIGH:frameshift_variant&splice_acceptor_variant&splice_donor_variant&splice_region_variant&intron_variant;MRPL4:ENST00000590669.5:c.57+2_58delTGAGGCCAGGGGCTGGAGGCGTGGTCGAAGGATGAAATTTGGGGGTGTCCAGGGGTCGTCTCTCACTTTCGCCCAACCCTTGCAGG:HIGH:frameshift_variant&splice_acceptor_varian…	GT:AD:DP:GQ:PL	0.214286	0.833333	0	0	0	1	0	0	0
chr19:10284320 AGTAAGAAGGGGCAGGGGCGGAGTGGGGCTTCTTGGGGGTGTGACCTGAACCCGGGGCGGGGCTCACTGTGTGCCTATTCCAG>A	.	ICAM1:ENST00000264832.7:c.925+2_926delTAAGAAGGGGCAGGGGCGGAGTGGGGCTTCTTGGGGGTGTGACCTGAACCCGGGGCGGGGCTCACTGTGTGCCTATTCCAGG:HIGH:frameshift_variant&splice_acceptor_variant&splice_donor_variant&splice_region_variant&intron_variant;ICAM1:ENST00000423829.2:c.259+2_260delTAAGAAGGGGCAGGGGCGGAGTGGGGCTTCTTGGGGGTGTGACCTGAACCCGGGGCGGGGCTCACTGTGTGCCTATTCCAGG:HIGH:frameshift_variant&splice_acceptor_variant&spl…	GT:AD:DP:GQ:PL	0.142857	0.666667	0	0	0	1	0	0	0
chr19:10634887 AGTGAGTCACAGTCTCCCATTCCTGCCCCCACATGAGGCCTTGGAGGGAGTGGGGAGCCCAGCCGGCTCAGCCTTTGCCCTTTGCAG>A	.	SLC44A2:ENST00000588465.5:n.864+1_865-1delGTGAGTCACAGTCTCCCATTCCTGCCCCCACATGAGGCCTTGGAGGGAGTGGGGAGCCCAGCCGGCTCAGCCTTTGCCCTTTGCAG:HIGH:splice_acceptor_variant&splice_donor_variant&splice_region_variant&intron_variant;SLC44A2:ENST00000335757.9:c.955+1_956-1delGTGAGTCACAGTCTCCCATTCCTGCCCCCACATGAGGCCTTGGAGGGAGTGGGGAGCCCAGCCGGCTCAGCCTTTGCCCTTTGCAG:HIGH:splice_acceptor_variant&splice_donor_variant&spli…	GT:AD:DP:GQ:PL	0.357143	0.333333	0	0	1	0.5	1	0.8	0
chr19:12715537 CCCTGAGTGCAGAGGGGCAGAGAGACAAACGTGGGTGGTGGGTGGTGGTCCCAGCCCCCCAGTACTCGCTCTGGCCATCCATGGCTTCTTGCCTA>C	.	TNPO2:ENST00000356861.9:c.432+2_433delTAGGCAAGAAGCCATGGATGGCCAGAGCGAGTACTGGGGGGCTGGGACCACCACCCACCACCCACGTTTGTCTCTCTGCCCCTCTGCACTCAGG:HIGH:frameshift_variant&splice_acceptor_variant&splice_donor_variant&splice_region_variant&intron_variant;TNPO2:ENST00000450764.6:c.432+2_433delTAGGCAAGAAGCCATGGATGGCCAGAGCGAGTACTGGGGGGCTGGGACCACCACCCACCACCCACGTTTGTCTCTCTGCCCCTCTGCACTCAGG:HIGH:frameshift_variant&spl…	GT:AD:DP:GQ:PL	0.142857	0.666667	0	0	0.5	0.5	1	0.8	0
chr19:12719178 TCTGGGAGGAGGAAGGCTGAGGTTCAGGGGCCCAGGGGGAGAAAGCAGGGTCCCGATCGCATGGAAGGGAGCAGAGGGCGTAC>T	.	TNPO2:ENST00000356861.9:c.175+1_176-1delGTACGCCCTCTGCTCCCTTCCATGCGATCGGGACCCTGCTTTCTCCCCCTGGGCCCCTGAACCTCAGCCTTCCTCCTCCCAG:HIGH:splice_acceptor_variant&splice_donor_variant&splice_region_variant&intron_variant;TNPO2:ENST00000450764.6:c.175+1_176-1delGTACGCCCTCTGCTCCCTTCCATGCGATCGGGACCCTGCTTTCTCCCCCTGGGCCCCTGAACCTCAGCCTTCCTCCTCCCAG:HIGH:splice_acceptor_variant&splice_donor_variant&splice_region_va…	GT:AD:DP:GQ:PL	0.0714286	0.166667	0	0	0.5	0.5	0.5	0.6	0
chr19:12747304 TGTGAGTGGTGGTCTGGCTGGCGGTGAGAGGCCCGGGGGCTGAGGACAGGGGCAGACCCCGCCCCTCACTGTCCTCTCTCGTGCCCTGTAG>T	.	ASNA1:ENST00000357332.7:c.717+2_718delTGAGTGGTGGTCTGGCTGGCGGTGAGAGGCCCGGGGGCTGAGGACAGGGGCAGACCCCGCCCCTCACTGTCCTCTCTCGTGCCCTGTAGG:HIGH:frameshift_variant&splice_acceptor_variant&splice_donor_variant&splice_region_variant&intron_variant;ASNA1:ENST00000591090.5:c.717+2_718delTGAGTGGTGGTCTGGCTGGCGGTGAGAGGCCCGGGGGCTGAGGACAGGGGCAGACCCCGCCCCTCACTGTCCTCTCTCGTGCCCTGTAGG:HIGH:frameshift_variant&splice_acce…	GT:AD:DP:GQ:PL	0.214286	0.833333	0	0	0.5	1	1	0.6	0
chr19:13105395 CCCTGTGCGAGGGGAGGAGTAGGTGGGACCCCATCTGCCCTTTACCCCTTCTTTCCCTGGCTGAGCCCCACCCCCACCTTACCACCACTCA>C	.	TRMT1:ENST00000437766.5:c.1703+2_1704delTGAGTGGTGGTAAGGTGGGGGTGGGGCTCAGCCAGGGAAAGAAGGGGTAAAGGGCAGATGGGGTCCCACCTACTCCTCCCCTCGCACAGG:HIGH:frameshift_variant&splice_acceptor_variant&splice_donor_variant&splice_region_variant&intron_variant;TRMT1:ENST00000221504.12:c.1616+2_1617delTGAGTGGTGGTAAGGTGGGGGTGGGGCTCAGCCAGGGAAAGAAGGGGTAAAGGGCAGATGGGGTCCCACCTACTCCTCCCCTCGCACAGG:HIGH:frameshift_variant&splice…	GT:AD:DP:GQ:PL	0.357143	0.333333	0	0	0.5	0.5	1	0.8	0
chr19:14409447 GCTGGGGTGCAGGAGAAACAAGTGGAGGCCGTCAGACACTGGGCTCCTGGTGGTGCTCCCTGCAGCCTTGGCGGGCGGCTCGCACTCAC>G	.	DDX39A:ENST00000242776.8:c.974+1_975-1delGTGAGTGCGAGCCGCCCGCCAAGGCTGCAGGGAGCACCACCAGGAGCCCAGTGTCTGACGGCCTCCACTTGTTTCTCCTGCACCCCAG:HIGH:splice_acceptor_variant&splice_donor_variant&splice_region_variant&intron_variant;DDX39A:ENST00000324340.13:c.865-88_865-1delGTGAGTGCGAGCCGCCCGCCAAGGCTGCAGGGAGCACCACCAGGAGCCCAGTGTCTGACGGCCTCCACTTGTTTCTCCTGCACCCCAG:HIGH:splice_acceptor_variant&splice_region_variant…	GT:AD:DP:GQ:PL	0.214286	0.666667	0	0	0	0.5	0	0	0
chr19:15119301 CCCTGGGAGTCCAGGCAGAGCAGAGGTCAGTGTGGCCGGGGCCTCCCGCCTCCCCAAGAGCACCCGAGGACTGGGGACTGGGAACGTGAAAACAAGGGCAGGGCTGGCGCTTCTCA>C	.	ILVBL:ENST00000263383.7:c.914+2_915del:HIGH:frameshift_variant&splice_acceptor_variant&splice_donor_variant&splice_region_variant&intron_variant;ILVBL:ENST00000534378.5:c.593+2_594del:HIGH:frameshift_variant&splice_acceptor_variant&splice_donor_variant&splice_region_variant&intron_variant;ILVBL:ENST00000598709.1:c.263+2_264del:HIGH:frameshift_variant&splice_acceptor_variant&splice_donor_variant&s…	GT:AD:DP:GQ:PL	0.142857	0.666667	0	0	0	1	0	0	0
chr19:15239263 TCCTGCAGAACAGAGAGGTTGGGGTGGGTGAGGGGTCTGCTGTGCCTAAAGGGCATAGCTGGGGGTGTGCCCAGCATGGCACCTTCCAGGGCCAAGGGGCAAGCGACACCCATGGACCTCCATCCCAA>T	.	BRD4:ENST00000263377.6:c.3576+2_3577del:HIGH:frameshift_variant&splice_acceptor_variant&splice_donor_variant&splice_region_variant&intron_variant	GT:AD:DP:GQ:PL	0.142857	0.333333	0	0	0.5	0.5	0.5	0.2	0
chr19:15239820 TCCTGGGATGGCACAGGCACAGCGGCCGGTGAGGTGGGCAGGCACCCCCGGCCCTAGCCCACAGGACTATGGCCCAGCCCTGCCAGTTA>T	.	BRD4:ENST00000263377.6:c.3282+2_3283delTAACTGGCAGGGCTGGGCCATAGTCCTGTGGGCTAGGGCCGGGGGTGCCTGCCCACCTCACCGGCCGCTGTGCCTGTGCCATCCCAGG:HIGH:frameshift_variant&splice_acceptor_variant&splice_donor_variant&splice_region_variant&intron_variant;BRD4:ENST00000594066.1:n.*4615_*4702delTAACTGGCAGGGCTGGGCCATAGTCCTGTGGGCTAGGGCCGGGGGTGCCTGCCCACCTCACCGGCCGCTGTGCCTGTGCCATCCCAGG:MODIFIER:downstream_gene_variant	GT:AD:DP:GQ:PL	0.142857	0.666667	0	0	0.5	1	0.5	0.4	0
chr19:15879667 GCCTGTGGGAGAGAAGGGAGCAGTCAGGAGAAGGCCTCCTTCACTGAGGGGCCCCTCTTCCTACCCAGGAGACTCCTCCCCGTGAGGCTGTGAGCA>G	.	CYP4F2:ENST00000011989.11:c.1249+2_1250delTGCTCACAGCCTCACGGGGAGGAGTCTCCTGGGTAGGAAGAGGGGCCCCTCAGTGAAGGAGGCCTTCTCCTGACTGCTCCCTTCTCTCCCACAGG:HIGH:frameshift_variant&splice_acceptor_variant&splice_donor_variant&splice_region_variant&intron_variant;CYP4F2:ENST00000221700.10:c.1249+2_1250delTGCTCACAGCCTCACGGGGAGGAGTCTCCTGGGTAGGAAGAGGGGCCCCTCAGTGAAGGAGGCCTTCTCCTGACTGCTCCCTTCTCTCCCACAGG:HIGH:frameshift_v…	GT:AD:DP:GQ:PL	0.142857	0.666667	0	0	0	1	0	0	0
chr19:18865447 GCAGGTGAGCATCTGTGGCTGCGGCTGGGTGTGGCCCTCCTGAGAGCTCTTGAGGGTGTGCTTGTCTGCGAGGCCCTGGCCTCCTTCGGATCACCCTGGACTGCTGTCTTT>G	.	UPF1:ENST00000599848.5:c.3052+2_3053del:HIGH:frameshift_variant&splice_acceptor_variant&splice_donor_variant&splice_region_variant&intron_variant;UPF1:ENST00000262803.9:c.3019+2_3020del:HIGH:frameshift_variant&splice_acceptor_variant&splice_donor_variant&splice_region_variant&intron_variant;UPF1:ENST00000596842.5:n.1775+2_1776del:HIGH:splice_acceptor_variant&splice_donor_variant&splice_region_var…	GT:AD:DP:GQ:PL	0.0714286	0.5	0	0	0.5	1	0.5	0.6	0
chr19:19656765 GCCTGCAGGGCAGAGGCAGGAGGGTTGGCCAGAGGCCCTGAGGCTGGGGCTCCCACTGGGACTGAGCGGAACCCGGCCTCA>G	.	ATP13A1:ENST00000357324.10:c.976+2_977delTGAGGCCGGGTTCCGCTCAGTCCCAGTGGGAGCCCCAGCCTCAGGGCCTCTGGCCAACCCTCCTGCCTCTGCCCTGCAGG:HIGH:frameshift_variant&splice_acceptor_variant&splice_donor_variant&splice_region_variant&intron_variant;ATP13A1:ENST00000291503.9:c.622+2_623delTGAGGCCGGGTTCCGCTCAGTCCCAGTGGGAGCCCCAGCCTCAGGGCCTCTGGCCAACCCTCCTGCCTCTGCCCTGCAGG:HIGH:frameshift_variant&splice_acceptor_variant&sp…	GT:AD:DP:GQ:PL	0.142857	0.666667	0	0	0	1	0	0	0
chr19:32643484 TCTAGAGGGCAAGAAAAGCACAGTGAAAGGGCTTGGATTTGCATGGGGGTGCACCACAATTCTCCCTCTCAGAAGTCCTGCTGCTTAC>T	.	ANKRD27:ENST00000306065.8:c.585+1_586-1delGTAAGCAGCAGGACTTCTGAGAGGGAGAATTGTGGTGCACCCCCATGCAAATCCAAGCCCTTTCACTGTGCTTTTCTTGCCCTCTAG:HIGH:splice_acceptor_variant&splice_donor_variant&splice_region_variant&intron_variant;ANKRD27:ENST00000587352.5:c.585+1_586-1delGTAAGCAGCAGGACTTCTGAGAGGGAGAATTGTGGTGCACCCCCATGCAAATCCAAGCCCTTTCACTGTGCTTTTCTTGCCCTCTAG:HIGH:splice_acceptor_variant&splice_donor_variant&sp…	GT:AD:DP:GQ:PL	0.214286	0.333333	0	0	0.5	0.5	1	0.8	0
chr19:34399784 GGGTGAGTTGCTCACTTAGGGGAGGGCCGGGAATACCTTTGTGTCGGCTCAGGGATTTCAGTAGCAACGTTAGAGCCTTCCTCATACCACTCTTCCCTTCCCTTCCCTTCTTGGCA>G	.	GPI:ENST00000356487.9:c.1541+1_1542-1del:HIGH:splice_acceptor_variant&splice_donor_variant&splice_region_variant&intron_variant;GPI:ENST00000588991.6:c.1586+1_1587-1del:HIGH:splice_acceptor_variant&splice_donor_variant&splice_region_variant&intron_variant;GPI:ENST00000415930.7:c.1574+1_1575-1del:HIGH:splice_acceptor_variant&splice_donor_variant&splice_region_variant&intron_variant;GPI:ENST0000058…	GT:AD:DP:GQ:PL	0.142857	0.666667	0	0	0.5	1	1	0.6	0
chr19:35009327 AAGGTTGGTGCAAGCCCAGGTGGGGTGGGGAGAGGGCTAGTGGGGGCTGGCCGGTGATCTAGGGGCTCATCCTGACTCCTCTCCTTTTCTTTGC>A	.	GRAMD1A:ENST00000317991.9:c.219+1_220-1delGTTGGTGCAAGCCCAGGTGGGGTGGGGAGAGGGCTAGTGGGGGCTGGCCGGTGATCTAGGGGCTCATCCTGACTCCTCTCCTTTTCTTTGCAG:HIGH:splice_acceptor_variant&splice_donor_variant&splice_region_variant&intron_variant;GRAMD1A:ENST00000600231.5:c.219+1_220-1delGTTGGTGCAAGCCCAGGTGGGGTGGGGAGAGGGCTAGTGGGGGCTGGCCGGTGATCTAGGGGCTCATCCTGACTCCTCTCCTTTTCTTTGCAG:HIGH:splice_acceptor_variant&splice_dono…	GT:AD:DP:GQ:PL	0.142857	0.666667	0	0	1	0.5	0.5	0.4	0
chr19:35039705 TGGTAAGGCGGATGGGCTGGCAGAGGGGAAGGGGATTGGGAGGGGCCGAAGTCCCCCAGGTCCCTAATTCCCCCTCTCTTGCTCCCCTTCA>T	.	SCN1B:ENST00000262631.9:c.*5+2_*6delTAAGGCGGATGGGCTGGCAGAGGGGAAGGGGATTGGGAGGGGCCGAAGTCCCCCAGGTCCCTAATTCCCCCTCTCTTGCTCCCCTTCAGG:HIGH:splice_acceptor_variant&splice_donor_variant&splice_region_variant&3_prime_UTR_variant&intron_variant;SCN1B:ENST00000595652.5:c.*5+2_*6delTAAGGCGGATGGGCTGGCAGAGGGGAAGGGGATTGGGAGGGGCCGAAGTCCCCCAGGTCCCTAATTCCCCCTCTCTTGCTCCCCTTCAGG:HIGH:splice_acceptor_variant&splice_do…	GT:AD:DP:GQ:PL	0.142857	0.166667	0	0	1	0	1	0.8	0
chr19:35631223 TGGTAAGTAAAGAGTAGCAAGGTGAGGGGGTTGGGCAATCAGGCAGGGTGGTAAAAAGGTGTGCACAGGACTCTCCTCCCACCATCCTTGCCTCTCCCCTCCCAACA>T	.	RBM42:ENST00000262633.8:c.367+1_368-1del:HIGH:splice_acceptor_variant&splice_donor_variant&splice_region_variant&intron_variant;RBM42:ENST00000588161.5:c.367+1_368-1del:HIGH:splice_acceptor_variant&splice_donor_variant&splice_region_variant&intron_variant;RBM42:ENST00000592526.1:n.430+1_431-1del:HIGH:splice_acceptor_variant&splice_donor_variant&splice_region_variant&intron_variant;RBM42:ENST00000…	GT:AD:DP:GQ:PL	0.142857	0.833333	0	0	0	1	0.5	0	0
chr19:35637351 TGGTGGGTGCGGCCTCCCCTGGGAACTGCAGGCGCGGCAGGCGCTGGCCTAAGCCTGACCCGAGCCTGCCTTGAACCCTCTGTCTCCACA>T	.	RBM42:ENST00000262633.8:c.1330+2_1331delTGGGTGCGGCCTCCCCTGGGAACTGCAGGCGCGGCAGGCGCTGGCCTAAGCCTGACCCGAGCCTGCCTTGAACCCTCTGTCTCCACAGG:HIGH:frameshift_variant&splice_acceptor_variant&splice_donor_variant&splice_region_variant&intron_variant;RBM42:ENST00000588161.5:c.1240+2_1241delTGGGTGCGGCCTCCCCTGGGAACTGCAGGCGCGGCAGGCGCTGGCCTAAGCCTGACCCGAGCCTGCCTTGAACCCTCTGTCTCCACAGG:HIGH:frameshift_variant&splice_ac…	GT:AD:DP:GQ:PL	0.214286	0.666667	0	0	0	1	0.5	0.2	0
chr19:36125519 GGCAGGTAACAAGAATTCCCACTCAGGTGTCTGTGTGTGCATTTGTGTGTAAGTCCATGCGTGCTGCTTGCTGAGCTGCCCATGCCAGCTTCTAGAGTGGAGCCATGTGAGGGTCCTCTGACCACACCCACCCCTATCCTTTCCT>G	.	TBCB:ENST00000221855.7:c.620+1_621-1del:HIGH:splice_acceptor_variant&splice_donor_variant&splice_region_variant&intron_variant;TBCB:ENST00000588385.5:c.467+1_468-1del:HIGH:splice_acceptor_variant&splice_donor_variant&splice_region_variant&intron_variant;TBCB:ENST00000585910.5:n.590+1_591-1del:HIGH:splice_acceptor_variant&splice_donor_variant&splice_region_variant&intron_variant;TBCB:ENST000004681…	GT:AD:DP:GQ:PL	0.285714	0.5	0	0	0.5	1	1	0.8	0
chr19:38304488 AAGGTAAGTCGCCTCATCACCGGCTGCGGAGGGGCGGGAAGGCTGGGGTTGCCCCTGACCCCAGGGTCCTGCCTTAGGCCTCCAACTTCAGGGGGCTGGGTAAGGGGCGCCGCCTCACTGCCGCACCTCCATCC>A,AAGGCCTCCAACTTCAGGGGGCTGGGTAAGGGGCGCCGCCTCACTGCCGCACCTCCATCC	.	C19orf33:ENST00000588605.5:c.138+1_197del:HIGH:frameshift_variant&splice_acceptor_variant&splice_donor_variant&splice_region_variant&intron_variant;C19orf33:ENST00000588605.5:c.138+2_139delTAAGTCGCCTCATCACCGGCTGCGGAGGGGCGGGAAGGCTGGGGTTGCCCCTGACCCCAGGGTCCTGCCTTAGG:HIGH:frameshift_variant&splice_acceptor_variant&splice_donor_variant&splice_region_variant&intron_variant;CTB-102L5.4:ENST00000591889.2…	GT:AD:DP:GQ:PL	0.0714286	0	0	0	1	0.5	1	0.6	0
chr19:38307520 TCCTGGGGGAGGGAGAGGAGGCTGTGTGAGGACAAGGCCCAAGGGCTGGGGCTGGCGTGAAGGGCGGGGGTACTCA>T	.	YIF1B:ENST00000339413.10:c.695+2_696delTGAGTACCCCCGCCCTTCACGCCAGCCCCAGCCCTTGGGCCTTGTCCTCACACAGCCTCCTCTCCCTCCCCCAGG:HIGH:frameshift_variant&splice_acceptor_variant&splice_donor_variant&splice_region_variant&intron_variant;YIF1B:ENST00000592694.5:c.602+2_603delTGAGTACCCCCGCCCTTCACGCCAGCCCCAGCCCTTGGGCCTTGTCCTCACACAGCCTCCTCTCCCTCCCCCAGG:HIGH:frameshift_variant&splice_acceptor_variant&splice_donor_var…	GT:AD:DP:GQ:PL	0.285714	0.333333	0	0	0.5	0.5	1	0.8	0
chr19:38840375 TCCTGGGGGGTGGGAAGGAAAGAGAGGGAGGACGGGTGAGAATTTGCACGGCGGGCGGCGGGCAGGGGCACATGAGCCACGGGAGTCCACGGAGGGGAACCCCCTGCCCTCA>T	.	HNRNPL:ENST00000221419.9:c.952+2_953del:HIGH:frameshift_variant&splice_acceptor_variant&splice_donor_variant&splice_region_variant&intron_variant;HNRNPL:ENST00000601449.5:c.772+2_773del:HIGH:frameshift_variant&splice_acceptor_variant&splice_donor_variant&splice_region_variant&intron_variant;HNRNPL:ENST00000600873.5:c.553+2_554del:HIGH:frameshift_variant&splice_acceptor_variant&splice_donor_varian…	GT:AD:DP:GQ:PL	0.214286	0.666667	0	0	0.5	1	1	0.6	0
chr19:38879310 TCTGCAGGAGCAAAGGTCACAGAAGTCAAAGGTCACTGTGCATCATGGGGTCAGAGGACCCATGGGGTGGGGAGAGGGTCCAGGGATGGGGCTCAGGACAGGCTGGGGTTGCTCAGCTCCTCAC>T	.	SIRT2:ENST00000249396.11:c.1014+1_1015-1del:HIGH:splice_acceptor_variant&splice_donor_variant&splice_region_variant&intron_variant;SIRT2:ENST00000462654.5:n.1785+1_1786-1del:HIGH:splice_acceptor_variant&splice_donor_variant&splice_region_variant&intron_variant;SIRT2:ENST00000392081.6:c.903+1_904-1del:HIGH:splice_acceptor_variant&splice_donor_variant&splice_region_variant&intron_variant;SIRT2:ENST…	GT:AD:DP:GQ:PL	0.285714	0.666667	0	0	0.5	1	1	0.8	0
chr19:39125881 T>C	rs4803206	PAK4:ENST00000602004.1:c.92+2T>C:HIGH:splice_donor_variant&intron_variant;PAK4:ENST00000358301.7:c.-61T>C:MODIFIER:5_prime_UTR_variant;PAK4:ENST00000599470.5:c.-61T>C:MODIFIER:5_prime_UTR_variant;PAK4:ENST00000321944.8:c.-144T>C:MODIFIER:5_prime_UTR_variant;PAK4:ENST00000593690.5:c.-360T>C:MODIFIER:5_prime_UTR_variant;PAK4:ENST00000599386.5:c.-134T>C:MODIFIER:5_prime_UTR_variant;PAK4:ENST00000593…	GT:AD:DP:GQ:PL	0.0714286	0.333333	0	0	0	0	0	0.2	0
chr19:39474121 TGTGAGTCCACTGGGGCCTGCCCTCGTCTACCCCTGCCCAAACCCTCCTACTGCCACCACCTCTTTTCCCCTCCCTCCTCCAACAAATGCCCCCTTCTCTCCTGTCTCTGCAG>T	.	SUPT5H:ENST00000432763.6:c.2651+3_2653del:HIGH:frameshift_variant&splice_acceptor_variant&splice_region_variant&intron_variant;SUPT5H:ENST00000402194.6:c.2639+3_2641del:HIGH:frameshift_variant&splice_acceptor_variant&splice_region_variant&intron_variant;SUPT5H:ENST00000359191.10:c.2639+3_2641del:HIGH:frameshift_variant&splice_acceptor_variant&splice_region_variant&intron_variant;SUPT5H:ENST000005…	GT:AD:DP:GQ:PL	0.214286	0.5	0	0	0.5	1	1	0.6	0
chr19:40366682 AAGGTAGGAGCCCTCCGCCACCCTCGCTCTGTCTCAGAGACAGGCTGGGCTGCCCCCCTCGGGCTGGCTGACCACCTCCTCCTCCCCAC>A	.	PLD3:ENST00000356508.9:c.102+1_103-1delGTAGGAGCCCTCCGCCACCCTCGCTCTGTCTCAGAGACAGGCTGGGCTGCCCCCCTCGGGCTGGCTGACCACCTCCTCCTCCCCACAG:HIGH:splice_acceptor_variant&splice_donor_variant&splice_region_variant&intron_variant;PLD3:ENST00000409735.8:c.102+1_103-1delGTAGGAGCCCTCCGCCACCCTCGCTCTGTCTCAGAGACAGGCTGGGCTGCCCCCCTCGGGCTGGCTGACCACCTCCTCCTCCCCACAG:HIGH:splice_acceptor_variant&splice_donor_variant&splice…	GT:AD:DP:GQ:PL	0.142857	0.666667	0	0	0	1	0	0	0
chr19:40377884 CGGTGAGTGTCTTGAGCACCACGGGGCGCTGAAGAAGAGGGGGTTCAGACACCAGGGGCGGCCCCCCGAGGGTGCCCTTATGCTCCACCCATTCCTCTCTA>C	.	PLD3:ENST00000356508.9:c.1285+2_1286delTGAGTGTCTTGAGCACCACGGGGCGCTGAAGAAGAGGGGGTTCAGACACCAGGGGCGGCCCCCCGAGGGTGCCCTTATGCTCCACCCATTCCTCTCTAGG:HIGH:frameshift_variant&splice_acceptor_variant&splice_donor_variant&splice_region_variant&intron_variant;PLD3:ENST00000409735.8:c.1285+2_1286delTGAGTGTCTTGAGCACCACGGGGCGCTGAAGAAGAGGGGGTTCAGACACCAGGGGCGGCCCCCCGAGGGTGCCCTTATGCTCCACCCATTCCTCTCTAGG:HIGH:frameshi…	GT:AD:DP:GQ:PL	0.214286	0.666667	0	0	0	1	0	0.6	0
chr19:40617019 GGGTGGGTGTCCATCAGGCATCGGGTGAGATGTGGAGATGGTAGAAGGTCCAGAAATGGCCTGACTGTCTGGTGGTTGCA>G	.	LTBP4:ENST00000308370.11:c.3145+1_3146-1delGTGGGTGTCCATCAGGCATCGGGTGAGATGTGGAGATGGTAGAAGGTCCAGAAATGGCCTGACTGTCTGGTGGTTGCAG:HIGH:splice_acceptor_variant&splice_donor_variant&splice_region_variant&intron_variant;LTBP4:ENST00000204005.13:c.3034+1_3035-1delGTGGGTGTCCATCAGGCATCGGGTGAGATGTGGAGATGGTAGAAGGTCCAGAAATGGCCTGACTGTCTGGTGGTTGCAG:HIGH:splice_acceptor_variant&splice_donor_variant&splice_region_va…	GT:AD:DP:GQ:PL	0.0714286	0.333333	0	0	0.5	0.5	0.5	0.2	0
chr19:41382945 AGGGGACTGGGC>A	rs138731997	TMEM91:ENST00000539627.5:c.385_395delGGGGACTGGGC:HIGH:frameshift_variant;TMEM91:ENST00000542945.5:c.385_395delGGGGACTGGGC:HIGH:frameshift_variant;EXOSC5:ENST00000221233.8:c.*3677_*3687delGCCCAGTCCCC:MODIFIER:downstream_gene_variant;EXOSC5:ENST00000596905.1:c.*3677_*3687delGCCCAGTCCCC:MODIFIER:downstream_gene_variant;TMEM91:ENST00000537354.5:c.*42_*52delGGGGACTGGGC:MODIFIER:downstream_gene_variant…	GT:AD:DP:GQ:PL	0.0714286	0.333333	0	0	0	0.5	0	0.4	0
chr19:41410816 CGTGAGAGGCGGCCTCCCCCACTTCCCGTGCCCCCCACGCCCAGGCCCCTTGCCTGTCTCCTCTCTGGTCCCAACTGCCCCACGTCTATCTGTGCCTCCACCCGCAG>C	.	BCKDHA:ENST00000269980.6:c.288+1_289-1del:HIGH:splice_acceptor_variant&splice_donor_variant&splice_region_variant&intron_variant;CTC-435M10.3:ENST00000540732.3:c.390+1_391-1del:HIGH:splice_acceptor_variant&splice_donor_variant&splice_region_variant&intron_variant;BCKDHA:ENST00000457836.6:c.222+1_223-1del:HIGH:splice_acceptor_variant&splice_donor_variant&splice_region_variant&intron_variant;BCKDHA…	GT:AD:DP:GQ:PL	0.0714286	0.333333	0	0	0.5	1	0.5	0.4	0
chr19:41956933 TCCTGCAGGAAAGCCGGCAGCTCAGGGCCACACTCCTGCACCTGGCTCCCACCATCCACCCCAGCTGCTCAGACCCTGTACTCA>T	.	RABAC1:ENST00000222008.10:c.469+2_470delTGAGTACAGGGTCTGAGCAGCTGGGGTGGATGGTGGGAGCCAGGTGCAGGAGTGTGGCCCTGAGCTGCCGGCTTTCCTGCAGG:HIGH:frameshift_variant&splice_acceptor_variant&splice_donor_variant&splice_region_variant&intron_variant;RABAC1:ENST00000601028.1:c.281+2_282delTGAGTACAGGGTCTGAGCAGCTGGGGTGGATGGTGGGAGCCAGGTGCAGGAGTGTGGCCCTGAGCTGCCGGCTTTCCTGCAGG:HIGH:frameshift_variant&splice_acceptor_varian…	GT:AD:DP:GQ:PL	0.214286	0.666667	0	0	0.5	1	1	0.6	0
chr19:42234459 ACTGTGGGAAGAGATGGGCAGGGGTACACGTGAGGCAAGGGTTGGGGTCCCCCCTGCCTCTTCAGCCACCCAACATGCCCCAGGCCCAC>A	.	GSK3A:ENST00000222330.7:c.797+1_798-1delGTGGGCCTGGGGCATGTTGGGTGGCTGAAGAGGCAGGGGGGACCCCAACCCTTGCCTCACGTGTACCCCTGCCCATCTCTTCCCACAG:HIGH:splice_acceptor_variant&splice_donor_variant&splice_region_variant&intron_variant;GSK3A:ENST00000398249.8:c.551+1_552-1delGTGGGCCTGGGGCATGTTGGGTGGCTGAAGAGGCAGGGGGGACCCCAACCCTTGCCTCACGTGTACCCCTGCCCATCTCTTCCCACAG:HIGH:splice_acceptor_variant&splice_donor_variant&spli…	GT:AD:DP:GQ:PL	0.214286	0.666667	0	0	0	0.5	0	0.6	0
chr19:42287447 AAGGTACTTTATCCCTGCCTGTCCTGTGCTCACCCCGTGGCCACCCACACCTGTCTGCCAGGTCCTAACTGTCCCGCTCTGGGCTGTGTTTAATGC>A	.	CIC:ENST00000575354.6:c.582+1_583-1delGTACTTTATCCCTGCCTGTCCTGTGCTCACCCCGTGGCCACCCACACCTGTCTGCCAGGTCCTAACTGTCCCGCTCTGGGCTGTGTTTAATGCAG:HIGH:splice_acceptor_variant&splice_donor_variant&splice_region_variant&intron_variant;CIC:ENST00000572681.6:c.3309+1_3310-1delGTACTTTATCCCTGCCTGTCCTGTGCTCACCCCGTGGCCACCCACACCTGTCTGCCAGGTCCTAACTGTCCCGCTCTGGGCTGTGTTTAATGCAG:HIGH:splice_acceptor_variant&splice_donor_…	GT:AD:DP:GQ:PL	0.142857	0.5	0	0	0	0.5	0.5	0.6	0
chr19:42287975 G>GT	.	CIC:ENST00000575354.6:c.931_931+1insT:HIGH:splice_donor_variant&intron_variant;CIC:ENST00000572681.6:c.3658_3658+1insT:HIGH:splice_donor_variant&intron_variant;CIC:ENST00000160740.7:c.931_931+1insT:HIGH:splice_donor_variant&intron_variant;CIC:ENST00000575839.2:n.*1082_*1083insT:MODIFIER:downstream_gene_variant	GT:AD:DP:GQ:PL	0	0.5	0	0	0.5	0.5	0.5	0	0
chr19:42292462 CTCAGGTGAGGGGCGGCCTGGCAGGCAGTGCTGGGGACCCAGGGTGGGGCTGAGGCAGTCCGGGCCCTAACTTGGTCTCCTGCTTCTTCTTCTCTGTCTT>C	.	CIC:ENST00000575354.6:c.3175+1_3176-1delGTGAGGGGCGGCCTGGCAGGCAGTGCTGGGGACCCAGGGTGGGGCTGAGGCAGTCCGGGCCCTAACTTGGTCTCCTGCTTCTTCTTCTCTGTCTTTCAG:HIGH:splice_acceptor_variant&splice_donor_variant&splice_region_variant&intron_variant;CIC:ENST00000572681.6:c.5902+1_5903-4delGTGAGGGGCGGCCTGGCAGGCAGTGCTGGGGACCCAGGGTGGGGCTGAGGCAGTCCGGGCCCTAACTTGGTCTCCTGCTTCTTCTTCTCTGTCTTTCAG:HIGH:splice_donor_variant&splice…	GT:AD:DP:GQ:PL	0.142857	0.5	0	0	0	0.5	0	0.6	0
chr19:42294088 GGGTAGGCGAGCATTGGGCACCCAGGGTCCTTAGGTGGAGGGCAGACTGGGGCCACCTGCACTGAGTCTGCTTCTGTTTGGCCA>G	.	CIC:ENST00000575354.6:c.4195+1_4196-1delGTAGGCGAGCATTGGGCACCCAGGGTCCTTAGGTGGAGGGCAGACTGGGGCCACCTGCACTGAGTCTGCTTCTGTTTGGCCAG:HIGH:splice_acceptor_variant&splice_donor_variant&splice_region_variant&intron_variant;CIC:ENST00000573349.5:c.382+1_383-1delGTAGGCGAGCATTGGGCACCCAGGGTCCTTAGGTGGAGGGCAGACTGGGGCCACCTGCACTGAGTCTGCTTCTGTTTGGCCAG:HIGH:splice_acceptor_variant&splice_donor_variant&splice_region_va…	GT:AD:DP:GQ:PL	0.214286	0.666667	0	0	0	1	0.5	0.2	0
chr19:43543504 GCCTGCAGGGTGGGGTGGAGTCCATACGGGAATGTGTCATCGAGGGGAGGACGGAGGAGATGCAAAGGTGTGCCCGGGTCTCCCATTCTCTGCCTCTTTGGTACTCA>G	.	XRCC1:ENST00000262887.9:c.1788+2_1789del:HIGH:frameshift_variant&splice_acceptor_variant&splice_donor_variant&splice_region_variant&intron_variant;XRCC1:ENST00000543982.5:c.1695+2_1696del:HIGH:frameshift_variant&splice_acceptor_variant&splice_donor_variant&splice_region_variant&intron_variant	GT:AD:DP:GQ:PL	0.214286	0.5	0	0	0.5	1	1	0.4	0
chr19:45494420 TCTGATACGGTAGAGAGAGGAGGCCGTGAGCTTTCTTCTTGGAGGTGCCCCAAGGAGAAACCACCCACCCCTCTTGGCTTTGGTCCCAGCACCTCGGACATCTCAC>T	.	RTN2:ENST00000245923.8:c.559+1_560-1del:HIGH:splice_acceptor_variant&splice_donor_variant&splice_region_variant&intron_variant;RTN2:ENST00000344680.8:c.559+1_560-1del:HIGH:splice_acceptor_variant&splice_donor_variant&splice_region_variant&intron_variant;RTN2:ENST00000591286.5:c.559+1_560-1del:HIGH:splice_acceptor_variant&splice_donor_variant&splice_region_variant&intron_variant;RTN2:ENST000005920…	GT:AD:DP:GQ:PL	0.142857	0.166667	0	0	0.5	0.5	1	0.4	0
chr19:46725378 TCCTGTGGGATGACAGAGGAGCCTGATGTCACTGAGACCCTGTCACCCCCGTCCCCAGATGCCCCTGCCCCCGGCTCTGAGCTTGCTGCCCTCA>T	.	STRN4:ENST00000263280.10:c.1424+2_1425delTGAGGGCAGCAAGCTCAGAGCCGGGGGCAGGGGCATCTGGGGACGGGGGTGACAGGGTCTCAGTGACATCAGGCTCCTCTGTCATCCCACAGG:HIGH:frameshift_variant&splice_acceptor_variant&splice_donor_variant&splice_region_variant&intron_variant;STRN4:ENST00000539396.5:c.1067+2_1068delTGAGGGCAGCAAGCTCAGAGCCGGGGGCAGGGGCATCTGGGGACGGGGGTGACAGGGTCTCAGTGACATCAGGCTCCTCTGTCATCCCACAGG:HIGH:frameshift_variant&…	GT:AD:DP:GQ:PL	0.142857	0.166667	0	0	0.5	1	1	0.6	0
chr19:46919247 C>CA	.	ARHGAP35:ENST00000404338.7:c.578dupA:HIGH:frameshift_variant;ARHGAP35:ENST00000614079.1:c.578dupA:HIGH:frameshift_variant;ARHGAP35:ENST00000615647.1:c.578dupA:HIGH:frameshift_variant	GT:AD:DP:GQ:PL	0.0714286	0.166667	0	0	0.5	1	1	0.4	0
chr19:47085194 CCCTGTGGAGGGGAGATTGTGTGAAGACCTGCTGACCACCCCCTCCCCCACCCCCAGGACTAGATTCCAGCAGCTGCTGGAATCCCTGCCCCACCCAGCGTGTCCTCTCCAGGCCCCTGCCCA>C	.	ZC3H4:ENST00000253048.9:c.967+2_968del:HIGH:frameshift_variant&splice_acceptor_variant&splice_donor_variant&splice_region_variant&intron_variant;ZC3H4:ENST00000601973.1:c.37+2_38del:HIGH:frameshift_variant&splice_acceptor_variant&splice_donor_variant&splice_region_variant&intron_variant;ZC3H4:ENST00000594019.5:n.733+2_734del:HIGH:splice_acceptor_variant&splice_donor_variant&splice_region_variant&…	GT:AD:DP:GQ:PL	0.285714	0.5	0	0	0.5	0.5	0.5	0.4	0
chr19:49636926 ACTGCAGAGACAGGGAGAGGGGCCATCGTGGGGACCAGGCTCCCCGCAGTCACCCCCAAGAGCCCTCAGCCCCCACTGACACCACCCCCATCCATCATCCATCCTTGCCGCCCTCAC>A	.	RRAS:ENST00000246792.3:c.241+1_242-1del:HIGH:splice_acceptor_variant&splice_donor_variant&splice_region_variant&intron_variant;RRAS:ENST00000601532.1:n.266_381del:MODIFIER:non_coding_transcript_exon_variant	GT:AD:DP:GQ:PL	0.357143	0.166667	0	0	0.5	1	1	0.8	0
chr19:49857780 GAGGTGAGCACTCGGCAGCCCAGGGACTTGGGACCCCCAGATCCTCACGGACTGTGGCTGGGAGGGGACACTGGCATTGGGGGTCTCCAGCCCTGAGGGCTCCTCTTTGCCTCTCCCCCAAA>G	.	PTOV1:ENST00000600603.5:c.708+1_709-1del:HIGH:splice_acceptor_variant&splice_donor_variant&splice_region_variant&intron_variant;PTOV1:ENST00000599732.5:c.804+1_805-1del:HIGH:splice_acceptor_variant&splice_donor_variant&splice_region_variant&intron_variant;PTOV1:ENST00000601675.5:c.804+1_805-1del:HIGH:splice_acceptor_variant&splice_donor_variant&splice_region_variant&intron_variant;PTOV1:ENST00000…	GT:AD:DP:GQ:PL	0.142857	0.5	0	0	0	0.5	0	0	0
chr19:50377787 AG>A	.	NR1H2:ENST00000253727.9:c.101delG:HIGH:frameshift_variant;NR1H2:ENST00000411902.6:c.101delG:HIGH:frameshift_variant;NR1H2:ENST00000597157.1:c.101delG:HIGH:frameshift_variant;NR1H2:ENST00000593532.5:c.101delG:HIGH:frameshift_variant;NR1H2:ENST00000597790.5:c.101delG:HIGH:frameshift_variant;NR1H2:ENST00000600355.5:c.101delG:HIGH:frameshift_variant;NR1H2:ENST00000597130.5:c.101delG:HIGH:frameshift_v…	GT:AD:DP:GQ:PL	0.0714286	0.166667	0	0	0	0	0	0.2	0
chr19:55092661 CCCTGTGGGCAGGTAGACGGGGGTTCAATGGGTATGGGAGGGACTTTAGCGGGTATGGGAAGGGCTTTGCCCGCCCCCCGGCCCACCCTCTGCACCAGCTCGGCCCCACCTGAGCCCCTCA>C	.	PPP1R12C:ENST00000263433.7:c.1911+2_1912del:HIGH:frameshift_variant&splice_acceptor_variant&splice_donor_variant&splice_region_variant&intron_variant;PPP1R12C:ENST00000592993.1:c.1773+2_1774del:HIGH:frameshift_variant&splice_acceptor_variant&splice_donor_variant&splice_region_variant&intron_variant;PPP1R12C:ENST00000435544.6:c.1686+2_1687del:HIGH:frameshift_variant&splice_acceptor_variant&splice_…	GT:AD:DP:GQ:PL	0.285714	0.666667	0	0	0.5	1	1	0.8	0
chr19:55231491 GCTGTGGGGGATAAGAGATCTCAGCTGCAGCTCCCAGCAAGCTCGGAGCTGGCCAGGCTGCTCTCTCTGCCCAGGGCCGCGGGTGGGCAGGGCAAAGCGGGGCTCAC>G	.	PPP6R1:ENST00000412770.6:c.2377+1_2378-1del:HIGH:splice_acceptor_variant&splice_donor_variant&splice_region_variant&intron_variant;PPP6R1:ENST00000587283.5:c.2377+1_2378-1del:HIGH:splice_acceptor_variant&splice_donor_variant&splice_region_variant&intron_variant;PPP6R1:ENST00000587457.1:n.1372+1_1373-1del:HIGH:splice_acceptor_variant&splice_donor_variant&splice_region_variant&intron_variant;TMEM86…	GT:AD:DP:GQ:PL	0.357143	0.333333	0	0	0.5	0.5	0.5	0.8	0
chr19:58549238 AAGGTAAGCCTGTCCCAAGGAACTATAGCTGTAGGATGAAGCCTGTAGTCCAGGTCTGGACCCTGTTGAACACCCCTCATCACCACCTTGC>A	.	TRIM28:ENST00000253024.9:c.1662+2_1663delTAAGCCTGTCCCAAGGAACTATAGCTGTAGGATGAAGCCTGTAGTCCAGGTCTGGACCCTGTTGAACACCCCTCATCACCACCTTGCAGG:HIGH:frameshift_variant&splice_acceptor_variant&splice_donor_variant&splice_region_variant&intron_variant;TRIM28:ENST00000341753.10:c.1416+2_1417delTAAGCCTGTCCCAAGGAACTATAGCTGTAGGATGAAGCCTGTAGTCCAGGTCTGGACCCTGTTGAACACCCCTCATCACCACCTTGCAGG:HIGH:frameshift_variant&spli…	GT:AD:DP:GQ:PL	0.214286	0.833333	0	0	0	1	0	0	0
chr19:58551726 C>CT	.	CHMP2A:ENST00000600118.5:c.591dupA:HIGH:frameshift_variant;CHMP2A:ENST00000601220.5:c.591dupA:HIGH:frameshift_variant;CHMP2A:ENST00000312547.6:c.591dupA:HIGH:frameshift_variant;CHMP2A:ENST00000600006.5:c.603dupA:HIGH:frameshift_variant;TRIM28:ENST00000253024.9:c.*1173_*1174insT:MODIFIER:downstream_gene_variant;UBE2M:ENST00000253023.7:c.*4362dupA:MODIFIER:downstream_gene_variant;TRIM28:ENST0000034…	GT:AD:DP:GQ:PL	0.142857	0.5	0	0	0	0.5	0	0.2	0
chr19:58551776 TCTGCAGAGAAAGTGGGGGTTTGAGCAGGTGGGGTCAGGCAGCGGAGGGGAGTAATGCAGGGAAAGGGAGGGCTTGGAGCTGTGGCTGGGCCTTGGGTGGGAAATGGGGTCCAGGATTTGGAGCACTCAC>T	.	CHMP2A:ENST00000600118.5:c.541+1_542-1del:HIGH:splice_acceptor_variant&splice_donor_variant&splice_region_variant&intron_variant;CHMP2A:ENST00000601220.5:c.541+1_542-1del:HIGH:splice_acceptor_variant&splice_donor_variant&splice_region_variant&intron_variant;CHMP2A:ENST00000312547.6:c.541+1_542-1del:HIGH:splice_acceptor_variant&splice_donor_variant&splice_region_variant&intron_variant;CHMP2A:ENST0…	GT:AD:DP:GQ:PL	0.285714	0.833333	0	0	0	1	0.5	0.6	0
chr20:439296 CTGTGGGG>C	.	TBC1D20:ENST00000354200.4:c.769-8_769-2delCCCCACA:HIGH:splice_acceptor_variant&splice_region_variant&intron_variant;TBC1D20:ENST00000461304.5:c.769-8_769-2delCCCCACA:HIGH:splice_acceptor_variant&splice_region_variant&intron_variant;TBC1D20:ENST00000461188.5:n.1646-8_1646-2delCCCCACA:HIGH:splice_acceptor_variant&splice_region_variant&intron_variant;TBC1D20:ENST00000494633.1:n.1074-8_1074-2delCCCCA…	GT:AD:DP:GQ:PL	0	0.5	0	0	0.5	0.5	0.5	0.6	0
chr20:3035709 GGGTAAGATGGGTCGTGGGTGGACTCTGCCCACAGGAAAAGCAGGGTTACCCCTGCCTCCCTGATCCCCTTTTTTCCAAA>G	.	PTPRA:ENST00000380393.7:c.2046+2_2047delTAAGATGGGTCGTGGGTGGACTCTGCCCACAGGAAAAGCAGGGTTACCCCTGCCTCCCTGATCCCCTTTTTTCCAAAGG:HIGH:frameshift_variant&splice_acceptor_variant&splice_donor_variant&splice_region_variant&intron_variant;PTPRA:ENST00000216877.10:c.2019+2_2020delTAAGATGGGTCGTGGGTGGACTCTGCCCACAGGAAAAGCAGGGTTACCCCTGCCTCCCTGATCCCCTTTTTTCCAAAGG:HIGH:frameshift_variant&splice_acceptor_variant&spli…	GT:AD:DP:GQ:PL	0.142857	0.5	0	0	0.5	1	1	0.6	0
chr20:21331631 GAGGTAAAGCTTACTTACCAATATTTGATTATATGTTCTATTTTTAAAAAGCCATTGCATAGAAAATACTTGGTATGAAGTGATATTCTTGTGGTATATAATATATTAATATAAATACATGTTTCTCTCTTGTTT>G	.	XRN2:ENST00000377191.4:c.649+1_650-1del:HIGH:splice_acceptor_variant&splice_donor_variant&splice_region_variant&intron_variant	GT:AD:DP:GQ:PL	0.0714286	0.166667	0	0	0	0.5	0	0	0
chr20:33677330 TCTGGGTGGAAGCAGCAGGCAGGGTAAACTGAGGCCCAGGTGACCACCAGCCCAGCCCAGCCCAGCCCAGTTGGGCCCGGAGTTCCCAGATCTCAC>T	.	E2F1:ENST00000343380.5:c.840+1_841-1delGTGAGATCTGGGAACTCCGGGCCCAACTGGGCTGGGCTGGGCTGGGCTGGTGGTCACCTGGGCCTCAGTTTACCCTGCCTGCTGCTTCCACCCAG:HIGH:splice_acceptor_variant&splice_donor_variant&splice_region_variant&intron_variant;NECAB3:ENST00000375238.8:c.-3073_-2979delGTGAGATCTGGGAACTCCGGGCCCAACTGGGCTGGGCTGGGCTGGGCTGGTGGTCACCTGGGCCTCAGTTTACCCTGCCTGCTGCTTCCACCCAG:MODIFIER:upstream_gene_variant;NECAB3:EN…	GT:AD:DP:GQ:PL	0.285714	0	0	0	1	1	1	0.6	0
chr20:34926948 TCAGGTATGTTCAGAGGCCTCCATGGATTGGGATGGGCTGAGGCCTGGTGGTGGTGGGGTGTGCGTGGATGAAAGCCTTTGGCAGGGCTAGGGTGGGTCAGTGCTTTCACCAAGTAACTAGAGGTCTGTGGTTCCC>T	.	ACSS2:ENST00000360596.6:c.1978+2_1979del:HIGH:frameshift_variant&splice_acceptor_variant&splice_donor_variant&splice_region_variant&intron_variant;ACSS2:ENST00000253382.5:c.2017+2_2018del:HIGH:frameshift_variant&splice_acceptor_variant&splice_donor_variant&splice_region_variant&intron_variant;ACSS2:ENST00000481284.5:c.*1724+2_*1725del:HIGH:splice_acceptor_variant&splice_donor_variant&splice_regio…	GT:AD:DP:GQ:PL	0.142857	0.166667	0	0	0	0	0.5	0	0
chr20:35284261 ACTGTAGGGACATGGACTCGGTGGTGGCGGGGCAGAGGGGCCGGCACCCTCCCACTGCCGGAGCTCTTGACTCCTGCGCACGCCTCCCCGCCACCGTAAGCCCCGGGGCTCCCGCCGCAC>A	.	EIF6:ENST00000374443.7:c.108_226del:HIGH:frameshift_variant;EIF6:ENST00000415116.1:c.108_226del:HIGH:frameshift_variant;EIF6:ENST00000374436.7:c.107+1_108-1del:HIGH:splice_acceptor_variant&splice_donor_variant&splice_region_variant&intron_variant;EIF6:ENST00000447927.6:c.107+1_108-1del:HIGH:splice_acceptor_variant&splice_donor_variant&splice_region_variant&intron_variant;EIF6:ENST00000374450.7:c.…	GT:AD:DP:GQ:PL	0.214286	1	0	0	0	1	0	0	0
chr20:45939120 CCAGGTACTGAGGGGGAGCAGTAGTGGGGTGGTGGGGTAGGAAGGGCACCCTGGGAGCAGTCCTGACCCTGGCTGGGCTCCGTGCCTGTTTG>C	.	PCIF1:ENST00000372409.7:c.124+1_125-1delGTACTGAGGGGGAGCAGTAGTGGGGTGGTGGGGTAGGAAGGGCACCCTGGGAGCAGTCCTGACCCTGGCTGGGCTCCGTGCCTGTTTGCAG:HIGH:splice_acceptor_variant&splice_donor_variant&splice_region_variant&intron_variant;PCIF1:ENST00000616084.1:n.*1149_*1239delCAGGTACTGAGGGGGAGCAGTAGTGGGGTGGTGGGGTAGGAAGGGCACCCTGGGAGCAGTCCTGACCCTGGCTGGGCTCCGTGCCTGTTTG:MODIFIER:downstream_gene_variant	GT:AD:DP:GQ:PL	0.0714286	0.166667	0	0	0.5	0.5	1	0.6	0
chr20:49090839 CGTGAGTATGACTAGAACTTTGTGCATTTATTTAGAAATTTTGTTAGGTGCTCAGAAAAGTCCTAAATTTATATTGTTGATTTTTTTTAATTCTTTAG>C	.	CSE1L:ENST00000262982.2:c.2279+1_2280-1delGTGAGTATGACTAGAACTTTGTGCATTTATTTAGAAATTTTGTTAGGTGCTCAGAAAAGTCCTAAATTTATATTGTTGATTTTTTTTAATTCTTTAG:HIGH:splice_acceptor_variant&splice_donor_variant&splice_region_variant&intron_variant;CSE1L:ENST00000469700.1:n.77+1_78-1delGTGAGTATGACTAGAACTTTGTGCATTTATTTAGAAATTTTGTTAGGTGCTCAGAAAAGTCCTAAATTTATATTGTTGATTTTTTTTAATTCTTTAG:HIGH:splice_acceptor_variant&splice_…	GT:AD:DP:GQ:PL	0.214286	0.333333	0	0	0	1	1	0.8	0
chr20:63964390 TCCTGACTCGGGGAGAGAAAACGGGGGCCAAGATTCTGGTGAAATAACCGTCAGGAGGCCGAGCCTGCCCCGGCCGCCACCCCTGGAGCTCTCATCTTA>T	.	ZNF512B:ENST00000369888.5:c.1261+2_1262delTAAGATGAGAGCTCCAGGGGTGGCGGCCGGGGCAGGCTCGGCCTCCTGACGGTTATTTCACCAGAATCTTGGCCCCCGTTTTCTCTCCCCGAGTCAGG:HIGH:frameshift_variant&splice_acceptor_variant&splice_donor_variant&splice_region_variant&intron_variant	GT:AD:DP:GQ:PL	0.142857	0.666667	0	0	0	0.5	0	0	0
chr21:15830521 ATATCCT>A	.	USP25:ENST00000400183.6:c.1694-7_1694-2delTCCTTA:HIGH:splice_acceptor_variant&splice_region_variant&intron_variant;USP25:ENST00000285679.10:c.1694-7_1694-2delTCCTTA:HIGH:splice_acceptor_variant&splice_region_variant&intron_variant;USP25:ENST00000285681.6:c.1694-7_1694-2delTCCTTA:HIGH:splice_acceptor_variant&splice_region_variant&intron_variant;USP25:ENST00000453553.1:c.278-7_278-2delTCCTTA:HIGH:s…	GT:AD:DP:GQ:PL	0.0714286	0.166667	0	0	1	1	1	0.2	0
chr21:25745351 C>CCAGCTGGATCCAGAACGAAGTTTATTTGACCAAGGAGTAAAAACAGATGGAACTGTACAGCTTAGTGTA	.	GABPA:ENST00000354828.7:c.222_222+1insCTGGATCCAGAACGAAGTTTATTTGACCAAGGAGTAAAAACAGATGGAACTGTACAGCTTAGTGTACAG:HIGH:splice_donor_variant&intron_variant;GABPA:ENST00000400075.3:c.222_222+1insCTGGATCCAGAACGAAGTTTATTTGACCAAGGAGTAAAAACAGATGGAACTGTACAGCTTAGTGTACAG:HIGH:splice_donor_variant&intron_variant;GABPA:ENST00000487266.1:n.335_335+1insCTGGATCCAGAACGAAGTTTATTTGACCAAGGAGTAAAAACAGATGGAACTGTACAGCTTAGT…	GT:AD:DP:GQ:PL	0.0714286	0.333333	0	0	0.5	1	1	0.6	0
chr21:32751031 TCCTAAATAATAAACATCAAGTTCCCAAACTAGATAACAGAGACTCCTCCCTTCCCAAACAAGCCAGAGCAAGGGTTTTGAGAATTA>T	.	PAXBP1:ENST00000331923.8:c.1607+2_1608delTAATTCTCAAAACCCTTGCTCTGGCTTGTTTGGGAAGGGAGGAGTCTCTGTTATCTAGTTTGGGAACTTGATGTTTATTATTTAGG:HIGH:frameshift_variant&splice_acceptor_variant&splice_donor_variant&splice_region_variant&intron_variant;PAXBP1:ENST00000290178.4:c.1607+2_1608delTAATTCTCAAAACCCTTGCTCTGGCTTGTTTGGGAAGGGAGGAGTCTCTGTTATCTAGTTTGGGAACTTGATGTTTATTATTTAGG:HIGH:frameshift_variant&splice_accept…	GT:AD:DP:GQ:PL	0.142857	0.833333	0	0	0	1	1	0.8	0
chr21:44316339 CGTGCGTGTGGGCCTGGGGGTGGCCACTGGGCACCTGCTCCTCTAGGCCGTGTGGGCTGGGGCTCAGGGCTGGTCCTTCCCACTGTCCTGCAG>C	.	PFKL:ENST00000349048.8:c.843+1_844-1delGTGCGTGTGGGCCTGGGGGTGGCCACTGGGCACCTGCTCCTCTAGGCCGTGTGGGCTGGGGCTCAGGGCTGGTCCTTCCCACTGTCCTGCAG:HIGH:splice_acceptor_variant&splice_donor_variant&splice_region_variant&intron_variant;PFKL:ENST00000397961.6:c.*1192+1_*1193-1delGTGCGTGTGGGCCTGGGGGTGGCCACTGGGCACCTGCTCCTCTAGGCCGTGTGGGCTGGGGCTCAGGGCTGGTCCTTCCCACTGTCCTGCAG:HIGH:splice_acceptor_variant&splice_donor_va…	GT:AD:DP:GQ:PL	0.214286	0.666667	0	0	0	1	1	0.6	0
chr21:44856191 A>T	.	PTTG1IP:ENST00000330938.7:c.449+2T>A:HIGH:splice_donor_variant&intron_variant;PTTG1IP:ENST00000474737.5:n.551+2T>A:HIGH:splice_donor_variant&intron_variant;PTTG1IP:ENST00000397886.3:c.386+2T>A:HIGH:splice_donor_variant&intron_variant;PTTG1IP:ENST00000494690.5:n.593+2T>A:HIGH:splice_donor_variant&intron_variant;PTTG1IP:ENST00000480234.1:n.*4983T>A:MODIFIER:downstream_gene_variant;PTTG1IP:ENST00000…	GT:AD:DP:GQ:PL	0.285714	0.5	0	0	1	0.5	1	0.6	0
chr22:17887231 TCCTGTACCAAGGGAGGAGGGAAACTGCATTATTCTAGCCATACATACCTTGCCATTAGCTTTGCAGCCCATCAAGAGACTCCTCCACATA>T	.	MICAL3:ENST00000400561.6:c.2004+2_2005delTATGTGGAGGAGTCTCTTGATGGGCTGCAAAGCTAATGGCAAGGTATGTATGGCTAGAATAATGCAGTTTCCCTCCTCCCTTGGTACAGG:HIGH:frameshift_variant&splice_acceptor_variant&splice_donor_variant&splice_region_variant&intron_variant;MICAL3:ENST00000383094.7:c.2004+2_2005delTATGTGGAGGAGTCTCTTGATGGGCTGCAAAGCTAATGGCAAGGTATGTATGGCTAGAATAATGCAGTTTCCCTCCTCCCTTGGTACAGG:HIGH:frameshift_variant&splic…	GT:AD:DP:GQ:PL	0.142857	0.666667	0	0	0	0.5	0	0	0
chr22:19720665 GGGTGAGCCTGCCGTCGCACAGGGGCCTGGCCAGGGCCCTGGGGCTGAGAGTACCAGGGGGACTTGTCTGGCCTCAAATCTGATGGTCCTTGCCCCACCACA>G	.	SEPT5:ENST00000455784.6:c.615+1_616-1del:HIGH:splice_acceptor_variant&splice_donor_variant&splice_region_variant&intron_variant;SEPT5:ENST00000455843.5:c.642+1_643-1del:HIGH:splice_acceptor_variant&splice_donor_variant&splice_region_variant&intron_variant;SEPT5:ENST00000431044.5:c.474+1_475-1del:HIGH:splice_acceptor_variant&splice_donor_variant&splice_region_variant&intron_variant;SEPT5:ENST00000…	GT:AD:DP:GQ:PL	0.357143	0.333333	0	0	1	0.5	1	0.8	0
chr22:22758783 ACAGGTGACGCCTCCAGGGAAGGGGCTTCAGGGACCTCTGGGCTGATCCTTGGTCTCCTGCTCCTCAGGCTCACCGGGGCCCAGCACTGACTCACTGGCATGTGTTTCTCCCTCTTTC>A	.	IGLV2-14:ENST00000390312.2:c.46+2_47del:HIGH:frameshift_variant&splice_acceptor_variant&splice_donor_variant&splice_region_variant&intron_variant;IGLV3-13:ENST00000518475.1:n.-3510_-3394del:MODIFIER:upstream_gene_variant;IGLV3-15:ENST00000518356.1:n.*2987_*3103del:MODIFIER:downstream_gene_variant	GT:AD:DP:GQ:PL	0.142857	0.5	0	0	0	1	0	0.2	0
chr22:29310545 GGGTAAGGGCCTGGGGCCGCCCCAGCGGGCAGCAGCCAAGGTGGTGGGCTGCGGGGCGCCCGGGGCACAGCCGTGACCTGCCCACACCTGCA>G	.	GAS2L1:ENST00000616432.4:c.741+3_743delAAGGGCCTGGGGCCGCCCCAGCGGGCAGCAGCCAAGGTGGTGGGCTGCGGGGCGCCCGGGGCACAGCCGTGACCTGCCCACACCTGCAGGT:HIGH:frameshift_variant&splice_acceptor_variant&splice_region_variant&intron_variant;GAS2L1:ENST00000406549.7:c.741+3_743delAAGGGCCTGGGGCCGCCCCAGCGGGCAGCAGCCAAGGTGGTGGGCTGCGGGGCGCCCGGGGCACAGCCGTGACCTGCCCACACCTGCAGGT:HIGH:frameshift_variant&splice_acceptor_variant&spli…	GT:AD:DP:GQ:PL	0.214286	0.166667	0	0	1	0.5	1	0.6	0
chr22:29310733 TGGTCAGTGCCAGGGTGGGGCTGGGGCTGGACGGGCAGGGGACTTGCTTCTGTGGCTCTGTCCCTCACATGCTGCCTGTCCTCTCTCCCCGCA>T	.	GAS2L1:ENST00000616432.4:c.838+1_839-1delGTCAGTGCCAGGGTGGGGCTGGGGCTGGACGGGCAGGGGACTTGCTTCTGTGGCTCTGTCCCTCACATGCTGCCTGTCCTCTCTCCCCGCAG:HIGH:splice_acceptor_variant&splice_donor_variant&splice_region_variant&intron_variant;GAS2L1:ENST00000406549.7:c.838+1_839-1delGTCAGTGCCAGGGTGGGGCTGGGGCTGGACGGGCAGGGGACTTGCTTCTGTGGCTCTGTCCCTCACATGCTGCCTGTCCTCTCTCCCCGCAG:HIGH:splice_acceptor_variant&splice_donor_va…	GT:AD:DP:GQ:PL	0.214286	0.333333	0	0	0.5	0.5	1	0.6	0
chr22:38726149 CGGTAAGTGGCTCTGGGCGGGTAGCTGGGTGGGCACTTCCTACAGTGGCATCAGGGGGTGGGTCTGTGCTGGGGATGCACTTATGAGGCCAGGGTCTTCTCCTTGGCA>C	.	GTPBP1:ENST00000216044.9:c.1218+2_1219del:HIGH:frameshift_variant&splice_acceptor_variant&splice_donor_variant&splice_region_variant&intron_variant;GTPBP1:ENST00000475959.1:n.344+2_345del:HIGH:splice_acceptor_variant&splice_donor_variant&splice_region_variant&intron_variant&non_coding_transcript_exon_variant;GTPBP1:ENST00000460605.1:n.410+2_411del:HIGH:splice_acceptor_variant&splice_donor_variant…	GT:AD:DP:GQ:PL	0.0714286	0.333333	0	0	0.5	1	1	0.2	0
chr22:40777135 GCTGGAAAGCAAAGGAAGAACAAACCATATCAATCAAGTCAACAAGAAGGTGTCAGACAGAATTATTTTACTGCTTTCAAAATCAAGGATTAC>G	.	SLC25A17:ENST00000435456.6:c.597+1_598-1delGTAATCCTTGATTTTGAAAGCAGTAAAATAATTCTGTCTGACACCTTCTTGTTGACTTGATTGATATGGTTTGTTCTTCCTTTGCTTTCCAG:HIGH:splice_acceptor_variant&splice_donor_variant&splice_region_variant&intron_variant;SLC25A17:ENST00000263255.10:c.*253+1_*254-1delGTAATCCTTGATTTTGAAAGCAGTAAAATAATTCTGTCTGACACCTTCTTGTTGACTTGATTGATATGGTTTGTTCTTCCTTTGCTTTCCAG:HIGH:splice_acceptor_variant&splice_d…	GT:AD:DP:GQ:PL	0.142857	0.833333	0	0	0	1	1	0.8	0
chr22:41168597 AAGGTATCTAGTCATTTCACTTTTCTTCTCCTCGTGGATCCAAAATTGCTCATACATGGTTACTATTGGTGATTCCAGTCTGAATGAGTTATGTTGTGGTTCCCCCACCATCTCAATTGTAT>A	.	EP300:ENST00000263253.8:c.4025+3_4027del:HIGH:frameshift_variant&splice_acceptor_variant&splice_region_variant&intron_variant;EP300:ENST00000635584.1:n.350+3_352del:HIGH:splice_acceptor_variant&splice_region_variant&intron_variant&non_coding_transcript_exon_variant;RP1-85F18.6:ENST00000415054.1:n.*472_*592del:MODIFIER:downstream_gene_variant;RNU6-375P:ENST00000517050.1:n.*282_*402del:MODIFIER:dow…	GT:AD:DP:GQ:PL	0.0714286	0.666667	0	0	0.5	1	0.5	0.4	0
chr22:41875451 AGTAAGTGTGCTGAGAAAAGGCTTGTCAGCCCTGGCCCAGGTGGGGCTTTGTAAAAGCAGATCATTTTCACCAGGTGGGGTTTTCTTTGCAG>A	.	SREBF2:ENST00000361204.8:c.1204+1_1205-1delGTAAGTGTGCTGAGAAAAGGCTTGTCAGCCCTGGCCCAGGTGGGGCTTTGTAAAAGCAGATCATTTTCACCAGGTGGGGTTTTCTTTGCAG:HIGH:splice_acceptor_variant&splice_donor_variant&splice_region_variant&intron_variant;SREBF2:ENST00000424354.5:c.1204+1_1205-1delGTAAGTGTGCTGAGAAAAGGCTTGTCAGCCCTGGCCCAGGTGGGGCTTTGTAAAAGCAGATCATTTTCACCAGGTGGGGTTTTCTTTGCAG:HIGH:splice_acceptor_variant&splice_donor_…	GT:AD:DP:GQ:PL	0.142857	0.666667	0	0	0	1	1	0.4	0
chr22:42211674 C>CT	.	TCF20:ENST00000359486.7:c.3631dupA:HIGH:frameshift_variant;TCF20:ENST00000335626.8:c.3631dupA:HIGH:frameshift_variant;TCF20:ENST00000404876.1:c.-1467dupA:MODIFIER:upstream_gene_variant;TCF20:ENST00000515426.1:c.*3172dupA:MODIFIER:downstream_gene_variant	GT:AD:DP:GQ:PL	0.142857	0.333333	0	0	0	0.5	0.5	0.2	0
chr22:50197349 GAGGTGGGCACAGGGTGAGGTAGGGGGTGGCCACAGGGATGTGGCTCACAGGGGTGGTCCGGGGTTCCCACTGCTCCCCAACACCCAGCCTCTGCTCC>G	.	TRABD:ENST00000303434.8:c.531+2_532delTGGGCACAGGGTGAGGTAGGGGGTGGCCACAGGGATGTGGCTCACAGGGGTGGTCCGGGGTTCCCACTGCTCCCCAACACCCAGCCTCTGCTCCAGG:HIGH:frameshift_variant&splice_acceptor_variant&splice_donor_variant&splice_region_variant&intron_variant;TRABD:ENST00000395829.1:c.531+2_532delTGGGCACAGGGTGAGGTAGGGGGTGGCCACAGGGATGTGGCTCACAGGGGTGGTCCGGGGTTCCCACTGCTCCCCAACACCCAGCCTCTGCTCCAGG:HIGH:frameshift_varia…	GT:AD:DP:GQ:PL	0.142857	0.333333	0	0	0	0.5	0	0	0
chr22:50226189 TCTAAGGTAGGGTGAACACCACGGTGGCCGGCATGGCCATGGCCCTGAACCCAGGCCCACAGGCACGGACCCCTGCCCCGCAATCAGCTGCCACCTAC>T	.	TUBGCP6:ENST00000248846.9:c.1693+1_1694-1delGTAGGTGGCAGCTGATTGCGGGGCAGGGGTCCGTGCCTGTGGGCCTGGGTTCAGGGCCATGGCCATGCCGGCCACCGTGGTGTTCACCCTACCTTAG:HIGH:splice_acceptor_variant&splice_donor_variant&splice_region_variant&intron_variant;TUBGCP6:ENST00000439308.6:c.1693+1_1694-1delGTAGGTGGCAGCTGATTGCGGGGCAGGGGTCCGTGCCTGTGGGCCTGGGTTCAGGGCCATGGCCATGCCGGCCACCGTGGTGTTCACCCTACCTTAG:HIGH:splice_acceptor_variant…	GT:AD:DP:GQ:PL	0.142857	0.333333	0	0	0	0.5	0	0.2	0
chr22:50288869 CACCTGTGTGCGCGAGGGCAGGCCGGTGAGGGTACGGGCCTTGTGCACAGACGGGCCCTCCAGAGCCTCCCCGCCCCAGCCTGGGCCAA>C	.	PLXNB2:ENST00000359337.8:c.1251+3_1253delTTGGCCCAGGCTGGGGCGGGGAGGCTCTGGAGGGCCCGTCTGTGCACAAGGCCCGTACCCTCACCGGCCTGCCCTCGCGCACACAGGT:HIGH:frameshift_variant&splice_acceptor_variant&splice_region_variant&intron_variant;PLXNB2:ENST00000449103.5:c.1251+3_1253delTTGGCCCAGGCTGGGGCGGGGAGGCTCTGGAGGGCCCGTCTGTGCACAAGGCCCGTACCCTCACCGGCCTGCCCTCGCGCACACAGGT:HIGH:frameshift_variant&splice_acceptor_variant&splice…	GT:AD:DP:GQ:PL	0.142857	0.5	0	0	0	0.5	0	0	0
chrX:19546044 G>GGGATGAAGATGTGAGGGACTGGGACGGAGGCCGCCTCCCTGTAGCTTTTGGTCTGCTTGTGGTC	.	SH3KBP1:ENST00000397821.7:c.1500_1501insGACCACAAGCAGACCAAAAGCTACAGGGAGGCGGCCTCCGTCCCAGTCCCTCACATCTTCATCC:HIGH:frameshift_variant;SH3KBP1:ENST00000379698.8:c.1389_1390insGACCACAAGCAGACCAAAAGCTACAGGGAGGCGGCCTCCGTCCCAGTCCCTCACATCTTCATCC:HIGH:frameshift_variant;SH3KBP1:ENST00000379716.5:c.786_787insGACCACAAGCAGACCAAAAGCTACAGGGAGGCGGCCTCCGTCCCAGTCCCTCACATCTTCATCC:HIGH:frameshift_variant;SH3KBP1:ENST00…	GT:AD:DP:GQ:PL	0.0714286	0.5	0	0	0.5	0.5	0.5	0.6	0
chrX:30720739 TAGGTTAGTAAGTCTTCATTCCTTTAAACTCCCAGAGTAATGTTTCTTGTGGAATAACTAGTTCTTTGGGCATATGTAACCACAAAGATATTGATGGAACTCTCTCTCCTC>T	.	GK:ENST00000378946.7:c.1357+1_1358-1del:HIGH:splice_acceptor_variant&splice_donor_variant&splice_region_variant&intron_variant;GK:ENST00000378945.7:c.1339+1_1340-1del:HIGH:splice_acceptor_variant&splice_donor_variant&splice_region_variant&intron_variant;GK:ENST00000481024.5:c.*1213+1_*1214-1del:HIGH:splice_acceptor_variant&splice_donor_variant&splice_region_variant&intron_variant;GK:ENST000003789…	GT:AD:DP:GQ:PL	0.0714286	0.666667	0	0	0.5	1	1	0.8	0
chrX:43795737 A>AG	.	MAOB:ENST00000378069.4:c.768+1_768+2insC:HIGH:splice_donor_variant&intron_variant;MAOB:ENST00000487544.1:n.*1474_*1475insC:MODIFIER:downstream_gene_variant	GT:AD:DP:GQ:PL	0	0.166667	0	0	0.5	1	0.5	0.6	0
chrX:47181642 GCCAGGTGAGTGAGCCCTGTGGGTATGTATCCCGGGGAGGCAGGCAGGCGGCAGGGGTGGCATGGGCAGACACTGAGCCCTGTTCTCCTGTCTGGCCCCATGA>G	.	RBM10:ENST00000329236.8:c.1770+1_1771-1del:HIGH:splice_acceptor_variant&splice_donor_variant&splice_region_variant&intron_variant;RBM10:ENST00000377604.7:c.1575+1_1576-1del:HIGH:splice_acceptor_variant&splice_donor_variant&splice_region_variant&intron_variant;RBM10:ENST00000628161.2:c.1341+1_1342-1del:HIGH:splice_acceptor_variant&splice_donor_variant&splice_region_variant&intron_variant;RBM10:ENS…	GT:AD:DP:GQ:PL	0.142857	0.333333	0	0	0	1	0	0	0
chrX:47198919 CGTGAGTGTCCTCTCCGTGGAGACTGGCAGACGAGGTGGTGGGTGGGAAAGTCTTTTGTATCACTGTCTGTCTATCCATGCTCCACTCCTGTGTGTCTCCCTAAACTTGTTCTTTTCCTCTATTCCTAG>C	.	UBA1:ENST00000335972.10:c.117+2_118del:HIGH:frameshift_variant&splice_acceptor_variant&splice_donor_variant&splice_region_variant&intron_variant;UBA1:ENST00000377351.8:c.117+2_118del:HIGH:frameshift_variant&splice_acceptor_variant&splice_donor_variant&splice_region_variant&intron_variant;UBA1:ENST00000412206.5:c.117+2_118del:HIGH:frameshift_variant&splice_acceptor_variant&splice_donor_variant&spl…	GT:AD:DP:GQ:PL	0.142857	0.833333	0	0	0.5	1	1	0.6	0
chrX:47199106 TGTAAGTGGGGCCAAGGCCGGGCTGAGGGGTGTGGAATGGGACATTGAGAGGATAAGGTTGGGTGGGGCAGGCCCTGACCTAGAGTACCCCCTAACCTGGCAG>T	.	UBA1:ENST00000335972.10:c.176+4_179del:HIGH:splice_acceptor_variant&disruptive_inframe_deletion&splice_region_variant&intron_variant;UBA1:ENST00000377351.8:c.176+4_179del:HIGH:splice_acceptor_variant&disruptive_inframe_deletion&splice_region_variant&intron_variant;UBA1:ENST00000412206.5:c.176+4_179del:HIGH:splice_acceptor_variant&disruptive_inframe_deletion&splice_region_variant&intron_variant;UB…	GT:AD:DP:GQ:PL	0.214286	0.833333	0	0	0.5	1	1	0.8	0
chrX:47224516 GAGGTGCTTGACCCCGTCTGGATGGTGGAGGAACTGGAAAAGGGGGTTGGACCTGGGGAGGTGGAGCTCATGATCCTGTTTCTCTCTTGCCTTACCTGCT>G	.	CDK16:ENST00000457458.6:c.354+2_355delTGCTTGACCCCGTCTGGATGGTGGAGGAACTGGAAAAGGGGGTTGGACCTGGGGAGGTGGAGCTCATGATCCTGTTTCTCTCTTGCCTTACCTGCTAGG:HIGH:frameshift_variant&splice_acceptor_variant&splice_donor_variant&splice_region_variant&intron_variant;CDK16:ENST00000357227.8:c.336+2_337delTGCTTGACCCCGTCTGGATGGTGGAGGAACTGGAAAAGGGGGTTGGACCTGGGGAGGTGGAGCTCATGATCCTGTTTCTCTCTTGCCTTACCTGCTAGG:HIGH:frameshift_v…	GT:AD:DP:GQ:PL	0.142857	0.166667	0	0	0.5	0.5	1	0.6	0
chrX:47564899 TGTGAGTGCAGGGTGGACGGTGGGGGTGGACCATGGTTGGGGGTGTCCTTGACCAGGTCTCAAACTTCCCTGCTCTGTGGCATCAG>T	.	ARAF:ENST00000290277.10:c.303+3_305delGAGTGCAGGGTGGACGGTGGGGGTGGACCATGGTTGGGGGTGTCCTTGACCAGGTCTCAAACTTCCCTGCTCTGTGGCATCAGGT:HIGH:frameshift_variant&splice_acceptor_variant&splice_region_variant&intron_variant;ARAF:ENST00000377045.8:c.303+3_305delGAGTGCAGGGTGGACGGTGGGGGTGGACCATGGTTGGGGGTGTCCTTGACCAGGTCTCAAACTTCCCTGCTCTGTGGCATCAGGT:HIGH:frameshift_variant&splice_acceptor_variant&splice_region_varia…	GT:AD:DP:GQ:PL	0.214286	0.5	0	0	0	1	0.5	0.8	0
chrX:47565139 AGTGAGCCCAGCCTGGGGTGGGTGGGGGGATGGGGAGCACAGAGGCCCAGCCACGAGGCCCTTACAGACAGCTGACCCGTGTCCCCTTGCTTTATACCCTTCATGCCCTCAAG>A	.	ARAF:ENST00000290277.10:c.458+3_469del:HIGH:frameshift_variant&splice_acceptor_variant&splice_region_variant&intron_variant;ARAF:ENST00000377045.8:c.458+3_460del:HIGH:frameshift_variant&splice_acceptor_variant&splice_region_variant&intron_variant;ARAF:ENST00000377039.2:c.458+3_460del:HIGH:frameshift_variant&splice_acceptor_variant&splice_region_variant&intron_variant;ARAF:ENST00000489496.1:n.381_…	GT:AD:DP:GQ:PL	0.142857	0.666667	0	0	0.5	0.5	1	0.4	0
chrX:47566910 TGGTGAGTCCCCTGTGCCTGCACCCTGACCCCCGCTGCCCCACTTACCTCCACTCACATCCTCTCTGCAACTGCA>T	.	ARAF:ENST00000290277.10:c.736+1_737-1delGTGAGTCCCCTGTGCCTGCACCCTGACCCCCGCTGCCCCACTTACCTCCACTCACATCCTCTCTGCAACTGCAG:HIGH:splice_acceptor_variant&splice_donor_variant&splice_region_variant&intron_variant;ARAF:ENST00000377045.8:c.727+1_728-1delGTGAGTCCCCTGTGCCTGCACCCTGACCCCCGCTGCCCCACTTACCTCCACTCACATCCTCTCTGCAACTGCAG:HIGH:splice_acceptor_variant&splice_donor_variant&splice_region_variant&intron_vari…	GT:AD:DP:GQ:PL	0.214286	0.833333	0	0	0.5	1	1	0.6	0
chrX:48527025 TGTAAGTGTTTGCCTCTGTCAATGGAGACTGGCATTGGTTTTCGGGGGGTGGTGAGTTGGGGAGCACTAATGGGCTAACCTGTAGGAAGAGCACACCGATACCAGTGTCCCCTCATGCTTTCTCCTGCAG>T	.	EBP:ENST00000495186.5:c.338+2_339del:HIGH:frameshift_variant&splice_acceptor_variant&splice_donor_variant&splice_region_variant&intron_variant;EBP:ENST00000414061.1:c.338+2_339del:HIGH:frameshift_variant&splice_acceptor_variant&splice_donor_variant&splice_region_variant&intron_variant;EBP:ENST00000446158.5:c.338+2_339del:HIGH:frameshift_variant&splice_acceptor_variant&splice_donor_variant&splice_…	GT:AD:DP:GQ:PL	0.142857	0.5	0	0	0	1	0	0	0
chrX:48805519 TCAGGTAAGGCCCCCAAGCCAACACTCTGGGTGAAGGGCAGGGAGCTGACCTGACCTGGGTGCAGCCCATGCCTTAACCCTTTACCCCACTTTATTCCTCATCTCTCCC>T	.	HDAC6:ENST00000334136.9:c.396+2_397del:HIGH:frameshift_variant&splice_acceptor_variant&splice_donor_variant&splice_region_variant&intron_variant;HDAC6:ENST00000376619.6:c.396+2_397del:HIGH:frameshift_variant&splice_acceptor_variant&splice_donor_variant&splice_region_variant&intron_variant;HDAC6:ENST00000441703.5:c.396+2_397del:HIGH:frameshift_variant&splice_acceptor_variant&splice_donor_variant&s…	GT:AD:DP:GQ:PL	0.142857	0.333333	0	0	0	0.5	0.5	0	0
chrX:48815488 GAGGTGAGCCCCGGTGGAGGAGGGGAAAGCGGGAGCCTCACTGCCCGCCCACATTCCTTGACATCATATTTTCTCCCTGCCCTGC>G	.	HDAC6:ENST00000334136.9:c.1256+1_1257-1delGTGAGCCCCGGTGGAGGAGGGGAAAGCGGGAGCCTCACTGCCCGCCCACATTCCTTGACATCATATTTTCTCCCTGCCCTGCAG:HIGH:splice_acceptor_variant&splice_donor_variant&splice_region_variant&intron_variant;HDAC6:ENST00000376619.6:c.1256+1_1257-1delGTGAGCCCCGGTGGAGGAGGGGAAAGCGGGAGCCTCACTGCCCGCCCACATTCCTTGACATCATATTTTCTCCCTGCCCTGCAG:HIGH:splice_acceptor_variant&splice_donor_variant&splice_r…	GT:AD:DP:GQ:PL	0.142857	0.666667	0	0	0	1	1	0.4	0
chrX:48822794 AGTGAGTGGATTTGGGGGTGATGGGGGGAACCCAGGGAAGGAGGGGGCTGAGGGGCAGAGATCAGAGGCAGGAAGGGTGACAGTACCCACACTCAAGGATCTCCCTCCCTGGTTCCAG>A	.	HDAC6:ENST00000334136.9:c.2512+1_2513-1del:HIGH:splice_acceptor_variant&splice_donor_variant&splice_region_variant&intron_variant;HDAC6:ENST00000376619.6:c.2512+1_2513-1del:HIGH:splice_acceptor_variant&splice_donor_variant&splice_region_variant&intron_variant;HDAC6:ENST00000477528.5:n.3326+1_3327-1del:HIGH:splice_acceptor_variant&splice_donor_variant&splice_region_variant&intron_variant;HDAC6:ENS…	GT:AD:DP:GQ:PL	0.142857	0.666667	0	0	0	1	0.5	0.2	0
chrX:48895101 C>CAA	.	TIMM17B:ENST00000376582.7:c.127-1_127insTT:HIGH:splice_acceptor_variant&intron_variant;TIMM17B:ENST00000465150.6:c.277-1_277insTT:HIGH:splice_acceptor_variant&intron_variant;TIMM17B:ENST00000466995.5:c.*577-1_*577insTT:HIGH:splice_acceptor_variant&intron_variant;TIMM17B:ENST00000472645.1:n.237-1_237insTT:HIGH:splice_acceptor_variant&intron_variant;TIMM17B:ENST00000396779.7:c.277-1_277insTT:HIGH:s…	GT:AD:DP:GQ:PL	0	0.166667	0	0	0.5	0.5	0.5	0.2	0
chrX:48895102 C>CAGGGGCAT	.	TIMM17B:ENST00000376582.7:c.127-2_127-1insATGCCCCT:HIGH:splice_acceptor_variant&intron_variant;TIMM17B:ENST00000465150.6:c.277-2_277-1insATGCCCCT:HIGH:splice_acceptor_variant&intron_variant;TIMM17B:ENST00000466995.5:c.*577-2_*577-1insATGCCCCT:HIGH:splice_acceptor_variant&intron_variant;TIMM17B:ENST00000472645.1:n.237-2_237-1insATGCCCCT:HIGH:splice_acceptor_variant&intron_variant;TIMM17B:ENST00000…	GT:AD:DP:GQ:PL	0	0.166667	0	0	0.5	0.5	0.5	0.2	0
chrX:48923744 TACCTGAAGCAGACGGACAGTCAAAGGTAGGGACCCAGGATCCAGGACCCAGGACCCAGGACGTGCCTCCTAACTCCCAGCACATTCCCTGTGGGCAAGTCACTG>T	.	OTUD5:ENST00000156084.8:c.1480+3_1482del:HIGH:frameshift_variant&splice_acceptor_variant&splice_region_variant&intron_variant;OTUD5:ENST00000396743.7:c.1465+3_1467del:HIGH:frameshift_variant&splice_acceptor_variant&splice_region_variant&intron_variant;OTUD5:ENST00000376488.7:c.1465+3_1467del:HIGH:frameshift_variant&splice_acceptor_variant&splice_region_variant&intron_variant;OTUD5:ENST00000428668…	GT:AD:DP:GQ:PL	0.142857	0.333333	0	0	0.5	0.5	1	0.8	0
chrX:48976108 TCACCTGCAAGATGGCCCAGCCCACCTGAGACCCCTCTACTGTACATGTTCACACATGAGGCGGGCCCGGGCAGACCCCACACCCACAAGGGCACTTCAAGTGGGGATGGGCAGGCAGGCAGGCAGGCAG>T	.	GRIPAP1:ENST00000376423.8:c.2184+4_2187del:HIGH:splice_acceptor_variant&conservative_inframe_deletion&splice_region_variant&intron_variant;GRIPAP1:ENST00000593475.5:c.2091+4_2094del:HIGH:splice_acceptor_variant&conservative_inframe_deletion&splice_region_variant&intron_variant;GRIPAP1:ENST00000622599.4:c.2049+4_2052del:HIGH:splice_acceptor_variant&conservative_inframe_deletion&splice_region_varia…	GT:AD:DP:GQ:PL	0	0	0	0	0.5	0.5	0.5	0.2	0
chrX:48981471 TCCTGTGGGAGAAAGCAGGCATGGCTGGTAGATGCCGGAAGGGCTGCCTGAAGCATGCTCCCTCCCTGCCCCTCCTGTACGCTGAGGATCAGGGGTGTGTCTGGGGCTGTGCAGTGACCACTGA>T	.	GRIPAP1:ENST00000376423.8:c.1773+2_1774del:HIGH:frameshift_variant&splice_acceptor_variant&splice_donor_variant&splice_region_variant&intron_variant;GRIPAP1:ENST00000593475.5:c.1680+2_1681del:HIGH:frameshift_variant&splice_acceptor_variant&splice_donor_variant&splice_region_variant&intron_variant;GRIPAP1:ENST00000622599.4:c.1638+2_1639del:HIGH:frameshift_variant&splice_acceptor_variant&splice_don…	GT:AD:DP:GQ:PL	0.214286	0.833333	0	0	0.5	1	1	0.8	0
chrX:48989709 TCCTAGGAGTGATGGGGAGGGGGTGTGTTGGACATGGCTTGAGGCCCAGTCTCCTAGCTCTGCCCCTGTAATCTTCACTGGGCACTGTCCCAATTGTCCACCAATACCCGCAAATCTGGCAGTTA>T	.	GRIPAP1:ENST00000376423.8:c.770+2_771del:HIGH:frameshift_variant&splice_acceptor_variant&splice_donor_variant&splice_region_variant&intron_variant;GRIPAP1:ENST00000593475.5:c.770+2_771del:HIGH:frameshift_variant&splice_acceptor_variant&splice_donor_variant&splice_region_variant&intron_variant;GRIPAP1:ENST00000622599.4:c.635+2_636del:HIGH:frameshift_variant&splice_acceptor_variant&splice_donor_var…	GT:AD:DP:GQ:PL	0.0714286	0.666667	0	0	0.5	1	1	0.8	0
chrX:49075752 TCCTGGGGTAGGAGGGAGGAGTCTGAGGTTGGGGTGGTATGGAGGGAAGGGGCCAAGAGTCCACAAGGAAGCCAGTCCACCAACCTACCCACCCTTGTCCACTGGACGGCTCA>T	.	WDR45:ENST00000376372.8:c.516+2_517del:HIGH:frameshift_variant&splice_acceptor_variant&splice_donor_variant&splice_region_variant&intron_variant;WDR45:ENST00000356463.7:c.519+2_520del:HIGH:frameshift_variant&splice_acceptor_variant&splice_donor_variant&splice_region_variant&intron_variant;WDR45:ENST00000376368.7:c.519+2_520del:HIGH:frameshift_variant&splice_acceptor_variant&splice_donor_variant&s…	GT:AD:DP:GQ:PL	0.214286	0.5	0	0	0.5	1	1	0.6	0
chrX:49076523 TCCTGTGGGTATCACACAACACAGGATGGCCGTGAGGGGGTGGCGGGATGCCCAGGGAGGACTATCCCTCTCACTTACTGTGGGGACCTCCTACCTCCCACCCCGGTCCTCCTCAGGCTCA>T	.	WDR45:ENST00000376372.8:c.341+2_342del:HIGH:frameshift_variant&splice_acceptor_variant&splice_donor_variant&splice_region_variant&intron_variant;WDR45:ENST00000356463.7:c.344+2_345del:HIGH:frameshift_variant&splice_acceptor_variant&splice_donor_variant&splice_region_variant&intron_variant;WDR45:ENST00000376368.7:c.344+2_345del:HIGH:frameshift_variant&splice_acceptor_variant&splice_donor_variant&s…	GT:AD:DP:GQ:PL	0.285714	0.666667	0	0	0	1	1	0.4	0
chrX:49077747 TCTGGACAGGGACCAGGGTGTCAGTGGAGGTGGGAGCCAACGCCCAGCCCAGCTCTTCTGCCCATTGCCCCTCCCCTGCCAACAGCTCAC>T	.	WDR45:ENST00000376372.8:c.130+1_131-1delGTGAGCTGTTGGCAGGGGAGGGGCAATGGGCAGAAGAGCTGGGCTGGGCGTTGGCTCCCACCTCCACTGACACCCTGGTCCCTGTCCAG:HIGH:splice_acceptor_variant&splice_donor_variant&splice_region_variant&intron_variant;WDR45:ENST00000356463.7:c.130+1_131-1delGTGAGCTGTTGGCAGGGGAGGGGCAATGGGCAGAAGAGCTGGGCTGGGCGTTGGCTCCCACCTCCACTGACACCCTGGTCCCTGTCCAG:HIGH:splice_acceptor_variant&splice_donor_variant&sp…	GT:AD:DP:GQ:PL	0.0714286	0.666667	0	0	1	1	0.5	0.4	0
chrX:49077910 GCCTGGGGGATGGAAGGAATCCAGACTGCCTTAAAGAATGCCCAGGTAGGAAGCTGGGGGCCCATGGCCCACTTCTGACCCCTCTTTTCCTCGCTTCCTCCCACAAGGGTACAGGCCCAATCCTCTCTCA>G	.	WDR45:ENST00000376372.8:c.55+2_56del:HIGH:frameshift_variant&splice_acceptor_variant&splice_donor_variant&splice_region_variant&intron_variant;WDR45:ENST00000356463.7:c.55+2_56del:HIGH:frameshift_variant&splice_acceptor_variant&splice_donor_variant&splice_region_variant&intron_variant;WDR45:ENST00000376368.7:c.55+2_56del:HIGH:frameshift_variant&splice_acceptor_variant&splice_donor_variant&splice_…	GT:AD:DP:GQ:PL	0.142857	0.666667	0	0	0.5	1	1	0.6	0
chrX:49113752 CCACCTGGAACAGAGGTGAAGTGGAATCAGCAAGGCAAGCCTAGACCCTGGGACAGGCCCTGAACGACCCACAAACCTCTACTGCCAGGTCTGAGACT>C	.	GPKOW:ENST00000156109.6:c.1296+4_1299delAGTCTCAGACCTGGCAGTAGAGGTTTGTGGGTCGTTCAGGGCCTGTCCCAGGGTCTAGGCTTGCCTTGCTGATTCCACTTCACCTCTGTTCCAGGTG:HIGH:splice_acceptor_variant&conservative_inframe_deletion&splice_region_variant&intron_variant	GT:AD:DP:GQ:PL	0.142857	0.5	0	0	0	0.5	0	0	0
chrX:53085097 GAGGTGGGGCCCTTCCTGGCATCACCAGAGAAGGCCTTGCTAGGCTTGTTCCTGGGTGCGTGGGGAATTAAGAGGAGGATCTGGAGCTTGTACTAATGGCTGTCTTATTCCTTCTCCCCTTTTTCAAC>G	.	TSPYL2:ENST00000375442.8:c.1143+1_1144-1del:HIGH:splice_acceptor_variant&splice_donor_variant&splice_region_variant&intron_variant;TSPYL2:ENST00000553557.5:n.1420+1_1421-1del:HIGH:splice_acceptor_variant&splice_donor_variant&splice_region_variant&intron_variant;TSPYL2:ENST00000463525.1:n.314+1_315-1del:HIGH:splice_acceptor_variant&splice_donor_variant&splice_region_variant&intron_variant;TSPYL2:E…	GT:AD:DP:GQ:PL	0.142857	0.5	0	0	0	0	1	0.6	0
chrX:71119875 AAGGTAAGGTACTGTTTCCTGTCCTTCAGGCCAAGGAGGGAGCATGGGGTACCAAGTACCCTCCTATTCCCATATTAAGCTACATGGGTGTCAGCTCATGGGGATAATAGAGACCTCACTATTTGCAATGTCCATCC>A	.	MED12:ENST00000374080.7:c.396+3_398del:HIGH:frameshift_variant&splice_acceptor_variant&splice_region_variant&intron_variant;MED12:ENST00000374102.5:c.396+3_398del:HIGH:frameshift_variant&splice_acceptor_variant&splice_region_variant&intron_variant;MED12:ENST00000429213.2:c.348+3_350del:HIGH:frameshift_variant&splice_acceptor_variant&splice_region_variant&intron_variant;MED12:ENST00000333646.10:c.…	GT:AD:DP:GQ:PL	0.142857	0.333333	0	0	0.5	0.5	1	0	0
chrX:71382661 CAGGTGTGTGAAGAAAAAAGGGGCTTGGTGTTTAGAAGAACAAAGAAAGGTAATAGAGAAGGATAGTCTGACCGAGATTTGTTTGATTATCTATCATT>C	.	TAF1:ENST00000373790.8:c.1662+1_1663-1delGTGTGTGAAGAAAAAAGGGGCTTGGTGTTTAGAAGAACAAAGAAAGGTAATAGAGAAGGATAGTCTGACCGAGATTTGTTTGATTATCTATCATTAG:HIGH:splice_acceptor_variant&splice_donor_variant&splice_region_variant&intron_variant;TAF1:ENST00000423759.5:c.1725+1_1726-1delGTGTGTGAAGAAAAAAGGGGCTTGGTGTTTAGAAGAACAAAGAAAGGTAATAGAGAAGGATAGTCTGACCGAGATTTGTTTGATTATCTATCATTAG:HIGH:splice_acceptor_variant&splic…	GT:AD:DP:GQ:PL	0.142857	0.666667	0	0	0	0	0	0.2	0
chrX:77664683 C>CT	.	ATRX:ENST00000373344.9:c.3904dupA:HIGH:frameshift_variant;ATRX:ENST00000395603.7:c.3790dupA:HIGH:frameshift_variant;ATRX:ENST00000624166.3:c.3700dupA:HIGH:frameshift_variant;ATRX:ENST00000480283.5:c.*3532dupA:MODIFIER:3_prime_UTR_variant	GT:AD:DP:GQ:PL	0.142857	0.333333	0	0	0	0.5	0.5	0.6	0
chrX:80689845 CCCTAAGAAACAAGTCATTTCAAAAGCTTCAGTAATTTTTACAATTTTTCAATTAATTTTTTTAAAATTAATTTTTTAAAAACCTTAAGTTAGACTCTCTGGAAGCTAAAACTGCTTCTTA>C	.	BRWD3:ENST00000373275.4:c.3728+2_3729del:HIGH:frameshift_variant&splice_acceptor_variant&splice_donor_variant&splice_region_variant&intron_variant;BRWD3:ENST00000473691.1:n.1864+2_1865del:HIGH:splice_acceptor_variant&splice_donor_variant&splice_region_variant&intron_variant&non_coding_transcript_exon_variant	GT:AD:DP:GQ:PL	0.0714286	0.333333	0	0	0.5	0.5	1	0.8	0
chrX:80691978 GCTAGGTATAAGATAAAAAAAAAAAAATTAGAAAAAATTATTTTCCAATATCATGTGATTACCATTTTACTTTTAAAAGAATTATAATTCATTTTTTAAAAGCATATTTAC>G	.	BRWD3:ENST00000373275.4:c.3325+1_3326-1del:HIGH:splice_acceptor_variant&splice_donor_variant&splice_region_variant&intron_variant;BRWD3:ENST00000473691.1:n.1461+1_1462-1del:HIGH:splice_acceptor_variant&splice_donor_variant&splice_region_variant&intron_variant	GT:AD:DP:GQ:PL	0.142857	0.333333	0	0	0.5	0.5	1	0.8	0
chrX:109674455 C>CT	.	ACSL4:ENST00000348502.10:c.948dupA:HIGH:frameshift_variant;ACSL4:ENST00000340800.6:c.1071dupA:HIGH:frameshift_variant;ACSL4:ENST00000469796.6:c.1071dupA:HIGH:frameshift_variant	GT:AD:DP:GQ:PL	0.0714286	0.5	0	0	0.5	0	0.5	0.6	0
chrX:109681136 TCTGTTGAGCAGAAAGAAAAAAAAACAGCTATTAAACTTAAGCCTGCAACAAAAATTCACTTACTGAATGAATATTTTTCTGTCCTGCCAGACAACGCAACCATGAATTAAAAGAAAATTTCATATTTAC>T	.	ACSL4:ENST00000348502.10:c.516+1_517-1del:HIGH:splice_acceptor_variant&splice_donor_variant&splice_region_variant&intron_variant;ACSL4:ENST00000340800.6:c.639+1_640-1del:HIGH:splice_acceptor_variant&splice_donor_variant&splice_region_variant&intron_variant;ACSL4:ENST00000469796.6:c.639+1_640-1del:HIGH:splice_acceptor_variant&splice_donor_variant&splice_region_variant&intron_variant;ACSL4:ENST0000…	GT:AD:DP:GQ:PL	0.142857	0.666667	0	0	0.5	1	0.5	0.8	0
chrX:124090764 AGTAAGTACATTTGATCATTTTCTGTACTATAACTTTATTAATTACATAGAAAAAGTTAAGTTAAAAGAGGAATAAAATTCTCCTTGAAG>A	.	STAG2:ENST00000218089.13:c.3467+1_3468-1delGTAAGTACATTTGATCATTTTCTGTACTATAACTTTATTAATTACATAGAAAAAGTTAAGTTAAAAGAGGAATAAAATTCTCCTTGAAG:HIGH:splice_acceptor_variant&splice_donor_variant&splice_region_variant&intron_variant;STAG2:ENST00000371145.7:c.3467+1_3468-1delGTAAGTACATTTGATCATTTTCTGTACTATAACTTTATTAATTACATAGAAAAAGTTAAGTTAAAAGAGGAATAAAATTCTCCTTGAAG:HIGH:splice_acceptor_variant&splice_donor_varia…	GT:AD:DP:GQ:PL	0.142857	0.5	0	0	0	0.5	1	0.8	0
chrX:153932430 GCCTGGTGGGAGAAGAGCAGAGATGGGGTGAGGGACTGGGACCTTGAGGGCTGCCCCAACTAACCCCCACTTCCACCCCCACCAGAGAGCCTGGGTGGACCTTACATA>G	.	NAA10:ENST00000464845.5:c.225+2_226del:HIGH:frameshift_variant&splice_acceptor_variant&splice_donor_variant&splice_region_variant&intron_variant;NAA10:ENST00000370009.5:c.225+2_226del:HIGH:frameshift_variant&splice_acceptor_variant&splice_donor_variant&splice_region_variant&intron_variant;NAA10:ENST00000432089.1:c.207+2_208del:HIGH:frameshift_variant&splice_acceptor_variant&splice_donor_variant&s…	GT:AD:DP:GQ:PL	0.214286	0.5	0	0	0.5	1	0.5	0.6	0
chrX:154432928 T>TACACAGCC	.	ATP6AP1:ENST00000369762.6:c.558-2_558-1insCACAGCCA:HIGH:splice_acceptor_variant&intron_variant;ATP6AP1:ENST00000619046.4:c.-10-2_-10-1insCACAGCCA:HIGH:splice_acceptor_variant&intron_variant;ATP6AP1:ENST00000455205.5:c.*2636-2_*2636-1insCACAGCCA:HIGH:splice_acceptor_variant&intron_variant;ATP6AP1:ENST00000491569.5:n.600-2_600-1insCACAGCCA:HIGH:splice_acceptor_variant&intron_variant;ATP6AP1:ENST000…	GT:AD:DP:GQ:PL	0	0.5	0	0	0.5	0.5	1	0.6	0
chrX:154432972 G>A	.	ATP6AP1:ENST00000369762.6:c.598+1G>A:HIGH:splice_donor_variant&intron_variant;ATP6AP1:ENST00000619046.4:c.31+1G>A:HIGH:splice_donor_variant&intron_variant;ATP6AP1:ENST00000455205.5:c.*2676+1G>A:HIGH:splice_donor_variant&intron_variant;ATP6AP1:ENST00000491569.5:n.640+1G>A:HIGH:splice_donor_variant&intron_variant;ATP6AP1:ENST00000484908.1:n.418+1G>A:HIGH:splice_donor_variant&intron_variant;ATP6AP1:…	GT:AD:DP:GQ:PL	0	0.5	0	0	0.5	0.5	1	0.6	0
chrX:154442255 AGTGAGGGACTGGGCTGAGCCCAAGGGGGAGAGGGAGGGAGCCCAGCAGCTGGGCTTAGGGACCAGGAAGGGCATGGCCCATTGTGAGGCCTGTCCCCTCCCCTCTGTCTGCCCCTCAG>A	.	GDI1:ENST00000447750.6:c.1136+3_1138del:HIGH:frameshift_variant&splice_acceptor_variant&splice_region_variant&intron_variant;GDI1:ENST00000468483.5:n.1416+3_1418del:HIGH:splice_acceptor_variant&splice_region_variant&intron_variant&non_coding_transcript_exon_variant;GDI1:ENST00000465640.1:n.490+3_492del:HIGH:splice_acceptor_variant&splice_region_variant&intron_variant&non_coding_transcript_exon_va…	GT:AD:DP:GQ:PL	0.285714	0.833333	0	0	1	1	1	0.6	0
chrX:154449930 TGGTGAGTGCCGCCGACCCAGCCGCCCCCATAGCACCTTGCCGCCGATGTTGTCACTGGGGCAGCAGCGGGACATTGGGCTGTCACTTCTCCCCTGCA>T	.	FAM50A:ENST00000393600.7:c.829+2_830delTGAGTGCCGCCGACCCAGCCGCCCCCATAGCACCTTGCCGCCGATGTTGTCACTGGGGCAGCAGCGGGACATTGGGCTGTCACTTCTCCCCTGCAGG:HIGH:frameshift_variant&splice_acceptor_variant&splice_donor_variant&splice_region_variant&intron_variant;FAM50A:ENST00000158526.9:c.709+2_710delTGAGTGCCGCCGACCCAGCCGCCCCCATAGCACCTTGCCGCCGATGTTGTCACTGGGGCAGCAGCGGGACATTGGGCTGTCACTTCTCCCCTGCAGG:HIGH:frameshift_var…	GT:AD:DP:GQ:PL	0.142857	0.666667	0	0	0	0.5	1	0.4	0
chrX:154485648 TCCTGGGGAGAGAAGGGCAGGAAGATTCAGGGGCTGCCAGTGGTGGGGGGGCATACACTGCAACAGAGGTAGGGGCTGGGAGCAACTGGGCCTGAAGAGGATGCCCAGGGTTACCCTTCTCA>T	.	UBL4A:ENST00000369660.8:c.363+2_364del:HIGH:frameshift_variant&splice_acceptor_variant&splice_donor_variant&splice_region_variant&intron_variant;UBL4A:ENST00000369653.8:c.363+2_364del:HIGH:frameshift_variant&splice_acceptor_variant&splice_donor_variant&splice_region_variant&intron_variant;UBL4A:ENST00000477777.1:n.332+2_333del:HIGH:splice_acceptor_variant&splice_donor_variant&splice_region_varian…	GT:AD:DP:GQ:PL	0.214286	0.333333	0	0	0.5	0.5	1	0.8	0
chrX:154507328 TCCTGCAGCATGGGAGGAAGGGGTGTCAGCTGTTGCTGCAGAAGGGCAAGGCTGAGGCTGGCCTCCCCAAGCACCTA>T	.	FAM3A:ENST00000447601.6:c.470+2_471delTAGGTGCTTGGGGAGGCCAGCCTCAGCCTTGCCCTTCTGCAGCAACAGCTGACACCCCTTCCTCCCATGCTGCAGG:HIGH:frameshift_variant&splice_acceptor_variant&splice_donor_variant&splice_region_variant&intron_variant;FAM3A:ENST00000359889.9:c.470+2_471delTAGGTGCTTGGGGAGGCCAGCCTCAGCCTTGCCCTTCTGCAGCAACAGCTGACACCCCTTCCTCCCATGCTGCAGG:HIGH:frameshift_variant&splice_acceptor_variant&splice_donor_va…	GT:AD:DP:GQ:PL	0.0714286	0.666667	0	0	0.5	1	1	0.4	0
chrX:154532090 GCTGGAGAGTGACGGGTGGAGGAGAGGCATGAGGTAGCTCCACCCTCACCCCGCCCCTGCCCGCTGGGCTCTGTCCCCAGCCCCCACCCTTTCCTCAC>G	.	G6PD:ENST00000393562.6:c.1547+1_1548-1delGTGAGGAAAGGGTGGGGGCTGGGGACAGAGCCCAGCGGGCAGGGGCGGGGTGAGGGTGGAGCTACCTCATGCCTCTCCTCCACCCGTCACTCTCCAG:HIGH:splice_acceptor_variant&splice_donor_variant&splice_region_variant&intron_variant;G6PD:ENST00000621232.4:c.1457+1_1458-1delGTGAGGAAAGGGTGGGGGCTGGGGACAGAGCCCAGCGGGCAGGGGCGGGGTGAGGGTGGAGCTACCTCATGCCTCTCCTCCACCCGTCACTCTCCAG:HIGH:splice_acceptor_variant&splic…	GT:AD:DP:GQ:PL	0.214286	0	0	0	0.5	0.5	0.5	0.6	0
GL000195.1:48997 G>GT	.	AC011043.1:ENST00000612465.1:c.120dupA:HIGH:frameshift_variant	GT:AD:DP:GQ:PL	0.142857	0.333333	0	0	0	0	0.5	0.4	0
