# Supplementary material for: Circulating messenger RNA variants as a potential biomarker for surveillance of hepatocellular carcinoma
Source: Front Oncol. 2022 Dec 13;12:963641. doi: 10.3389/fonc.2022.963641 (PMC9793749; doi:10.3389/fonc.2022.963641)
Supplement: Supplementary Table 4 — Annotation and characteristics of top 336 concordant high-risk variants found in tumors and plasma of CCA patients corresponding to Figure 7B. Gene and genomic location, dbSNP rs numbers if available, variant effects and proportion/frequency in various clinical subsets are shown. The order of variants in the table corresponds to the order in the clustering heat map in Figure 7B. [file Table_4.xlsx]

## Sheet: Sheet1
variant	dbSNP	effect	HCCP_proportion	HCCT_proportion	LCP_proportion	NHCP_proportion	CCAP_proportion	CCAT_proportion	CCAMV_proportion	HCCMV_proportion	normalLiver_proportion
CPTP - chr1:1325102 G>GAAA	.	CPTP:ENST00000343938.8:c.-76_-76+1insAAA:HIGH:splice_donor_variant&intron_variant;CPTP:ENST00000464957.1:n.347_347+1insAAA:HIGH:splice_donor_variant&intron_variant;CPSF3L:ENST00000435064.5:c.-495_-494insTTT:MODIFIER:upstream_gene_variant;CPSF3L:ENST00000323275.10:n.-482_-481insTTT:MODIFIER:upstream_gene_variant;CPSF3L:ENST00000540437.5:c.-3150_-3149insTTT:MODIFIER:upstream_gene_variant;CPSF3L:ENS…	0.0714286	0.333333	0	0	0.5	1	1	0.4	0
CPTP - chr1:1325103 G>A	rs1404608057	CPTP:ENST00000343938.8:c.-76+1G>A:HIGH:splice_donor_variant&intron_variant;CPTP:ENST00000464957.1:n.347+1G>A:HIGH:splice_donor_variant&intron_variant;CPSF3L:ENST00000435064.5:c.-495C>T:MODIFIER:upstream_gene_variant;CPSF3L:ENST00000323275.10:n.-482C>T:MODIFIER:upstream_gene_variant;CPSF3L:ENST00000540437.5:c.-3150C>T:MODIFIER:upstream_gene_variant;CPSF3L:ENST00000545578.5:c.-4069C>T:MODIFIER:upst…	0.0714286	0.333333	0	0	0.5	1	1	0.4	0
SPOCD1 - chr1:31798322 TCCTGGTGGGGGCAGGGGGCAGGGCTGCACCACACGCTGAAAGAGCTCCCCCACCCTAGCATCCTGCAGGGGCTCTGAGATTCAGAGAGGGGACGCAGCCCAGCCCAAAGCCCTGCTCA>T	.	SPOCD1:ENST00000360482.6:c.2028+2_2029del:HIGH:frameshift_variant&splice_acceptor_variant&splice_donor_variant&splice_region_variant&intron_variant;SPOCD1:ENST00000257100.7:c.507+2_508del:HIGH:frameshift_variant&splice_acceptor_variant&splice_donor_variant&splice_region_variant&intron_variant;SPOCD1:ENST00000528579.1:c.273+2_274del:HIGH:frameshift_variant&splice_acceptor_variant&splice_donor_vari…	0.214286	0	0	0	0.5	0.5	1	0.8	0
RBBP4 - chr1:32672902 GT>G	.	RBBP4:ENST00000373493.9:c.1212+2delT:HIGH:splice_donor_variant&intron_variant;RBBP4:ENST00000414241.7:c.1209+2delT:HIGH:splice_donor_variant&intron_variant;RBBP4:ENST00000373485.5:c.1212+2delT:HIGH:splice_donor_variant&intron_variant;RBBP4:ENST00000492348.6:c.*628+2delT:HIGH:splice_donor_variant&intron_variant;RBBP4:ENST00000458695.6:c.1107+2delT:HIGH:splice_donor_variant&intron_variant;RBBP4:ENS…	0	0.5	0	0	0.5	1	1	0.8	0
STK40 - chr1:36348698 A>G	.	STK40:ENST00000373130.7:c.754+2T>C:HIGH:splice_donor_variant&intron_variant;STK40:ENST00000373129.7:c.739+2T>C:HIGH:splice_donor_variant&intron_variant;STK40:ENST00000373132.3:c.739+2T>C:HIGH:splice_donor_variant&intron_variant;STK40:ENST00000359297.6:c.739+2T>C:HIGH:splice_donor_variant&intron_variant	0.142857	0.333333	0	0	0.5	0.5	1	0.8	0
HYI - chr1:43453496 TCCTGCAGAGAGAACGGGCCTCAGCCCCCGGCTCGGACACTCCCCTGCCCGCGCCCCGGCACCCCCCAGCCCTCCCAGCCCTCCCGGCCCGCGACGCA>T	.	HYI:ENST00000372425.8:c.199+2_200delTGCGTCGCGGGCCGGGAGGGCTGGGAGGGCTGGGGGGTGCCGGGGCGCGGGCAGGGGAGTGTCCGAGCCGGGGGCTGAGGCCCGTTCTCTCTGCAGG:HIGH:frameshift_variant&splice_acceptor_variant&splice_donor_variant&splice_region_variant&intron_variant;HYI:ENST00000372430.7:c.79+2_80delTGCGTCGCGGGCCGGGAGGGCTGGGAGGGCTGGGGGGTGCCGGGGCGCGGGCAGGGGAGTGTCCGAGCCGGGGGCTGAGGCCCGTTCTCTCTGCAGG:HIGH:frameshift_variant&spl…	0.142857	0.666667	0	0	0.5	0.5	1	0.6	0
LEPR - chr1:65610104 AAGGTCTGCAGAGATTTTGTAAATGTGTTTTGAAAGTGCATAAGTGTGTGCTTCAAATATGGCTGAAAAGTATTTCTTCAAAAACATATACACAACTTGTCATTTTGC>A	.	LEPR:ENST00000349533.10:c.1912+1_1913-1del:HIGH:splice_acceptor_variant&splice_donor_variant&splice_region_variant&intron_variant;LEPR:ENST00000371059.7:c.1912+1_1913-1del:HIGH:splice_acceptor_variant&splice_donor_variant&splice_region_variant&intron_variant;LEPR:ENST00000371060.7:c.1912+1_1913-1del:HIGH:splice_acceptor_variant&splice_donor_variant&splice_region_variant&intron_variant;LEPR:ENST00…	0.214286	0.666667	0	0	1	1	1	0.8	0
USP33 - chr1:77721901 GCTAGGGACACATGAGACAACAAACCTGAAACATCATTGATAGAAAAAAAAGGAAGTGTTCTGCCAGTACAGCAGAAACAGCAGGTTTAACAATCATGTAATACAAAGAAAATAAATACATAC>G	.	USP33:ENST00000370794.7:c.1562+1_1586del:HIGH:splice_acceptor_variant&splice_donor_variant&disruptive_inframe_deletion&splice_region_variant&intron_variant;USP33:ENST00000370793.5:c.1655+1_1679del:HIGH:splice_acceptor_variant&splice_donor_variant&disruptive_inframe_deletion&splice_region_variant&intron_variant;USP33:ENST00000370792.7:c.1655+1_1656-1del:HIGH:splice_acceptor_variant&splice_donor_va…	0.0714286	0.333333	0	0	0.5	0.5	1	0.8	0
SSX2IP - chr1:84658468 CCTACAAGCGGAGAGAGATGAAGAGGAAAGGCT>C	.	SSX2IP:ENST00000342203.7:c.928-32_928-1delAGCCTTTCCTCTTCATCTCTCTCCGCTTGTAG:HIGH:splice_acceptor_variant&splice_region_variant&intron_variant;SSX2IP:ENST00000437941.6:c.847-32_847-1delAGCCTTTCCTCTTCATCTCTCTCCGCTTGTAG:HIGH:splice_acceptor_variant&splice_region_variant&intron_variant;SSX2IP:ENST00000476905.6:c.916-32_916-1delAGCCTTTCCTCTTCATCTCTCTCCGCTTGTAG:HIGH:splice_acceptor_variant&splice_region…	0.0714286	0	0	0	0.5	0.5	1	0.8	0
PKN2 - chr1:88771566 AGTAATTTTAAATAAAAATTTTTATTTGGTTTAATAAATACATTATTCAAAGTATGTGATTATTTAAATGACAACAATTGTCTTTTCCCTGTGCAAG>A	.	PKN2:ENST00000370521.7:c.768+2_769delTAATTTTAAATAAAAATTTTTATTTGGTTTAATAAATACATTATTCAAAGTATGTGATTATTTAAATGACAACAATTGTCTTTTCCCTGTGCAAGG:HIGH:frameshift_variant&splice_acceptor_variant&splice_donor_variant&splice_region_variant&intron_variant;PKN2:ENST00000316005.11:c.768+2_769delTAATTTTAAATAAAAATTTTTATTTGGTTTAATAAATACATTATTCAAAGTATGTGATTATTTAAATGACAACAATTGTCTTTTCCCTGTGCAAGG:HIGH:frameshift_variant&…	0.214286	0.666667	0	0	1	1	1	0.8	0
GSTM4 - chr1:109658907 AAGGTAATGGGGGCATGTGATGAGGACACTAGAGATTTGCCATACATCCTACGTTACAGAGATTCCAGCCCACACATTCTTGGCCTTCTGC>A	.	GSTM4:ENST00000336075.6:c.456+1_457-1delGTAATGGGGGCATGTGATGAGGACACTAGAGATTTGCCATACATCCTACGTTACAGAGATTCCAGCCCACACATTCTTGGCCTTCTGCAG:HIGH:splice_acceptor_variant&splice_donor_variant&splice_region_variant&intron_variant;GSTM4:ENST00000369836.8:c.456+1_457-1delGTAATGGGGGCATGTGATGAGGACACTAGAGATTTGCCATACATCCTACGTTACAGAGATTCCAGCCCACACATTCTTGGCCTTCTGCAG:HIGH:splice_acceptor_variant&splice_donor_variant&…	0.0714286	0.333333	0	0	0.5	0.5	1	0.6	0
GSTM1 - chr1:109689129 TGTGAGTGTGGGTGGCTGCAATGTGTGGGGGGAAGGTGGCCTCCTCCTTGGCTGGGCTGTGATGCTGAGATTGAGTCTGTGTTTTGTGGGTGGCAG>T	.	GSTM1:ENST00000309851.9:c.259+4_262delAGTGTGGGTGGCTGCAATGTGTGGGGGGAAGGTGGCCTCCTCCTTGGCTGGGCTGTGATGCTGAGATTGAGTCTGTGTTTTGTGGGTGGCAGGTG:HIGH:splice_acceptor_variant&disruptive_inframe_deletion&splice_region_variant&intron_variant;GSTM1:ENST00000349334.7:c.259+4_262delAGTGTGGGTGGCTGCAATGTGTGGGGGGAAGGTGGCCTCCTCCTTGGCTGGGCTGTGATGCTGAGATTGAGTCTGTGTTTTGTGGGTGGCAGGTG:HIGH:splice_acceptor_variant&disrupti…	0.142857	0.166667	0	0	0.5	1	1	0.4	0
RAP1A - chr1:111709262 CAGGTA>C	.	RAP1A:ENST00000356415.5:c.*29+1_*29+5delGTAAG:HIGH:splice_donor_variant&splice_region_variant&intron_variant;RAP1A:ENST00000369709.3:c.*29+1_*29+5delGTAAG:HIGH:splice_donor_variant&splice_region_variant&intron_variant;RAP1A:ENST00000494982.1:n.817+1_817+5delGTAAG:HIGH:splice_donor_variant&splice_region_variant&intron_variant;RAP1A:ENST00000433097.5:c.*4858_*4862delAGGTA:MODIFIER:downstream_gene_v…	0.214286	0.5	0	0	1	0.5	1	0.4	0
SF3B4 - chr1:149923727 GACCTGCAAAGAGTAAAAGAAAAGTTAGTAAGGGCACGGGACAAGGGGTGTGCCTACAGGAAGCTGTAAGAACATGATAAGTGCAGATGAGGGAGGTGGCTAGAGCCGACTT>G	.	SF3B4:ENST00000271628.8:c.1087+3_1089del:HIGH:frameshift_variant&splice_acceptor_variant&splice_region_variant&intron_variant;MTMR11:ENST00000466496.5:n.*4813_*4923del:MODIFIER:downstream_gene_variant;MTMR11:ENST00000482343.5:n.*4814_*4924del:MODIFIER:downstream_gene_variant;MTMR11:ENST00000492824.5:n.*4814_*4924del:MODIFIER:downstream_gene_variant;MTMR11:ENST00000439741.2:c.*5291_*5401del:MODIFI…	0.142857	0.5	0	0	1	0.5	1	0.8	0
ARNT - chr1:150816891 C>CCGCATTGATGT	.	ARNT:ENST00000358595.9:c.1700-2_1700-1insACATCAATGCG:HIGH:splice_acceptor_variant&intron_variant;ARNT:ENST00000354396.6:c.1700-2_1700-1insACATCAATGCG:HIGH:splice_acceptor_variant&intron_variant;ARNT:ENST00000515192.5:c.1658-2_1658-1insACATCAATGCG:HIGH:splice_acceptor_variant&intron_variant;ARNT:ENST00000505755.5:c.1655-2_1655-1insACATCAATGCG:HIGH:splice_acceptor_variant&intron_variant;RNU6-1309P:…	0	0.5	0	0	0.5	0.5	1	0.4	0
SLC50A1 - chr1:155138097 TGGTAAGCACAACTGGGATGGGGTGACAGGGGTGCAAGATGGAAAACTGGCTCCTCTCCTCATAGCAGTTCTTGTGATTTCA>T	.	SLC50A1:ENST00000368404.8:c.564+3_566delAAGCACAACTGGGATGGGGTGACAGGGGTGCAAGATGGAAAACTGGCTCCTCTCCTCATAGCAGTTCTTGTGATTTCAGGT:HIGH:frameshift_variant&splice_acceptor_variant&splice_region_variant&intron_variant;SLC50A1:ENST00000303343.12:c.402+3_404delAAGCACAACTGGGATGGGGTGACAGGGGTGCAAGATGGAAAACTGGCTCCTCTCCTCATAGCAGTTCTTGTGATTTCAGGT:HIGH:frameshift_variant&splice_acceptor_variant&splice_region_variant…	0.214286	0.666667	0	0	0.5	1	1	0.8	0
LMNA - chr1:156130771 A>AAGCTTGAGGCAGCCCT	.	LMNA:ENST00000368300.8:c.513_513+1insCTTGAGGCAGCCCTAG:HIGH:splice_donor_variant&intron_variant;LMNA:ENST00000368299.7:c.513_513+1insCTTGAGGCAGCCCTAG:HIGH:splice_donor_variant&intron_variant;LMNA:ENST00000368301.6:c.513_513+1insCTTGAGGCAGCCCTAG:HIGH:splice_donor_variant&intron_variant;LMNA:ENST00000448611.6:c.177_177+1insCTTGAGGCAGCCCTAG:HIGH:splice_donor_variant&intron_variant;LMNA:ENST0000036829…	0.0714286	0.333333	0	0	0.5	1	1	0.8	0
PEAR1 - chr1:156908828 CGGTGAGGCGCGCCCGGCTGCAAGGAAGCGAGGCAGGTGGAGAGGCCAAGGAATGGGCCGCCCCTCTCACCCGCTCACCCTCTTTCA>C	.	PEAR1:ENST00000292357.7:c.1290+2_1291delTGAGGCGCGCCCGGCTGCAAGGAAGCGAGGCAGGTGGAGAGGCCAAGGAATGGGCCGCCCCTCTCACCCGCTCACCCTCTTTCAGG:HIGH:frameshift_variant&splice_acceptor_variant&splice_donor_variant&splice_region_variant&intron_variant;PEAR1:ENST00000338302.7:c.1290+2_1291delTGAGGCGCGCCCGGCTGCAAGGAAGCGAGGCAGGTGGAGAGGCCAAGGAATGGGCCGCCCCTCTCACCCGCTCACCCTCTTTCAGG:HIGH:frameshift_variant&splice_acceptor…	0	0	0	0	0.5	0.5	1	0.6	0
PEAR1 - chr1:156913758 AAGGTATGGGCACAGGGGCAACAAGGGAGGTGGCTGAGCTGGGGCTGAGGAACCAGTGCCTCCATGCGGCCTGACTTCTTTCCTCTATCCTT>A	.	PEAR1:ENST00000292357.7:c.2713+2_2714delTATGGGCACAGGGGCAACAAGGGAGGTGGCTGAGCTGGGGCTGAGGAACCAGTGCCTCCATGCGGCCTGACTTCTTTCCTCTATCCTTAGG:HIGH:frameshift_variant&splice_acceptor_variant&splice_donor_variant&splice_region_variant&intron_variant;PEAR1:ENST00000338302.7:c.2713+2_2714delTATGGGCACAGGGGCAACAAGGGAGGTGGCTGAGCTGGGGCTGAGGAACCAGTGCCTCCATGCGGCCTGACTTCTTTCCTCTATCCTTAGG:HIGH:frameshift_variant&splic…	0.0714286	0	0	0	0.5	0.5	1	0.6	0
COPA - chr1:160298988 GTACCTAGACATTTGGGGTGGAGTCGGGCAAGAAGTAGACATCACTTACAGGAAAAGAAAAAAAAAAAGAGTGCTGCCTCTCTTAATACTCTAGTTTGCATCCTCACTTCA>G	.	COPA:ENST00000368069.7:c.1857+4_1860del:HIGH:splice_acceptor_variant&conservative_inframe_deletion&splice_region_variant&intron_variant;COPA:ENST00000241704.7:c.1830+4_1833del:HIGH:splice_acceptor_variant&conservative_inframe_deletion&splice_region_variant&intron_variant;COPA:ENST00000545284.1:n.178+4_181del:HIGH:splice_acceptor_variant&splice_region_variant&intron_variant&non_coding_transcript_e…	0.142857	0.833333	0	0	0.5	1	1	0.8	0
F11R - chr1:160999747 ACTGCGAGACACAAATAAGAAGTCAGGCACGGGGATACTCACTCACGGCACCTACAGTATCACCAATGGCAGGATGAAAAGCAGACCCCAATCCCCACCCCAGGTCTGGGCTCAAGCCCTAACTCTCAC>A	.	F11R:ENST00000368026.10:c.694+1_695-1del:HIGH:splice_acceptor_variant&splice_donor_variant&splice_region_variant&intron_variant;RP11-544M22.13:ENST00000289779.7:c.*735+1_*736-1del:HIGH:splice_acceptor_variant&splice_donor_variant&splice_region_variant&intron_variant;F11R:ENST00000537746.1:c.547+1_548-1del:HIGH:splice_acceptor_variant&splice_donor_variant&splice_region_variant&intron_variant;F11R:…	0.357143	0.666667	0	0	0.5	1	1	0.6	0
NIT1 - chr1:161119384 GCCAGGTATCAGGGAAATAGCGAGGGAGAGGTAGAATCTTTGTTGGACAGTGTCCCTGGGTTGCCAGATATGAGGGTAGAGCCTTGAGAAGTCAGTGAAGAGTTGTCAGTGTCCCTTCCCC>G	.	NIT1:ENST00000368009.6:c.353+2_354del:HIGH:frameshift_variant&splice_acceptor_variant&splice_donor_variant&splice_region_variant&intron_variant;NIT1:ENST00000368008.5:c.353+2_354del:HIGH:frameshift_variant&splice_acceptor_variant&splice_donor_variant&splice_region_variant&intron_variant;NIT1:ENST00000368007.8:c.308+2_309del:HIGH:frameshift_variant&splice_acceptor_variant&splice_donor_variant&spli…	0.0714286	0.5	0	0	0.5	1	1	0.6	0
RP11-568K15.1 - chr1:178037800 TCCTGCAACACAAAACAAGGGAAGGGTCAGTCGGGCAGCCCCGCCGGGAGCACCCTGGGACTGCCTTGCGGGGCTCAGGGAGGAGTCGGGGTTGCA>T	.	RP11-568K15.1:ENST00000476232.6:n.54+2_55delTGCAACCCCGACTCCTCCCTGAGCCCCGCAAGGCAGTCCCAGGGTGCTCCCGGCGGGGCTGCCCGACTGACCCTTCCCTTGTTTTGTGTTGCAGG:HIGH:splice_acceptor_variant&splice_donor_variant&splice_region_variant&intron_variant&non_coding_transcript_exon_variant;RP4-798P15.3:ENST00000464428.2:n.111+2_112delTGCAACCCCGACTCCTCCCTGAGCCCCGCAAGGCAGTCCCAGGGTGCTCCCGGCGGGGCTGCCCGACTGACCCTTCCCTTGTTTTGTGTTGC…	0.142857	0.833333	0	0	1	0.5	1	0.6	0
IVNS1ABP - chr1:185300342 CCCTATGCCAAAAGTGAGAGATGAGAATTTCTAACATCCTGAAGTTACGAGGAAAAAGCTAAATAGGGGTTGCTCCTGCAACATAATGCGCTTA>C	.	IVNS1ABP:ENST00000367498.7:c.1242+2_1243delTAAGCGCATTATGTTGCAGGAGCAACCCCTATTTAGCTTTTTCCTCGTAACTTCAGGATGTTAGAAATTCTCATCTCTCACTTTTGGCATAGG:HIGH:frameshift_variant&splice_acceptor_variant&splice_donor_variant&splice_region_variant&intron_variant;IVNS1ABP:ENST00000480769.5:n.1442+2_1443delTAAGCGCATTATGTTGCAGGAGCAACCCCTATTTAGCTTTTTCCTCGTAACTTCAGGATGTTAGAAATTCTCATCTCTCACTTTTGGCATAGG:HIGH:splice_accepto…	0.0714286	0.666667	0	0	0.5	1	1	0.8	0
IVNS1ABP - chr1:185308873 AACCTATTTAAAAAAAAAGTTACTTATGATACCAAAGCCTTAAAACACACTTAATTTAAATATATGTAGCAAGACTTGGAATTTTCTGAAGATATTCCCTAATTATATGGTTTACTTCAAATGTACTT>A	.	IVNS1ABP:ENST00000367498.7:c.281+3_283del:HIGH:frameshift_variant&splice_acceptor_variant&splice_region_variant&intron_variant;IVNS1ABP:ENST00000367497.1:c.281+3_283del:HIGH:frameshift_variant&splice_acceptor_variant&splice_region_variant&intron_variant;IVNS1ABP:ENST00000459929.5:n.848+3_850del:HIGH:splice_acceptor_variant&splice_region_variant&intron_variant&non_coding_transcript_exon_variant;IV…	0.142857	0.833333	0	0	0.5	0.5	1	0.8	0
ZC3H11A - chr1:203847688 GTAACAA>G	.	ZC3H11A:ENST00000332127.8:c.1546+2_1546+7delTAACAA:HIGH:splice_donor_variant&splice_region_variant&intron_variant;ZC3H11A:ENST00000367212.7:c.1546+2_1546+7delTAACAA:HIGH:splice_donor_variant&splice_region_variant&intron_variant;ZC3H11A:ENST00000495527.5:c.1546+2_1546+7delTAACAA:HIGH:splice_donor_variant&splice_region_variant&intron_variant;ZC3H11A:ENST00000545588.5:c.1546+2_1546+7delTAACAA:HIGH:s…	0.0714286	0.666667	0	0	0.5	1	1	0.6	0
MAPKAPK2 - chr1:206731917 AAGGTGAGGGGCACCACTGGGTGAGAGGGGCTCCAGGTGGGGTGGGCGGCTTGCGGGGAGTGCCCAGGTGTGAGGCGTGGTGCTGGTAGGGGAGAGCTTGATTCTGCCTCTCTCATCCC>A	.	MAPKAPK2:ENST00000294981.8:c.1059+2_1060del:HIGH:frameshift_variant&splice_acceptor_variant&splice_donor_variant&splice_region_variant&intron_variant;MAPKAPK2:ENST00000367103.3:c.1059+2_1059+119del:HIGH:splice_donor_variant&splice_region_variant&intron_variant;MAPKAPK2:ENST00000493447.1:n.*2448_*2565del:MODIFIER:downstream_gene_variant;MAPKAPK2:ENST00000479009.1:n.554_671del:MODIFIER:non_coding_t…	0.214286	0.333333	0	0	0.5	0.5	1	0.8	0
TMEM63A - chr1:225862350 TCCTGCCACAAGACACATCCCATTGGGATGACGTGGCCCCATGCTGGTATCTGGGGCACCCCGATGCCAATGCCTCTGCTCCCAGCCGGGGGGTGGGACCCTTA>T	.	TMEM63A:ENST00000366835.7:c.951+2_952del:HIGH:frameshift_variant&splice_acceptor_variant&splice_donor_variant&splice_region_variant&intron_variant;TMEM63A:ENST00000537914.5:c.-28+2_-27del:HIGH:splice_acceptor_variant&splice_donor_variant&splice_region_variant&5_prime_UTR_variant&intron_variant;TMEM63A:ENST00000474478.5:n.2718+2_2719del:HIGH:splice_acceptor_variant&splice_donor_variant&splice_regi…	0.214286	0.666667	0	0	0.5	1	1	0.8	0
TMEM63A - chr1:225867886 A>G	.	TMEM63A:ENST00000366835.7:c.514+2T>C:HIGH:splice_donor_variant&intron_variant;TMEM63A:ENST00000537914.5:c.-5562T>C:MODIFIER:upstream_gene_variant;TMEM63A:ENST00000474478.5:n.-1675T>C:MODIFIER:upstream_gene_variant;TMEM63A:ENST00000483779.1:n.-1476T>C:MODIFIER:upstream_gene_variant;TMEM63A:ENST00000436966.1:c.*3206T>C:MODIFIER:downstream_gene_variant;TMEM63A:ENST00000487817.1:n.*3688T>C:MODIFIER:d…	0	0.166667	0	0	0.5	1	1	0.6	0
TMEM63A - chr1:225867887 C>T	rs772269210	TMEM63A:ENST00000366835.7:c.514+1G>A:HIGH:splice_donor_variant&intron_variant;TMEM63A:ENST00000537914.5:c.-5563G>A:MODIFIER:upstream_gene_variant;TMEM63A:ENST00000474478.5:n.-1676G>A:MODIFIER:upstream_gene_variant;TMEM63A:ENST00000483779.1:n.-1477G>A:MODIFIER:upstream_gene_variant;TMEM63A:ENST00000436966.1:c.*3205G>A:MODIFIER:downstream_gene_variant	0	0.166667	0	0	0.5	1	1	0.6	0
LYST - chr1:235773840 GC>G	.	LYST:ENST00000489585.5:n.6335+1delG:HIGH:splice_donor_variant&intron_variant;LYST:ENST00000389793.6:c.5784+1delG:HIGH:splice_donor_variant&intron_variant;LYST:ENST00000389794.7:c.*1208+1delG:HIGH:splice_donor_variant&intron_variant	0.0714286	0.166667	0	0	0.5	1	1	0.8	0
ODC1 - chr2:10443571 GCTGGGGTAAAATAAAGAGACGAGACACTGTGTCTTAGTATTTCTTAAAATAATAGCAAACACTAGGAGAAAGCCTGTAAAACTCAAACTGTTCAATGTCTTGACCTCTAGCTATCCCACCAAAATCTCAC>G	.	ODC1:ENST00000234111.8:c.584+1_585-1del:HIGH:splice_acceptor_variant&splice_donor_variant&splice_region_variant&intron_variant;ODC1:ENST00000405333.5:c.584+1_585-1del:HIGH:splice_acceptor_variant&splice_donor_variant&splice_region_variant&intron_variant;RP11-320M2.1:ENST00000553181.5:n.-5122_-4993del:MODIFIER:upstream_gene_variant;ODC1:ENST00000443218.1:c.*843_*972del:MODIFIER:downstream_gene_var…	0.285714	0.833333	0	0	1	0.5	1	0.8	0
ROCK2 - chr2:11192361 ACTATAAAGAAAAATTAGAAAAAAAAATTAATGTGCTTAAAATGATCTGAACATAACCAATATCGATGGAGCAAGTAATTTATCATTTAC>A	.	ROCK2:ENST00000315872.10:c.3949+1_3950-1delGTAAATGATAAATTACTTGCTCCATCGATATTGGTTATGTTCAGATCATTTTAAGCACATTAATTTTTTTTTCTAATTTTTCTTTATAG:HIGH:splice_acceptor_variant&splice_donor_variant&splice_region_variant&intron_variant;ROCK2:ENST00000616279.4:c.1894+1_1895-1delGTAAATGATAAATTACTTGCTCCATCGATATTGGTTATGTTCAGATCATTTTAAGCACATTAATTTTTTTTTCTAATTTTTCTTTATAG:HIGH:splice_acceptor_variant&splice_donor_varia…	0.142857	0.666667	0	0	0.5	0.5	1	0.8	0
HNRNPLL - chr2:38581985 GCTGTTAAGATTGAAAATAATGTAAGTTCAAACTGCATATCCAAAGCATAAATATTTCTTGGGTAGGGTGTTGAAAAAAATATTTAC>G	.	HNRNPLL:ENST00000449105.7:c.729+1_730-1delGTAAATATTTTTTTCAACACCCTACCCAAGAAATATTTATGCTTTGGATATGCAGTTTGAACTTACATTATTTTCAATCTTAACAG:HIGH:splice_acceptor_variant&splice_donor_variant&splice_region_variant&intron_variant;HNRNPLL:ENST00000410076.5:c.714+1_715-1delGTAAATATTTTTTTCAACACCCTACCCAAGAAATATTTATGCTTTGGATATGCAGTTTGAACTTACATTATTTTCAATCTTAACAG:HIGH:splice_acceptor_variant&splice_donor_variant&spli…	0.214286	0.666667	0	0	0.5	1	1	0.8	0
LRPPRC - chr2:43918133 ACTTTAAAACAAAGTTATTCTGTTAAATAAAAACTGGTAATCTTTTCAATATAAAAGTAGGCTAATCTATAACCTAATTATACTGACAACAAAATCTGTTACGATTATGCCAAAAACAATTAC>A	.	LRPPRC:ENST00000260665.11:c.3039+1_3040-1del:HIGH:splice_acceptor_variant&splice_donor_variant&splice_region_variant&intron_variant	0.0714286	0.666667	0	0	0.5	1	1	0.8	0
FBXO11 - chr2:47818862 AACCTAAAATTTAAAAAAAAAAAAAAAGCTTTTTCAAGGGACAAGTATTTACAAAACAATGTATTTCCCATCCAAGAGTCCAGGCTAATCCT>A	.	FBXO11:ENST00000403359.7:c.1920+3_1922delAGGATTAGCCTGGACTCTTGGATGGGAAATACATTGTTTTGTAAATACTTGTCCCTTGAAAAAGCTTTTTTTTTTTTTTTAAATTTTAGGT:HIGH:frameshift_variant&splice_acceptor_variant&splice_region_variant&intron_variant;FBXO11:ENST00000402508.5:c.1668+3_1670delAGGATTAGCCTGGACTCTTGGATGGGAAATACATTGTTTTGTAAATACTTGTCCCTTGAAAAAGCTTTTTTTTTTTTTTTAAATTTTAGGT:HIGH:frameshift_variant&splice_acceptor_variant&…	0.142857	0.833333	0	0	0.5	1	1	0.6	0
FBXO11 - chr2:47839499 CCCTTCAAAAACAAAACAGAAACTAGTAAAGCAAATATTCTTATCATCCATAATCATTACTTCTAAAAAAGGATGACATTCCCTTTTTTGTTTCTTGAAAATTCTTTCATTACAAAAAGAAAAGCAACTACAGTTAAAGTTA>C	.	FBXO11:ENST00000403359.7:c.360+2_361del:HIGH:frameshift_variant&splice_acceptor_variant&splice_donor_variant&splice_region_variant&intron_variant;FBXO11:ENST00000402508.5:c.108+2_109del:HIGH:frameshift_variant&splice_acceptor_variant&splice_donor_variant&splice_region_variant&intron_variant;FBXO11:ENST00000424163.2:c.108+2_109del:HIGH:frameshift_variant&splice_acceptor_variant&splice_donor_varian…	0.142857	0.666667	0	0	0.5	0.5	1	0.8	0
PSME4 - chr2:53906693 GCTAAGAAAACAATCGCAAACATTTACTAAAATTTGATTATGAAAACAAAACTAAATACTCATCTGGAAAATTGACATTTTAAAAAGTCACTATGACTGAAAAACATATTTAC>G	.	PSME4:ENST00000404125.5:c.2847+1_2848-1del:HIGH:splice_acceptor_variant&splice_donor_variant&splice_region_variant&intron_variant;PSME4:ENST00000389993.7:c.*980+1_*981-1del:HIGH:splice_acceptor_variant&splice_donor_variant&splice_region_variant&intron_variant;PSME4:ENST00000461810.1:n.*1168_*1279del:MODIFIER:downstream_gene_variant	0.0714286	0.333333	0	0	0.5	0.5	1	0.4	0
TIA1 - chr2:70216292 TCTGTTAGACAAAAAACCAAAACAAACAAATCACACTAAGTTATATAAAAATCCTACAAATATTAAGCTTTGCACTTTAAAAATTAATGCCACACAGGGAAGGCTCCCATAC>T	.	TIA1:ENST00000415783.6:c.646+1_647-1del:HIGH:splice_acceptor_variant&splice_donor_variant&splice_region_variant&intron_variant;TIA1:ENST00000433529.6:c.679+1_680-1del:HIGH:splice_acceptor_variant&splice_donor_variant&splice_region_variant&intron_variant;TIA1:ENST00000477415.5:n.370+1_371-1del:HIGH:splice_acceptor_variant&splice_donor_variant&splice_region_variant&intron_variant;TIA1:ENST000004687…	0.0714286	0.5	0	0	0.5	0.5	1	0.8	0
LOXL3 - chr2:74533991 AACCTGTGAGTGAGAAAAAGGCCACTTAACCCAGCGACAATCCTCGAATTCAAAGGTGTCTTTAACGCTCCCCCCACTCACCCATCTGGAAGCCCCAGACTCCAGGT>A	.	LOXL3:ENST00000264094.7:c.2076+3_2078del:HIGH:frameshift_variant&splice_acceptor_variant&splice_region_variant&intron_variant;LOXL3:ENST00000393937.6:c.1641+3_1643del:HIGH:frameshift_variant&splice_acceptor_variant&splice_region_variant&intron_variant;LOXL3:ENST00000409549.5:c.1908+3_1910del:HIGH:frameshift_variant&splice_acceptor_variant&splice_region_variant&intron_variant;LOXL3:ENST00000409986…	0.142857	0.166667	0	0	0.5	0.5	1	0.6	0
PTPN18 - chr2:130359308 GGGTGAGGGTTGGGGTCACGGAAGGAGGTGGACTGGGAGTGGCCAGGGGTGGGCCGCAGAATCTCAGTCGTGAATTCGGCCTTCACCA>G	.	PTPN18:ENST00000175756.9:c.279+2_280delTGAGGGTTGGGGTCACGGAAGGAGGTGGACTGGGAGTGGCCAGGGGTGGGCCGCAGAATCTCAGTCGTGAATTCGGCCTTCACCAGG:HIGH:frameshift_variant&splice_acceptor_variant&splice_donor_variant&splice_region_variant&intron_variant;PTPN18:ENST00000428843.5:c.*188+2_*189delTGAGGGTTGGGGTCACGGAAGGAGGTGGACTGGGAGTGGCCAGGGGTGGGCCGCAGAATCTCAGTCGTGAATTCGGCCTTCACCAGG:HIGH:splice_acceptor_variant&splice_d…	0.0714286	0.666667	0	0	0.5	0.5	1	0.8	0
PTPN18 - chr2:130359490 AAGGTCAGCACTTGGGGGTGCGGCACAATGGTGGGGTCAACATCTAAGTACCCCCTCGGCAGTTTCCCTGGCCCCCTCACCCAAATCACCTTCCTCTCCCCTGACCCTCCTTGTCT>A	.	PTPN18:ENST00000175756.9:c.375+3_377del:HIGH:frameshift_variant&splice_acceptor_variant&splice_region_variant&intron_variant;PTPN18:ENST00000428843.5:c.*284+3_*286del:HIGH:splice_acceptor_variant&splice_region_variant&3_prime_UTR_variant&intron_variant;PTPN18:ENST00000420717.5:n.285+3_287del:HIGH:splice_acceptor_variant&splice_region_variant&intron_variant&non_coding_transcript_exon_variant;PTPN1…	0.142857	0.833333	0	0	0.5	1	1	0.6	0
FAM168B - chr2:131055449 GCTGTGGGGAGAAGAGAGACAACTGACACAGGGTCCCAGGGCCAAAGGATGAACGCCCAGGTGGTATCACCCCTTCCCACACAGCAGTGTGTACCCAAGCATAC>G	.	FAM168B:ENST00000409185.5:c.297+1_298-1del:HIGH:splice_acceptor_variant&splice_donor_variant&splice_region_variant&intron_variant;FAM168B:ENST00000389915.3:c.297+1_298-1del:HIGH:splice_acceptor_variant&splice_donor_variant&splice_region_variant&intron_variant	0.0714286	0.333333	0	0	0.5	0.5	1	0.6	0
RIF1 - chr2:151416687 TGGTGAGTATAGTTTTTGGGTATGCCATCTTAACTATATGCCAATTAAAAGAAAAAACTATAATGCCAATAAAAACAGTTCAGGCTTATTTCATTTGTATTTATTTGGTTCGTTTTTTA>T	.	RIF1:ENST00000243326.9:c.408+3_410del:HIGH:frameshift_variant&splice_acceptor_variant&splice_region_variant&intron_variant;RIF1:ENST00000444746.6:c.408+3_410del:HIGH:frameshift_variant&splice_acceptor_variant&splice_region_variant&intron_variant;RIF1:ENST00000453091.6:c.408+3_410del:HIGH:frameshift_variant&splice_acceptor_variant&splice_region_variant&intron_variant;RIF1:ENST00000428287.6:c.408+3…	0.214286	0.5	0	0	0.5	0.5	1	0.6	0
GPD2 - chr2:156578998 ACAGGTACTTATAATAAGTGTCTATCTATCTCTCTTTTTTTTTGGCCTATGTAAGTATATTTTTCCATTATTTAATCTTGTGTTC>A	.	GPD2:ENST00000310454.10:c.1880+4_1883delCTTATAATAAGTGTCTATCTATCTCTCTTTTTTTTTGGCCTATGTAAGTATATTTTTCCATTATTTAATCTTGTGTTCCAGGTA:HIGH:splice_acceptor_variant&disruptive_inframe_deletion&splice_region_variant&intron_variant;GPD2:ENST00000438166.6:c.1880+4_1883delCTTATAATAAGTGTCTATCTATCTCTCTTTTTTTTTGGCCTATGTAAGTATATTTTTCCATTATTTAATCTTGTGTTCCAGGTA:HIGH:splice_acceptor_variant&disruptive_inframe_deletion…	0.0714286	0.166667	0	0	0.5	0.5	1	0.8	0
PKP4 - chr2:158621120 GGGTCTGTTGTGTTATCTTTTAAGTACTGGATTTGCTTTTAAGATTTTATTCTTGAAAGCGAGTGTCAGAAGTGTGTATAATAAAGATATTTCTTGGTTTCATTCTTACA>*,G	.	PKP4:ENST00000426248.7:c.412+2_413del:HIGH:frameshift_variant&splice_acceptor_variant&splice_donor_variant&splice_region_variant&intron_variant;PKP4:ENST00000389757.7:c.412+2_413del:HIGH:frameshift_variant&splice_acceptor_variant&splice_donor_variant&splice_region_variant&intron_variant;PKP4:ENST00000389759.7:c.412+2_413del:HIGH:frameshift_variant&splice_acceptor_variant&splice_donor_variant&spli…	0.0714286	0.333333	0	0	0.5	0.5	1	0.8	0
GRB14 - chr2:164497095 GCTAAAGAAATAGGATGGATGAATGCAAAGCTTTGTTTGAGATGACTGCAATTTCATTACATGTCCTTTCCATGTCTATCCGTCTACTCAGTGGCAATGACTATGAACAGACATAC>G	.	GRB14:ENST00000263915.7:c.1294+1_1295-1del:HIGH:splice_acceptor_variant&splice_donor_variant&splice_region_variant&intron_variant;GRB14:ENST00000446413.6:c.1159+1_1160-1del:HIGH:splice_acceptor_variant&splice_donor_variant&splice_region_variant&intron_variant;GRB14:ENST00000488342.5:n.1430+1_1431-1del:HIGH:splice_acceptor_variant&splice_donor_variant&splice_region_variant&intron_variant;GRB14:ENS…	0.0714286	0.333333	0	0	0.5	0.5	1	0.8	0
DYNC1I2 - chr2:171726080 GGGTAATGTTTAGTTGCTAAGATTTTTAGCTTCAATAATGTTAAATTACTTTAAGATTAAGAGTGATAAAAGTTATAACACCATCTTTTTGGGGGGTTTGGTCTTTTTTTGTA>G	.	DYNC1I2:ENST00000340296.8:c.692+1_693-1del:HIGH:splice_acceptor_variant&splice_donor_variant&splice_region_variant&intron_variant;DYNC1I2:ENST00000508530.5:c.692+1_693-1del:HIGH:splice_acceptor_variant&splice_donor_variant&splice_region_variant&intron_variant;DYNC1I2:ENST00000409197.5:c.692+1_693-1del:HIGH:splice_acceptor_variant&splice_donor_variant&splice_region_variant&intron_variant;DYNC1I2:E…	0.0714286	0.5	0	0	0.5	1	1	0.8	0
VIL1 - chr2:218429487 AGTGAGCGCCCAGCGGGGTCTTCCTGGGTGCTGGGGACTCCCTGGGAGAAGGTGCCCTGGCTGAGGGACTTGGGCCCCCTCCCCATCTATGCCTTGCTTCTGTCCTGCAG>A	.	VIL1:ENST00000248444.9:c.770+1_771-1del:HIGH:splice_acceptor_variant&splice_donor_variant&splice_region_variant&intron_variant;VIL1:ENST00000440053.1:c.770+1_771-1del:HIGH:splice_acceptor_variant&splice_donor_variant&splice_region_variant&intron_variant;VIL1:ENST00000392114.6:c.-164+1_-163-1del:HIGH:splice_acceptor_variant&splice_donor_variant&splice_region_variant&intron_variant;VIL1:ENST0000041…	0.214286	0.333333	0	0	0.5	1	1	0.8	0
TRIP12 - chr2:229859399 G>GT	.	TRIP12:ENST00000389044.8:c.399dupA:HIGH:frameshift_variant;TRIP12:ENST00000283943.9:c.273dupA:HIGH:frameshift_variant;TRIP12:ENST00000409677.5:c.399dupA:HIGH:frameshift_variant;TRIP12:ENST00000430954.5:c.399dupA:HIGH:frameshift_variant;TRIP12:ENST00000435716.5:c.273dupA:HIGH:frameshift_variant;TRIP12:ENST00000428959.5:c.273dupA:HIGH:frameshift_variant;TRIP12:ENST00000343290.5:c.273dupA:HIGH:frame…	0.214286	0.666667	0	0	0.5	1	1	0.6	0
COL6A3 - chr2:237359249 CCCTAAGAGGGAATAAGGCGGACAGGTAAGTATAGAAAGCTATTCTGGCAAAGGAAGAAATGAGAAATACTGGGAGAGTTTTCCATTTGTAAAACAAAACCAAGCTTGCATA>C	.	COL6A3:ENST00000295550.8:c.6309+2_6310del:HIGH:frameshift_variant&splice_acceptor_variant&splice_donor_variant&splice_region_variant&intron_variant;COL6A3:ENST00000472056.5:c.4488+2_4489del:HIGH:frameshift_variant&splice_acceptor_variant&splice_donor_variant&splice_region_variant&intron_variant;COL6A3:ENST00000353578.8:c.5691+2_5692del:HIGH:frameshift_variant&splice_acceptor_variant&splice_donor_…	0.142857	0.5	0	0	1	1	1	0.4	0
ITPR1 - chr3:4683549 CAGGTAGCTCAGGTCACCCACGTGTGTGTTGTCTGTCCAAGAAGCTGTTGTGTGCACCTAACGGATTGCGTTCATTA>C	.	ITPR1:ENST00000357086.9:c.3300+3_3302delAGCTCAGGTCACCCACGTGTGTGTTGTCTGTCCAAGAAGCTGTTGTGTGCACCTAACGGATTGCGTTCATTAAGGT:HIGH:frameshift_variant&splice_acceptor_variant&splice_region_variant&intron_variant;ITPR1:ENST00000456211.7:c.3255+3_3257delAGCTCAGGTCACCCACGTGTGTGTTGTCTGTCCAAGAAGCTGTTGTGTGCACCTAACGGATTGCGTTCATTAAGGT:HIGH:frameshift_variant&splice_acceptor_variant&splice_region_variant&intron_var…	0.142857	0.166667	0	0	0.5	0.5	1	0.8	0
EAF1 - chr3:15427881 T>TTA	.	EAF1:ENST00000396842.6:c.103_103+1insAT:HIGH:splice_donor_variant&intron_variant;EAF1:ENST00000449565.1:c.103_103+1insAT:HIGH:splice_donor_variant&intron_variant;METTL6:ENST00000383790.7:c.-1371_-1370insTA:MODIFIER:upstream_gene_variant;METTL6:ENST00000450816.6:c.-1371_-1370insTA:MODIFIER:upstream_gene_variant;METTL6:ENST00000383789.9:c.-1371_-1370insTA:MODIFIER:upstream_gene_variant;METTL6:ENST0…	0.142857	0.333333	0	0	0.5	1	1	0.6	0
EAF1 - chr3:15427883 G>GATTT	.	EAF1:ENST00000396842.6:c.103+1_103+2insATTT:HIGH:splice_donor_variant&intron_variant;EAF1:ENST00000449565.1:c.103+1_103+2insATTT:HIGH:splice_donor_variant&intron_variant;METTL6:ENST00000383790.7:c.-1373_-1372insAAAT:MODIFIER:upstream_gene_variant;METTL6:ENST00000450816.6:c.-1373_-1372insAAAT:MODIFIER:upstream_gene_variant;METTL6:ENST00000383789.9:c.-1373_-1372insAAAT:MODIFIER:upstream_gene_varian…	0.142857	0.333333	0	0	0.5	0.5	1	0.6	0
TBC1D5 - chr3:17404768 GCTAGTAAAGAAAGAGAAAACACACACACAAGGATCAGAGGCTACTGGACTTTAAAGTGTACATAAGAAAACAATTACATTAATTAAATATACTATTTACTTAC>G	.	TBC1D5:ENST00000446818.6:c.366+1_367-1del:HIGH:splice_acceptor_variant&splice_donor_variant&splice_region_variant&intron_variant;TBC1D5:ENST00000253692.11:c.366+1_367-1del:HIGH:splice_acceptor_variant&splice_donor_variant&splice_region_variant&intron_variant;TBC1D5:ENST00000429924.6:c.222+1_223-1del:HIGH:splice_acceptor_variant&splice_donor_variant&splice_region_variant&intron_variant;TBC1D5:ENST…	0.142857	0.333333	0	0	1	0.5	1	0.8	0
SACM1L - chr3:45737651 TGGTAGGTCATTTCTTTAATATAGACAAAGTTGGTCAGATTTTGAAATAAATTAATATTCTGGATTTAGAACTTTGTTTGTCATCTTAATAATTATCAGCTGTTTTTACTTTTTTCTACA>T	.	SACM1L:ENST00000389061.9:c.1309+1_1310-1del:HIGH:splice_acceptor_variant&splice_donor_variant&splice_region_variant&intron_variant;SACM1L:ENST00000455997.5:c.*125+1_*126-1del:HIGH:splice_acceptor_variant&splice_donor_variant&splice_region_variant&intron_variant;SACM1L:ENST00000418611.5:c.1000+1_1001-1del:HIGH:splice_acceptor_variant&splice_donor_variant&splice_region_variant&intron_variant;SACM1L…	0.0714286	0.166667	0	0	0.5	0.5	1	0.4	0
NBEAL2 - chr3:47003080 GGGTGAGGGAGTGTGCTGAGATGGGTCCACCCAACTCGATTGTCCCGTCTCCTGTCCTGCCTTGCTTCTGCTGAGTACCCTTGGCCCCTTGCA>G	.	NBEAL2:ENST00000416683.5:c.3445+7_3451delGAGTGTGCTGAGATGGGTCCACCCAACTCGATTGTCCCGTCTCCTGTCCTGCCTTGCTTCTGCTGAGTACCCTTGGCCCCTTGCAGGTGAGG:HIGH:splice_acceptor_variant&disruptive_inframe_deletion&splice_region_variant&intron_variant;NBEAL2:ENST00000443829.5:c.688+7_694delGAGTGTGCTGAGATGGGTCCACCCAACTCGATTGTCCCGTCTCCTGTCCTGCCTTGCTTCTGCTGAGTACCCTTGGCCCCTTGCAGGTGAGG:HIGH:splice_acceptor_variant&disruptive…	0.0714286	0.333333	0	0	0.5	0.5	1	0.8	0
NDUFAF3 - chr3:49022765 ATAGGTACTGGGGAAGGGGAGGGAGAACAGAGGTGTTCTGGGCCCCAGAAGGCGACCCCCACTGCAGCCTCTCAACAGAACTGTAGACTAGCCACACCCACCCTTCCC>A	.	NDUFAF3:ENST00000326925.10:c.337+1_338-1del:HIGH:splice_acceptor_variant&splice_donor_variant&splice_region_variant&intron_variant;NDUFAF3:ENST00000451378.2:c.166+1_167-1del:HIGH:splice_acceptor_variant&splice_donor_variant&splice_region_variant&intron_variant;NDUFAF3:ENST00000326912.8:c.166+1_167-1del:HIGH:splice_acceptor_variant&splice_donor_variant&splice_region_variant&intron_variant;NDUFAF3:…	0.142857	0.5	0	0	0.5	0.5	1	0.4	0
UBA7 - chr3:49812542 CCCTGGGTAGGAGGAGGCTTGGCTCAGGGTTGCCTGGACCTGCCTTCCACAGGCCCTGGCAGCCTCTCCTTGGTCAGCAGGTGAATGCCTACAGCTCAGCACCCA>C	.	UBA7:ENST00000333486.3:c.558+2_559del:HIGH:frameshift_variant&splice_acceptor_variant&splice_donor_variant&splice_region_variant&intron_variant;UBA7:ENST00000494212.1:n.613-103_613del:HIGH:splice_acceptor_variant&splice_region_variant&intron_variant&non_coding_transcript_exon_variant;UBA7:ENST00000488536.1:n.-2941_-2838del:MODIFIER:upstream_gene_variant;UBA7:ENST00000483751.5:n.-2599_-2496del:MOD…	0.142857	0.5	0	0	0.5	1	1	0.6	0
BAP1 - chr3:52409742 GCCTGGGTGGGGCGACAAGAGGAGGGGGTGATGGTCAGGCAGGCGCGTCCCGGGCCCATCCGGCCTCCCCAGCCCCTGGCCCTCCCGGTCCCCTCCTCA>G	.	BAP1:ENST00000460680.5:c.37+2_38delTGAGGAGGGGACCGGGAGGGCCAGGGGCTGGGGAGGCCGGATGGGCCCGGGACGCGCCTGCCTGACCATCACCCCCTCCTCTTGTCGCCCCACCCAGG:HIGH:frameshift_variant&splice_acceptor_variant&splice_donor_variant&splice_region_variant&intron_variant;BAP1:ENST00000296288.9:c.37+2_38delTGAGGAGGGGACCGGGAGGGCCAGGGGCTGGGGAGGCCGGATGGGCCCGGGACGCGCCTGCCTGACCATCACCCCCTCCTCTTGTCGCCCCACCCAGG:HIGH:frameshift_variant&s…	0.142857	0.5	0	0	0.5	1	1	0.8	0
FAM208A - chr3:56660834 ACTGACATAAGAAAAATACATAGTAAATATCCAAATCAAGTCTGCTTCTAATGCATTTCAATAAAATTAAATTACCTTAC>A	.	FAM208A:ENST00000355628.9:c.1264+1_1265-1delGTAAGGTAATTTAATTTTATTGAAATGCATTAGAAGCAGACTTGATTTGGATATTTACTATGTATTTTTCTTATGTCAG:HIGH:splice_acceptor_variant&splice_donor_variant&splice_region_variant&intron_variant;FAM208A:ENST00000431842.6:c.76+1_77-1delGTAAGGTAATTTAATTTTATTGAAATGCATTAGAAGCAGACTTGATTTGGATATTTACTATGTATTTTTCTTATGTCAG:HIGH:splice_acceptor_variant&splice_donor_variant&splice_region_vari…	0.214286	0.666667	0	0	0.5	1	1	0.6	0
SLMAP - chr3:57864714 AAGGTAAGTAGCTAATCCAGAAATTGATTTTATTTTATTTTTTTTCTTGTTATCTGTGAAATATCTTTTTTTTTTTTGGACTTTTATTTAC>A	.	SLMAP:ENST00000428312.5:c.1135+1_1136-1delGTAAGTAGCTAATCCAGAAATTGATTTTATTTTATTTTTTTTCTTGTTATCTGTGAAATATCTTTTTTTTTTTTGGACTTTTATTTACAG:HIGH:splice_acceptor_variant&splice_donor_variant&splice_region_variant&intron_variant;SLMAP:ENST00000467901.1:n.1486+1_1487-1delGTAAGTAGCTAATCCAGAAATTGATTTTATTTTATTTTTTTTCTTGTTATCTGTGAAATATCTTTTTTTTTTTTGGACTTTTATTTACAG:HIGH:splice_acceptor_variant&splice_donor_vari…	0.142857	0	0	0	0.5	0.5	1	0.8	0
FSTL1 - chr3:120450746 TCTGCGGAAGAGAGAAGAGAGCGAGTCTGAAGGCGCCGGGCCCCGCGCTGACCTGGGAAACTTGCTCGGGTCCCGCAGGCTCGCTCCGGCCGCCCAAGCACCCCCGGCCGCCCGAAGAGTCCGGCCTCCGCGCCGTGCGCCCTGCGCTCAC>T	.	FSTL1:ENST00000295633.7:c.-1+1_1-1del:HIGH:splice_acceptor_variant&splice_donor_variant&splice_region_variant&intron_variant;FSTL1:ENST00000464690.5:n.97+1_98-1del:HIGH:splice_acceptor_variant&splice_donor_variant&splice_region_variant&intron_variant;FSTL1:ENST00000424703.6:c.-1+1_1-1del:HIGH:splice_acceptor_variant&splice_donor_variant&splice_region_variant&intron_variant;FSTL1:ENST00000472536.5…	0.214286	0.333333	0	0	0.5	1	1	0.8	0
CCDC14 - chr3:123948785 TCTGTAAGTAAGAGGGAGAAAAAATTAATCACATATCCTACTTTTTATACAGTAACCAAGCAATTTAATTAGAACTTACACTCACGATTTTTAAACAGCATTCGTACTCAC>T	.	CCDC14:ENST00000433542.6:c.610+1_611-1del:HIGH:splice_acceptor_variant&splice_donor_variant&splice_region_variant&intron_variant;CCDC14:ENST00000488653.6:c.610+1_611-1del:HIGH:splice_acceptor_variant&splice_donor_variant&splice_region_variant&intron_variant;CCDC14:ENST00000485727.5:c.133+1_134-1del:HIGH:splice_acceptor_variant&splice_donor_variant&splice_region_variant&intron_variant;CCDC14:ENST0…	0.0714286	0.5	0	0	0.5	0.5	1	0.4	0
ZBTB38 - chr3:141444032 T>TA	.	ZBTB38:ENST00000509883.5:c.1651dupA:HIGH:frameshift_variant;ZBTB38:ENST00000514251.5:c.1651dupA:HIGH:frameshift_variant;ZBTB38:ENST00000441582.2:c.1651dupA:HIGH:frameshift_variant;ZBTB38:ENST00000321464.6:c.1651dupA:HIGH:frameshift_variant;ZBTB38:ENST00000636289.1:c.1651dupA:HIGH:frameshift_variant;ZBTB38:ENST00000637056.1:c.1651dupA:HIGH:frameshift_variant;ZBTB38:ENST00000512769.1:n.-2862_-2861i…	0	0.166667	0	0	0.5	0.5	1	0.4	0
XRN1 - chr3:142370621 CTAAAGCAAAAA>C	.	XRN1:ENST00000264951.8:c.3069-12_3069-2delTTTTTGCTTTA:HIGH:splice_acceptor_variant&splice_region_variant&intron_variant;XRN1:ENST00000392981.6:c.3069-12_3069-2delTTTTTGCTTTA:HIGH:splice_acceptor_variant&splice_region_variant&intron_variant;XRN1:ENST00000498077.6:c.1464-12_1464-2delTTTTTGCTTTA:HIGH:splice_acceptor_variant&splice_region_variant&intron_variant;XRN1:ENST00000472625.1:n.285-12_285-2de…	0	0.5	0	0	0.5	1	1	0.6	0
XRN1 - chr3:142403772 ACTTTAAAAGAATTCAAATAATTTAATTTTAATTCTTTCTCCATAATCACTTCACACTTAATAAAGTGAAAAAATTCTGAACTAAATAGCCACTGAC>A	.	XRN1:ENST00000264951.8:c.2004+1_2005-1delGTCAGTGGCTATTTAGTTCAGAATTTTTTCACTTTATTAAGTGTGAAGTGATTATGGAGAAAGAATTAAAATTAAATTATTTGAATTCTTTTAAAG:HIGH:splice_acceptor_variant&splice_donor_variant&splice_region_variant&intron_variant;XRN1:ENST00000392981.6:c.2004+1_2005-1delGTCAGTGGCTATTTAGTTCAGAATTTTTTCACTTTATTAAGTGTGAAGTGATTATGGAGAAAGAATTAAAATTAAATTATTTGAATTCTTTTAAAG:HIGH:splice_acceptor_variant&splice_…	0.142857	0.5	0	0	0.5	1	1	0.2	0
ZMAT3 - chr3:179027522 CCCTGGAGAAAAGAAGTTTAAAAAAGAGTGAGTCTTCTAAACAAGAATCCCTTTCTACTCTTTTTCTTTAAAGACAGTCAATCTCACATAACACTTTGGCCTCAGAGAAAATGGCAATACCTA>C	.	ZMAT3:ENST00000311417.6:c.557+2_558del:HIGH:frameshift_variant&splice_acceptor_variant&splice_donor_variant&splice_region_variant&intron_variant;ZMAT3:ENST00000432729.5:c.557+2_558del:HIGH:frameshift_variant&splice_acceptor_variant&splice_donor_variant&splice_region_variant&intron_variant;ZMAT3:ENST00000414084.1:c.*113_*234del:MODIFIER:downstream_gene_variant	0.0714286	0.5	0	0	1	1	1	0.4	0
MCCC1 - chr3:183071119 CCCTAAGAGAGAAAAGATGATTATGACTACAACATAAATAAAACAAAGAAGACAAGCCTGAATTGGCAAACACAAGCATGCACAATCTTA>C	.	MCCC1:ENST00000265594.8:c.639+2_640delTAAGATTGTGCATGCTTGTGTTTGCCAATTCAGGCTTGTCTTCTTTGTTTTATTTATGTTGTAGTCATAATCATCTTTTCTCTCTTAGG:HIGH:frameshift_variant&splice_acceptor_variant&splice_donor_variant&splice_region_variant&intron_variant;MCCC1:ENST00000492597.5:c.312+2_313delTAAGATTGTGCATGCTTGTGTTTGCCAATTCAGGCTTGTCTTCTTTGTTTTATTTATGTTGTAGTCATAATCATCTTTTCTCTCTTAGG:HIGH:frameshift_variant&splice_accept…	0.0714286	0.666667	0	0	0.5	1	1	0.8	0
AP2M1 - chr3:184182043 TCGAGG>T	.	AP2M1:ENST00000382456.7:c.954_957+1delCGAGG:HIGH:frameshift_variant&splice_donor_variant&splice_region_variant&intron_variant;AP2M1:ENST00000439647.5:c.954_957+1delCGAGG:HIGH:frameshift_variant&splice_donor_variant&splice_region_variant&intron_variant;AP2M1:ENST00000442686.1:c.30_33+1delCGAGG:HIGH:frameshift_variant&splice_donor_variant&splice_region_variant&intron_variant;AP2M1:ENST00000411763.6…	0	0.166667	0	0	1	0.5	1	0	0
WDR1 - chr4:10116234 TCTGCGGAGACACAAATGCGGCGGGGCATGTCAGGGCAGGGCGGGGACGGCGGGGACAGAAGGGAGAAGGAGCCCCGGACCGGTCTCGGCCGGTCAC>T	.	WDR1:ENST00000508079.1:c.-68_28delGTGACCGGCCGAGACCGGTCCGGGGCTCCTTCTCCCTTCTGTCCCCGCCGTCCCCGCCCTGCCCTGACATGCCCCGCCGCATTTGTGTCTCCGCAG:HIGH:start_lost&conservative_inframe_deletion;WDR1:ENST00000382452.6:c.17-96_17-1delGTGACCGGCCGAGACCGGTCCGGGGCTCCTTCTCCCTTCTGTCCCCGCCGTCCCCGCCCTGCCCTGACATGCCCCGCCGCATTTGTGTCTCCGCAG:HIGH:splice_acceptor_variant&splice_region_variant&intron_variant;WDR1:ENST00000382451.…	0.285714	0	0	0	1	0.5	1	0.8	0
LAP3 - chr4:17581759 G>GGAATCTATTCCAAAGAAAAAGAAGATGATGTGCCACAGTTCACAAGTGCAGGAGAGAATTTTGATAAATTGTTAGCTGGAAAGCTGAGAGAGACTTTGAACAT	.	LAP3:ENST00000226299.8:c.219-1_219insGAATCTATTCCAAAGAAAAAGAAGATGATGTGCCACAGTTCACAAGTGCAGGAGAGAATTTTGATAAATTGTTAGCTGGAAAGCTGAGAGAGACTTTGAACAT:HIGH:frameshift_variant&stop_gained&splice_region_variant;LAP3:ENST00000618908.4:c.219-1_219insGAATCTATTCCAAAGAAAAAGAAGATGATGTGCCACAGTTCACAAGTGCAGGAGAGAATTTTGATAAATTGTTAGCTGGAAAGCTGAGAGAGACTTTGAACAT:HIGH:frameshift_variant&stop_gained&splice_region_variant;L…	0.0714286	0.166667	0	0	0.5	0.5	1	0.6	0
CHIC2 - chr4:54049108 TACCTAAAGAAAAATTTTAAGAAATAATAACAATGCAATATTAATGTCAAAAAACATGACTGATGAGCATACTTTTTTCTAATTTTCTCAGAAAAAAACTTTCATTTTGAGGCATACAAATAGTACATAAATGAGACACTC>T	.	CHIC2:ENST00000263921.7:c.174+3_176del:HIGH:frameshift_variant&splice_acceptor_variant&splice_region_variant&intron_variant;CHIC2:ENST00000510894.1:c.171+3_173del:HIGH:frameshift_variant&splice_acceptor_variant&splice_region_variant&intron_variant;CHIC2:ENST00000512964.5:c.174+3_176del:HIGH:frameshift_variant&splice_acceptor_variant&splice_region_variant&intron_variant;CHIC2:ENST00000509678.1:n.1…	0.0714286	0.5	0	0	0.5	0.5	1	0.4	0
CXCL3 - chr4:74038176 TCTGCAGAGAGAAGGGAATTCCGTGAGACAGGAGGTCGGGCTGGGGACAGGGTTGGGGCAGCGGGAGAGTCGGGGACCCCAGCGGTGGCAGCGGAAGCGCGGGGCGGGACTTAC>T	.	CXCL3:ENST00000296026.4:c.224+1_225-1del:HIGH:splice_acceptor_variant&splice_donor_variant&splice_region_variant&intron_variant;CXCL3:ENST00000502974.1:n.400+1_401-1del:HIGH:splice_acceptor_variant&splice_donor_variant&splice_region_variant&intron_variant;CXCL3:ENST00000510390.1:n.263+1_264-1del:HIGH:splice_acceptor_variant&splice_donor_variant&splice_region_variant&intron_variant;CXCL3:ENST00000…	0.214286	0.5	0	0	0.5	1	1	0.8	0
CXCL3 - chr4:74038412 TCCTAGGGAAGAATAGACTCGCTGATTGAGCGGGGCTGTCGGCGCGGGGCGCCCACCCCAGCCGCGTCCGGCCCGGGGACCCCAGGGCGCCGGGACCCA>T	.	CXCL3:ENST00000296026.4:c.100+2_101delTGGGTCCCGGCGCCCTGGGGTCCCCGGGCCGGACGCGGCTGGGGTGGGCGCCCCGCGCCGACAGCCCCGCTCAATCAGCGAGTCTATTCTTCCCTAGG:HIGH:frameshift_variant&splice_acceptor_variant&splice_donor_variant&splice_region_variant&intron_variant;CXCL3:ENST00000511669.1:n.296+2_297delTGGGTCCCGGCGCCCTGGGGTCCCCGGGCCGGACGCGGCTGGGGTGGGCGCCCCGCGCCGACAGCCCCGCTCAATCAGCGAGTCTATTCTTCCCTAGG:HIGH:splice_accepto…	0.357143	0.333333	0	0	0.5	1	1	0.8	0
BMP2K - chr4:78842382 T>TCG	.	BMP2K:ENST00000389010.7:c.404-3_404-2insCG:HIGH:splice_acceptor_variant&intron_variant;BMP2K:ENST00000502871.5:c.404-3_404-2insCG:HIGH:splice_acceptor_variant&intron_variant;BMP2K:ENST00000335016.9:c.404-3_404-2insCG:HIGH:splice_acceptor_variant&intron_variant;BMP2K:ENST00000628286.1:c.404-3_404-2insCG:HIGH:splice_acceptor_variant&intron_variant	0.0714286	0.166667	0	0	1	0.5	1	0.8	0
ANTXR2 - chr4:80055217 GCCTATGGAGAATGAGGAGGGAAAGAGAGAAAAAAAGAGAGGGGAGAGGGAGAAAGTGAATTATTCAAATATCAAGCTATACATTCCGAGACACACAGCGATGTACAGTGGGGTGTAGAGAACAGTCTCAGTTCAATACTCA>G	.	ANTXR2:ENST00000307333.7:c.486+2_487del:HIGH:frameshift_variant&splice_acceptor_variant&splice_donor_variant&splice_region_variant&intron_variant;ANTXR2:ENST00000403729.6:c.486+2_487del:HIGH:frameshift_variant&splice_acceptor_variant&splice_donor_variant&splice_region_variant&intron_variant;ANTXR2:ENST00000404191.5:c.255+2_256del:HIGH:frameshift_variant&splice_acceptor_variant&splice_donor_varian…	0.214286	0.5	0	0	0.5	0.5	1	0.8	0
FYB - chr5:39202112 C>CT	.	FYB:ENST00000351578.10:c.848dupA:HIGH:frameshift_variant;FYB:ENST00000515010.5:c.848dupA:HIGH:frameshift_variant;FYB:ENST00000505428.5:c.848dupA:HIGH:frameshift_variant;FYB:ENST00000512982.2:c.878dupA:HIGH:frameshift_variant;FYB:ENST00000510188.1:c.*325dupA:MODIFIER:downstream_gene_variant;FYB:ENST00000512138.1:c.*504dupA:MODIFIER:downstream_gene_variant;FYB:ENST00000506557.5:c.*661dupA:MODIFIER:…	0.0714286	0.333333	0	0	0.5	0.5	1	0.6	0
IL6ST - chr5:55956022 A>AGT	.	IL6ST:ENST00000336909.9:c.1267+2_1267+3insAC:HIGH:splice_donor_variant&intron_variant;IL6ST:ENST00000381298.6:c.1267+2_1267+3insAC:HIGH:splice_donor_variant&intron_variant;IL6ST:ENST00000381294.7:c.1267+2_1267+3insAC:HIGH:splice_donor_variant&intron_variant;IL6ST:ENST00000522633.2:c.*194+2_*194+3insAC:HIGH:splice_donor_variant&intron_variant;IL6ST:ENST00000381287.8:c.*194+2_*194+3insAC:HIGH:splic…	0.0714286	0.5	0	0	0.5	1	1	0.8	0
IL6ST - chr5:55956024 C>G	.	IL6ST:ENST00000336909.9:c.1267+1G>C:HIGH:splice_donor_variant&intron_variant;IL6ST:ENST00000381298.6:c.1267+1G>C:HIGH:splice_donor_variant&intron_variant;IL6ST:ENST00000381294.7:c.1267+1G>C:HIGH:splice_donor_variant&intron_variant;IL6ST:ENST00000522633.2:c.*194+1G>C:HIGH:splice_donor_variant&intron_variant;IL6ST:ENST00000381287.8:c.*194+1G>C:HIGH:splice_donor_variant&intron_variant;IL6ST:ENST0000…	0.0714286	0.5	0	0	0.5	1	1	0.8	0
PDE4D - chr5:59038971 TCTGCGAAGAGACAGGGAAAGGGGGACTCAGTTCTCAAGCGCTTCACGGGTCCGCTAGCGAGTTCAAAGGGGGCCATCCTGCCATAC>T	.	PDE4D:ENST00000340635.10:c.809-86_809-1delGTATGGCAGGATGGCCCCCTTTGAACTCGCTAGCGGACCCGTGAAGCGCTTGAGAACTGAGTCCCCCTTTCCCTGTCTCTTCGCAG:HIGH:splice_acceptor_variant&splice_region_variant&intron_variant;PDE4D:ENST00000360047.9:c.401-86_401-1delGTATGGCAGGATGGCCCCCTTTGAACTCGCTAGCGGACCCGTGAAGCGCTTGAGAACTGAGTCCCCCTTTCCCTGTCTCTTCGCAG:HIGH:splice_acceptor_variant&splice_region_variant&intron_variant;PDE4D:ENST…	0.214286	0	0	0	1	0.5	1	0.8	0
ERBIN - chr5:66046539 GTATGATTTTATGATT>G	.	ERBIN:ENST00000506030.5:c.1788+2_1788+16delTATGATTTTATGATT:HIGH:splice_donor_variant&splice_region_variant&intron_variant;ERBIN:ENST00000284037.9:c.1788+2_1788+16delTATGATTTTATGATT:HIGH:splice_donor_variant&splice_region_variant&intron_variant;ERBIN:ENST00000380943.6:c.1788+2_1788+16delTATGATTTTATGATT:HIGH:splice_donor_variant&splice_region_variant&intron_variant;ERBIN:ENST00000380938.6:c.1788+2_…	0.0714286	0.166667	0	0	0.5	0.5	1	0.2	0
TTC37 - chr5:95536925 ACTTGAAAATATAAAAGCAAAATACACTACATTCTAGTAGTAGTAAAATGTATTTATGAACACTTTCCTAATTAGAAATACATACAAGTCACATTAGAGATTTAAAAAATCAACTTAC>A	.	TTC37:ENST00000358746.6:c.642+1_643-1del:HIGH:splice_acceptor_variant&splice_donor_variant&splice_region_variant&intron_variant;TTC37:ENST00000514952.5:c.498+1_499-1del:HIGH:splice_acceptor_variant&splice_donor_variant&splice_region_variant&intron_variant;TTC37:ENST00000503279.1:n.65+1_66-1del:HIGH:splice_acceptor_variant&splice_donor_variant&splice_region_variant&intron_variant;TTC37:ENST0000050…	0.142857	0.666667	0	0	0.5	1	1	0.4	0
HDAC3 - chr5:141626070 TCCTGAAACCAACCAGCAGAGGGGAGCAGGCTGACCAAGTGGGCTGAAGGACCCATGTGGCCATATCTGAGGGACACCCTAGCTCACACTGGACAACAGGGGAGGAAATCAGGAGAGTGCTCA>T	.	HDAC3:ENST00000305264.7:c.920+2_921del:HIGH:frameshift_variant&splice_acceptor_variant&splice_donor_variant&splice_region_variant&intron_variant;HDAC3:ENST00000469550.6:n.993+2_994del:HIGH:splice_acceptor_variant&splice_donor_variant&splice_region_variant&intron_variant&non_coding_transcript_exon_variant;HDAC3:ENST00000475549.1:n.251+2_252del:HIGH:splice_acceptor_variant&splice_donor_variant&spli…	0.142857	0.333333	0	0	0.5	0.5	1	0.6	0
HDAC3 - chr5:141636629 TCCTGGGGGTGGGGAGAAGAGAGTTCGTCAGCTCTCACCCCTGGAGTTGCAACCCCGCCTCAAAACCTCCGTGTCCCAACCCCTCATGCATATCCCTGTTTCCTCA>T	.	HDAC3:ENST00000305264.7:c.55+2_56del:HIGH:frameshift_variant&splice_acceptor_variant&splice_donor_variant&splice_region_variant&intron_variant;HDAC3:ENST00000523088.5:c.55+2_56del:HIGH:frameshift_variant&splice_acceptor_variant&splice_donor_variant&splice_region_variant&intron_variant;HDAC3:ENST00000519474.5:c.55+2_56del:HIGH:frameshift_variant&splice_acceptor_variant&splice_donor_variant&splice_…	0.142857	0.5	0	0	1	1	1	0.8	0
SH3TC2 - chr5:149028554 GCTGTAAGGACAGGCAAAGTTGAGCAACCTTGGGCACCTGCACCTAAGGTGGCCGCTCTTGGCAAGAGGACAGAAGTGCTGTCCTCAAGGATGAATGTCAGGTTCAGCATGATCGCTACTCAC>G	.	SH3TC2:ENST00000510779.1:c.104_*114del:HIGH:frameshift_variant&stop_lost;SH3TC2:ENST00000515425.5:c.1177+1_1178-1del:HIGH:splice_acceptor_variant&splice_donor_variant&splice_region_variant&intron_variant;SH3TC2:ENST00000323829.9:c.*565+1_*566-1del:HIGH:splice_acceptor_variant&splice_donor_variant&splice_region_variant&intron_variant;SH3TC2:ENST00000512049.5:c.1156+1_1157-1del:HIGH:splice_acceptor…	0.0714286	0	0	0	0.5	0.5	1	0.4	0
ABLIM3 - chr5:149183451 G>GTGCAAAGACATCACCATGAACACTAGCA	.	ABLIM3:ENST00000309868.11:c.14_15insGCAAAGACATCACCATGAACACTAGCAT:HIGH:frameshift_variant&stop_gained&splice_region_variant;ABLIM3:ENST00000506113.5:c.14_15insGCAAAGACATCACCATGAACACTAGCAT:HIGH:frameshift_variant&stop_gained&splice_region_variant;ABLIM3:ENST00000504238.5:c.14_15insGCAAAGACATCACCATGAACACTAGCAT:HIGH:frameshift_variant&stop_gained&splice_region_variant;ABLIM3:ENST00000508983.5:c.14_15…	0.285714	0.5	0	0	0.5	1	1	0.8	0
CCNG1 - chr5:163441962 AAGGTAAATATTTTATAAAGATTATGCCTATTGATATGATCTGTTTTTATATTTGGCATTTACTTTAAATTTATCTCTTTT>A	.	CCNG1:ENST00000340828.6:c.597+1_598-1delGTAAATATTTTATAAAGATTATGCCTATTGATATGATCTGTTTTTATATTTGGCATTTACTTTAAATTTATCTCTTTTAG:HIGH:splice_acceptor_variant&splice_donor_variant&splice_region_variant&intron_variant;CCNG1:ENST00000393929.5:c.597+1_598-1delGTAAATATTTTATAAAGATTATGCCTATTGATATGATCTGTTTTTATATTTGGCATTTACTTTAAATTTATCTCTTTTAG:HIGH:splice_acceptor_variant&splice_donor_variant&splice_region_varian…	0.0714286	0.666667	0	0	0.5	1	1	0.8	0
RARS - chr5:168488735 AGGT>A	.	RARS:ENST00000231572.7:c.180+1_180+3delGTG:HIGH:splice_donor_variant&splice_region_variant&intron_variant;RARS:ENST00000524082.5:n.228+1_228+3delGTG:HIGH:splice_donor_variant&splice_region_variant&intron_variant;RARS:ENST00000521939.5:n.193+1_193+3delGTG:HIGH:splice_donor_variant&splice_region_variant&intron_variant;RARS:ENST00000520013.5:c.180+1_180+3delGTG:HIGH:splice_donor_variant&splice_regio…	0.0714286	0.5	0	0	0.5	1	1	0.8	0
KIAA1191 - chr5:176347807 TCCTACAAAAGTGAACCAGAGTGCAAATGATTTCAAAACCAGTAAACAGCTCCCGGTATACAATATGGTAAGATGTCTGCCATGCTGCTCTCTTTTTTGAAGGTGCTGCCTTA>T	.	KIAA1191:ENST00000298569.8:c.709+2_710del:HIGH:frameshift_variant&splice_acceptor_variant&splice_donor_variant&splice_region_variant&intron_variant;KIAA1191:ENST00000393725.6:c.652+2_653del:HIGH:frameshift_variant&splice_acceptor_variant&splice_donor_variant&splice_region_variant&intron_variant;KIAA1191:ENST00000510164.5:c.709+2_710del:HIGH:frameshift_variant&splice_acceptor_variant&splice_donor_…	0.285714	0.666667	0	0	0.5	1	1	0.8	0
DBN1 - chr5:177467626 CCCTTCCGCAAGAAGACGGCAGTGCTCAGGCGGCACCATCCTCCCGCCATCCCCACCCCAGCACGCAGACCCTGGTGGCTGTCCCCACCCCCAAGAGCGCTGGCCCCTGACACGCA>C	.	DBN1:ENST00000309007.9:c.330+2_331del:HIGH:frameshift_variant&splice_acceptor_variant&splice_donor_variant&splice_region_variant&intron_variant;DBN1:ENST00000292385.9:c.336+2_337del:HIGH:frameshift_variant&splice_acceptor_variant&splice_donor_variant&splice_region_variant&intron_variant;DBN1:ENST00000477391.6:c.327+2_328del:HIGH:frameshift_variant&splice_acceptor_variant&splice_donor_variant&spli…	0.214286	0.166667	0	0	1	1	1	0.6	0
PDLIM7 - chr5:177492434 CCCTGGAGGAGAAGGAAAGCGTGACAGCGGGCCGGGCCCGCAGGGATCCCCACTGCCAGCGCGGGCGCACCCATCCATGTCCACCCGCATA>C	.	PDLIM7:ENST00000355841.6:c.248+2_249delTATGCGGGTGGACATGGATGGGTGCGCCCGCGCTGGCAGTGGGGATCCCTGCGGGCCCGGCCCGCTGTCACGCTTTCCTTCTCCTCCAGG:HIGH:frameshift_variant&splice_acceptor_variant&splice_donor_variant&splice_region_variant&intron_variant;PDLIM7:ENST00000359895.6:c.248+2_249delTATGCGGGTGGACATGGATGGGTGCGCCCGCGCTGGCAGTGGGGATCCCTGCGGGCCCGGCCCGCTGTCACGCTTTCCTTCTCCTCCAGG:HIGH:frameshift_variant&splice_ac…	0.214286	0	0	0	0.5	0.5	1	0.6	0
TBC1D9B - chr5:179869768 C>G	.	TBC1D9B:ENST00000356834.7:c.2791+1G>C:HIGH:splice_donor_variant&intron_variant;TBC1D9B:ENST00000519746.5:c.319+1G>C:HIGH:splice_donor_variant&intron_variant;TBC1D9B:ENST00000521469.5:n.1120+1G>C:HIGH:splice_donor_variant&intron_variant;TBC1D9B:ENST00000519757.5:n.662+1G>C:HIGH:splice_donor_variant&intron_variant;TBC1D9B:ENST00000522921.1:n.512+1G>C:HIGH:splice_donor_variant&intron_variant;TBC1D9B…	0.0714286	0.166667	0	0	0.5	0.5	1	0.6	0
DEK - chr6:18263995 ACCTGCATGCGGGAAGAAAGCCGGACGTCTCGGTCCTCCTACTCCCGCAGGCAGGACCGGGCGGCCACCCTGAATGATGCTACCCTTCCCGCGGGACACCTG>A	.	DEK:ENST00000515742.1:c.-94_7del:HIGH:frameshift_variant&start_lost;DEK:ENST00000397239.7:c.-9-100_-9del:HIGH:splice_acceptor_variant&splice_region_variant&5_prime_UTR_variant&intron_variant;DEK:ENST00000505224.5:c.-9-100_-9del:HIGH:splice_acceptor_variant&splice_region_variant&5_prime_UTR_variant&intron_variant;DEK:ENST00000244776.11:c.-9-100_-9del:HIGH:splice_acceptor_variant&splice_region_vari…	0.142857	0.333333	0	0	0.5	0.5	1	0.6	0
FLOT1 - chr6:30730565 TCTGAGGGTTAAGGATGCTTGTGAGATTGACGGAAATCATTAAGAACAAGAAATCCCCGATCAAGCAGCAACCCCCACCCTCTCCACAAGCCAGCATGGAACTGCCTCTTAACTCAC>T	.	FLOT1:ENST00000376389.7:c.951+1_952-1del:HIGH:splice_acceptor_variant&splice_donor_variant&splice_region_variant&intron_variant;FLOT1:ENST00000487376.5:n.843+1_844-1del:HIGH:splice_acceptor_variant&splice_donor_variant&splice_region_variant&intron_variant;FLOT1:ENST00000476729.5:n.*310_*425del:MODIFIER:downstream_gene_variant;FLOT1:ENST00000413165.5:c.*238_*353del:MODIFIER:downstream_gene_variant…	0.142857	0.833333	0	0	0.5	1	1	0.6	0
ABHD16A - chr6:31687740 GCTGGTCAGGGAGAGAGATGACAGCCAGTCAGCAACCTGACCTTGCTGGGCCCCCGCCCCAAGCCTCACTGGATCCCTTCTCAC>G	.	ABHD16A:ENST00000395952.7:c.1447+1_1448-1delGTGAGAAGGGATCCAGTGAGGCTTGGGGCGGGGGCCCAGCAAGGTCAGGTTGCTGACTGGCTGTCATCTCTCTCCCTGACCAG:HIGH:splice_acceptor_variant&splice_donor_variant&splice_region_variant&intron_variant;XXbac-BPG32J3.20:ENST00000461287.1:c.*1400+1_*1401-1delGTGAGAAGGGATCCAGTGAGGCTTGGGGCGGGGGCCCAGCAAGGTCAGGTTGCTGACTGGCTGTCATCTCTCTCCCTGACCAG:HIGH:splice_acceptor_variant&splice_donor_var…	0.142857	0.5	0	0	0.5	1	1	0.6	0
ABHD16A - chr6:31691680 ACTGAGTACGGAAGACGCAATGGCCAAGATGCAAGGGTCAGGAGGCCACATCACAGGGGTGGGGCGGGGTGGGTGGGGGTGAGAGGGGAGGGCTTTAGGGGATGTGCGGGCAGGGAAGCCTCAC>A	.	ABHD16A:ENST00000395952.7:c.741+1_742-1del:HIGH:splice_acceptor_variant&splice_donor_variant&splice_region_variant&intron_variant;XXbac-BPG32J3.20:ENST00000461287.1:c.*694+1_*695-1del:HIGH:splice_acceptor_variant&splice_donor_variant&splice_region_variant&intron_variant;ABHD16A:ENST00000492084.5:c.*568+1_*569-1del:HIGH:splice_acceptor_variant&splice_donor_variant&splice_region_variant&intron_vari…	0.142857	0.5	0	0	1	1	1	0.6	0
UHRF1BP1 - chr6:34821814 GGGTGAGAATGAGGGTCAGAATGCTGCTGTTCTCTTTGGCCAGTAGGCCTGCTTTCTGGAGGGTCAGCTACCACAGCCCTGAGACTTTGCTTTCCTCTTTCA>G	.	UHRF1BP1:ENST00000192788.5:c.207+1_208-1del:HIGH:splice_acceptor_variant&splice_donor_variant&splice_region_variant&intron_variant;UHRF1BP1:ENST00000452449.6:c.207+1_208-1del:HIGH:splice_acceptor_variant&splice_donor_variant&splice_region_variant&intron_variant;Y_RNA:ENST00000383990.1:n.*273_*373del:MODIFIER:downstream_gene_variant	0.142857	0	0	0	0.5	0.5	1	0.8	0
UHRF1BP1 - chr6:34871691 CGGTGAGTCAGGCTTGTCAGCCTGTTGGTTTCTCTGCCTTTTCTCCTAAAAGTGAATAGGTGACACCTAGGAACTGTTTGGGAGTTGGCAGCAGTTTGTCACTTAGAACCTTTACTTGTTTTCTCCA>C	.	UHRF1BP1:ENST00000192788.5:c.4090+1_4091-1del:HIGH:splice_acceptor_variant&splice_donor_variant&splice_region_variant&intron_variant;UHRF1BP1:ENST00000452449.6:c.4090+1_4091-1del:HIGH:splice_acceptor_variant&splice_donor_variant&splice_region_variant&intron_variant;RNY3P15:ENST00000516297.2:n.-2139_-2014del:MODIFIER:upstream_gene_variant	0.142857	0.333333	0	0	0.5	0.5	1	0.6	0
RRP36 - chr6:43025130 CAGGTAAGCAAGGCTTGCCCTAGAAGTTGGAAGATAACTGGGACCTTGAATAGGTATGTTGTCTTGGGTGACAGGTGGGAAGCCTTTGACCAACACTGGAGTCCTCTTGACTTGGCTTTTAATTTCTCCAT>C	.	RRP36:ENST00000244496.5:c.278+2_279del:HIGH:frameshift_variant&splice_acceptor_variant&splice_donor_variant&splice_region_variant&intron_variant;RRP36:ENST00000607394.1:c.-942_-813del:MODIFIER:upstream_gene_variant;KLHDC3:ENST00000244670.12:c.*4398_*4527del:MODIFIER:downstream_gene_variant;KLHDC3:ENST00000326974.8:c.*4398_*4527del:MODIFIER:downstream_gene_variant;KLHDC3:ENST00000332245.9:c.*4011_…	0.214286	0.666667	0	0	0.5	0.5	1	0.6	0
YIPF3 - chr6:43513451 TCTGTCAATATACCAATTCATTCAGGCTGGAGGGTACAACAGCTCATCTGTTTATGGCTTCCCAGGATTTGCCTGGTGGTCCCACCCTCTGCCCTGGTGCTTCCCCCGGCTCTCCAGACATGCCACCCTCTATTCAC>T	.	YIPF3:ENST00000372422.6:c.441+1_442-1del:HIGH:splice_acceptor_variant&splice_donor_variant&splice_region_variant&intron_variant;YIPF3:ENST00000490447.6:c.*341+1_*342-1del:HIGH:splice_acceptor_variant&splice_donor_variant&splice_region_variant&intron_variant;YIPF3:ENST00000372417.1:n.134+1_135-1del:HIGH:splice_acceptor_variant&splice_donor_variant&splice_region_variant&intron_variant;YIPF3:ENST000…	0.142857	0.5	0	0	0.5	1	1	0.8	0
GTPBP2 - chr6:43623793 CACCTGAAGCCAAAGAAAACGCTATCAATGGCCTGCCAAGTAGGGCTGGTGGGTCCAAAATCTCTAAACAGACTCTGGGTTTGGTCTGAAGCAGCCCCTCCCTGTTTCCCAGCCTATTAGATGTTTGGGCAGTCAACT>C	.	GTPBP2:ENST00000307126.9:c.1236+3_1238del:HIGH:frameshift_variant&splice_acceptor_variant&splice_region_variant&intron_variant;GTPBP2:ENST00000307114.11:c.972+3_974del:HIGH:frameshift_variant&splice_acceptor_variant&splice_region_variant&intron_variant;GTPBP2:ENST00000476510.5:n.1119+3_1121del:HIGH:splice_acceptor_variant&splice_region_variant&intron_variant&non_coding_transcript_exon_variant;GTP…	0.142857	0.166667	0	0	0.5	0.5	1	0.4	0
SENP6 - chr6:75678692 AGTGAGAGAATTCCTTTATATTTGCAATGATCTTAAATGTCTTTCTCTGTTTTATTACATTTCAGTTGTGTATATATATATAGATTTGTTTATTTGCTTGCCTTCTAATTTTGTTACAG>A	.	SENP6:ENST00000447266.6:c.1958+3_1960del:HIGH:frameshift_variant&splice_acceptor_variant&splice_region_variant&intron_variant;SENP6:ENST00000370010.6:c.1937+3_1939del:HIGH:frameshift_variant&splice_acceptor_variant&splice_region_variant&intron_variant;SENP6:ENST00000327284.12:c.1937+3_1939del:HIGH:frameshift_variant&splice_acceptor_variant&splice_region_variant&intron_variant;SENP6:ENST0000042494…	0.142857	0.5	0	0	1	0.5	1	0.8	0
PHIP - chr6:79060575 GCCTATTAAACACATGTATTTTTATGCATACAAAGAACACAAAAACAAAAGTGAGATAAATAATGTCTAAATCCTATGAGAAAATTTTCATA>G	.	PHIP:ENST00000275034.4:c.340+2_341delTATGAAAATTTTCTCATAGGATTTAGACATTATTTATCTCACTTTTGTTTTTGTGTTCTTTGTATGCATAAAAATACATGTGTTTAATAGG:HIGH:frameshift_variant&splice_acceptor_variant&splice_donor_variant&splice_region_variant&intron_variant	0.142857	0.333333	0	0	0.5	0.5	1	0.4	0
MAP3K5 - chr6:136592341 GCTGAGAAAATTTATGCAGCATAAATCACAGTTCCCTTTATAAAATGACACACTTAACAACACACTTCTCTCACCCCAAGTAAGTCAGGTCTTTAC>G	.	MAP3K5:ENST00000359015.4:c.3056+1_3057-1delGTAAAGACCTGACTTACTTGGGGTGAGAGAAGTGTGTTGTTAAGTGTGTCATTTTATAAAGGGAACTGTGATTTATGCTGCATAAATTTTCTCAG:HIGH:splice_acceptor_variant&splice_donor_variant&splice_region_variant&intron_variant	0.214286	0.5	0	0	1	1	1	0.8	0
MPP6 - chr7:24663723 T>C	.	MPP6:ENST00000222644.9:c.783+2T>C:HIGH:splice_donor_variant&intron_variant;MPP6:ENST00000396475.6:c.783+2T>C:HIGH:splice_donor_variant&intron_variant;MPP6:ENST00000472674.1:n.248+2T>C:HIGH:splice_donor_variant&intron_variant;MPP6:ENST00000409761.5:c.447+2T>C:HIGH:splice_donor_variant&intron_variant;MPP6:ENST00000430180.5:c.783+2T>C:HIGH:splice_donor_variant&intron_variant;MPP6:ENST00000464384.2:c…	0	0.333333	0	0	1	0.5	1	0.8	0
DBNL - chr7:44059445 GGCAGGCAAGGCGCTTGTCACCCCATGGGGACCCTGGGGGACAGCAGTGGAGAAGGGGGATGTGTGGGAGTGAGAACCTGCTGTGTTCCCTGGT>G	.	DBNL:ENST00000448521.5:c.931+1_932-1delGCAAGGCGCTTGTCACCCCATGGGGACCCTGGGGGACAGCAGTGGAGAAGGGGGATGTGTGGGAGTGAGAACCTGCTGTGTTCCCTGGTGCAG:HIGH:splice_acceptor_variant&splice_donor_variant&splice_region_variant&intron_variant;DBNL:ENST00000494774.5:c.934+1_935-1delGCAAGGCGCTTGTCACCCCATGGGGACCCTGGGGGACAGCAGTGGAGAAGGGGGATGTGTGGGAGTGAGAACCTGCTGTGTTCCCTGGTGCAG:HIGH:splice_acceptor_variant&splice_donor_vari…	0.214286	0.5	0	0	1	1	1	0.6	0
GUSB - chr7:65974440 GCCTGCGGGCCAGGAGGGAAGGGACAGAGGGTCACGGTGACGCCCCCGGGCTGGGCAGGCGGAGCAGGTGCACAGCAGAGACTCA>G	.	GUSB:ENST00000304895.8:c.1244+2_1245delTGAGTCTCTGCTGTGCACCTGCTCCGCCTGCCCAGCCCGGGGGCGTCACCGTGACCCTCTGTCCCTTCCCTCCTGGCCCGCAGG:HIGH:frameshift_variant&splice_acceptor_variant&splice_donor_variant&splice_region_variant&intron_variant;GUSB:ENST00000421103.5:c.806+2_807delTGAGTCTCTGCTGTGCACCTGCTCCGCCTGCCCAGCCCGGGGGCGTCACCGTGACCCTCTGTCCCTTCCCTCCTGGCCCGCAGG:HIGH:frameshift_variant&splice_acceptor_variant…	0.0714286	0.666667	0	0	0.5	1	1	0.4	0
PHTF2 - chr7:77940027 A>AGACATGTCTGTACTTGAAATC	.	PHTF2:ENST00000248550.7:c.1468-3_1468-2insGACATGTCTGTACTTGAAATC:HIGH:splice_acceptor_variant&intron_variant;PHTF2:ENST00000307305.12:c.1354-3_1354-2insGACATGTCTGTACTTGAAATC:HIGH:splice_acceptor_variant&intron_variant;PHTF2:ENST00000275575.11:c.1354-3_1354-2insGACATGTCTGTACTTGAAATC:HIGH:splice_acceptor_variant&intron_variant;PHTF2:ENST00000424760.5:c.1354-3_1354-2insGACATGTCTGTACTTGAAATC:HIGH:spli…	0.142857	0.333333	0	0	0.5	1	1	0.8	0
PHTF2 - chr7:77940029 G>GTGGAATGATAATGAACAGA	.	PHTF2:ENST00000248550.7:c.1468-1_1468insTGGAATGATAATGAACAGA:HIGH:frameshift_variant&splice_region_variant;PHTF2:ENST00000307305.12:c.1354-1_1354insTGGAATGATAATGAACAGA:HIGH:frameshift_variant&splice_region_variant;PHTF2:ENST00000275575.11:c.1354-1_1354insTGGAATGATAATGAACAGA:HIGH:frameshift_variant&splice_region_variant;PHTF2:ENST00000424760.5:c.1354-1_1354insTGGAATGATAATGAACAGA:HIGH:frameshift_var…	0.142857	0.333333	0	0	0.5	1	1	0.8	0
MEPCE - chr7:100433137 AGTGAGTTGGGTGTTGGGGGAATAGTCATTCCTTTGGTTGAGGCAAGAAAAGGCCCCGAGGTGGGCATCGCCCTTGGCCAGGGGAGGCGGCAGCGTGCTGAAGTGGTCCCTTGCCTCTCTCCTTAG>A	.	MEPCE:ENST00000310512.3:c.1890+2_1891del:HIGH:frameshift_variant&splice_acceptor_variant&splice_donor_variant&splice_region_variant&intron_variant;MEPCE:ENST00000414441.5:c.483+2_484del:HIGH:frameshift_variant&splice_acceptor_variant&splice_donor_variant&splice_region_variant&intron_variant;ZCWPW1:ENST00000398027.6:c.-12613_-12489del:MODIFIER:upstream_gene_variant;ZCWPW1:ENST00000360951.8:c.-1261…	0.285714	0.5	0	0	0.5	0.5	1	0.8	0
CUX1 - chr7:102189812 G>GCACACTCAAA	.	CUX1:ENST00000360264.7:c.1052_1053insCACTCAAACA:HIGH:frameshift_variant&splice_region_variant;CUX1:ENST00000437600.8:c.1052_1053insCACTCAAACA:HIGH:frameshift_variant&splice_region_variant;CUX1:ENST00000622516.4:c.1046_1047insCACTCAAACA:HIGH:frameshift_variant&splice_region_variant;CUX1:ENST00000292538.8:c.1052_1053insCACTCAAACA:HIGH:frameshift_variant&splice_region_variant;CUX1:ENST00000292535.11…	0.0714286	0.5	0	0	1	1	1	0.6	0
IFRD1 - chr7:112462179 TGTATGTATTTTTAGTTTCATATTTTATAAAAGCAACATTTAGTGGACATAATTGGTTGTATTCACATAGTAATGACTAACTATTTTTTAG>T	.	IFRD1:ENST00000005558.8:c.797+2_798delTATGTATTTTTAGTTTCATATTTTATAAAAGCAACATTTAGTGGACATAATTGGTTGTATTCACATAGTAATGACTAACTATTTTTTAGG:HIGH:frameshift_variant&splice_acceptor_variant&splice_donor_variant&splice_region_variant&intron_variant;IFRD1:ENST00000403825.7:c.797+2_798delTATGTATTTTTAGTTTCATATTTTATAAAAGCAACATTTAGTGGACATAATTGGTTGTATTCACATAGTAATGACTAACTATTTTTTAGG:HIGH:frameshift_variant&splice_acce…	0.142857	0.666667	0	0	0.5	1	1	0.8	0
KDM7A - chr7:140096762 CCCTAAAGAAGAGATGATCCAAAAACACAAGAGTCTATTTTTTCTGATGACATTTTTGGTAAAATTTAAAACTAAAAAAAGTGTTCATAGTATTTACCTTACAATATAATAAGACTTACTACTATCAGCAAGCCTA>C	.	KDM7A:ENST00000472616.1:c.947+2_948del:HIGH:frameshift_variant&splice_acceptor_variant&splice_donor_variant&splice_region_variant&intron_variant;KDM7A:ENST00000397560.6:c.2165+2_2166del:HIGH:frameshift_variant&splice_acceptor_variant&splice_donor_variant&splice_region_variant&intron_variant;KDM7A:ENST00000478996.1:n.-4756_-4622del:MODIFIER:upstream_gene_variant;Y_RNA:ENST00000515919.1:n.-2105_-19…	0.142857	0.333333	0	0	0.5	1	1	0.8	0
CTD-2336O2.1 - chr8:1762928 TCTAAAGAGGGAACAAAACACATTAGACAGAAGAAACATAAGTAACTCGAATAACAACCTTAGAGAGAAGAAACATAAGTAACTCGAATAACAAC>T	.	CTD-2336O2.1:ENST00000518822.1:n.40-94_40-1delGTTGTTATTCGAGTTACTTATGTTTCTTCTCTCTAAGGTTGTTATTCGAGTTACTTATGTTTCTTCTGTCTAATGTGTTTTGTTCCCTCTTTAG:HIGH:splice_acceptor_variant&splice_region_variant&intron_variant;CTD-2336O2.1:ENST00000517959.1:n.70-94_70-1delGTTGTTATTCGAGTTACTTATGTTTCTTCTCTCTAAGGTTGTTATTCGAGTTACTTATGTTTCTTCTGTCTAATGTGTTTTGTTCCCTCTTTAG:HIGH:splice_acceptor_variant&splice_region_variant&…	0.357143	0.5	0	0	1	1	1	0.8	0
VPS37A - chr8:17280295 AAGGTGAGTTAGTGATAATTTTGAAGAAATTTACATAATTTAAAAATAGAATAAAACAACCTTTTCATTTTCTCTTTT>A	.	VPS37A:ENST00000324849.8:c.900+1_901-1delGTGAGTTAGTGATAATTTTGAAGAAATTTACATAATTTAAAAATAGAATAAAACAACCTTTTCATTTTCTCTTTTAG:HIGH:splice_acceptor_variant&splice_donor_variant&splice_region_variant&intron_variant;VPS37A:ENST00000521829.5:c.825+1_826-1delGTGAGTTAGTGATAATTTTGAAGAAATTTACATAATTTAAAAATAGAATAAAACAACCTTTTCATTTTCTCTTTTAG:HIGH:splice_acceptor_variant&splice_donor_variant&splice_region_variant&in…	0.0714286	0.666667	0	0	1	0.5	1	0.8	0
PCM1 - chr8:18025451 GAGGTATTTAGCTGTCTTTAATTAAACTTGTCTTTACATAACAAATACTGTTAAAATGAAAAATGATTTGTATTTTTAATTTTCATTCCAA>G	.	PCM1:ENST00000325083.12:c.5934+2_5935delTATTTAGCTGTCTTTAATTAAACTTGTCTTTACATAACAAATACTGTTAAAATGAAAAATGATTTGTATTTTTAATTTTCATTCCAAAGG:HIGH:frameshift_variant&splice_acceptor_variant&splice_donor_variant&splice_region_variant&intron_variant;PCM1:ENST00000519253.5:c.5910+2_5911delTATTTAGCTGTCTTTAATTAAACTTGTCTTTACATAACAAATACTGTTAAAATGAAAAATGATTTGTATTTTTAATTTTCATTCCAAAGG:HIGH:frameshift_variant&splice_a…	0.142857	0.666667	0	0	0.5	1	1	0.6	0
ASAH1 - chr8:18059464 TCTAGATACAAAAGGAGAGATTCCCTCTTAGGCTACATGCCTTAAAACTCAAAGTATATCAGTGTATGCTTTTGTTTCTACTTCTTTTGCTTTAACAAACCTACTTAC>T	.	ASAH1:ENST00000381733.9:c.965+1_966-1del:HIGH:splice_acceptor_variant&splice_donor_variant&splice_region_variant&intron_variant;ASAH1:ENST00000262097.11:c.917+1_918-1del:HIGH:splice_acceptor_variant&splice_donor_variant&splice_region_variant&intron_variant;ASAH1:ENST00000314146.10:c.899+1_900-1del:HIGH:splice_acceptor_variant&splice_donor_variant&splice_region_variant&intron_variant;ASAH1:ENST000…	0.428571	0.833333	0	0	1	1	1	0.8	0
OTUD6B-AS1 - chr8:91069820 GACCTTGGAGACAATAAACATAATTTAATTCCACACAGCCCCAAACAGCCCAAAGATTCCCATTGATAATTATCGACGGCTTTATTAAAATGCGTTATTTTTCTTTCTT>G	.	OTUD6B-AS1:ENST00000524003.1:n.259+3_261del:HIGH:splice_acceptor_variant&splice_region_variant&intron_variant&non_coding_transcript_exon_variant;OTUD6B-AS1:ENST00000522817.1:n.193+3_195del:HIGH:splice_acceptor_variant&splice_region_variant&intron_variant&non_coding_transcript_exon_variant;OTUD6B:ENST00000285420.8:c.-474_-367del:MODIFIER:upstream_gene_variant;OTUD6B:ENST00000617869.4:c.-474_-367de…	0.357143	0.666667	0	0	0.5	1	1	0.8	0
AZIN1 - chr8:102834664 A>C	.	AZIN1:ENST00000337198.9:c.666+2T>G:HIGH:splice_donor_variant&intron_variant;AZIN1:ENST00000347770.8:c.666+2T>G:HIGH:splice_donor_variant&intron_variant;AZIN1:ENST00000523071.1:n.810+2T>G:HIGH:splice_donor_variant&intron_variant;AZIN1:ENST00000521536.6:c.492+2T>G:HIGH:splice_donor_variant&intron_variant;AZIN1:ENST00000518697.1:n.-4437T>G:MODIFIER:upstream_gene_variant;AZIN1:ENST00000522311.1:n.*15…	0.0714286	0.166667	0	0	0.5	0.5	1	0.2	0
EXOSC4 - chr8:144080144 GTGCAGGTGAGCCAGCTGCAGCCGTCAATCCAGGGAGGGAAGGGTGTGATGGGGTTGGGGAGGGAGTCTGATAGACTGACACCCTGGGTTCCC>G	.	EXOSC4:ENST00000316052.5:c.378+4_381delAGCCAGCTGCAGCCGTCAATCCAGGGAGGGAAGGGTGTGATGGGGTTGGGGAGGGAGTCTGATAGACTGACACCCTGGGTTCCCTGCAGGTG:HIGH:splice_acceptor_variant&conservative_inframe_deletion&splice_region_variant&intron_variant;EXOSC4:ENST00000527954.1:c.447+4_450delAGCCAGCTGCAGCCGTCAATCCAGGGAGGGAAGGGTGTGATGGGGTTGGGGAGGGAGTCTGATAGACTGACACCCTGGGTTCCCTGCAGGTG:HIGH:splice_acceptor_variant&conservati…	0.142857	0.833333	0	0	0.5	0.5	1	0.6	0
SHARPIN - chr8:144098786 AACCTGTGGGGGAGGAGCTGGGTCATTCCTGTGGATTCTGCCCTGCCCCCCACCTCCCCTGCCTGTGCCACCTCTGGT>A	.	SHARPIN:ENST00000398712.6:c.*12+3_*14delACCAGAGGTGGCACAGGCAGGGGAGGTGGGGGGCAGGGCAGAATCCACAGGAATGACCCAGCTCCTCCCCCACAGGT:HIGH:splice_acceptor_variant&splice_region_variant&3_prime_UTR_variant&intron_variant;SHARPIN:ENST00000359551.6:c.*70+3_*72delACCAGAGGTGGCACAGGCAGGGGAGGTGGGGGGCAGGGCAGAATCCACAGGAATGACCCAGCTCCTCCCCCACAGGT:HIGH:splice_acceptor_variant&splice_region_variant&3_prime_UTR_variant&intron…	0.214286	0.5	0	0	0.5	0.5	1	0.6	0
SHARPIN - chr8:144098994 GCTGGGGGAAGAGAGACAGTTGTTGCTTCCCTGCTCTTTCCAATGCCCATGGCTGTCCTGGCCCTCCCTGCCCAGTCCCGTGCCCAC>G	.	SHARPIN:ENST00000398712.6:c.1047+1_1048-1delGTGGGCACGGGACTGGGCAGGGAGGGCCAGGACAGCCATGGGCATTGGAAAGAGCAGGGAAGCAACAACTGTCTCTCTTCCCCCAG:HIGH:splice_acceptor_variant&splice_donor_variant&splice_region_variant&intron_variant;SHARPIN:ENST00000359551.6:c.923-86_923-1delGTGGGCACGGGACTGGGCAGGGAGGGCCAGGACAGCCATGGGCATTGGAAAGAGCAGGGAAGCAACAACTGTCTCTCTTCCCCCAG:HIGH:splice_acceptor_variant&splice_region_variant&…	0.214286	0.5	0	0	0.5	0.5	1	0.8	0
SHARPIN - chr8:144099205 GCTGAGGGGGTGGAGCTCAGGACTGTGGGGCTGCACCCCACCTCCCACACCCCACCCCCATCGAGGACTGAC>G	.	SHARPIN:ENST00000398712.6:c.922+1_923-1delGTCAGTCCTCGATGGGGGTGGGGTGTGGGAGGTGGGGTGCAGCCCCACAGTCCTGAGCTCCACCCCCTCAG:HIGH:splice_acceptor_variant&splice_donor_variant&splice_region_variant&intron_variant;SHARPIN:ENST00000532536.5:c.46+1_47-1delGTCAGTCCTCGATGGGGGTGGGGTGTGGGAGGTGGGGTGCAGCCCCACAGTCCTGAGCTCCACCCCCTCAG:HIGH:splice_acceptor_variant&splice_donor_variant&splice_region_variant&intron_variant…	0.214286	0.333333	0	0	0.5	0.5	1	0.6	0
MAF1 - chr8:144106240 GGGTGAGGGTCAGGTGGAGGGAAGGGACCCACAGCCACCCCACTGTCCTTCCCCACTTTGGGTAGCCCTGGGCTCCTGTCACCCTGACTGTGACCTGCCCTA>G	.	MAF1:ENST00000322428.9:c.378+4_381del:HIGH:splice_acceptor_variant&conservative_inframe_deletion&splice_region_variant&intron_variant;MAF1:ENST00000527058.1:c.378+4_381del:HIGH:splice_acceptor_variant&conservative_inframe_deletion&splice_region_variant&intron_variant;MAF1:ENST00000534585.5:c.378+4_381del:HIGH:splice_acceptor_variant&conservative_inframe_deletion&splice_region_variant&intron_varia…	0.357143	0.333333	0	0	1	0.5	1	0.8	0
MAF1 - chr8:144106960 ACAGGTGTGTGATGGGGGCCATGACCCGGGTCCTTGAAGCCTGGAGTGGGTACAACAGGGTGGGGGCCTCCTCTACTTGGTCTAAGTGGTGGCTCCTGAAGGCCCACTGTGTGCCAACCTCCGCC>A	.	MAF1:ENST00000322428.9:c.749+2_750del:HIGH:frameshift_variant&splice_acceptor_variant&splice_donor_variant&splice_region_variant&intron_variant;MAF1:ENST00000534811.1:c.205_328del:HIGH:frameshift_variant;MAF1:ENST00000534585.5:c.839+2_840del:HIGH:frameshift_variant&splice_acceptor_variant&splice_donor_variant&splice_region_variant&intron_variant;MAF1:ENST00000532522.5:c.749+2_750del:HIGH:frameshi…	0.0714286	0.333333	0	0	0.5	0.5	1	0.6	0
DENND4C - chr9:19316515 CAGGTAATGTGAGGGAAAAGGAATATTATTAATGAAGGAATGTATACGAGAAAATTCTTCTTAAATTTAACATAATACCATTTTCTGTTTTTATTTCCTTTGTT>C	.	DENND4C:ENST00000494124.2:c.904+1_905-1del:HIGH:splice_acceptor_variant&splice_donor_variant&splice_region_variant&intron_variant;DENND4C:ENST00000434457.6:c.1588+1_1589-1del:HIGH:splice_acceptor_variant&splice_donor_variant&splice_region_variant&intron_variant;DENND4C:ENST00000602925.5:c.1588+1_1589-1del:HIGH:splice_acceptor_variant&splice_donor_variant&splice_region_variant&intron_variant;DENND…	0.214286	0.5	0	0	0.5	1	1	0.6	0
VPS13A - chr9:77238191 AGTAAGCATTTTTTTAAATTACTAAGTTTTAATATAATTTAGTTTGCTTTGAGTTTGTGTTAATGATGTTTATTTTAACAG>A	.	VPS13A:ENST00000360280.7:c.1785+1_1786-1delGTAAGCATTTTTTTAAATTACTAAGTTTTAATATAATTTAGTTTGCTTTGAGTTTGTGTTAATGATGTTTATTTTAACAG:HIGH:splice_acceptor_variant&splice_donor_variant&splice_region_variant&intron_variant;VPS13A:ENST00000376634.8:c.1785+1_1786-1delGTAAGCATTTTTTTAAATTACTAAGTTTTAATATAATTTAGTTTGCTTTGAGTTTGTGTTAATGATGTTTATTTTAACAG:HIGH:splice_acceptor_variant&splice_donor_variant&splice_region_…	0.214286	0.5	0	0	1	0.5	1	1	0
RC3H2 - chr9:122854085 GCCTATATGAGGAGGGAAAAAAAGAAAAGTTAGCTTCCAACTATAGCTTTCAACTGTCATTCTATTTCTCAAAAATTTATAGCTGAGTTACAGAGCCTA>G	.	RC3H2:ENST00000357244.6:c.2982+2_2983delTAGGCTCTGTAACTCAGCTATAAATTTTTGAGAAATAGAATGACAGTTGAAAGCTATAGTTGGAAGCTAACTTTTCTTTTTTTCCCTCCTCATATAGG:HIGH:frameshift_variant&splice_acceptor_variant&splice_donor_variant&splice_region_variant&intron_variant;RC3H2:ENST00000373670.5:c.2982+2_2983delTAGGCTCTGTAACTCAGCTATAAATTTTTGAGAAATAGAATGACAGTTGAAAGCTATAGTTGGAAGCTAACTTTTCTTTTTTTCCCTCCTCATATAGG:HIGH:frameshift…	0.214286	0.666667	0	0	1	1	1	0.8	0
RC3H2 - chr9:122879873 TCTAAAATAAGCCACCAAGGGCATGGGGGTTGGGGGGGAAGAATGTTAGCAGTAATTCTCTTGTGTTATTCACCTCAAAAGTAGAAAAAAATATAAGCAACTGAGCATATTCCCACATAC>T	.	RC3H2:ENST00000335387.9:c.1093+1_1094-1del:HIGH:splice_acceptor_variant&splice_donor_variant&splice_region_variant&intron_variant;RC3H2:ENST00000498479.5:c.1093+1_1094-1del:HIGH:splice_acceptor_variant&splice_donor_variant&splice_region_variant&intron_variant;RC3H2:ENST00000357244.6:c.1093+1_1094-1del:HIGH:splice_acceptor_variant&splice_donor_variant&splice_region_variant&intron_variant;RC3H2:ENS…	0.214286	0.166667	0	0	1	0.5	1	0.8	0
CRAT - chr9:129098147 TCCTGGTGGGAAATGGGGCTAAGCACGCCCCTTGGAGGCGGGCACCCCCTCCCCTGCCCCCAGGTCTCCTCCCTCCTCCATGGGTGGGCCACAGAGGCGCA>T	.	CRAT:ENST00000318080.6:c.1328+2_1329delTGCGCCTCTGTGGCCCACCCATGGAGGAGGGAGGAGACCTGGGGGCAGGGGAGGGGGTGCCCGCCTCCAAGGGGCGTGCTTAGCCCCATTTCCCACCAGG:HIGH:frameshift_variant&splice_acceptor_variant&splice_donor_variant&splice_region_variant&intron_variant;CRAT:ENST00000455396.1:c.122+2_123delTGCGCCTCTGTGGCCCACCCATGGAGGAGGGAGGAGACCTGGGGGCAGGGGAGGGGGTGCCCGCCTCCAAGGGGCGTGCTTAGCCCCATTTCCCACCAGG:HIGH:frameshift…	0.142857	0.666667	0	0	0.5	1	1	0.8	0
FBXW5 - chr9:136941171 GCTGCAGAACAGCGCCTGGGTGAGCCGGCCGCCCGCCCGCTGCTGCCCACACCCGCCCTGCACCACGCCGCGCCCTGCAC>G	.	FBXW5:ENST00000325285.7:c.1457+1_1458-1delGTGCAGGGCGCGGCGTGGTGCAGGGCGGGTGTGGGCAGCAGCGGGCGGGCGGCCGGCTCACCCAGGCGCTGTTCTGCAG:HIGH:splice_acceptor_variant&splice_donor_variant&splice_region_variant&intron_variant;FBXW5:ENST00000487794.5:c.*614+1_*615-1delGTGCAGGGCGCGGCGTGGTGCAGGGCGGGTGTGGGCAGCAGCGGGCGGGCGGCCGGCTCACCCAGGCGCTGTTCTGCAG:HIGH:splice_acceptor_variant&splice_donor_variant&splice_region_vari…	0.142857	0.666667	0	0	0.5	1	1	0.8	0
FBXW5 - chr9:136942695 TCTGTGGGGAGGCCGGGGCTGGACAGGCTGTCGGCGTGGGGCGGGGGCAGGGTCAACCCGCCGCCCGTGCTCAC>T	.	FBXW5:ENST00000325285.7:c.526+1_527-1delGTGAGCACGGGCGGCGGGTTGACCCTGCCCCCGCCCCACGCCGACAGCCTGTCCAGCCCCGGCCTCCCCACAG:HIGH:splice_acceptor_variant&splice_donor_variant&splice_region_variant&intron_variant;FBXW5:ENST00000483559.5:n.644+1_645-1delGTGAGCACGGGCGGCGGGTTGACCCTGCCCCCGCCCCACGCCGACAGCCTGTCCAGCCCCGGCCTCCCCACAG:HIGH:splice_acceptor_variant&splice_donor_variant&splice_region_variant&intron_varia…	0.0714286	0.666667	0	0	0.5	0.5	1	0.6	0
NSUN6 - chr10:18596328 C>T	.	NSUN6:ENST00000377304.6:c.658-1G>A:HIGH:splice_acceptor_variant&intron_variant	0	0.5	0	0	0.5	1	1	0.6	0
RAB18 - chr10:27533851 AAGGTAAGAAGGCAGACACTTGGCATTTTGGTTCTATATTTTGGTAGCCTTTCTTAATCATTGCATTTATATTTT>A	.	RAB18:ENST00000356940.10:c.378+2_379delTAAGAAGGCAGACACTTGGCATTTTGGTTCTATATTTTGGTAGCCTTTCTTAATCATTGCATTTATATTTTAGG:HIGH:frameshift_variant&splice_acceptor_variant&splice_donor_variant&splice_region_variant&intron_variant;RAB18:ENST00000621805.4:c.465+2_466delTAAGAAGGCAGACACTTGGCATTTTGGTTCTATATTTTGGTAGCCTTTCTTAATCATTGCATTTATATTTTAGG:HIGH:frameshift_variant&splice_acceptor_variant&splice_donor_varia…	0.214286	0.833333	0	0	0.5	1	1	0.8	0
SVIL - chr10:29458333 ACTGGAAACATTGGGAGAAGCGCCCCGCGGCTCAGTGAAAGGAGCCGGGCGTGCGTGTGTTGTTTTACTCCCATCCCCACCCCACCGGAAGAACCGCTTAC>A	.	SVIL:ENST00000355867.8:c.6558+1_6559-1delGTAAGCGGTTCTTCCGGTGGGGTGGGGATGGGAGTAAAACAACACACGCACGCCCGGCTCCTTTCACTGAGCCGCGGGGCGCTTCTCCCAATGTTTCCAG:HIGH:splice_acceptor_variant&splice_donor_variant&splice_region_variant&intron_variant;SVIL:ENST00000375400.7:c.5280+1_5281-1delGTAAGCGGTTCTTCCGGTGGGGTGGGGATGGGAGTAAAACAACACACGCACGCCCGGCTCCTTTCACTGAGCCGCGGGGCGCTTCTCCCAATGTTTCCAG:HIGH:splice_acceptor_variant…	0.142857	0.166667	0	0	0.5	0.5	1	0.8	0
SVIL - chr10:29554934 TCTGTGAAATACACCACAAGAGGCAGAGTGAGCAACAGCGATCGAATCTAAAGGAAAATGGAATACTGCTTTGCCAAGCTCTCTTCTACTTCCTAACTCCCACTATAAAGATCTTAC>T	.	SVIL:ENST00000355867.8:c.8+1_9-1del:HIGH:splice_acceptor_variant&splice_donor_variant&splice_region_variant&intron_variant;SVIL:ENST00000375400.7:c.8+1_9-1del:HIGH:splice_acceptor_variant&splice_donor_variant&splice_region_variant&intron_variant;SVIL:ENST00000375398.6:c.8+1_9-1del:HIGH:splice_acceptor_variant&splice_donor_variant&splice_region_variant&intron_variant;SVIL:ENST00000483758.1:n.*40_*…	0.142857	0.333333	0	0	0.5	0.5	1	0.4	0
PARD3 - chr10:34374866 TTACACAC>T	.	PARD3:ENST00000374789.7:c.1668+1_1668+7delGTGTGTA:HIGH:splice_donor_variant&splice_region_variant&intron_variant;PARD3:ENST00000545260.5:c.1536+1_1536+7delGTGTGTA:HIGH:splice_donor_variant&splice_region_variant&intron_variant;PARD3:ENST00000545693.5:c.1668+1_1668+7delGTGTGTA:HIGH:splice_donor_variant&splice_region_variant&intron_variant;PARD3:ENST00000346874.8:c.1668+1_1668+7delGTGTGTA:HIGH:splic…	0.142857	0.666667	0	0	0.5	0.5	1	0.6	0
SAR1A - chr10:70161617 A>T	.	SAR1A:ENST00000373241.8:c.178+2T>A:HIGH:splice_donor_variant&intron_variant;SAR1A:ENST00000431664.6:c.178+2T>A:HIGH:splice_donor_variant&intron_variant;SAR1A:ENST00000373236.1:c.178+2T>A:HIGH:splice_donor_variant&intron_variant;SAR1A:ENST00000373238.5:c.178+2T>A:HIGH:splice_donor_variant&intron_variant;SAR1A:ENST00000373242.6:c.178+2T>A:HIGH:splice_donor_variant&intron_variant;SAR1A:ENST000004527…	0.142857	0.666667	0	0	0.5	1	1	0.8	0
SAR1A - chr10:70161618 C>CTGATG	.	SAR1A:ENST00000373241.8:c.178_178+1insCATCA:HIGH:frameshift_variant&splice_region_variant;SAR1A:ENST00000431664.6:c.178_178+1insCATCA:HIGH:frameshift_variant&splice_region_variant;SAR1A:ENST00000373236.1:c.178_178+1insCATCA:HIGH:frameshift_variant&splice_region_variant;SAR1A:ENST00000373238.5:c.178_178+1insCATCA:HIGH:frameshift_variant&splice_region_variant;SAR1A:ENST00000373242.6:c.178_178+1insC…	0.142857	0.666667	0	0	0.5	1	1	0.8	0
SAR1A - chr10:70161737 TCCTAAAAGAGAAAAAAATTGTTAACACATTTGCTCTCTACAGACCAAAGCCTATTTGTAGTTAAATTACTGAGGGAAAGGCACAAACTTTGAAACCTGTATTTCAAGGAAATGGCTTTA>T	.	SAR1A:ENST00000373241.8:c.58+2_59del:HIGH:frameshift_variant&splice_acceptor_variant&splice_donor_variant&splice_region_variant&intron_variant;SAR1A:ENST00000431664.6:c.58+2_59del:HIGH:frameshift_variant&splice_acceptor_variant&splice_donor_variant&splice_region_variant&intron_variant;SAR1A:ENST00000373236.1:c.58+2_59del:HIGH:frameshift_variant&splice_acceptor_variant&splice_donor_variant&splice_…	0.285714	0.833333	0	0	0.5	1	1	0.8	0
EIF4EBP2 - chr10:70421699 TTATTGGTCCTAACTA>T	.	EIF4EBP2:ENST00000373218.4:c.332-16_332-2delTATTGGTCCTAACTA:HIGH:splice_acceptor_variant&splice_region_variant&intron_variant	0.214286	0.666667	0	0	0.5	1	1	0.8	0
PSAP - chr10:71819451 AGCCCGGGGCGTAC>A	.	PSAP:ENST00000394936.7:c.1350+1_1350+13delGTACGCCCCGGGC:HIGH:splice_donor_variant&splice_region_variant&intron_variant;PSAP:ENST00000610929.3:c.498+1_498+13delGTACGCCCCGGGC:HIGH:splice_donor_variant&splice_region_variant&intron_variant;PSAP:ENST00000394934.4:c.1359+1_1359+13delGTACGCCCCGGGC:HIGH:splice_donor_variant&splice_region_variant&intron_variant;PSAP:ENST00000495196.1:n.-193_-181delGTACGCC…	0.142857	0.666667	0	0	0.5	1	1	0.8	0
DNAJB12 - chr10:72340864 GTTACCTGGGGGTCAGAGGGGCTGAGTCAGGAGCCAGGTCTGTTGGGAAAGGGAGAGGCTGGCATGCCATTCCCACCATCACCCCAGGGATACCTGGCTGTGGGGAGGGTGGGGAAC>G	.	DNAJB12:ENST00000394903.6:c.745+5_749del:HIGH:frameshift_variant&splice_acceptor_variant&splice_region_variant&intron_variant;DNAJB12:ENST00000444643.6:c.643+5_647del:HIGH:frameshift_variant&splice_acceptor_variant&splice_region_variant&intron_variant;DNAJB12:ENST00000338820.7:c.745+5_749del:HIGH:frameshift_variant&splice_acceptor_variant&splice_region_variant&intron_variant;DNAJB12:ENST000004619…	0.285714	0.666667	0	0	1	0.5	1	0.8	0
ANXA7 - chr10:73379954 TCTGCAAACAAAATTAAAGGGTTAAATATTTTTGTATCTTACAGCAGAAGCCAAATCTTCAAAAGAAAAGCTCATAC>T	.	ANXA7:ENST00000372919.8:c.1155+1_1156-1delGTATGAGCTTTTCTTTTGAAGATTTGGCTTCTGCTGTAAGATACAAAAATATTTAACCCTTTAATTTTGTTTGCAG:HIGH:splice_acceptor_variant&splice_donor_variant&splice_region_variant&intron_variant;ANXA7:ENST00000372921.9:c.1089+1_1090-1delGTATGAGCTTTTCTTTTGAAGATTTGGCTTCTGCTGTAAGATACAAAAATATTTAACCCTTTAATTTTGTTTGCAG:HIGH:splice_acceptor_variant&splice_donor_variant&splice_region_variant&in…	0.0714286	0.333333	0	0	0.5	0.5	1	0.8	0
VCL - chr10:74105109 T>TA	.	VCL:ENST00000211998.8:c.2196dupA:HIGH:frameshift_variant;VCL:ENST00000372755.7:c.2196dupA:HIGH:frameshift_variant;VCL:ENST00000436396.1:c.1212dupA:HIGH:frameshift_variant;VCL:ENST00000624354.3:c.*1951dupA:MODIFIER:3_prime_UTR_variant;VCL:ENST00000623461.3:n.4999dupA:MODIFIER:non_coding_transcript_exon_variant;VCL:ENST00000472585.1:n.188dupA:MODIFIER:non_coding_transcript_exon_variant;VCL:ENST0000…	0.214286	0	0	0	0.5	0.5	1	0.8	0
NT5C2 - chr10:103101102 TCTGAAAAATGAAGAACAGATATTCATAAGCTATAATGAAATAATTCAAACTTATTTCATTACCTCCCTTGAATACAGACTAATGGTCACAGAAGGGAAAGCATCAGTATAAATAAGCATAGAATGAATCTAC>T	.	NT5C2:ENST00000343289.9:c.481+1_482-1del:HIGH:splice_acceptor_variant&splice_donor_variant&splice_region_variant&intron_variant;NT5C2:ENST00000404739.7:c.481+1_482-1del:HIGH:splice_acceptor_variant&splice_donor_variant&splice_region_variant&intron_variant;NT5C2:ENST00000369857.8:n.384+1_385-1del:HIGH:splice_acceptor_variant&splice_donor_variant&splice_region_variant&intron_variant;NT5C2:ENST00000…	0.214286	0.333333	0	0	0.5	0.5	1	0.6	0
USMG5 - chr10:103389167 C>CATT	.	USMG5:ENST00000309579.7:c.*4-2_*4-1insAAT:HIGH:splice_acceptor_variant&intron_variant;USMG5:ENST00000337003.4:c.*4-2_*4-1insAAT:HIGH:splice_acceptor_variant&intron_variant;USMG5:ENST00000369811.5:c.*4-2_*4-1insAAT:HIGH:splice_acceptor_variant&intron_variant;USMG5:ENST00000369815.5:c.*4-2_*4-1insAAT:HIGH:splice_acceptor_variant&intron_variant;USMG5:ENST00000369825.5:c.*4-2_*4-1insAAT:HIGH:splice_a…	0.0714286	0.5	0	0	0.5	1	1	0.8	0
ADD3 - chr10:110133591 C>CA	rs760140619	ADD3:ENST00000356080.8:c.2102dupA:HIGH:frameshift_variant;ADD3:ENST00000360162.7:c.2006dupA:HIGH:frameshift_variant;ADD3:ENST00000277900.12:c.2006dupA:HIGH:frameshift_variant;ADD3:ENST00000472568.5:n.*3202_*3203insA:MODIFIER:downstream_gene_variant;ADD3:ENST00000488799.5:n.*243_*244insA:MODIFIER:downstream_gene_variant;ADD3:ENST00000479805.1:n.*864_*865insA:MODIFIER:downstream_gene_variant	0.0714286	0.166667	0	0	0.5	0.5	1	0.8	0
ABLIM1 - chr10:114465695 T>TG	.	ABLIM1:ENST00000440467.5:c.436+2_436+3insC:HIGH:splice_donor_variant&intron_variant;ABLIM1:ENST00000428430.1:c.493+2_493+3insC:HIGH:splice_donor_variant&intron_variant;ABLIM1:ENST00000277895.9:c.1441+2_1441+3insC:HIGH:splice_donor_variant&intron_variant;ABLIM1:ENST00000392952.7:c.577+2_577+3insC:HIGH:splice_donor_variant&intron_variant;ABLIM1:ENST00000392955.7:c.1261+2_1261+3insC:HIGH:splice_dono…	0.0714286	0.5	0	0	0.5	1	1	0.4	0
ABLIM1 - chr10:114465697 C>T	.	ABLIM1:ENST00000440467.5:c.436+1G>A:HIGH:splice_donor_variant&intron_variant;ABLIM1:ENST00000428430.1:c.493+1G>A:HIGH:splice_donor_variant&intron_variant;ABLIM1:ENST00000277895.9:c.1441+1G>A:HIGH:splice_donor_variant&intron_variant;ABLIM1:ENST00000392952.7:c.577+1G>A:HIGH:splice_donor_variant&intron_variant;ABLIM1:ENST00000392955.7:c.1261+1G>A:HIGH:splice_donor_variant&intron_variant;ABLIM1:ENST0…	0.0714286	0.5	0	0	0.5	1	1	0.4	0
PPP2R2D - chr10:131901151 GGCAGGTGAGGGGTCTGCGCGGGCCGGCGGGGACCACGGGGGCGGGCGGGGGCCGCGGCCGGCCTGACCGCCCCGTTGTGTTT>G	.	PPP2R2D:ENST00000455566.5:c.7+2_8delTGAGGGGTCTGCGCGGGCCGGCGGGGACCACGGGGGCGGGCGGGGGCCGCGGCCGGCCTGACCGCCCCGTTGTGTTTGCAGG:HIGH:frameshift_variant&splice_acceptor_variant&splice_donor_variant&splice_region_variant&intron_variant;PPP2R2D:ENST00000616467.4:c.7+2_8delTGAGGGGTCTGCGCGGGCCGGCGGGGACCACGGGGGCGGGCGGGGGCCGCGGCCGGCCTGACCGCCCCGTTGTGTTTGCAGG:HIGH:frameshift_variant&splice_acceptor_variant&splice_…	0.142857	0.666667	0	0	1	1	1	0.8	0
RNH1 - chr11:494778 GCTGCACACAGGCCAGAAGGGAGGCATGGGCCCGTGTCCTCCCCCACCCCCGCCTTCCTCCCTGGGCAGCCCTGGCCGCACCACCCGCCCAGCGCGTGCACATAC>G	.	RNH1:ENST00000529768.5:c.681_784del:HIGH:frameshift_variant;RNH1:ENST00000534797.5:c.1298+1_1299-1del:HIGH:splice_acceptor_variant&splice_donor_variant&splice_region_variant&intron_variant;RNH1:ENST00000397615.6:c.1298+1_1299-1del:HIGH:splice_acceptor_variant&splice_donor_variant&splice_region_variant&intron_variant;RNH1:ENST00000397604.7:c.1298+1_1299-1del:HIGH:splice_acceptor_variant&splice_don…	0.142857	1	0	0	0.5	1	1	0.6	0
TPP1 - chr11:6615328 TCCTGAAAGGCATTTTTGAGTGAGTATTGGCATGTGGCCTGCCCAGCAGTCAGCTGAACTGAGGATCCCCCATCCTCACTCTTACCCTGCATCCATCCACACAAACACACGTA>T	.	TPP1:ENST00000299427.10:c.1266+2_1267del:HIGH:frameshift_variant&splice_acceptor_variant&splice_donor_variant&splice_region_variant&intron_variant;TPP1:ENST00000533371.5:c.537+2_538del:HIGH:frameshift_variant&splice_acceptor_variant&splice_donor_variant&splice_region_variant&intron_variant;TPP1:ENST00000532191.1:n.319+2_320del:HIGH:splice_acceptor_variant&splice_donor_variant&splice_region_varian…	0.285714	0.833333	0	0	1	1	1	0.8	0
WEE1 - chr11:9586619 AGTGAGCATTTTATATATGAAGCCCTTTATTGACATGGTTCTATATTTTATTAAATGCATGTCTTTACCTTCATTTTACTTTTCTTTTTAAG>A	.	WEE1:ENST00000450114.6:c.1641+3_1643delGAGCATTTTATATATGAAGCCCTTTATTGACATGGTTCTATATTTTATTAAATGCATGTCTTTACCTTCATTTTACTTTTCTTTTTAAGGT:HIGH:frameshift_variant&splice_acceptor_variant&splice_region_variant&intron_variant;WEE1:ENST00000299613.10:c.999+3_1001delGAGCATTTTATATATGAAGCCCTTTATTGACATGGTTCTATATTTTATTAAATGCATGTCTTTACCTTCATTTTACTTTTCTTTTTAAGGT:HIGH:frameshift_variant&splice_acceptor_variant&spli…	0.0714286	0.666667	0	0	0.5	1	1	0.4	0
CKAP5 - chr11:46797969 TCTTTAGAAAGAAAATGTGGTTAATGAGCTTTTTTCAATTGTAAAGAACAATCAAAATATTATATTTACAAACTTTACTTCAGATAAAACTACAAACTCATGCTGTCAACTTAC>T	.	CKAP5:ENST00000354558.7:c.1173+1_1174-1del:HIGH:splice_acceptor_variant&splice_donor_variant&splice_region_variant&intron_variant;CKAP5:ENST00000532321.1:n.460+1_461-1del:HIGH:splice_acceptor_variant&splice_donor_variant&splice_region_variant&intron_variant;CKAP5:ENST00000529230.5:c.1173+1_1174-1del:HIGH:splice_acceptor_variant&splice_donor_variant&splice_region_variant&intron_variant;CKAP5:ENST0…	0.0714286	0.333333	0	0	1	1	1	0.8	0
PTPRJ - chr11:48155874 TGTAAGTTGGGGGACGGTCTCACAGCACTGGACTGTTTCGATGAAATCTTCAGTGTGCTTTGCTTCTTTCTGTTTCTTTGAGGTTGACTATGTGCTGTTTCCCATTTTTAG>T	.	PTPRJ:ENST00000418331.6:c.3303+2_3304del:HIGH:frameshift_variant&splice_acceptor_variant&splice_donor_variant&splice_region_variant&intron_variant;PTPRJ:ENST00000615445.4:c.3318+2_3319del:HIGH:frameshift_variant&splice_acceptor_variant&splice_donor_variant&splice_region_variant&intron_variant;PTPRJ:ENST00000613246.4:c.3306+2_3307del:HIGH:frameshift_variant&splice_acceptor_variant&splice_donor_var…	0.285714	0.5	0	0	1	1	1	0.8	0
FADS1 - chr11:61813354 C>CG	rs1259762066	FADS1:ENST00000350997.11:c.376-2_376-1insC:HIGH:splice_acceptor_variant&intron_variant;FADS1:ENST00000433932.5:c.-48-2_-48-1insC:HIGH:splice_acceptor_variant&intron_variant;FADS1:ENST00000542506.5:c.-48-2_-48-1insC:HIGH:splice_acceptor_variant&intron_variant;FADS1:ENST00000545405.5:c.-48-2_-48-1insC:HIGH:splice_acceptor_variant&intron_variant;FADS1:ENST00000424501.5:c.217-2_217-1insC:HIGH:splice_…	0.0714286	0.333333	0	0	0.5	0.5	1	0.2	0
BSCL2 - chr11:62691139 AACCTGTGGAGGAAAAACTACTGAGCAGCCAGGACTGACTTCCCTCACTAACAATCAGGACCCTCATGCCTTAATCCCCAACATACCCCTGACCACCCACAAAGATCAAAGGGACAAAAGGGGGTCCTTGCCCCTTTCG>A	.	BSCL2:ENST00000405837.5:c.1005+3_1007del:HIGH:frameshift_variant&splice_acceptor_variant&splice_region_variant&intron_variant;BSCL2:ENST00000360796.9:c.1005+3_1007del:HIGH:frameshift_variant&splice_acceptor_variant&splice_region_variant&intron_variant;BSCL2:ENST00000407022.7:c.813+3_815del:HIGH:frameshift_variant&splice_acceptor_variant&splice_region_variant&intron_variant;BSCL2:ENST00000278893.1…	0.142857	0.333333	0	0	1	1	1	0.6	0
ATL3&RP11-697H9.2 - chr11:63658904 TCTACAGAAGTAAGAAATTTCTATTAAATCTTAAATTAAAAATTTTATGCATCAAGGATAATCTATGAGCTTATTTCGCTTTTTTGGACATTAAAGTCTCACTTTTTACTTGAAATAAAATAATTCTATCTTAC>T	.	ATL3&RP11-697H9.2:ENSG00000256789:n.63658905_63659037del:HIGH:bidirectional_gene_fusion	0.285714	0.666667	0	0	0.5	0.5	1	0.8	0
DNAJC4 - chr11:64233976 GCCAGGTCTGTCCCTGCTCTATTCTGCTCCCTGCTCCCTGTCCAGGAACCACACTTCGGGATCCCTATCCCAACCACCCAGGTGCCCTCTCCT>G	.	DNAJC4:ENST00000321460.5:c.619_710delTCTGTCCCTGCTCTATTCTGCTCCCTGCTCCCTGTCCAGGAACCACACTTCGGGATCCCTATCCCAACCACCCAGGTGCCCTCTCCTCCAGG:HIGH:frameshift_variant;DNAJC4:ENST00000321685.7:c.614+2_615delTCTGTCCCTGCTCTATTCTGCTCCCTGCTCCCTGTCCAGGAACCACACTTCGGGATCCCTATCCCAACCACCCAGGTGCCCTCTCCTCCAGG:HIGH:frameshift_variant&splice_acceptor_variant&splice_donor_variant&splice_region_variant&intron_variant;DNAJC4:…	0.0714286	0.333333	0	0	0.5	0.5	1	0.8	0
MAP4K2 - chr11:64790273 GCCTGCACAGGGAAGGAATTGGTGAGTGGGGACGGGGAGGCTCCCTTCTGGGAAGGCAGACCCACGTGGTCGCCTTACCTCCATAGTCCCCTGCCCTAAGCCCTGCCCCCAGGGCACTCA>G	.	MAP4K2:ENST00000294066.6:c.2161+2_2162del:HIGH:frameshift_variant&splice_acceptor_variant&splice_donor_variant&splice_region_variant&intron_variant;MAP4K2:ENST00000377350.7:c.2137+2_2138del:HIGH:frameshift_variant&splice_acceptor_variant&splice_donor_variant&splice_region_variant&intron_variant;MAP4K2:ENST00000435926.5:c.*1961+2_*1962del:HIGH:splice_acceptor_variant&splice_donor_variant&splice_re…	0.214286	0.166667	0	0	0.5	0.5	1	0.6	0
MAP4K2 - chr11:64802941 GCCTGCAGGGGCGGAGGGTGAAGCGGGATGGGGGGCGGGGCCGGGGGCTAGATCCTGCCGCGGGGTGCGGGGCTGGCACCCTCCTCCCGGCTCTCCCGCCCGTCCCGTCGCA>G	.	MAP4K2:ENST00000294066.6:c.96+2_97del:HIGH:frameshift_variant&splice_acceptor_variant&splice_donor_variant&splice_region_variant&intron_variant;MAP4K2:ENST00000377350.7:c.96+2_97del:HIGH:frameshift_variant&splice_acceptor_variant&splice_donor_variant&splice_region_variant&intron_variant;MAP4K2:ENST00000439069.5:c.96+2_97del:HIGH:frameshift_variant&splice_acceptor_variant&splice_donor_variant&spli…	0.285714	0.333333	0	0	1	1	1	0.8	0
ARL2&MIR6879 - chr11:65018473 GGGTGAGCAGGGGCCCCATGGGAGGGCCAGCCCAGAGCAGGGCAGGGAAGGTGGGAGAGGGGCCCAGCTGACCCTCCTGTCACCCGCTCCTTGCCCA>G	.	ARL2&MIR6879:ENSG00000213465:n.65018474_65018569delGGTGAGCAGGGGCCCCATGGGAGGGCCAGCCCAGAGCAGGGCAGGGAAGGTGGGAGAGGGGCCCAGCTGACCCTCCTGTCACCCGCTCCTTGCCCA:HIGH:gene_fusion;ARL2-SNX15&MIR6879:ENSG00000273003:n.65018474_65018569delGGTGAGCAGGGGCCCCATGGGAGGGCCAGCCCAGAGCAGGGCAGGGAAGGTGGGAGAGGGGCCCAGCTGACCCTCCTGTCACCCGCTCCTTGCCCA:HIGH:gene_fusion	0.214286	0.333333	0	0	1	0.5	1	0.6	0
CAPN1 - chr11:65186050 AGTGAGTAGCGGCTGAGGGGGCAACTCCAGCTTCCAGCTCCCCCTAGGGGTGGGGGCTCATGACTGTCTTCTCAGAGGGTCCTGCTTGATGCCAGAGTGCTGACCTGGAGCTGCCCACAG>A	.	CAPN1:ENST00000279247.10:c.590+2_591del:HIGH:frameshift_variant&splice_acceptor_variant&splice_donor_variant&splice_region_variant&intron_variant;CAPN1:ENST00000533820.5:c.590+2_591del:HIGH:frameshift_variant&splice_acceptor_variant&splice_donor_variant&splice_region_variant&intron_variant;CAPN1:ENST00000524773.5:c.590+2_591del:HIGH:frameshift_variant&splice_acceptor_variant&splice_donor_variant&…	0.285714	0.5	0	0	1	0.5	1	0.8	0
RNASEH2C - chr11:65720416 TCCTGGAGCGGGAGGCGCAAAGGGCCTCAGGCAGGACCCACGCTGGGTCGAGCCCGGAGCTGCCCTCCCGCCACCTCCGGACGGACCACGATCCCCAGGAGCCCAGGCGATGAGAAGCGCGCAGGCCGGCGCGGGGGCTGCCGGGAGCCGTAGTCCGGCCGCAGGGCTCA>T	.	RNASEH2C:ENST00000308418.8:c.172+2_173del:HIGH:frameshift_variant&splice_acceptor_variant&splice_donor_variant&splice_region_variant&intron_variant;RNASEH2C:ENST00000527610.1:c.172+2_173del:HIGH:frameshift_variant&splice_acceptor_variant&splice_donor_variant&splice_region_variant&intron_variant;RNASEH2C:ENST00000534482.5:c.-104_65del:HIGH:frameshift_variant;RNASEH2C:ENST00000533698.5:c.-119_50del…	0.142857	0.333333	0	0	0.5	0.5	1	0.6	0
DRAP1 - chr11:65920663 G>GATGAATC	.	DRAP1:ENST00000312515.6:c.423+1_423+2insATGAATC:HIGH:splice_donor_variant&intron_variant;DRAP1:ENST00000532933.1:c.363+1_363+2insATGAATC:HIGH:splice_donor_variant&intron_variant;DRAP1:ENST00000530791.5:n.533+1_533+2insATGAATC:HIGH:splice_donor_variant&intron_variant;DRAP1:ENST00000534333.1:n.243+1_243+2insATGAATC:HIGH:splice_donor_variant&intron_variant;DRAP1:ENST00000531121.5:n.583+1_583+2insATG…	0	0	0	0	0.5	1	1	0.6	0
PDE2A - chr11:72585434 TCTGGGGAAGGGAGAAGACCAGGCAGGGTGAGACCAGGCTGCCAAGACCTCCCGCCTCTCCTCTGCAAATGCCAGCCCCCATGCCCACACACAGCCAGGCAGAGAGAACAGTGCACTCAC>T	.	PDE2A:ENST00000334456.9:c.1222+1_1223-1del:HIGH:splice_acceptor_variant&splice_donor_variant&splice_region_variant&intron_variant;PDE2A:ENST00000544570.5:c.1201+1_1202-1del:HIGH:splice_acceptor_variant&splice_donor_variant&splice_region_variant&intron_variant;PDE2A:ENST00000376450.7:c.454+1_455-1del:HIGH:splice_acceptor_variant&splice_donor_variant&splice_region_variant&intron_variant;PDE2A:ENST0…	0.142857	0.5	0	0	1	0.5	1	0.6	0
CHD4 - chr12:6598099 GCTTTGAGCGGAAAGAGAAAATCAGCCACCAAGAAGCTGTGTTCATTCCTTCTATCCACAAGGCTCTTTTGTCACTATCCTCTTCATCGTAGCCCCTACATCTCCAGACTATCCTAAACTTAC>G	.	CHD4:ENST00000357008.6:c.1686+1_1687-1del:HIGH:splice_acceptor_variant&splice_donor_variant&splice_region_variant&intron_variant;CHD4:ENST00000544484.5:c.1677+1_1678-1del:HIGH:splice_acceptor_variant&splice_donor_variant&splice_region_variant&intron_variant;CHD4:ENST00000544040.5:c.1665+1_1666-1del:HIGH:splice_acceptor_variant&splice_donor_variant&splice_region_variant&intron_variant;CHD4:ENST000…	0.428571	0.833333	0	0	0.5	1	1	0.8	0
RECQL - chr12:21475583 TACCTGAAATATTTTAACATTTTATCAGTTAATTAAATCAAGTTTAAATATTTTAAAGGTAAATTAGGCTTCTATGGAAGATATAGACCTA>T	.	RECQL:ENST00000421138.6:c.1098+3_1100delTAGGTCTATATCTTCCATAGAAGCCTAATTTACCTTTAAAATATTTAAACTTGATTTAATTAACTGATAAAATGTTAAAATATTTCAGGT:HIGH:frameshift_variant&splice_acceptor_variant&splice_region_variant&intron_variant;RECQL:ENST00000444129.6:c.1098+3_1100delTAGGTCTATATCTTCCATAGAAGCCTAATTTACCTTTAAAATATTTAAACTTGATTTAATTAACTGATAAAATGTTAAAATATTTCAGGT:HIGH:frameshift_variant&splice_acceptor_variant&spli…	0.0714286	0.5	0	0	0.5	1	1	0.8	0
ARID2 - chr12:45837415 GAGGTGAGTTTTCACTGAAGTATTTACTTTCTAAAGTAAACAAACTATCATTTCTTAGTAATACATATTTGTATGTTTTTC>G	.	ARID2:ENST00000334344.10:c.1120+2_1121delTGAGTTTTCACTGAAGTATTTACTTTCTAAAGTAAACAAACTATCATTTCTTAGTAATACATATTTGTATGTTTTTCAGG:HIGH:frameshift_variant&splice_acceptor_variant&splice_donor_variant&splice_region_variant&intron_variant;ARID2:ENST00000422737.5:c.673+2_674delTGAGTTTTCACTGAAGTATTTACTTTCTAAAGTAAACAAACTATCATTTCTTAGTAATACATATTTGTATGTTTTTCAGG:HIGH:frameshift_variant&splice_acceptor_variant&spli…	0.0714286	0.166667	0	0	0.5	0.5	1	0.6	0
ARID2 - chr12:45893543 AGTAAGCATGCCTTGAAACCCTTATCTGTAAAAGTCTGAGTCCTGTATGATTTAGATCTTTATTCTTTTTTTTCCTTTCTTTTTAAG>A	.	ARID2:ENST00000334344.10:c.5271+2_5272delTAAGCATGCCTTGAAACCCTTATCTGTAAAAGTCTGAGTCCTGTATGATTTAGATCTTTATTCTTTTTTTTCCTTTCTTTTTAAGG:HIGH:frameshift_variant&splice_acceptor_variant&splice_donor_variant&splice_region_variant&intron_variant;ARID2:ENST00000422737.5:c.4824+2_4825delTAAGCATGCCTTGAAACCCTTATCTGTAAAAGTCTGAGTCCTGTATGATTTAGATCTTTATTCTTTTTTTTCCTTTCTTTTTAAGG:HIGH:frameshift_variant&splice_accepto…	0.0714286	0.333333	0	0	0.5	0.5	1	0.8	0
PCED1B - chr12:47235867 G>GA	rs1216001667	PCED1B:ENST00000546455.5:c.810dupA:HIGH:frameshift_variant;PCED1B:ENST00000432328.2:c.810dupA:HIGH:frameshift_variant;PCED1B:ENST00000548348.1:c.450dupA:HIGH:frameshift_variant;RP11-493L12.3:ENST00000547748.1:n.*1866dupT:MODIFIER:downstream_gene_variant;PCED1B:ENST00000549630.1:c.*301_*302insA:MODIFIER:downstream_gene_variant;PCED1B:ENST00000549500.1:c.*302_*303insA:MODIFIER:downstream_gene_varia…	0.142857	0.166667	0	0	0.5	0.5	1	0.4	0
CALCOCO1 - chr12:53715791 A>G	rs558944697	CALCOCO1:ENST00000550804.5:c.1260+2T>C:HIGH:splice_donor_variant&intron_variant;CALCOCO1:ENST00000548263.5:c.1260+2T>C:HIGH:splice_donor_variant&intron_variant;CALCOCO1:ENST00000262059.8:c.1260+2T>C:HIGH:splice_donor_variant&intron_variant;CALCOCO1:ENST00000549613.1:n.557+2T>C:HIGH:splice_donor_variant&intron_variant;CALCOCO1:ENST00000430117.6:c.1005+2T>C:HIGH:splice_donor_variant&intron_variant;…	0.142857	0.333333	0	0	0.5	0.5	1	0.4	0
RAB5B - chr12:55990100 T>A	.	RAB5B:ENST00000360299.9:c.315+2T>A:HIGH:splice_donor_variant&intron_variant;RAB5B:ENST00000553116.5:c.315+2T>A:HIGH:splice_donor_variant&intron_variant;RAB5B:ENST00000448789.2:c.315+2T>A:HIGH:splice_donor_variant&intron_variant;RAB5B:ENST00000549034.1:n.143+2T>A:HIGH:splice_donor_variant&intron_variant;RAB5B:ENST00000548068.5:c.315+2T>A:HIGH:splice_donor_variant&intron_variant;RAB5B:ENST000005502…	0.142857	0.333333	0	0	0.5	1	1	0.4	0
USP15 - chr12:62389512 AAGGTAAGATGTTTCTGGGGTTGAAGTATATAAGTTGGTATTTAGTTTCTCAGTGCTGTAAAACCAGCTTAATAGAAATTCGTTTCCTTTT>A	.	USP15:ENST00000280377.9:c.1557+1_1558-1delGTAAGATGTTTCTGGGGTTGAAGTATATAAGTTGGTATTTAGTTTCTCAGTGCTGTAAAACCAGCTTAATAGAAATTCGTTTCCTTTTAG:HIGH:splice_acceptor_variant&splice_donor_variant&splice_region_variant&intron_variant;USP15:ENST00000353364.7:c.1470+1_1471-1delGTAAGATGTTTCTGGGGTTGAAGTATATAAGTTGGTATTTAGTTTCTCAGTGCTGTAAAACCAGCTTAATAGAAATTCGTTTCCTTTTAG:HIGH:splice_acceptor_variant&splice_donor_vari…	0.142857	0.666667	0	0	0.5	1	1	0.6	0
USP15 - chr12:62389699 TGTAAGTATAAAACTCATTGTGCAAAATATTACTTGAAAAAAAATTAATAGAAGTAACATAAAATTTTGAGAGTTTATGGTCAGTTTTGTCCTTGTAG>T	.	USP15:ENST00000280377.9:c.1652+3_1654delAAGTATAAAACTCATTGTGCAAAATATTACTTGAAAAAAAATTAATAGAAGTAACATAAAATTTTGAGAGTTTATGGTCAGTTTTGTCCTTGTAGGT:HIGH:frameshift_variant&splice_acceptor_variant&splice_region_variant&intron_variant;USP15:ENST00000353364.7:c.1565+3_1567delAAGTATAAAACTCATTGTGCAAAATATTACTTGAAAAAAAATTAATAGAAGTAACATAAAATTTTGAGAGTTTATGGTCAGTTTTGTCCTTGTAGGT:HIGH:frameshift_variant&splice_accepto…	0.142857	0.833333	0	0	1	1	1	0.8	0
SOCS2-AS1 - chr12:93566969 TCCTGAAAATAAAAATAATCTGGTTGGTTCTACTGGACTTGTGATACTGGACAAACCTCTATGTCCAAGAGCTCGAGTCATTCCCATTGGCTCA>T	.	SOCS2-AS1:ENST00000499137.6:n.203-92_203delTGAGCCAATGGGAATGACTCGAGCTCTTGGACATAGAGGTTTGTCCAGTATCACAAGTCCAGTAGAACCAACCAGATTATTTTTATTTTCAGG:HIGH:splice_acceptor_variant&splice_region_variant&intron_variant&non_coding_transcript_exon_variant;SOCS2-AS1:ENST00000500986.5:n.298+2_299delTGAGCCAATGGGAATGACTCGAGCTCTTGGACATAGAGGTTTGTCCAGTATCACAAGTCCAGTAGAACCAACCAGATTATTTTTATTTTCAGG:HIGH:splice_acceptor_vari…	0	0.166667	0	0	0.5	1	1	0.8	0
SELPLG - chr12:108623874 GGAGTGGTCTGTGCCTCCGTGGGCACTGGTT>G	rs372173288;rs63748999	SELPLG:ENST00000388962.4:c.390+14_403delAACCAGTGCCCACGGAGGCACAGACCACTC:HIGH:frameshift_variant&splice_acceptor_variant&splice_region_variant&intron_variant;SELPLG:ENST00000550948.1:c.404_433delAACCAGTGCCCACGGAGGCACAGACCACTC:MODERATE:disruptive_inframe_deletion;SELPLG:ENST00000228463.6:c.452_481delAACCAGTGCCCACGGAGGCACAGACCACTC:MODERATE:disruptive_inframe_deletion;MIR4496:ENST00000550306.1:n.-4812…	0.0714286	0	0	0	0.5	0.5	1	0.2	0
CORO1C - chr12:108657423 CCTGGAG>C	.	CORO1C:ENST00000420959.6:c.790-6_790-1delCTCCAG:HIGH:splice_acceptor_variant&splice_region_variant&intron_variant;CORO1C:ENST00000261401.7:c.631-6_631-1delCTCCAG:HIGH:splice_acceptor_variant&splice_region_variant&intron_variant;CORO1C:ENST00000549772.5:c.649-6_649-1delCTCCAG:HIGH:splice_acceptor_variant&splice_region_variant&intron_variant;CORO1C:ENST00000541050.5:c.631-6_631-1delCTCCAG:HIGH:spli…	0.0714286	0.5	0	0	0.5	0.5	1	0.4	0
ATP2A2 - chr12:110346118 AGTAAGTGGTTGGGTGGGGCTTGGGACCAGCCACCTCCTTCCAGGGGAGGCTGGAGGCGTGACACGTCTTCCCTGTGTGTCAG>A	.	ATP2A2:ENST00000539276.6:c.2859+1_2860-1delGTAAGTGGTTGGGTGGGGCTTGGGACCAGCCACCTCCTTCCAGGGGAGGCTGGAGGCGTGACACGTCTTCCCTGTGTGTCAG:HIGH:splice_acceptor_variant&splice_donor_variant&splice_region_variant&intron_variant;ATP2A2:ENST00000308664.10:c.2859+1_2860-1delGTAAGTGGTTGGGTGGGGCTTGGGACCAGCCACCTCCTTCCAGGGGAGGCTGGAGGCGTGACACGTCTTCCCTGTGTGTCAG:HIGH:splice_acceptor_variant&splice_donor_variant&splice_re…	0.285714	0.833333	0	0	0.5	1	1	0.6	0
SH2B3 - chr12:111446852 AAGGTGAGTGACAAGGCTTTTCACACCCTGGGGCAATACAAATACATACACATACAGCAGACCCAACCCTGTTCCCTTCCTCCCTGCC>A	.	SH2B3:ENST00000341259.6:c.834+5_838delGTGACAAGGCTTTTCACACCCTGGGGCAATACAAATACATACACATACAGCAGACCCAACCCTGTTCCCTTCCTCCCTGCCAGGTGA:HIGH:frameshift_variant&splice_acceptor_variant&splice_region_variant&intron_variant;SH2B3:ENST00000538307.1:c.228+5_232delGTGACAAGGCTTTTCACACCCTGGGGCAATACAAATACATACACATACAGCAGACCCAACCCTGTTCCCTTCCTCCCTGCCAGGTGA:HIGH:frameshift_variant&splice_acceptor_variant&splice_region_…	0.142857	0.833333	0	0	0.5	0.5	1	0.8	0
SH2B3 - chr12:111447032 GGGTGAGGTCCTGGGCCCTCGTCCCTGGCACCACCTTTGCTGCTACCACCCCTGACCTGCCCAGATCCTTAACCTCAGCCTCTTCTCCAGCA>G	.	SH2B3:ENST00000341259.6:c.926+2_927delTGAGGTCCTGGGCCCTCGTCCCTGGCACCACCTTTGCTGCTACCACCCCTGACCTGCCCAGATCCTTAACCTCAGCCTCTTCTCCAGCAGG:HIGH:frameshift_variant&splice_acceptor_variant&splice_donor_variant&splice_region_variant&intron_variant;SH2B3:ENST00000538307.1:c.320+2_321delTGAGGTCCTGGGCCCTCGTCCCTGGCACCACCTTTGCTGCTACCACCCCTGACCTGCCCAGATCCTTAACCTCAGCCTCTTCTCCAGCAGG:HIGH:frameshift_variant&splice_ac…	0.142857	0.5	0	0	1	0.5	1	0.4	0
HECTD4 - chr12:112243517 CACCTGAAACACACAAGGAGGGACACCTGACTCCTGCTAACTGCCGCAAGACCCCGCATGCTGTTAGGTGCTATTCATCTGGAGCCCGCAAAATGTGACGT>C	.	HECTD4:ENST00000377560.9:c.4785+3_4787delACGTCACATTTTGCGGGCTCCAGATGAATAGCACCTAACAGCATGCGGGGTCTTGCGGCAGTTAGCAGGAGTCAGGTGTCCCTCCTTGTGTGTTTCAGGT:HIGH:frameshift_variant&splice_acceptor_variant&splice_region_variant&intron_variant;HECTD4:ENST00000550722.5:c.4389+3_4391delACGTCACATTTTGCGGGCTCCAGATGAATAGCACCTAACAGCATGCGGGGTCTTGCGGCAGTTAGCAGGAGTCAGGTGTCCCTCCTTGTGTGTTTCAGGT:HIGH:frameshift_variant&splice…	0.0714286	0.333333	0	0	0.5	0.5	1	0.4	0
ANAPC5 - chr12:121318424 ACTGACCGTAAAGAGGAAAACACAGGATGAGAAGATCCACCACCACATCTCCGTGAGATGTACAAGAGACCCCTTAC>A	.	ANAPC5:ENST00000261819.7:c.1745+1_1746-1delGTAAGGGGTCTCTTGTACATCTCACGGAGATGTGGTGGTGGATCTTCTCATCCTGTGTTTTCCTCTTTACGGTCAG:HIGH:splice_acceptor_variant&splice_donor_variant&splice_region_variant&intron_variant;ANAPC5:ENST00000535641.5:n.1956+1_1957-1delGTAAGGGGTCTCTTGTACATCTCACGGAGATGTGGTGGTGGATCTTCTCATCCTGTGTTTTCCTCTTTACGGTCAG:HIGH:splice_acceptor_variant&splice_donor_variant&splice_region_variant&…	0.214286	0.333333	0	0	0.5	0.5	1	0.8	0
MLXIP - chr12:122138294 TGGTGAGTTGCCAAGAGCGTGGGCTGTGGCAGGGCAGGGGAGCTGGCAGGACGTGCTCCCTGCGTGGTCATTGCTGGTGGCAGGCCTGCTGGCTGTGGGTGCTGCCTCCAGCCACCTGCCCCTTCTGCA>T	.	MLXIP:ENST00000319080.11:c.2256+1_2257-1del:HIGH:splice_acceptor_variant&splice_donor_variant&splice_region_variant&intron_variant;MLXIP:ENST00000538698.5:c.1077+1_1078-1del:HIGH:splice_acceptor_variant&splice_donor_variant&splice_region_variant&intron_variant;MLXIP:ENST00000542417.1:c.261+1_262-1del:HIGH:splice_acceptor_variant&splice_donor_variant&splice_region_variant&intron_variant;MLXIP:ENST…	0.142857	0.166667	0	0	1	0.5	1	0.6	0
CLIP1 - chr12:122278940 GACCTGAAACACAGTTGTTTAGCTTAGGCTGAGGGTTTGAACGAAAGGAGGCCGCGTGAAAGCTCGTGCACCCTGGGTGGTACTCT>G	.	CLIP1:ENST00000540338.5:c.3765+3_3767delAGAGTACCACCCAGGGTGCACGAGCTTTCACGCGGCCTCCTTTCGTTCAAACCCTCAGCCTAAGCTAAACAACTGTGTTTCAGGT:HIGH:frameshift_variant&splice_acceptor_variant&splice_region_variant&intron_variant;CLIP1:ENST00000358808.6:c.3732+3_3734delAGAGTACCACCCAGGGTGCACGAGCTTTCACGCGGCCTCCTTTCGTTCAAACCCTCAGCCTAAGCTAAACAACTGTGTTTCAGGT:HIGH:frameshift_variant&splice_acceptor_variant&splice_region_…	0.0714286	0.5	0	0	0.5	0.5	1	0.8	0
SBNO1 - chr12:123320607 GCTAGATAAAGAACATTTGCTAAAAGTTAGTACAAAGTTTAAATATTTTTGTTTAAAACAGTATTTCAAAAAGGAAGTTTCTGTATGGATAC>G	.	SBNO1:ENST00000420886.6:c.2491+1_2492-1delGTATCCATACAGAAACTTCCTTTTTGAAATACTGTTTTAAACAAAAATATTTAAACTTTGTACTAACTTTTAGCAAATGTTCTTTATCTAG:HIGH:splice_acceptor_variant&splice_donor_variant&splice_region_variant&intron_variant;SBNO1:ENST00000267176.8:c.2488+1_2489-1delGTATCCATACAGAAACTTCCTTTTTGAAATACTGTTTTAAACAAAAATATTTAAACTTTGTACTAACTTTTAGCAAATGTTCTTTATCTAG:HIGH:splice_acceptor_variant&splice_donor_va…	0.0714286	0.5	0	0	0.5	0.5	1	0.6	0
PAN3 - chr13:28267211 TGTGAGTAACTTGTAATTTGTCTTTCTGCTGGTGAGCTTCATTATTTGAAGCCAGCTTTCAGTAATGAGTGTTTGTGTTTTATTTTAAG>T	.	PAN3:ENST00000503791.5:n.1842+1_1843-1delGTGAGTAACTTGTAATTTGTCTTTCTGCTGGTGAGCTTCATTATTTGAAGCCAGCTTTCAGTAATGAGTGTTTGTGTTTTATTTTAAG:HIGH:splice_acceptor_variant&splice_donor_variant&splice_region_variant&intron_variant;PAN3:ENST00000380958.7:c.1690+1_1691-1delGTGAGTAACTTGTAATTTGTCTTTCTGCTGGTGAGCTTCATTATTTGAAGCCAGCTTTCAGTAATGAGTGTTTGTGTTTTATTTTAAG:HIGH:splice_acceptor_variant&splice_donor_variant&sp…	0.0714286	0.5	0	0	0.5	1	1	0.6	0
MYCBP2 - chr13:77205381 GACCTAGAATATATAAATCATAATCTATGTTTTAAAAGATCCATATATATTTCAGTTGTAAGACAACATTTCCTAAACCGAAGTATACAT>G	.	MYCBP2:ENST00000357337.10:c.3601+3_3603delATGTATACTTCGGTTTAGGAAATGTTGTCTTACAACTGAAATATATATGGATCTTTTAAAACATAGATTATGATTTATATATTCTAGGT:HIGH:frameshift_variant&splice_acceptor_variant&splice_region_variant&intron_variant;MYCBP2:ENST00000544440.6:c.3601+3_3603delATGTATACTTCGGTTTAGGAAATGTTGTCTTACAACTGAAATATATATGGATCTTTTAAAACATAGATTATGATTTATATATTCTAGGT:HIGH:frameshift_variant&splice_acceptor_variant&spl…	0.0714286	0.166667	0	0	0.5	1	1	0.8	0
STK24 - chr13:98519241 A>AATTTTGTAT	.	STK24:ENST00000376547.7:c.309+1_309+2insATACAAAAT:HIGH:splice_donor_variant&intron_variant;STK24:ENST00000539966.5:c.273+1_273+2insATACAAAAT:HIGH:splice_donor_variant&intron_variant;STK24:ENST00000444574.1:c.24+1_24+2insATACAAAAT:HIGH:splice_donor_variant&intron_variant;STK24:ENST00000397517.6:c.273+1_273+2insATACAAAAT:HIGH:splice_donor_variant&intron_variant;STK24:ENST00000481288.1:n.441+1_441+2…	0.285714	0.5	0	0	0.5	1	1	0.6	0
EIF2B2 - chr14:75003152 GGGTGAGGCCGGCCTGCCTCCGCCGGCGAACCTGGCCCCTGTCTGTTCCCGATCCCAGGGCTGAAAATTTCCCAGGCCTCACTTCGCGTTGGCTCCTCTTATCCTCTCTCTTTTGGACTGTA>G	.	EIF2B2:ENST00000266126.9:c.163+2_164del:HIGH:frameshift_variant&splice_acceptor_variant&splice_donor_variant&splice_region_variant&intron_variant;EIF2B2:ENST00000556028.5:c.163+2_164del:HIGH:frameshift_variant&splice_acceptor_variant&splice_donor_variant&splice_region_variant&intron_variant;EIF2B2:ENST00000553401.5:c.136+2_137del:HIGH:frameshift_variant&splice_acceptor_variant&splice_donor_varian…	0.142857	0.666667	0	0	0.5	1	1	0.8	0
LGMN - chr14:92711747 TCCTGCAAAAAGTGAGACCATTAGAGACCTTTGACAATCAGAGTCTGACGGTTAAACCCCAGCTGAACAGCCAGCCCCCAAAGGGCTCA>T	.	LGMN:ENST00000334869.8:c.729+2_730delTGAGCCCTTTGGGGGCTGGCTGTTCAGCTGGGGTTTAACCGTCAGACTCTGATTGTCAAAGGTCTCTAATGGTCTCACTTTTTGCAGG:HIGH:frameshift_variant&splice_acceptor_variant&splice_donor_variant&splice_region_variant&intron_variant;LGMN:ENST00000393218.6:c.729+2_730delTGAGCCCTTTGGGGGCTGGCTGTTCAGCTGGGGTTTAACCGTCAGACTCTGATTGTCAAAGGTCTCTAATGGTCTCACTTTTTGCAGG:HIGH:frameshift_variant&splice_acceptor_v…	0.0714286	0.833333	0	0	0.5	1	1	0.6	0
VRK1 - chr14:96852939 TGTATGTGAGCTATGTTCTTCTTGTTTTTAAAAAATTGTTTTGAGTACAGTAAAGGCTAGTTTATGTTGAAGCTTGGTCCTCTGCTGGCTGGTGTTAGGTACTGCATTAACTTATTCTGTATGATACTTTCATAG>T	.	VRK1:ENST00000216639.7:c.483+1_484-1del:HIGH:splice_acceptor_variant&splice_donor_variant&splice_region_variant&intron_variant;VRK1:ENST00000557222.5:c.51+1_52-1del:HIGH:splice_acceptor_variant&splice_donor_variant&splice_region_variant&intron_variant;VRK1:ENST00000555351.1:n.552_*18del:LOW:splice_region_variant&non_coding_transcript_exon_variant;VRK1:ENST00000557352.1:c.-2365_-2232del:MODIFIER:u…	0.142857	0.166667	0	0	0.5	0.5	1	0.8	0
CDC42BPB - chr14:102940130 TCTGGATTGGAAACCAGGGAGGGACAGTAAGCGCGGCCACGCACAGACTGCACCGGGAGAAGCCCGCCCGCACAGGAGGGCACCGAGGCCGCCTTAC>T	.	CDC42BPB:ENST00000361246.6:c.4506+1_4507-1delGTAAGGCGGCCTCGGTGCCCTCCTGTGCGGGCGGGCTTCTCCCGGTGCAGTCTGTGCGTGGCCGCGCTTACTGTCCCTCCCTGGTTTCCAATCCAG:HIGH:splice_acceptor_variant&splice_donor_variant&splice_region_variant&intron_variant;CDC42BPB:ENST00000560492.1:n.521+1_522-1delGTAAGGCGGCCTCGGTGCCCTCCTGTGCGGGCGGGCTTCTCCCGGTGCAGTCTGTGCGTGGCCGCGCTTACTGTCCCTCCCTGGTTTCCAATCCAG:HIGH:splice_acceptor_variant&s…	0.142857	0.666667	0	0	0.5	1	1	0.6	0
EIF5 - chr14:103335930 AAGGTAATAAACTGCTCTTCAATTTAGTTGATAGCTCTTTTTGTAGAATTTTGAAGTTTGCATTTGTCAGGGGAAACTGCACAACTAAAATTCTTATTTCCTTT>A	.	EIF5:ENST00000216554.7:c.72+3_74del:HIGH:frameshift_variant&splice_acceptor_variant&splice_region_variant&intron_variant;EIF5:ENST00000392715.6:c.72+3_74del:HIGH:frameshift_variant&splice_acceptor_variant&splice_region_variant&intron_variant;EIF5:ENST00000558506.1:c.72+3_74del:HIGH:frameshift_variant&splice_acceptor_variant&splice_region_variant&intron_variant;EIF5:ENST00000560763.5:c.72+3_74del:…	0.142857	0.666667	0	0	0.5	1	1	0.8	0
INF2 - chr14:104708585 GAGGTGGGGACGGGGAGGGGACTCAGACCGGGGCCGCCTGCCTGGCCACCCTCCGGTACCAGCCTGTTGGGTGGGGGGTTTTCT>G	.	INF2:ENST00000617571.4:c.-2237+1_-2236-1delGTGGGGACGGGGAGGGGACTCAGACCGGGGCCGCCTGCCTGGCCACCCTCCGGTACCAGCCTGTTGGGTGGGGGGTTTTCTAG:HIGH:splice_acceptor_variant&splice_donor_variant&splice_region_variant&intron_variant;INF2:ENST00000252527.8:c.291+1_292-1delGTGGGGACGGGGAGGGGACTCAGACCGGGGCCGCCTGCCTGGCCACCCTCCGGTACCAGCCTGTTGGGTGGGGGGTTTTCTAG:HIGH:splice_acceptor_variant&splice_donor_variant&splice_regio…	0.214286	0.666667	0	0	1	0.5	1	0.8	0
BTBD6 - chr14:105249245 AAGGTGGGTAGCGGCGGCCCCTCTCGGAACGCGTGCCCCGTCCGCCCCGTCCGCCGTGTGGCTGACACGCAGCCTGCGGGAGAGCCAGGCTCACGGCGGCGCTTTCTCCTCCC>A	.	BTBD6:ENST00000392554.7:c.306+1_307-1del:HIGH:splice_acceptor_variant&splice_donor_variant&splice_region_variant&intron_variant;BTBD6:ENST00000463376.6:c.81+1_82-1del:HIGH:splice_acceptor_variant&splice_donor_variant&splice_region_variant&intron_variant;BTBD6:ENST00000327471.4:c.81+1_82-1del:HIGH:splice_acceptor_variant&splice_donor_variant&splice_region_variant&intron_variant;BTBD6:ENST000005363…	0.285714	0.5	0	0	1	1	1	0.6	0
CYFIP1 - chr15:22910628 ACTAGTGTAGAAGGAAGACAGAAAGTTTTTCATACGCCATAAATTGTAATGGGAATGTCAGATCAAATTATGAAACGTTTTGTATCAAAATCACACACCAGATACTCAC>A	.	CYFIP1:ENST00000610365.4:c.2159+1_2160-1del:HIGH:splice_acceptor_variant&splice_donor_variant&splice_region_variant&intron_variant;CYFIP1:ENST00000617928.4:c.2159+1_2160-1del:HIGH:splice_acceptor_variant&splice_donor_variant&splice_region_variant&intron_variant;CYFIP1:ENST00000617556.4:c.866+1_867-1del:HIGH:splice_acceptor_variant&splice_donor_variant&splice_region_variant&intron_variant;CYFIP1:E…	0.142857	0.833333	0	0	0.5	1	1	0.6	0
MTMR10 - chr15:30958951 GCTAGGGGAGAGGTAGAATCCTTACTTCACTGTGTAGAAACAATGGACGTCAGCATTCATAAAATCCAACAGAAATCACTTAC>G	.	MTMR10:ENST00000435680.5:c.846+1_847-1delGTAAGTGATTTCTGTTGGATTTTATGAATGCTGACGTCCATTGTTTCTACACAGTGAAGTAAGGATTCTACCTCTCCCCTAG:HIGH:splice_acceptor_variant&splice_donor_variant&splice_region_variant&intron_variant;MTMR10:ENST00000568604.5:c.*98+1_*99-1delGTAAGTGATTTCTGTTGGATTTTATGAATGCTGACGTCCATTGTTTCTACACAGTGAAGTAAGGATTCTACCTCTCCCCTAG:HIGH:splice_acceptor_variant&splice_donor_variant&splice_region_…	0.5	0.833333	0	0	1	1	1	0.8	0
C15orf52 - chr15:40336662 GACCTGCAAGAGATGGTCGGCCAAGGAGAGAAGAGGCCCATAGCAGCCGGCTCCATCTTTAGCTGACGAGACCTGGCCCCTCCTCCTCCCCAACTC>G	.	C15orf52:ENST00000397536.6:c.298+3_300delGAGTTGGGGAGGAGGAGGGGCCAGGTCTCGTCAGCTAAAGATGGAGCCGGCTGCTATGGGCCTCTTCTCTCCTTGGCCGACCATCTCTTGCAGGT:HIGH:frameshift_variant&splice_acceptor_variant&splice_region_variant&intron_variant;C15orf52:ENST00000559313.5:c.928+3_930delGAGTTGGGGAGGAGGAGGGGCCAGGTCTCGTCAGCTAAAGATGGAGCCGGCTGCTATGGGCCTCTTCTCTCCTTGGCCGACCATCTCTTGCAGGT:HIGH:frameshift_variant&splice_acceptor_…	0.214286	0.5	0	0	1	0.5	1	0.8	0
VPS39 - chr15:42166649 GCTGGCCACCAAGCCCAAGAACAAGGTCATGAGCCTTTTCCCCACGGGAGATTTCCATATCTCAGTGGGTTTCCCCTGCCATGTACAAGAGCCCCTCCCAGATCCAAGGAACCACTCCCACAC>G	.	VPS39:ENST00000348544.4:c.1552+1_1553-1del:HIGH:splice_acceptor_variant&splice_donor_variant&splice_region_variant&intron_variant;VPS39:ENST00000318006.9:c.1519+1_1520-1del:HIGH:splice_acceptor_variant&splice_donor_variant&splice_region_variant&intron_variant;VPS39:ENST00000563692.1:n.104+1_105-1del:HIGH:splice_acceptor_variant&splice_donor_variant&splice_region_variant&intron_variant;VPS39:ENST0…	0.0714286	0.5	0	0	0.5	0.5	1	0.6	0
CCPG1 - chr15:55378283 GTAAAATACAAGTTTA>G	.	CCPG1:ENST00000310958.10:c.252+2_252+16delTAAACTTGTATTTTA:HIGH:splice_donor_variant&splice_region_variant&intron_variant;CCPG1:ENST00000568808.5:c.252+2_252+16delTAAACTTGTATTTTA:HIGH:splice_donor_variant&splice_region_variant&intron_variant;CCPG1:ENST00000442196.7:c.252+2_252+16delTAAACTTGTATTTTA:HIGH:splice_donor_variant&splice_region_variant&intron_variant;DYX1C1-CCPG1:ENST00000565113.5:n.1445+…	0.285714	0.333333	0	0	0.5	1	1	0.2	0
HERC1 - chr15:63718694 TCTAAATGAAGAACCAAAATAGAAAAGTTACCTAATTTCTGACATCATGAGAGCAAATATTTGTCTGAGGATAGTTTTAAGTTACTTGC>T	.	HERC1:ENST00000443617.6:c.3857+1_3858-1delGCAAGTAACTTAAAACTATCCTCAGACAAATATTTGCTCTCATGATGTCAGAAATTAGGTAACTTTTCTATTTTGGTTCTTCATTTAG:HIGH:splice_acceptor_variant&splice_donor_variant&splice_region_variant&intron_variant;HERC1:ENST00000560983.1:n.191+1_192-1delGCAAGTAACTTAAAACTATCCTCAGACAAATATTTGCTCTCATGATGTCAGAAATTAGGTAACTTTTCTATTTTGGTTCTTCATTTAG:HIGH:splice_acceptor_variant&splice_donor_variant&sp…	0.214286	0.5	0	0	0.5	1	1	0.8	0
IREB2 - chr15:78490526 TGTAAGTACTGTTTTACTATTTGATCTTTTAAAGATTGTTATAAACTAAGAAGTCTTGTAAAGAGTTAAATGCCTTGAACTTTTACCTTCTAG>T	.	IREB2:ENST00000258886.12:c.2181+1_2182-1delGTAAGTACTGTTTTACTATTTGATCTTTTAAAGATTGTTATAAACTAAGAAGTCTTGTAAAGAGTTAAATGCCTTGAACTTTTACCTTCTAG:HIGH:splice_acceptor_variant&splice_donor_variant&splice_region_variant&intron_variant;IREB2:ENST00000558570.5:c.*1448+1_*1449-1delGTAAGTACTGTTTTACTATTTGATCTTTTAAAGATTGTTATAAACTAAGAAGTCTTGTAAAGAGTTAAATGCCTTGAACTTTTACCTTCTAG:HIGH:splice_acceptor_variant&splice_don…	0.0714286	0.5	0	0	0.5	1	1	0.6	0
FAH - chr15:80168149 TGTGAGTGACCGCAGCGTCCAGGCCTTGCTGGTACCCAGCTCTCTGTTCCCACACAGAGAGTTCTGTGGCCTCACTCACAGCACCGTTTTTTTTTTTTTTCTGGTGTTATTCCAG>T	.	FAH:ENST00000561421.5:c.553+1_554-1del:HIGH:splice_acceptor_variant&splice_donor_variant&splice_region_variant&intron_variant;FAH:ENST00000539156.5:c.343+1_344-1del:HIGH:splice_acceptor_variant&splice_donor_variant&splice_region_variant&intron_variant;FAH:ENST00000261755.9:c.553+1_554-1del:HIGH:splice_acceptor_variant&splice_donor_variant&splice_region_variant&intron_variant;FAH:ENST00000407106.5…	0.285714	0.666667	0	0	0.5	1	1	0.8	0
FURIN - chr15:90877024 TGTGAGGAAGTCGGGGAGGGAGGCCGTGATCCCTGCTGAGGTGTGTCTAGAGGCTGTCTTGTTCTATCAGTGAGGTCAGCCTTCTCCTGATGGTGGCCAAATCCTTCTTAG>T	.	FURIN:ENST00000268171.7:c.501+2_502del:HIGH:frameshift_variant&splice_acceptor_variant&splice_donor_variant&splice_region_variant&intron_variant;FURIN:ENST00000560824.1:c.495+2_496del:HIGH:frameshift_variant&splice_acceptor_variant&splice_donor_variant&splice_region_variant&intron_variant;FURIN:ENST00000610579.4:c.501+2_502del:HIGH:frameshift_variant&splice_acceptor_variant&splice_donor_variant&s…	0.214286	0.666667	0	0	0.5	1	1	0.6	0
MAN2A2 - chr15:90905504 TGCAGGTAAGAGTCAGAGCTGGCAGGGACGTACAGTGGCCACGACTGGGGTACTGAGCTGCAGTTCACCTG>T	.	MAN2A2:ENST00000360468.7:c.390+1_391-1delGTAAGAGTCAGAGCTGGCAGGGACGTACAGTGGCCACGACTGGGGTACTGAGCTGCAGTTCACCTGGCAG:HIGH:splice_acceptor_variant&splice_donor_variant&splice_region_variant&intron_variant;MAN2A2:ENST00000560451.5:c.390+1_391-1delGTAAGAGTCAGAGCTGGCAGGGACGTACAGTGGCCACGACTGGGGTACTGAGCTGCAGTTCACCTGGCAG:HIGH:splice_acceptor_variant&splice_donor_variant&splice_region_variant&intron_variant;M…	0.142857	0.666667	0	0	1	0.5	1	0.8	0
MAN2A2 - chr15:90905721 CAGGTGAGGGCCCTGCAGACTCCTGGGAGCTGGAGTGTGGAGTGGGATTTCTGATGGCCAATACAAGGGAGGGACGTCGAAGAAGATGGTGGCATCCTCAGGGGACCCTACATTGGCTCCCT>C	.	MAN2A2:ENST00000360468.7:c.535+2_536del:HIGH:frameshift_variant&splice_acceptor_variant&splice_donor_variant&splice_region_variant&intron_variant;MAN2A2:ENST00000560451.5:c.535+2_536del:HIGH:frameshift_variant&splice_acceptor_variant&splice_donor_variant&splice_region_variant&intron_variant;MAN2A2:ENST00000558161.5:c.535+2_536del:HIGH:frameshift_variant&splice_acceptor_variant&splice_donor_varian…	0.214286	0.666667	0	0	1	1	1	0.8	0
UNC45A - chr15:90953044 GAGGTGAGGGTTGGTCTGGGTGCTCATGACAGGCGGGGATGCAGAGGTACCTGTGCCCTGGCTGGGCTTTACACCCAACTGACTTGGTCCACTCCTCACATCTGGCCAC>G	.	UNC45A:ENST00000418476.2:c.2421+4_2424del:HIGH:splice_acceptor_variant&conservative_inframe_deletion&splice_region_variant&intron_variant;UNC45A:ENST00000394275.6:c.2376+4_2379del:HIGH:splice_acceptor_variant&conservative_inframe_deletion&splice_region_variant&intron_variant;UNC45A:ENST00000487875.5:n.1850+4_1853del:HIGH:splice_acceptor_variant&splice_region_variant&intron_variant&non_coding_tran…	0.0714286	0.333333	0	0	0.5	0.5	1	0.6	0
TMEM8A - chr16:377584 GCCTGGAGACGGGAGAGCAGCACCGGGTTCAGGCACAGGGCTTGGCCAGGCGCGGGAGGGTGGGCAGGCGGGCGGGCAGCCACCTA>G	.	TMEM8A:ENST00000431232.6:c.299+2_300delTAGGTGGCTGCCCGCCCGCCTGCCCACCCTCCCGCGCCTGGCCAAGCCCTGTGCCTGAACCCGGTGCTGCTCTCCCGTCTCCAGG:HIGH:frameshift_variant&splice_acceptor_variant&splice_donor_variant&splice_region_variant&intron_variant;TMEM8A:ENST00000250930.7:c.-281+2_-280delTAGGTGGCTGCCCGCCCGCCTGCCCACCCTCCCGCGCCTGGCCAAGCCCTGTGCCTGAACCCGGTGCTGCTCTCCCGTCTCCAGG:HIGH:splice_acceptor_variant&splice_donor…	0.214286	0.833333	0	0	1	0.5	1	0.6	0
RAB11FIP3 - chr16:520597 GAGGTAACACATCCCGTGTCTGCACGGTGTGGCCTGGGGTCCACAGTCTGCACTGTCTGTGCGCTGTGGTTTATGCGCTGTGGCCTGTGGCCCATGCGCCTCAGCTCTGACCACCTGCTTGCCCTAC>G	.	RAB11FIP3:ENST00000262305.8:c.2157+1_2158-1del:HIGH:splice_acceptor_variant&splice_donor_variant&splice_region_variant&intron_variant;RAB11FIP3:ENST00000450428.5:c.1269+1_1270-1del:HIGH:splice_acceptor_variant&splice_donor_variant&splice_region_variant&intron_variant;RAB11FIP3:ENST00000434585.5:c.1920+1_1921-1del:HIGH:splice_acceptor_variant&splice_donor_variant&splice_region_variant&intron_varia…	0.142857	0.5	0	0	0.5	1	1	0.6	0
METTL26 - chr16:634796 TCCTGCAGAGGGTGGGGAGATGGAGTCATGGCCTGGGGGGTGCCACCCAAGCCACCTGCCACCTGAGCCAGACCCCCCGCCTCTAGCTCTGA>T	.	METTL26:ENST00000338401.8:c.198-90_198delTCAGAGCTAGAGGCGGGGGGTCTGGCTCAGGTGGCAGGTGGCTTGGGTGGCACCCCCCAGGCCATGACTCCATCTCCCCACCCTCTGCAGG:HIGH:frameshift_variant&splice_acceptor_variant&splice_region_variant&intron_variant;METTL26:ENST00000397666.6:c.421-90_421delTCAGAGCTAGAGGCGGGGGGTCTGGCTCAGGTGGCAGGTGGCTTGGGTGGCACCCCCCAGGCCATGACTCCATCTCCCCACCCTCTGCAGG:HIGH:frameshift_variant&splice_acceptor_variant&…	0.214286	0.5	0	0	0.5	1	1	0.6	0
STUB1 - chr16:682074 AAGGTGAGTGTGTGTCGCTTGCTGCCGATGGCTGGCAGGTGCTCGTGCAGTGCCCCTTTTCAGCCTCTGACCGTGTGCCCCTGTGCCAC>A	.	STUB1:ENST00000219548.8:c.669+1_670-1delGTGAGTGTGTGTCGCTTGCTGCCGATGGCTGGCAGGTGCTCGTGCAGTGCCCCTTTTCAGCCTCTGACCGTGTGCCCCTGTGCCACAG:HIGH:splice_acceptor_variant&splice_donor_variant&splice_region_variant&intron_variant;STUB1:ENST00000565677.5:c.453+1_454-1delGTGAGTGTGTGTCGCTTGCTGCCGATGGCTGGCAGGTGCTCGTGCAGTGCCCCTTTTCAGCCTCTGACCGTGTGCCCCTGTGCCACAG:HIGH:splice_acceptor_variant&splice_donor_variant&spli…	0.142857	0.666667	0	0	0.5	0.5	1	0.6	0
JMJD8 - chr16:683233 TCCTGTGGGGTTATGAGCACCTGGTGACCAACCCATTTTGTACTCACCGACAGAAGCCTCAGTCCTTCCCAGTCCCAAGAAGCACCCA>T	.	JMJD8:ENST00000412368.6:c.574+2_575delTGGGTGCTTCTTGGGACTGGGAAGGACTGAGGCTTCTGTCGGTGAGTACAAAATGGGTTGGTCACCAGGTGCTCATAACCCCACAGG:HIGH:frameshift_variant&splice_acceptor_variant&splice_donor_variant&splice_region_variant&intron_variant;JMJD8:ENST00000609261.5:c.511+2_512delTGGGTGCTTCTTGGGACTGGGAAGGACTGAGGCTTCTGTCGGTGAGTACAAAATGGGTTGGTCACCAGGTGCTCATAACCCCACAGG:HIGH:frameshift_variant&splice_acceptor_v…	0.142857	0.5	0	0	0.5	0.5	1	0.6	0
JMJD8 - chr16:684154 GCCTGCGGGCACAGCTGGGTCAGCCCGCGCCCCGCCCGCCGCACGTGACCCCACCGCCCGGCCCCTCCCGGGCCGCTCA>G	.	JMJD8:ENST00000412368.6:c.149+2_150delTGAGCGGCCCGGGAGGGGCCGGGCGGTGGGGTCACGTGCGGCGGGCGGGGCGCGGGCTGACCCAGCTGTGCCCGCAGG:HIGH:frameshift_variant&splice_acceptor_variant&splice_donor_variant&splice_region_variant&intron_variant;JMJD8:ENST00000609261.5:c.86+2_87delTGAGCGGCCCGGGAGGGGCCGGGCGGTGGGGTCACGTGCGGCGGGCGGGGCGCGGGCTGACCCAGCTGTGCCCGCAGG:HIGH:frameshift_variant&splice_acceptor_variant&splice_donor_…	0.0714286	0.833333	0	0	0.5	1	1	0.6	0
GNPTG - chr16:1352158 GGGTGAGCAGCCTCGCGGGCTGGCGGCTCGAGCGGGGGACGGCCCGGGCCCGTTCCCCGCTGACCTTGCCGCTTCCCGTA>G	.	GNPTG:ENST00000204679.8:c.110+2_111delTGAGCAGCCTCGCGGGCTGGCGGCTCGAGCGGGGGACGGCCCGGGCCCGTTCCCCGCTGACCTTGCCGCTTCCCGTAGG:HIGH:frameshift_variant&splice_acceptor_variant&splice_donor_variant&splice_region_variant&intron_variant;GNPTG:ENST00000527137.2:c.110+2_111delTGAGCAGCCTCGCGGGCTGGCGGCTCGAGCGGGGGACGGCCCGGGCCCGTTCCCCGCTGACCTTGCCGCTTCCCGTAGG:HIGH:frameshift_variant&splice_acceptor_variant&splice_do…	0.142857	0.666667	0	0	0.5	1	1	0.8	0
NDUFB10 - chr16:1961636 TGTGCGTGCCCCACCCACCCCCAACCCCCCACCATCCTCCTGAGGCCTGGGGGCCAGAACCATTGCAAATCTTCCCTCCCCTCCCTTGTGCTCACTTGACTTTGCCCCCTTTGCATGTAGCAGAGGCCTCGGTTCCCAGCTTGTTTCCATTGCTTCCCCAG>T	.	NDUFB10:ENST00000543683.6:c.410_*62del:HIGH:frameshift_variant&stop_lost;NDUFB10:ENST00000268668.10:c.409+1_410-1del:HIGH:splice_acceptor_variant&splice_donor_variant&splice_region_variant&intron_variant;NDUFB10:ENST00000569148.1:c.376+1_377-1del:HIGH:splice_acceptor_variant&splice_donor_variant&splice_region_variant&intron_variant;NDUFB10:ENST00000570172.1:c.384+26_385-1del:HIGH:splice_acceptor_…	0	0	0	0	0.5	0.5	1	0.2	0
CDIP1 - chr16:4512683 TCTGAATCAGAGACAGGGAAGAACAGGCTGAGGCCTGCTGCGGAGGAGGCAGAGGCAGCCAGTTGACCCTGGTGCAGCCCCCACCCTACCAGTGCCCACACCACCTAC>T	.	CDIP1:ENST00000399599.7:c.515+1_516-1del:HIGH:splice_acceptor_variant&splice_donor_variant&splice_region_variant&intron_variant;CDIP1:ENST00000563332.6:c.515+1_516-1del:HIGH:splice_acceptor_variant&splice_donor_variant&splice_region_variant&intron_variant;CDIP1:ENST00000567695.5:c.515+1_516-1del:HIGH:splice_acceptor_variant&splice_donor_variant&splice_region_variant&intron_variant;CDIP1:ENST00000…	0.214286	0.333333	0	0	0.5	0.5	1	0.8	0
UBN1 - chr16:4870843 G>GGCAAAGGTTGCCAA	.	UBN1:ENST00000262376.10:c.1431_1432insCAAAGGTTGCCAAG:HIGH:frameshift_variant&splice_region_variant;UBN1:ENST00000396658.8:c.1431_1432insCAAAGGTTGCCAAG:HIGH:frameshift_variant&splice_region_variant;UBN1:ENST00000590769.5:c.1431_1432insCAAAGGTTGCCAAG:HIGH:frameshift_variant&splice_region_variant;UBN1:ENST00000586716.1:c.-47_-46insGCAAAGGTTGCCAA:MODIFIER:upstream_gene_variant;UBN1:ENST00000589191.1:…	0.0714286	0.5	0	0	0.5	1	1	0.8	0
USP7 - chr16:8898437 GCTATTAAGAAAAGAAAGATTCACATCAGATACCGTCACCAAAACCCCGAGCCTTCTCTTTATGACCCATAGTTACATTAATTTGGACTCATAC>G	.	USP7:ENST00000344836.8:c.2640+1_2641-1delGTATGAGTCCAAATTAATGTAACTATGGGTCATAAAGAGAAGGCTCGGGGTTTTGGTGACGGTATCTGATGTGAATCTTTCTTTTCTTAATAG:HIGH:splice_acceptor_variant&splice_donor_variant&splice_region_variant&intron_variant;USP7:ENST00000381886.8:c.2592+1_2593-1delGTATGAGTCCAAATTAATGTAACTATGGGTCATAAAGAGAAGGCTCGGGGTTTTGGTGACGGTATCTGATGTGAATCTTTCTTTTCTTAATAG:HIGH:splice_acceptor_variant&splice_donor_…	0.0714286	0.833333	0	0	0.5	1	1	0.6	0
USP7 - chr16:8915524 A>AAC	.	USP7:ENST00000344836.8:c.907-1_907dupGT:HIGH:frameshift_variant&splice_region_variant;USP7:ENST00000381886.8:c.859-1_859dupGT:HIGH:frameshift_variant&splice_region_variant;USP7:ENST00000563085.5:c.610-1_610dupGT:HIGH:frameshift_variant&splice_region_variant;USP7:ENST00000542333.5:c.733-1_733dupGT:HIGH:frameshift_variant&splice_region_variant;USP7:ENST00000565455.5:c.*890-1_*890dupGT:LOW:splice_re…	0	0.166667	0	0	0.5	0.5	1	0.6	0
MAZ - chr16:29806890 CCAGGTGAGTAGGGCCGGCCGCGGCGGCCCGGGCTGGGGGGGGACGCCCGCCCGCACCCGCGGCCCACTCGGCGCCTTGTCTCCG>C	.	MAZ:ENST00000219782.10:c.192+2_193delTGAGTAGGGCCGGCCGCGGCGGCCCGGGCTGGGGGGGGACGCCCGCCCGCACCCGCGGCCCACTCGGCGCCTTGTCTCCGCAGG:HIGH:frameshift_variant&splice_acceptor_variant&splice_donor_variant&splice_region_variant&intron_variant;MAZ:ENST00000545521.5:c.123+2_124delTGAGTAGGGCCGGCCGCGGCGGCCCGGGCTGGGGGGGGACGCCCGCCCGCACCCGCGGCCCACTCGGCGCCTTGTCTCCGCAGG:HIGH:frameshift_variant&splice_acceptor_variant&sp…	0.142857	0.5	0	0	0.5	1	1	0.6	0
TGFB1I1 - chr16:31474239 TGTGAGTTTGGCGTCGTTGTCAGGGCTGAGAGATGAGTCCTGGATATCTGAGTCACTAGAGGGAGCGTTGCTCTGGGAGGCTCTGAGATGACACAAGCATGTTCTTCACAG>T	.	TGFB1I1:ENST00000394863.7:c.413+1_414-1del:HIGH:splice_acceptor_variant&splice_donor_variant&splice_region_variant&intron_variant;TGFB1I1:ENST00000361773.7:c.362+1_363-1del:HIGH:splice_acceptor_variant&splice_donor_variant&splice_region_variant&intron_variant;TGFB1I1:ENST00000394858.6:c.362+1_363-1del:HIGH:splice_acceptor_variant&splice_donor_variant&splice_region_variant&intron_variant;TGFB1I1:E…	0.142857	0	0	0	0.5	0.5	1	0.6	0
TGFB1I1 - chr16:31474455 TGTGAGTTGGGCAGTGGGCCAGTGTCCATTTGTGGCTCCCCAACCCCTTCTAGACAATTCCACATCTGCTGCTTTGCTGACTCAATTCTCATGTCCTCCCCGCTGCAG>T	.	TGFB1I1:ENST00000394863.7:c.519+1_520-1del:HIGH:splice_acceptor_variant&splice_donor_variant&splice_region_variant&intron_variant;TGFB1I1:ENST00000361773.7:c.468+1_469-1del:HIGH:splice_acceptor_variant&splice_donor_variant&splice_region_variant&intron_variant;TGFB1I1:ENST00000394858.6:c.468+1_469-1del:HIGH:splice_acceptor_variant&splice_donor_variant&splice_region_variant&intron_variant;TGFB1I1:E…	0.357143	0	0	0	0.5	0.5	1	0.6	0
ITFG1 - chr16:47451470 A>ATC	.	ITFG1:ENST00000320640.10:c.486-1_486insGA:HIGH:splice_acceptor_variant&intron_variant;ITFG1:ENST00000565940.6:c.231-1_231insGA:HIGH:splice_acceptor_variant&intron_variant;ITFG1:ENST00000544001.6:c.147-1_147insGA:HIGH:splice_acceptor_variant&intron_variant;ITFG1:ENST00000563350.1:n.272-1_272insGA:HIGH:splice_acceptor_variant&intron_variant;ITFG1:ENST00000563730.1:c.147-1_147insGA:HIGH:splice_accep…	0	0.166667	0	0	1	0.5	1	0.8	0
ITFG1 - chr16:47451471 CTGAAAA>C	.	ITFG1:ENST00000320640.10:c.486-7_486-2delTTTTCA:HIGH:splice_acceptor_variant&splice_region_variant&intron_variant;ITFG1:ENST00000565940.6:c.231-7_231-2delTTTTCA:HIGH:splice_acceptor_variant&splice_region_variant&intron_variant;ITFG1:ENST00000544001.6:c.147-7_147-2delTTTTCA:HIGH:splice_acceptor_variant&splice_region_variant&intron_variant;ITFG1:ENST00000563350.1:n.272-7_272-2delTTTTCA:HIGH:splice_…	0	0.166667	0	0	1	0.5	1	0.8	0
PHKB - chr16:47596370 T>TACCACAGA	.	PHKB:ENST00000566044.5:c.1184-2_1184-1insCCACAGAA:HIGH:splice_acceptor_variant&intron_variant;PHKB:ENST00000323584.9:c.1205-2_1205-1insCCACAGAA:HIGH:splice_acceptor_variant&intron_variant;PHKB:ENST00000566436.1:n.66-2_66-1insCCACAGAA:HIGH:splice_acceptor_variant&intron_variant;PHKB:ENST00000299167.12:c.1205-2_1205-1insCCACAGAA:HIGH:splice_acceptor_variant&intron_variant;PHKB:ENST00000568439.1:c.-…	0	0	0	0	0.5	0.5	1	0.8	0
CHD9 - chr16:53245476 ACAGGTATCCTATTGCTCTTTGTAAATACATTCATCGCATTTCTAATCATTGTAATTATTTTGTATGTGTAATTAAATGCTCACTTATGTTATATGTCTTTTTATCATTTTTTATT>A	.	CHD9:ENST00000398510.7:c.3198+4_3201del:HIGH:splice_acceptor_variant&conservative_inframe_deletion&splice_region_variant&intron_variant;CHD9:ENST00000566029.5:c.3198+4_3201del:HIGH:splice_acceptor_variant&conservative_inframe_deletion&splice_region_variant&intron_variant;CHD9:ENST00000564845.5:c.3198+4_3201del:HIGH:splice_acceptor_variant&conservative_inframe_deletion&splice_region_variant&intron…	0.142857	0.5	0	0	0.5	0.5	1	0.8	0
AMFR - chr16:56367438 TTTTAC>T	.	AMFR:ENST00000290649.9:c.1599+1_1599+5delGTAAA:HIGH:splice_donor_variant&splice_region_variant&intron_variant;AMFR:ENST00000492830.5:c.567+1_567+5delGTAAA:HIGH:splice_donor_variant&splice_region_variant&intron_variant;AMFR:ENST00000563285.1:n.160+1_160+5delGTAAA:HIGH:splice_donor_variant&splice_region_variant&intron_variant;AMFR:ENST00000567738.1:c.840+1_840+5delGTAAA:HIGH:splice_donor_variant&sp…	0.0714286	0	0	0	0.5	0.5	1	0.4	0
CETP - chr16:56969519 TGGTAAGCATTCCTGTCAGCTGATGCCCCATGCCCTGGCCCTCTCTGGGCTGGAGGGCTGAATGAGGGTCCTGGGTCCTTGGCTCTTTCCA>T	.	CETP:ENST00000200676.7:c.368+2_369delTAAGCATTCCTGTCAGCTGATGCCCCATGCCCTGGCCCTCTCTGGGCTGGAGGGCTGAATGAGGGTCCTGGGTCCTTGGCTCTTTCCAGG:HIGH:frameshift_variant&splice_acceptor_variant&splice_donor_variant&splice_region_variant&intron_variant;CETP:ENST00000379780.6:c.368+2_369delTAAGCATTCCTGTCAGCTGATGCCCCATGCCCTGGCCCTCTCTGGGCTGGAGGGCTGAATGAGGGTCCTGGGTCCTTGGCTCTTTCCAGG:HIGH:frameshift_variant&splice_accept…	0	0.333333	0	0	0.5	1	1	0.6	0
CPNE2 - chr16:57121192 G>C	.	CPNE2:ENST00000290776.12:c.780+1G>C:HIGH:splice_donor_variant&intron_variant;CPNE2:ENST00000535318.6:c.780+1G>C:HIGH:splice_donor_variant&intron_variant;CPNE2:ENST00000565874.5:c.780+1G>C:HIGH:splice_donor_variant&intron_variant;CPNE2:ENST00000565766.1:c.267+1G>C:HIGH:splice_donor_variant&intron_variant;CPNE2:ENST00000566042.5:n.-2114G>C:MODIFIER:upstream_gene_variant;CPNE2:ENST00000565951.1:n.-3…	0.142857	0.333333	0	0	0.5	0.5	1	0.6	0
KIFC3 - chr16:57769724 GCCTATGGGGACACTCGGGCTGTGAGGCGGGAGGGGATGAGGGGCCGCGGCGTGGGGCAGACAGGGCCCAGCTGGTCAGCTCA>G	.	KIFC3:ENST00000465878.6:c.670+2_671delTGAGCTGACCAGCTGGGCCCTGTCTGCCCCACGCCGCGGCCCCTCATCCCCTCCCGCCTCACAGCCCGAGTGTCCCCATAGG:HIGH:frameshift_variant&splice_acceptor_variant&splice_donor_variant&splice_region_variant&intron_variant;KIFC3:ENST00000379655.8:c.1087+2_1088delTGAGCTGACCAGCTGGGCCCTGTCTGCCCCACGCCGCGGCCCCTCATCCCCTCCCGCCTCACAGCCCGAGTGTCCCCATAGG:HIGH:frameshift_variant&splice_acceptor_variant&s…	0.0714286	0.333333	0	0	0.5	0.5	1	0.8	0
KIFC3 - chr16:57771436 TCCTGCAGCCATTGGGAGGCACTGGATGAGTGCAAGGGACAGGCTCACTGTGAGGAGCTGGGGTGGCCCTCCAGGACCAGCATGGGGACCACGGCCATTCTGCTCA>T	.	KIFC3:ENST00000465878.6:c.108+2_109del:HIGH:frameshift_variant&splice_acceptor_variant&splice_donor_variant&splice_region_variant&intron_variant;KIFC3:ENST00000379655.8:c.525+2_526del:HIGH:frameshift_variant&splice_acceptor_variant&splice_donor_variant&splice_region_variant&intron_variant;KIFC3:ENST00000445690.6:c.525+2_526del:HIGH:frameshift_variant&splice_acceptor_variant&splice_donor_variant&s…	0.142857	0.333333	0	0	1	0.5	1	0.8	0
NAE1 - chr16:66826580 ATACCTGAGAGCCAAAACAGAGTCAGTCAGGAATACATAGTTCTAGGTCATAAACTTAAAGAAGTATATTTAGAACACAACCACAAACCTACGT>A	.	NAE1:ENST00000290810.7:c.157+4_160delACGTAGGTTTGTGGTTGTGTTCTAAATATACTTCTTTAAGTTTATGACCTAGAACTATGTATTCCTGACTGACTCTGTTTTGGCTCTCAGGTA:HIGH:splice_acceptor_variant&disruptive_inframe_deletion&splice_region_variant&intron_variant;NAE1:ENST00000567743.5:c.54-90_56delACGTAGGTTTGTGGTTGTGTTCTAAATATACTTCTTTAAGTTTATGACCTAGAACTATGTATTCCTGACTGACTCTGTTTTGGCTCTCAGGTA:HIGH:splice_acceptor_variant&disruptive_infr…	0.142857	0.5	0	0	0.5	0.5	1	0.8	0
FHOD1 - chr16:67229989 GCCTGAGGAAGGCCAGATAGCAAAGTCAGGCCAAGGTGGCACTGGAGCCCATTCCCCACAGCTGCTATGGGCCTCA>G	.	FHOD1:ENST00000258201.8:c.3214+2_3215delTGAGGCCCATAGCAGCTGTGGGGAATGGGCTCCAGTGCCACCTTGGCCTGACTTTGCTATCTGGCCTTCCTCAGG:HIGH:frameshift_variant&splice_acceptor_variant&splice_donor_variant&splice_region_variant&intron_variant;FHOD1:ENST00000569085.1:n.131+2_132delTGAGGCCCATAGCAGCTGTGGGGAATGGGCTCCAGTGCCACCTTGGCCTGACTTTGCTATCTGGCCTTCCTCAGG:HIGH:splice_acceptor_variant&splice_donor_variant&splice_region…	0.214286	0.333333	0	0	0.5	0.5	1	0.6	0
ATP6V0D1 - chr16:67438869 TCCTGGCCAGGGGGGTGGGGGGAAGCACAAGCATGAGGGTTCTGGGTGGGGGTGCTTGGTGACAACACATCCAACCGCTGTCCTGCCAGCCGGGGCACTCA>T	.	ATP6V0D1:ENST00000602876.5:c.585+2_586delTGAGTGCCCCGGCTGGCAGGACAGCGGTTGGATGTGTTGTCACCAAGCACCCCCACCCAGAACCCTCATGCTTGTGCTTCCCCCCACCCCCCTGGCCAGG:HIGH:frameshift_variant&splice_acceptor_variant&splice_donor_variant&splice_region_variant&intron_variant;ATP6V0D1:ENST00000290949.7:c.816+2_817delTGAGTGCCCCGGCTGGCAGGACAGCGGTTGGATGTGTTGTCACCAAGCACCCCCACCCAGAACCCTCATGCTTGTGCTTCCCCCCACCCCCCTGGCCAGG:HIGH:fram…	0.142857	0.666667	0	0	0.5	1	1	0.8	0
ATP6V0D1 - chr16:67439147 ACTGTGGAGCCAGTGCACAGGTAAGAAGAGAGGGAGGAAGAAGGAGGCAGTAGCCAGTCAGTTGGCAGAGCCTCCCCAGGCCAGGGCTAGCGGGCACCAGCAGGCAGGAGGGCGGGCAGGCACTCAC>A	.	ATP6V0D1:ENST00000602876.5:c.408+1_409-1del:HIGH:splice_acceptor_variant&splice_donor_variant&splice_region_variant&intron_variant;ATP6V0D1:ENST00000290949.7:c.639+1_640-1del:HIGH:splice_acceptor_variant&splice_donor_variant&splice_region_variant&intron_variant;ATP6V0D1:ENST00000540149.5:c.762+1_763-1del:HIGH:splice_acceptor_variant&splice_donor_variant&splice_region_variant&intron_variant;ATP6V0…	0.142857	0.666667	0	0	0.5	0.5	1	0.6	0
CENPT - chr16:67831890 GCTATAAGAATGGAGCTTATCTCAGACAGGCCAGGAAGTCCAATTCTGGCTTTTGCAACCCCCAAGAAACTCCCGGACTAAGCTGCCCATAGCACAATCCAAGGTGGGGGAGTTCTGTGTAC>G	.	CENPT:ENST00000440851.6:c.386+1_387-1del:HIGH:splice_acceptor_variant&splice_donor_variant&splice_region_variant&intron_variant;CENPT:ENST00000569862.5:n.579+1_580-1del:HIGH:splice_acceptor_variant&splice_donor_variant&splice_region_variant&intron_variant;CENPT:ENST00000562787.5:c.386+1_387-1del:HIGH:splice_acceptor_variant&splice_donor_variant&splice_region_variant&intron_variant;CENPT:ENST00000…	0.142857	0.666667	0	0	0.5	1	1	0.8	0
CENPT&TSNAXIP1 - chr16:67832108 GCTGCAGAAACACCAAGGAGAGGGTGGGGCTGACAGAACAGGCCACCCTGAATAAAAGATACCACAAGACTGGGGTTGGACTGGTACCTAACTCTGACCGGCAGGCCAGCGCTCACTTAC>G	.	CENPT&TSNAXIP1:ENSG00000102904:n.67832109_67832227del:HIGH:bidirectional_gene_fusion	0.142857	0.5	0	0	1	1	1	0.8	0
CENPT - chr16:67832315 ACTATCGGCAAAGCACCAAGCAACCAGTCTGTCCGTCTGCCTTGAGATTTCCTCAAGGTGGGCTCCAGAGCAGAGCTAGACCTCAACCCCCCTCCCCGAGGCAGCCAGGGCCCTTTGGGGTCAGTGGGCTGGGTACTTAC>A	.	CENPT:ENST00000565713.5:c.201+1_236del:HIGH:frameshift_variant&splice_acceptor_variant&splice_donor_variant&splice_region_variant&intron_variant;CENPT:ENST00000566067.5:c.201+1_240del:HIGH:stop_lost&splice_acceptor_variant&splice_donor_variant&conservative_inframe_deletion&splice_region_variant&intron_variant;CENPT:ENST00000440851.6:c.201+1_202-1del:HIGH:splice_acceptor_variant&splice_donor_varia…	0.142857	0.333333	0	0	1	0.5	1	0.8	0
MYO1C - chr17:1467909 TCCTGAGGGGAGAGGGCAAAGGTCAGAGGTCGAGGGTCAGAGCAGGGCCCTCCCCCTGCAGCCCTGGACCCTGGCTGA>T	.	MYO1C:ENST00000359786.9:c.2896+2_2897delTCAGCCAGGGTCCAGGGCTGCAGGGGGAGGGCCCTGCTCTGACCCTCGACCTCTGACCTTTGCCCTCTCCCCTCAGG:HIGH:frameshift_variant&splice_acceptor_variant&splice_donor_variant&splice_region_variant&intron_variant;MYO1C:ENST00000545534.6:c.2824+2_2825delTCAGCCAGGGTCCAGGGCTGCAGGGGGAGGGCCCTGCTCTGACCCTCGACCTCTGACCTTTGCCCTCTCCCCTCAGG:HIGH:frameshift_variant&splice_acceptor_variant&splice_do…	0.142857	0.5	0	0	0.5	0.5	1	0.6	0
MYO1C - chr17:1468123 ACTGGGGACAGAGGCCAGGCTGAAGGGGCTGGGGAGAGGCTCCCAAGGCTCCGCCCCTGCCCTGACCTGCCTTCAGCTCTCAGGCAGTAGCACCGTGCTGCTGGACTCAGGGCTGCAGGCAGGCTCTTAC>A	.	MYO1C:ENST00000359786.9:c.2760+1_2761-1del:HIGH:splice_acceptor_variant&splice_donor_variant&splice_region_variant&intron_variant;MYO1C:ENST00000545534.6:c.2688+1_2689-1del:HIGH:splice_acceptor_variant&splice_donor_variant&splice_region_variant&intron_variant;MYO1C:ENST00000574341.1:n.247+1_248-1del:HIGH:splice_acceptor_variant&splice_donor_variant&splice_region_variant&intron_variant;MYO1C:ENST0…	0.285714	0.833333	0	0	0.5	1	1	0.6	0
MYO1C - chr17:1470519 GCTGTCGTGGAGACCACAGATGGCTGAACTCTATCTTCTTACCATGGTGGCCCCCCCTGGCCCCAGACCCCGCCCCTCCTGAACACCCATGGGCCCGCGAAC>G	.	MYO1C:ENST00000359786.9:c.2281+1_2282-1del:HIGH:splice_acceptor_variant&splice_donor_variant&splice_region_variant&intron_variant;MYO1C:ENST00000545534.6:c.2209+1_2210-1del:HIGH:splice_acceptor_variant&splice_donor_variant&splice_region_variant&intron_variant;MYO1C:ENST00000575011.1:c.*9+1_*10-1del:HIGH:splice_acceptor_variant&splice_donor_variant&splice_region_variant&intron_variant;MYO1C:ENST00…	0.142857	0.5	0	0	0.5	1	1	0.6	0
MYO1C - chr17:1474857 CCCTGGGAGGGGAGAACCGACGTGAGGTGAGACAGAGCCTCCCCGCAGGCCCCTGTGGGGACACAGCCCCAGGATCCTCA>C	.	MYO1C:ENST00000359786.9:c.1669+2_1670delTGAGGATCCTGGGGCTGTGTCCCCACAGGGGCCTGCGGGGAGGCTCTGTCTCACCTCACGTCGGTTCTCCCCTCCCAGG:HIGH:frameshift_variant&splice_acceptor_variant&splice_donor_variant&splice_region_variant&intron_variant;MYO1C:ENST00000545534.6:c.1597+2_1598delTGAGGATCCTGGGGCTGTGTCCCCACAGGGGCCTGCGGGGAGGCTCTGTCTCACCTCACGTCGGTTCTCCCCTCCCAGG:HIGH:frameshift_variant&splice_acceptor_variant&splic…	0.0714286	0.5	0	0	0.5	1	1	0.6	0
MINK1 - chr17:4894093 CGTGAGTGAGCCTCTGCTCCCTCCCCTGTACCTGTGTGTGCCCTCCTCAGCCCCACGCCAACCCTGCCCTCTGTCCTGTAG>C	.	MINK1:ENST00000355280.10:c.2670+1_2671-1delGTGAGTGAGCCTCTGCTCCCTCCCCTGTACCTGTGTGTGCCCTCCTCAGCCCCACGCCAACCCTGCCCTCTGTCCTGTAG:HIGH:splice_acceptor_variant&splice_donor_variant&splice_region_variant&intron_variant;MINK1:ENST00000347992.11:c.2583+1_2584-1delGTGAGTGAGCCTCTGCTCCCTCCCCTGTACCTGTGTGTGCCCTCCTCAGCCCCACGCCAACCCTGCCCTCTGTCCTGTAG:HIGH:splice_acceptor_variant&splice_donor_variant&splice_region_…	0.214286	0.333333	0	0	1	0.5	1	0.8	0
MINK1 - chr17:4896101 AAGGTAATCCCAGCCTCGGTCCCTAACACCATCTGGAGTCCCAGCGCCTCTCCCCGTGCCCCTGAGCCCTCCTCTCCTCCGGTTCTCTGC>A	.	MINK1:ENST00000355280.10:c.3465+1_3466-1delGTAATCCCAGCCTCGGTCCCTAACACCATCTGGAGTCCCAGCGCCTCTCCCCGTGCCCCTGAGCCCTCCTCTCCTCCGGTTCTCTGCAG:HIGH:splice_acceptor_variant&splice_donor_variant&splice_region_variant&intron_variant;MINK1:ENST00000347992.11:c.3378+1_3379-1delGTAATCCCAGCCTCGGTCCCTAACACCATCTGGAGTCCCAGCGCCTCTCCCCGTGCCCCTGAGCCCTCCTCTCCTCCGGTTCTCTGCAG:HIGH:splice_acceptor_variant&splice_donor_vari…	0.0714286	0.5	0	0	0.5	0.5	1	0.6	0
MINK1 - chr17:4896342 CGTGAGCTTGGCGGGGCTGCTGGGGGAGTGGGATGGCCCAGTCTGGGCACCAGACACGGAGACTCTAGTCCCCCTCCTTCTCCCCAG>C	.	MINK1:ENST00000355280.10:c.3615+1_3616-1delGTGAGCTTGGCGGGGCTGCTGGGGGAGTGGGATGGCCCAGTCTGGGCACCAGACACGGAGACTCTAGTCCCCCTCCTTCTCCCCAG:HIGH:splice_acceptor_variant&splice_donor_variant&splice_region_variant&intron_variant;MINK1:ENST00000347992.11:c.3528+1_3529-1delGTGAGCTTGGCGGGGCTGCTGGGGGAGTGGGATGGCCCAGTCTGGGCACCAGACACGGAGACTCTAGTCCCCCTCCTTCTCCCCAG:HIGH:splice_acceptor_variant&splice_donor_variant&sp…	0.214286	0.5	0	0	1	0.5	1	0.6	0
MINK1 - chr17:4896587 GGGTGAGTGAGCTGCCGCCCTCCCAGCCACATGCCCCGAGGTGGCCCCGGGGTGCAGCCTGCTCAGCCCCTCACCTGTTCCCCACA>G	.	MINK1:ENST00000355280.10:c.3775+1_3776-1delGTGAGTGAGCTGCCGCCCTCCCAGCCACATGCCCCGAGGTGGCCCCGGGGTGCAGCCTGCTCAGCCCCTCACCTGTTCCCCACAG:HIGH:splice_acceptor_variant&splice_donor_variant&splice_region_variant&intron_variant;MINK1:ENST00000347992.11:c.3688+1_3689-1delGTGAGTGAGCTGCCGCCCTCCCAGCCACATGCCCCGAGGTGGCCCCGGGGTGCAGCCTGCTCAGCCCCTCACCTGTTCCCCACAG:HIGH:splice_acceptor_variant&splice_donor_variant&spli…	0.142857	0.666667	0	0	0.5	0.5	1	0.8	0
DLG4 - chr17:7203327 GACCTGGATGGAGGGGAGGCCAGAGGTGGGTGCCCAGGAAGCAGGCTTGGGGGCACAGGACAGTTGGGATGGGGGTGGGAACAAAATGAGTTACT>G	.	DLG4:ENST00000399510.6:c.634+3_636delAGTAACTCATTTTGTTCCCACCCCCATCCCAACTGTCCTGTGCCCCCAAGCCTGCTTCCTGGGCACCCACCTCTGGCCTCCCCTCCATCCAGGT:HIGH:frameshift_variant&splice_acceptor_variant&splice_region_variant&intron_variant;DLG4:ENST00000485100.5:c.496+3_498delAGTAACTCATTTTGTTCCCACCCCCATCCCAACTGTCCTGTGCCCCCAAGCCTGCTTCCTGGGCACCCACCTCTGGCCTCCCCTCCATCCAGGT:HIGH:frameshift_variant&splice_acceptor_variant&sp…	0.0714286	0	0	0	0.5	0.5	1	0.6	0
CTDNEP1 - chr17:7246137 GCTGGAAGGCAGGGGATCATGTAGCAGGCCTCTCTCCAGGATACTCTCCTCAAACCCAGATCCCTCCCTGGTGGCCTCCCTCCCAAGCCACACTCTTAGACTGGGATTCTAGCTTAC>G	.	CTDNEP1:ENST00000318988.10:c.477+1_478-1del:HIGH:splice_acceptor_variant&splice_donor_variant&splice_region_variant&intron_variant;CTDNEP1:ENST00000574322.5:c.477+1_478-1del:HIGH:splice_acceptor_variant&splice_donor_variant&splice_region_variant&intron_variant;CTDNEP1:ENST00000570385.1:n.425+1_426-1del:HIGH:splice_acceptor_variant&splice_donor_variant&splice_region_variant&intron_variant;CTDNEP1:…	0.0714286	0.333333	0	0	1	0.5	1	0.8	0
GPS2 - chr17:7313289 AACCTAGGTGGGGAAGAGGGGCATGTGAGATGAGAATGAAACAGGGAGGGGAGGACCTGAGAGCTAGAGCTCCTGCATGGGATGTTATC>A	.	GPS2:ENST00000380728.6:c.724+3_726delGATAACATCCCATGCAGGAGCTCTAGCTCTCAGGTCCTCCCCTCCCTGTTTCATTCTCATCTCACATGCCCCTCTTCCCCACCTAGGT:HIGH:frameshift_variant&splice_acceptor_variant&splice_region_variant&intron_variant;GPS2:ENST00000389167.9:c.724+3_726delGATAACATCCCATGCAGGAGCTCTAGCTCTCAGGTCCTCCCCTCCCTGTTTCATTCTCATCTCACATGCCCCTCTTCCCCACCTAGGT:HIGH:frameshift_variant&splice_acceptor_variant&splice_region_…	0.214286	0.666667	0	0	0.5	1	1	0.8	0
POLR2A - chr17:7496070 GCAGGTAAGTGCTGGGGGGCCAGGTGGGATCCCAAAGGGGAGGTGGGTTGGGTCCTCAAAACTAGGGCTGACGGTTGACACCTGGAGGCCTCTGAGATGAGTGGGAGCTGGGAGGAAAGCACTGGGTGTGTGTCCCA>G	.	POLR2A:ENST00000617998.4:c.226+2_227del:HIGH:frameshift_variant&splice_acceptor_variant&splice_donor_variant&splice_region_variant&intron_variant;POLR2A:ENST00000572844.1:c.226+2_227del:HIGH:frameshift_variant&splice_acceptor_variant&splice_donor_variant&splice_region_variant&intron_variant;POLR2A:ENST00000576952.1:n.-1710_-1575del:MODIFIER:upstream_gene_variant;POLR2A:ENST00000575547.1:n.-2755_-…	0.142857	1	0	0	0.5	1	1	0.8	0
FLII - chr17:18246218 TGCACCTGTGGAAGGGATGGGGCATCAGCAAGGATTCAGGCCTGGCTCCCTGACGCTTGCTCGCCACTGCGTCCTCCCCCAGCCAG>T	.	FLII:ENST00000327031.8:c.3206+5_3210delCTGGCTGGGGGAGGACGCAGTGGCGAGCAAGCGTCAGGGAGCCAGGCCTGAATCCTTGCTGATGCCCCATCCCTTCCACAGGTGC:HIGH:frameshift_variant&splice_acceptor_variant&splice_region_variant&intron_variant;FLII:ENST00000579294.5:c.3173+5_3177delCTGGCTGGGGGAGGACGCAGTGGCGAGCAAGCGTCAGGGAGCCAGGCCTGAATCCTTGCTGATGCCCCATCCCTTCCACAGGTGC:HIGH:frameshift_variant&splice_acceptor_variant&splice_region_va…	0.214286	0.5	0	0	0.5	1	1	0.8	0
FLII - chr17:18253458 ACTGGAGGGGGAACGGGCAGGGGTGGGAGGTCAGGGCCAGGCTCACGGCCTTCCTCCCATCCCCCTACTGAGGGCCTCAGACGCAC>A	.	FLII:ENST00000327031.8:c.855+1_856-1delGTGCGTCTGAGGCCCTCAGTAGGGGGATGGGAGGAAGGCCGTGAGCCTGGCCCTGACCTCCCACCCCTGCCCGTTCCCCCTCCAG:HIGH:splice_acceptor_variant&splice_donor_variant&splice_region_variant&intron_variant;FLII:ENST00000579294.5:c.822+1_823-1delGTGCGTCTGAGGCCCTCAGTAGGGGGATGGGAGGAAGGCCGTGAGCCTGGCCCTGACCTCCCACCCCTGCCCGTTCCCCCTCCAG:HIGH:splice_acceptor_variant&splice_donor_variant&splice_regio…	0.142857	0.5	0	0	1	0.5	1	0.8	0
SUPT6H - chr17:28682853 GCAGGTAGGCATGCAGCAGGTGGCTGACAGGAGGAGGGGCCTGAGGACCACAACACCCTGGTCCTGTAGCTGCACCATTTTCCCCA>G	.	SUPT6H:ENST00000314616.10:c.1727+1_1728-1delGTAGGCATGCAGCAGGTGGCTGACAGGAGGAGGGGCCTGAGGACCACAACACCCTGGTCCTGTAGCTGCACCATTTTCCCCACAG:HIGH:splice_acceptor_variant&splice_donor_variant&splice_region_variant&intron_variant;SUPT6H:ENST00000347486.8:c.1727+1_1728-1delGTAGGCATGCAGCAGGTGGCTGACAGGAGGAGGGGCCTGAGGACCACAACACCCTGGTCCTGTAGCTGCACCATTTTCCCCACAG:HIGH:splice_acceptor_variant&splice_donor_variant&spl…	0.0714286	0.833333	0	0	0.5	1	1	0.4	0
HDAC5 - chr17:44093204 CACCTGCAGGACAGGGCACAACTGACCTGGCTGCTTGGGGCCAGACCCCCCATGGCAGGGGCAGGCATCACGGGCGGGGCCCTACGAGGTCCCAGGAGGCCCTGCCTT>C	.	HDAC5:ENST00000336057.9:c.526+3_528del:HIGH:frameshift_variant&splice_acceptor_variant&splice_region_variant&intron_variant;HDAC5:ENST00000586802.5:c.526+3_528del:HIGH:frameshift_variant&splice_acceptor_variant&splice_region_variant&intron_variant;HDAC5:ENST00000225983.10:c.529+3_531del:HIGH:frameshift_variant&splice_acceptor_variant&splice_region_variant&intron_variant;HDAC5:ENST00000587776.1:n.…	0.214286	0.333333	0	0	0.5	1	1	0.6	0
HDAC5 - chr17:44093485 GCTGCAGGGGCATGGGAACGGAGGCACAAGTGAGCCAGGCCCGGGCGGGGATCGGAGGTCTGGGCGGCCCCCCGCACCCCCCTCGCTCAC>G	.	HDAC5:ENST00000336057.9:c.354+1_355-1delGTGAGCGAGGGGGGTGCGGGGGGCCGCCCAGACCTCCGATCCCCGCCCGGGCCTGGCTCACTTGTGCCTCCGTTCCCATGCCCCTGCAG:HIGH:splice_acceptor_variant&splice_donor_variant&splice_region_variant&intron_variant;HDAC5:ENST00000586802.5:c.354+1_355-1delGTGAGCGAGGGGGGTGCGGGGGGCCGCCCAGACCTCCGATCCCCGCCCGGGCCTGGCTCACTTGTGCCTCCGTTCCCATGCCCCTGCAG:HIGH:splice_acceptor_variant&splice_donor_variant&sp…	0.357143	0.5	0	0	0.5	0.5	1	0.6	0
CDC27 - chr17:47157123 TCCTGAAACAGAAAATTTCTACCAAGTCATTCACAATATATTATTTAGTTCAGATCATTCTTTGTAGTTTTCATAATATTTTGAACACTAGAATATAAGACACTTA>T	.	CDC27:ENST00000531206.5:c.630+2_631del:HIGH:frameshift_variant&splice_acceptor_variant&splice_donor_variant&splice_region_variant&intron_variant;CDC27:ENST00000066544.7:c.630+2_631del:HIGH:frameshift_variant&splice_acceptor_variant&splice_donor_variant&splice_region_variant&intron_variant;CDC27:ENST00000527547.5:c.630+2_631del:HIGH:frameshift_variant&splice_acceptor_variant&splice_donor_variant&s…	0.142857	0	0	0	0.5	1	1	0.8	0
LRRC59 - chr17:50385292 CTACAACAAA>C	.	LRRC59:ENST00000225972.7:c.503-10_503-2delTTTGTTGTA:HIGH:splice_acceptor_variant&splice_region_variant&intron_variant;LRRC59:ENST00000503118.2:c.-168_-160delTTTGTTGTA:MODIFIER:upstream_gene_variant;EME1:ENST00000511648.6:c.*4354_*4362delTACAACAAA:MODIFIER:downstream_gene_variant;EME1:ENST00000338165.8:c.*4354_*4362delTACAACAAA:MODIFIER:downstream_gene_variant;EME1:ENST00000507616.1:n.*3836_*3844d…	0	0.333333	0	0	0.5	0.5	1	0.2	0
ABCC3 - chr17:50675775 TGTGAGTCGGTGGGGCAAGAGGGGCTGGAGGGGATGGACAGGCAGGCCCCAGCAGCCCCAGGGTTTATGGAGTCCCCTGTCCCTGACTGCCATGGCTGCTCCCTACAG>T	.	ABCC3:ENST00000285238.12:c.2859+4_2862del:HIGH:splice_acceptor_variant&conservative_inframe_deletion&splice_region_variant&intron_variant;ABCC3:ENST00000502426.5:c.*1381+4_*1384del:HIGH:splice_acceptor_variant&splice_region_variant&3_prime_UTR_variant&intron_variant;ABCC3:ENST00000505699.5:c.2859+4_2862del:HIGH:splice_acceptor_variant&conservative_inframe_deletion&splice_region_variant&intron_var…	0.142857	0.5	0	0	0.5	1	1	0.8	0
SEPT4 - chr17:58521160 ACTGCATAGCAAGGCTAGGGGTCAGCCAGAGGCATAGGTAGGGGAGAGCCACTGAGGGCAAGGAGATACCCTGGTCACAGGCTCAGTGCTTTAC>A	.	SEPT4:ENST00000426861.5:c.*345+1_*346-1delGTAAAGCACTGAGCCTGTGACCAGGGTATCTCCTTGCCCTCAGTGGCTCTCCCCTACCTATGCCTCTGGCTGACCCCTAGCCTTGCTATGCAG:HIGH:splice_acceptor_variant&splice_donor_variant&splice_region_variant&intron_variant;SEPT4:ENST00000317268.7:c.1114+1_1115-1delGTAAAGCACTGAGCCTGTGACCAGGGTATCTCCTTGCCCTCAGTGGCTCTCCCCTACCTATGCCTCTGGCTGACCCCTAGCCTTGCTATGCAG:HIGH:splice_acceptor_variant&splice_dono…	0.142857	0.666667	0	0	0.5	0.5	1	0.8	0
SEPT4 - chr17:58521646 TCTGACAAACAGATGAGGGGCCCACAGTTCTGGGGACCACATCCTTTCTAGAAGCCCACCTGATCCCCTCCCACCACCAGCTTCCCTCAC>T	.	SEPT4:ENST00000426861.5:c.*146+1_*147-1delGTGAGGGAAGCTGGTGGTGGGAGGGGATCAGGTGGGCTTCTAGAAAGGATGTGGTCCCCAGAACTGTGGGCCCCTCATCTGTTTGTCAG:HIGH:splice_acceptor_variant&splice_donor_variant&splice_region_variant&intron_variant;SEPT4:ENST00000317268.7:c.915+1_916-1delGTGAGGGAAGCTGGTGGTGGGAGGGGATCAGGTGGGCTTCTAGAAAGGATGTGGTCCCCAGAACTGTGGGCCCCTCATCTGTTTGTCAG:HIGH:splice_acceptor_variant&splice_donor_variant&…	0.285714	0.5	0	0	0.5	0.5	1	0.8	0
PECAM1 - chr17:64377822 A>ACT	.	PECAM1:ENST00000563924.5:c.385+1_385+2insAG:HIGH:splice_donor_variant&intron_variant;PECAM1:ENST00000564866.5:c.385+1_385+2insAG:HIGH:splice_donor_variant&intron_variant;PECAM1:ENST00000563523.5:c.370+1_370+2insAG:HIGH:splice_donor_variant&intron_variant;PECAM1:ENST00000569967.1:c.385+1_385+2insAG:HIGH:splice_donor_variant&intron_variant;PECAM1:ENST00000561739.5:n.414+1_414+2insAG:HIGH:splice_don…	0.214286	0.333333	0	0	1	0.5	1	0.4	0
ARMC7 - chr17:75110377 AAGGTGAGAGCCACGGTGGGATCAGGTGGCAGGGTCCGCTGTGACCGCCGCCCGGACCTGGCTTCAGTGCCGCTTTCCCGTTGC>A	.	ARMC7:ENST00000245543.5:c.91+1_92-1delGTGAGAGCCACGGTGGGATCAGGTGGCAGGGTCCGCTGTGACCGCCGCCCGGACCTGGCTTCAGTGCCGCTTTCCCGTTGCAG:HIGH:splice_acceptor_variant&splice_donor_variant&splice_region_variant&intron_variant;ARMC7:ENST00000581078.1:c.91+1_92-1delGTGAGAGCCACGGTGGGATCAGGTGGCAGGGTCCGCTGTGACCGCCGCCCGGACCTGGCTTCAGTGCCGCTTTCCCGTTGCAG:HIGH:splice_acceptor_variant&splice_donor_variant&splice_region_vari…	0.0714286	0.333333	0	0	0.5	0.5	1	0.8	0
MIF4GD - chr17:75267626 TTCACCTGTGAGGAAGAGGAGGGGTCAGAGCACCAGGCTTAGTGGCCAAGGGGAGCAGTCCAACCTGGGCCTCAGGAAACAGGCCATGTCTGCCTCCCAGGGTGGCTGCCGGGGCC>T	.	MIF4GD:ENST00000325102.12:c.348+5_352del:HIGH:frameshift_variant&splice_acceptor_variant&splice_region_variant&intron_variant;MIF4GD:ENST00000618645.4:c.348+5_352del:HIGH:frameshift_variant&splice_acceptor_variant&splice_region_variant&intron_variant;MIF4GD:ENST00000579297.5:c.471+5_475del:HIGH:frameshift_variant&splice_acceptor_variant&splice_region_variant&intron_variant;MIF4GD:ENST00000580571.…	0.214286	0.333333	0	0	0.5	0.5	1	0.8	0
UNC13D - chr17:75830481 GCCTGGGGTGGGGAGCAGGGGCAGGGTCAGCAGGGTCACAGCGGGAGCGGGGTGCTCCAGGGCCTGCAGAGGGCGCAGTGCGAGGGAGGGGCCTCA>G	.	UNC13D:ENST00000207549.8:c.2709+2_2710delTGAGGCCCCTCCCTCGCACTGCGCCCTCTGCAGGCCCTGGAGCACCCCGCTCCCGCTGTGACCCTGCTGACCCTGCCCCTGCTCCCCACCCCAGG:HIGH:frameshift_variant&splice_acceptor_variant&splice_donor_variant&splice_region_variant&intron_variant;UNC13D:ENST00000412096.6:c.2709+2_2710delTGAGGCCCCTCCCTCGCACTGCGCCCTCTGCAGGCCCTGGAGCACCCCGCTCCCGCTGTGACCCTGCTGACCCTGCCCCTGCTCCCCACCCCAGG:HIGH:frameshift_var…	0.142857	0	0	0	1	0.5	1	0.2	0
UNC13D - chr17:75835906 ACTGGAGGAAAGGCAGCAGGTGTCACCCAGTGGCATACACCAGGGTCCCCATGGTTCCGGCTCTGAGGCAATGCCCCACTACCTCCCGACCTGGCTATCTGCTCAC>A	.	UNC13D:ENST00000207549.8:c.1544+1_1545-1del:HIGH:splice_acceptor_variant&splice_donor_variant&splice_region_variant&intron_variant;UNC13D:ENST00000412096.6:c.1544+1_1545-1del:HIGH:splice_acceptor_variant&splice_donor_variant&splice_region_variant&intron_variant;UNC13D:ENST00000591563.5:n.1814+1_1815-1del:HIGH:splice_acceptor_variant&splice_donor_variant&splice_region_variant&intron_variant;UNC13D…	0.214286	0.333333	0	0	1	0.5	1	0.8	0
UNC13D - chr17:75836108 CCCTGCAGAGACAGAGGTGGGCTGGGCAGGGCTGCCAGAGGCAGGCACCACCCCCCGTGACCCCCTGCCCTCCCCCTTGCCCAGCCCCTCA>C	.	UNC13D:ENST00000207549.8:c.1446+2_1447delTGAGGGGCTGGGCAAGGGGGAGGGCAGGGGGTCACGGGGGGTGGTGCCTGCCTCTGGCAGCCCTGCCCAGCCCACCTCTGTCTCTGCAGG:HIGH:frameshift_variant&splice_acceptor_variant&splice_donor_variant&splice_region_variant&intron_variant;UNC13D:ENST00000412096.6:c.1446+2_1447delTGAGGGGCTGGGCAAGGGGGAGGGCAGGGGGTCACGGGGGGTGGTGCCTGCCTCTGGCAGCCCTGCCCAGCCCACCTCTGTCTCTGCAGG:HIGH:frameshift_variant&splic…	0.357143	0.333333	0	0	0.5	0.5	1	0.8	0
UNC13D - chr17:75836696 GCTGAAGAGCCAGGAGATGCTTTAGGGGCCTAGACAGCTGCTGCTGCTCCCCTGCCCCTTCCCTGAGCCCTGCCTGCTCAGTGCCCCTTGCCACTGCATGCCTAC>G	.	UNC13D:ENST00000207549.8:c.1173+1_1174-1del:HIGH:splice_acceptor_variant&splice_donor_variant&splice_region_variant&intron_variant;UNC13D:ENST00000412096.6:c.1173+1_1174-1del:HIGH:splice_acceptor_variant&splice_donor_variant&splice_region_variant&intron_variant;UNC13D:ENST00000591563.5:n.1443+1_1444-1del:HIGH:splice_acceptor_variant&splice_donor_variant&splice_region_variant&intron_variant;UNC13D…	0.142857	0.166667	0	0	1	0.5	1	0.4	0
SPHK1 - chr17:76386136 TGGTGAGTACCTCTCGGAGGGGGTTTCGGGAGCATCCCCTGGCAGGGGACCCCCCCAGTCCTGATAGCTGCCGGTCTCCCTGCA>T	.	SPHK1:ENST00000323374.8:c.421+1_422-1delGTGAGTACCTCTCGGAGGGGGTTTCGGGAGCATCCCCTGGCAGGGGACCCCCCCAGTCCTGATAGCTGCCGGTCTCCCTGCAG:HIGH:splice_acceptor_variant&splice_donor_variant&splice_region_variant&intron_variant;SPHK1:ENST00000592299.5:c.163+1_164-1delGTGAGTACCTCTCGGAGGGGGTTTCGGGAGCATCCCCTGGCAGGGGACCCCCCCAGTCCTGATAGCTGCCGGTCTCCCTGCAG:HIGH:splice_acceptor_variant&splice_donor_variant&splice_region_…	0.142857	0.166667	0	0	1	0.5	1	0.6	0
SPHK1 - chr17:76386313 GAGGTGAGGACCGCACTGCGCGGCTAGGCCTGGGGCTTGGCGCGGTGCGTCCCAGGCTGAGGCCACGTGTGCTTCAAC>G	.	SPHK1:ENST00000323374.8:c.516+4_519delAGGACCGCACTGCGCGGCTAGGCCTGGGGCTTGGCGCGGTGCGTCCCAGGCTGAGGCCACGTGTGCTTCAACAGGTG:HIGH:splice_acceptor_variant&conservative_inframe_deletion&splice_region_variant&intron_variant;SPHK1:ENST00000592299.5:c.258+4_261delAGGACCGCACTGCGCGGCTAGGCCTGGGGCTTGGCGCGGTGCGTCCCAGGCTGAGGCCACGTGTGCTTCAACAGGTG:HIGH:splice_acceptor_variant&conservative_inframe_deletion&splice_regio…	0.142857	0	0	0	0.5	0.5	1	0.4	0
C18orf8 - chr18:23530131 TGGTATGCATTGCCAGATTTTTACTTCCATTGTGGTTAAAAATGGAAAATTTTAACCGTTATCTTTCCAACTGAAGTGGGTCTAAAAATGTCTTTCA>T	.	C18orf8:ENST00000269221.7:c.1599+2_1600delTATGCATTGCCAGATTTTTACTTCCATTGTGGTTAAAAATGGAAAATTTTAACCGTTATCTTTCCAACTGAAGTGGGTCTAAAAATGTCTTTCAGG:HIGH:frameshift_variant&splice_acceptor_variant&splice_donor_variant&splice_region_variant&intron_variant;C18orf8:ENST00000590868.5:c.1455+2_1456delTATGCATTGCCAGATTTTTACTTCCATTGTGGTTAAAAATGGAAAATTTTAACCGTTATCTTTCCAACTGAAGTGGGTCTAAAAATGTCTTTCAGG:HIGH:frameshift…	0.142857	0.333333	0	0	0.5	0.5	1	0.6	0
KIAA1468 - chr18:62227490 GAGGTGAGAGATAGCAACTAATTAGTCAAGTCCACAGAAAGTATTTAAACTATGTAAAAGCGTACAGTGAGATCTTGAGTTTCTGTTTTTCTCCTGTTTTGATTTT>G	.	KIAA1468:ENST00000398130.6:c.1062+1_1063-1del:HIGH:splice_acceptor_variant&splice_donor_variant&splice_region_variant&intron_variant;KIAA1468:ENST00000587725.5:c.1062+1_1063-1del:HIGH:splice_acceptor_variant&splice_donor_variant&splice_region_variant&intron_variant;KIAA1468:ENST00000256858.10:c.1062+1_1063-1del:HIGH:splice_acceptor_variant&splice_donor_variant&splice_region_variant&intron_variant…	0.142857	0.666667	0	0	0.5	1	1	0.8	0
PTBP1 - chr19:808451 GGGTAAGAGGCCGGGGCGGCCCCGGGGTGGAGGGGGCAGGGGCGGGGGCTGCGTTCCCTCTCGGGCGCCTGGTCACGCGGGTGCTGCTCCCCCA>G	.	PTBP1:ENST00000356948.10:c.1246+1_1247-1delGTAAGAGGCCGGGGCGGCCCCGGGGTGGAGGGGGCAGGGGCGGGGGCTGCGTTCCCTCTCGGGCGCCTGGTCACGCGGGTGCTGCTCCCCCAG:HIGH:splice_acceptor_variant&splice_donor_variant&splice_region_variant&intron_variant;PTBP1:ENST00000349038.8:c.1168+1_1169-1delGTAAGAGGCCGGGGCGGCCCCGGGGTGGAGGGGGCAGGGGCGGGGGCTGCGTTCCCTCTCGGGCGCCTGGTCACGCGGGTGCTGCTCCCCCAG:HIGH:splice_acceptor_variant&splice_don…	0.214286	0.833333	0	0	0.5	0.5	1	0.8	0
R3HDM4 - chr19:899495 GCTGTGGGGAACGGGCAGTGAGCGCCGTGCAGGGGCTGCAGCGTGGGGTGTCCGCCCACCTGGCCGCAGCCTCGGAGGGTCCGCTCGCCTGGCCGCCCCCCCTTAC>G	.	R3HDM4:ENST00000361574.9:c.647+1_648-1del:HIGH:splice_acceptor_variant&splice_donor_variant&splice_region_variant&intron_variant;R3HDM4:ENST00000589428.5:c.*228+1_*229-1del:HIGH:splice_acceptor_variant&splice_donor_variant&splice_region_variant&intron_variant;R3HDM4:ENST00000587975.2:c.584+1_585-1del:HIGH:splice_acceptor_variant&splice_donor_variant&splice_region_variant&intron_variant;R3HDM4:ENS…	0.214286	0.333333	0	0	1	0.5	1	0.8	0
UBXN6 - chr19:4446196 GCCTGGGGAGTGGGGGAGTCAGAGCGGGTGGGGCCCAGGGCCCCCTACCAACCCGAGCCGCCCTCCACGGGCATCGTTGGTGCCCA>G	.	UBXN6:ENST00000301281.10:c.1051+2_1052delTGGGCACCAACGATGCCCGTGGAGGGCGGCTCGGGTTGGTAGGGGGCCCTGGGCCCCACCCGCTCTGACTCCCCCACTCCCCAGG:HIGH:frameshift_variant&splice_acceptor_variant&splice_donor_variant&splice_region_variant&intron_variant;UBXN6:ENST00000394765.7:c.892+2_893delTGGGCACCAACGATGCCCGTGGAGGGCGGCTCGGGTTGGTAGGGGGCCCTGGGCCCCACCCGCTCTGACTCCCCCACTCCCCAGG:HIGH:frameshift_variant&splice_acceptor_va…	0.142857	0.333333	0	0	0.5	0.5	1	0.6	0
GPR108 - chr19:6733912 CCCTGAAGGGACAGAGCCCCTCCATCAGCTGGTTCTGGGTCCCCGCAGGGCCCTGGGGTGTGCATCTTCCCTCCTGCCCCGCCTCCCCGAAA>C	.	GPR108:ENST00000264080.11:c.549+2_550delTTTCGGGGAGGCGGGGCAGGAGGGAAGATGCACACCCCAGGGCCCTGCGGGGACCCAGAACCAGCTGATGGAGGGGCTCTGTCCCTTCAGG:HIGH:frameshift_variant&splice_acceptor_variant&splice_donor_variant&splice_region_variant&intron_variant;GPR108:ENST00000598052.5:c.427+2_428delTTTCGGGGAGGCGGGGCAGGAGGGAAGATGCACACCCCAGGGCCCTGCGGGGACCCAGAACCAGCTGATGGAGGGGCTCTGTCCCTTCAGG:HIGH:frameshift_variant&splice…	0.0714286	0.5	0	0	1	0.5	1	0.4	0
TRIP10 - chr19:6743596 AAGGTGTGTGTGGCGGGGGCGGGGGGGGGGTGCGGGGTCTGGGACAAGCTTGGGGAGTCCGAGTGGGACGTGATCGGAACCTGGCAGTACCTTCCACCTCTGCATTCTTC>A	.	TRIP10:ENST00000313244.13:c.513+2_514del:HIGH:frameshift_variant&splice_acceptor_variant&splice_donor_variant&splice_region_variant&intron_variant;TRIP10:ENST00000313285.12:c.513+2_514del:HIGH:frameshift_variant&splice_acceptor_variant&splice_donor_variant&splice_region_variant&intron_variant;TRIP10:ENST00000596758.5:c.513+2_514del:HIGH:frameshift_variant&splice_acceptor_variant&splice_donor_vari…	0.285714	0.333333	0	0	0.5	0.5	1	0.8	0
STXBP2 - chr19:7642116 GAGGTGAGGGGGCGTGCTTGGGAGGTGAGGGGCAGCCCCAACCGGCTCAGGGTCAGTGCCTCATTCCTGCCCTAAACCCCACCCC>G	.	STXBP2:ENST00000221283.9:c.663+2_664delTGAGGGGGCGTGCTTGGGAGGTGAGGGGCAGCCCCAACCGGCTCAGGGTCAGTGCCTCATTCCTGCCCTAAACCCCACCCCAGG:HIGH:frameshift_variant&splice_acceptor_variant&splice_donor_variant&splice_region_variant&intron_variant;STXBP2:ENST00000597068.5:c.663+2_664delTGAGGGGGCGTGCTTGGGAGGTGAGGGGCAGCCCCAACCGGCTCAGGGTCAGTGCCTCATTCCTGCCCTAAACCCCACCCCAGG:HIGH:frameshift_variant&splice_acceptor_varia…	0.142857	0.666667	0	0	0.5	0.5	1	0.8	0
CTD-3214H19.4&STXBP2 - chr19:7643046 AAGGTGTGCTCGGGTGGGCAGGGAGCGGGGACACCTCGGCCCCTCAACCCCATGCTCTGTCTGCGTTCTGCCTTGACTCAGCCTTTGTTATCCCCCAACCCCCACCCTGCACCCTGC>A	.	CTD-3214H19.4&STXBP2:ENSG00000268400:n.7643047_7643162del:HIGH:gene_fusion	0.285714	0.333333	0	0	0.5	0.5	1	0.8	0
DNMT1 - chr19:10159765 CACCTGAAGGACACGGGGCTGGTGAGCAGTGGGACAAGGGACAGGCAGAGGAAGGCTGGGAAGAGAGCTGTACGT>C	.	DNMT1:ENST00000359526.8:c.1170+3_1172delACGTACAGCTCTCTTCCCAGCCTTCCTCTGCCTGTCCCTTGTCCCACTGCTCACCAGCCCCGTGTCCTTCAGGT:HIGH:frameshift_variant&splice_acceptor_variant&splice_region_variant&intron_variant;DNMT1:ENST00000340748.8:c.1122+3_1124delACGTACAGCTCTCTTCCCAGCCTTCCTCTGCCTGTCCCTTGTCCCACTGCTCACCAGCCCCGTGTCCTTCAGGT:HIGH:frameshift_variant&splice_acceptor_variant&splice_region_variant&intron_variant…	0.0714286	0.166667	0	0	0.5	1	1	0.8	0
SLC44A2 - chr19:10634887 AGTGAGTCACAGTCTCCCATTCCTGCCCCCACATGAGGCCTTGGAGGGAGTGGGGAGCCCAGCCGGCTCAGCCTTTGCCCTTTGCAG>A	.	SLC44A2:ENST00000588465.5:n.864+1_865-1delGTGAGTCACAGTCTCCCATTCCTGCCCCCACATGAGGCCTTGGAGGGAGTGGGGAGCCCAGCCGGCTCAGCCTTTGCCCTTTGCAG:HIGH:splice_acceptor_variant&splice_donor_variant&splice_region_variant&intron_variant;SLC44A2:ENST00000335757.9:c.955+1_956-1delGTGAGTCACAGTCTCCCATTCCTGCCCCCACATGAGGCCTTGGAGGGAGTGGGGAGCCCAGCCGGCTCAGCCTTTGCCCTTTGCAG:HIGH:splice_acceptor_variant&splice_donor_variant&spli…	0.357143	0.333333	0	0	1	0.5	1	0.8	0
SLC44A2 - chr19:10637926 TCAGGTCGGGAATCATTATCATCTTCCTCCTGCCACCCGCCTCTTCCCCTAGTCCCTGAAGCCAGCATTCACACCTGCCCCTCACTGTCCCCTG>T	.	SLC44A2:ENST00000335757.9:c.1769+1_1770-1delGTCGGGAATCATTATCATCTTCCTCCTGCCACCCGCCTCTTCCCCTAGTCCCTGAAGCCAGCATTCACACCTGCCCCTCACTGTCCCCTGCAG:HIGH:splice_acceptor_variant&splice_donor_variant&splice_region_variant&intron_variant;SLC44A2:ENST00000407327.8:c.1763+1_1764-1delGTCGGGAATCATTATCATCTTCCTCCTGCCACCCGCCTCTTCCCCTAGTCCCTGAAGCCAGCATTCACACCTGCCCCTCACTGTCCCCTGCAG:HIGH:splice_acceptor_variant&splice_…	0.214286	0.166667	0	0	0.5	0.5	1	1	0
TNPO2 - chr19:12715537 CCCTGAGTGCAGAGGGGCAGAGAGACAAACGTGGGTGGTGGGTGGTGGTCCCAGCCCCCCAGTACTCGCTCTGGCCATCCATGGCTTCTTGCCTA>C	.	TNPO2:ENST00000356861.9:c.432+2_433delTAGGCAAGAAGCCATGGATGGCCAGAGCGAGTACTGGGGGGCTGGGACCACCACCCACCACCCACGTTTGTCTCTCTGCCCCTCTGCACTCAGG:HIGH:frameshift_variant&splice_acceptor_variant&splice_donor_variant&splice_region_variant&intron_variant;TNPO2:ENST00000450764.6:c.432+2_433delTAGGCAAGAAGCCATGGATGGCCAGAGCGAGTACTGGGGGGCTGGGACCACCACCCACCACCCACGTTTGTCTCTCTGCCCCTCTGCACTCAGG:HIGH:frameshift_variant&spl…	0.142857	0.666667	0	0	0.5	0.5	1	0.8	0
ASNA1 - chr19:12747304 TGTGAGTGGTGGTCTGGCTGGCGGTGAGAGGCCCGGGGGCTGAGGACAGGGGCAGACCCCGCCCCTCACTGTCCTCTCTCGTGCCCTGTAG>T	.	ASNA1:ENST00000357332.7:c.717+2_718delTGAGTGGTGGTCTGGCTGGCGGTGAGAGGCCCGGGGGCTGAGGACAGGGGCAGACCCCGCCCCTCACTGTCCTCTCTCGTGCCCTGTAGG:HIGH:frameshift_variant&splice_acceptor_variant&splice_donor_variant&splice_region_variant&intron_variant;ASNA1:ENST00000591090.5:c.717+2_718delTGAGTGGTGGTCTGGCTGGCGGTGAGAGGCCCGGGGGCTGAGGACAGGGGCAGACCCCGCCCCTCACTGTCCTCTCTCGTGCCCTGTAGG:HIGH:frameshift_variant&splice_acce…	0.214286	0.833333	0	0	0.5	1	1	0.6	0
TRMT1 - chr19:13105395 CCCTGTGCGAGGGGAGGAGTAGGTGGGACCCCATCTGCCCTTTACCCCTTCTTTCCCTGGCTGAGCCCCACCCCCACCTTACCACCACTCA>C	.	TRMT1:ENST00000437766.5:c.1703+2_1704delTGAGTGGTGGTAAGGTGGGGGTGGGGCTCAGCCAGGGAAAGAAGGGGTAAAGGGCAGATGGGGTCCCACCTACTCCTCCCCTCGCACAGG:HIGH:frameshift_variant&splice_acceptor_variant&splice_donor_variant&splice_region_variant&intron_variant;TRMT1:ENST00000221504.12:c.1616+2_1617delTGAGTGGTGGTAAGGTGGGGGTGGGGCTCAGCCAGGGAAAGAAGGGGTAAAGGGCAGATGGGGTCCCACCTACTCCTCCCCTCGCACAGG:HIGH:frameshift_variant&splice…	0.357143	0.333333	0	0	0.5	0.5	1	0.8	0
ANKRD27 - chr19:32643484 TCTAGAGGGCAAGAAAAGCACAGTGAAAGGGCTTGGATTTGCATGGGGGTGCACCACAATTCTCCCTCTCAGAAGTCCTGCTGCTTAC>T	.	ANKRD27:ENST00000306065.8:c.585+1_586-1delGTAAGCAGCAGGACTTCTGAGAGGGAGAATTGTGGTGCACCCCCATGCAAATCCAAGCCCTTTCACTGTGCTTTTCTTGCCCTCTAG:HIGH:splice_acceptor_variant&splice_donor_variant&splice_region_variant&intron_variant;ANKRD27:ENST00000587352.5:c.585+1_586-1delGTAAGCAGCAGGACTTCTGAGAGGGAGAATTGTGGTGCACCCCCATGCAAATCCAAGCCCTTTCACTGTGCTTTTCTTGCCCTCTAG:HIGH:splice_acceptor_variant&splice_donor_variant&sp…	0.214286	0.333333	0	0	0.5	0.5	1	0.8	0
GPI - chr19:34399784 GGGTGAGTTGCTCACTTAGGGGAGGGCCGGGAATACCTTTGTGTCGGCTCAGGGATTTCAGTAGCAACGTTAGAGCCTTCCTCATACCACTCTTCCCTTCCCTTCCCTTCTTGGCA>G	.	GPI:ENST00000356487.9:c.1541+1_1542-1del:HIGH:splice_acceptor_variant&splice_donor_variant&splice_region_variant&intron_variant;GPI:ENST00000588991.6:c.1586+1_1587-1del:HIGH:splice_acceptor_variant&splice_donor_variant&splice_region_variant&intron_variant;GPI:ENST00000415930.7:c.1574+1_1575-1del:HIGH:splice_acceptor_variant&splice_donor_variant&splice_region_variant&intron_variant;GPI:ENST0000058…	0.142857	0.666667	0	0	0.5	1	1	0.6	0
TBCB - chr19:36125519 GGCAGGTAACAAGAATTCCCACTCAGGTGTCTGTGTGTGCATTTGTGTGTAAGTCCATGCGTGCTGCTTGCTGAGCTGCCCATGCCAGCTTCTAGAGTGGAGCCATGTGAGGGTCCTCTGACCACACCCACCCCTATCCTTTCCT>G	.	TBCB:ENST00000221855.7:c.620+1_621-1del:HIGH:splice_acceptor_variant&splice_donor_variant&splice_region_variant&intron_variant;TBCB:ENST00000588385.5:c.467+1_468-1del:HIGH:splice_acceptor_variant&splice_donor_variant&splice_region_variant&intron_variant;TBCB:ENST00000585910.5:n.590+1_591-1del:HIGH:splice_acceptor_variant&splice_donor_variant&splice_region_variant&intron_variant;TBCB:ENST000004681…	0.285714	0.5	0	0	0.5	1	1	0.8	0
C19orf33 - chr19:38304488 AAGGTAAGTCGCCTCATCACCGGCTGCGGAGGGGCGGGAAGGCTGGGGTTGCCCCTGACCCCAGGGTCCTGCCTTAGGCCTCCAACTTCAGGGGGCTGGGTAAGGGGCGCCGCCTCACTGCCGCACCTCCATCC>A,AAGGCCTCCAACTTCAGGGGGCTGGGTAAGGGGCGCCGCCTCACTGCCGCACCTCCATCC	.	C19orf33:ENST00000588605.5:c.138+1_197del:HIGH:frameshift_variant&splice_acceptor_variant&splice_donor_variant&splice_region_variant&intron_variant;C19orf33:ENST00000588605.5:c.138+2_139delTAAGTCGCCTCATCACCGGCTGCGGAGGGGCGGGAAGGCTGGGGTTGCCCCTGACCCCAGGGTCCTGCCTTAGG:HIGH:frameshift_variant&splice_acceptor_variant&splice_donor_variant&splice_region_variant&intron_variant;CTB-102L5.4:ENST00000591889.2…	0.0714286	0	0	0	1	0.5	1	0.6	0
YIF1B - chr19:38307520 TCCTGGGGGAGGGAGAGGAGGCTGTGTGAGGACAAGGCCCAAGGGCTGGGGCTGGCGTGAAGGGCGGGGGTACTCA>T	.	YIF1B:ENST00000339413.10:c.695+2_696delTGAGTACCCCCGCCCTTCACGCCAGCCCCAGCCCTTGGGCCTTGTCCTCACACAGCCTCCTCTCCCTCCCCCAGG:HIGH:frameshift_variant&splice_acceptor_variant&splice_donor_variant&splice_region_variant&intron_variant;YIF1B:ENST00000592694.5:c.602+2_603delTGAGTACCCCCGCCCTTCACGCCAGCCCCAGCCCTTGGGCCTTGTCCTCACACAGCCTCCTCTCCCTCCCCCAGG:HIGH:frameshift_variant&splice_acceptor_variant&splice_donor_var…	0.285714	0.333333	0	0	0.5	0.5	1	0.8	0
HNRNPL - chr19:38840375 TCCTGGGGGGTGGGAAGGAAAGAGAGGGAGGACGGGTGAGAATTTGCACGGCGGGCGGCGGGCAGGGGCACATGAGCCACGGGAGTCCACGGAGGGGAACCCCCTGCCCTCA>T	.	HNRNPL:ENST00000221419.9:c.952+2_953del:HIGH:frameshift_variant&splice_acceptor_variant&splice_donor_variant&splice_region_variant&intron_variant;HNRNPL:ENST00000601449.5:c.772+2_773del:HIGH:frameshift_variant&splice_acceptor_variant&splice_donor_variant&splice_region_variant&intron_variant;HNRNPL:ENST00000600873.5:c.553+2_554del:HIGH:frameshift_variant&splice_acceptor_variant&splice_donor_varian…	0.214286	0.666667	0	0	0.5	1	1	0.6	0
SIRT2 - chr19:38879310 TCTGCAGGAGCAAAGGTCACAGAAGTCAAAGGTCACTGTGCATCATGGGGTCAGAGGACCCATGGGGTGGGGAGAGGGTCCAGGGATGGGGCTCAGGACAGGCTGGGGTTGCTCAGCTCCTCAC>T	.	SIRT2:ENST00000249396.11:c.1014+1_1015-1del:HIGH:splice_acceptor_variant&splice_donor_variant&splice_region_variant&intron_variant;SIRT2:ENST00000462654.5:n.1785+1_1786-1del:HIGH:splice_acceptor_variant&splice_donor_variant&splice_region_variant&intron_variant;SIRT2:ENST00000392081.6:c.903+1_904-1del:HIGH:splice_acceptor_variant&splice_donor_variant&splice_region_variant&intron_variant;SIRT2:ENST…	0.285714	0.666667	0	0	0.5	1	1	0.8	0
SUPT5H - chr19:39474121 TGTGAGTCCACTGGGGCCTGCCCTCGTCTACCCCTGCCCAAACCCTCCTACTGCCACCACCTCTTTTCCCCTCCCTCCTCCAACAAATGCCCCCTTCTCTCCTGTCTCTGCAG>T	.	SUPT5H:ENST00000432763.6:c.2651+3_2653del:HIGH:frameshift_variant&splice_acceptor_variant&splice_region_variant&intron_variant;SUPT5H:ENST00000402194.6:c.2639+3_2641del:HIGH:frameshift_variant&splice_acceptor_variant&splice_region_variant&intron_variant;SUPT5H:ENST00000359191.10:c.2639+3_2641del:HIGH:frameshift_variant&splice_acceptor_variant&splice_region_variant&intron_variant;SUPT5H:ENST000005…	0.214286	0.5	0	0	0.5	1	1	0.6	0
RABAC1 - chr19:41956933 TCCTGCAGGAAAGCCGGCAGCTCAGGGCCACACTCCTGCACCTGGCTCCCACCATCCACCCCAGCTGCTCAGACCCTGTACTCA>T	.	RABAC1:ENST00000222008.10:c.469+2_470delTGAGTACAGGGTCTGAGCAGCTGGGGTGGATGGTGGGAGCCAGGTGCAGGAGTGTGGCCCTGAGCTGCCGGCTTTCCTGCAGG:HIGH:frameshift_variant&splice_acceptor_variant&splice_donor_variant&splice_region_variant&intron_variant;RABAC1:ENST00000601028.1:c.281+2_282delTGAGTACAGGGTCTGAGCAGCTGGGGTGGATGGTGGGAGCCAGGTGCAGGAGTGTGGCCCTGAGCTGCCGGCTTTCCTGCAGG:HIGH:frameshift_variant&splice_acceptor_varian…	0.214286	0.666667	0	0	0.5	1	1	0.6	0
CIC - chr19:42287723 TCCAGGTAACGCTGTTGCCTCTTGGCTCCTCCCAGCTTCTTCTGGTGGGGTGGGTGAGTGAAGGGTTGCCCTGCCCTCTCCTG>T	.	CIC:ENST00000575354.6:c.765+3_767delAACGCTGTTGCCTCTTGGCTCCTCCCAGCTTCTTCTGGTGGGGTGGGTGAGTGAAGGGTTGCCCTGCCCTCTCCTGCCAGGT:HIGH:frameshift_variant&splice_acceptor_variant&splice_region_variant&intron_variant;CIC:ENST00000572681.6:c.3492+3_3494delAACGCTGTTGCCTCTTGGCTCCTCCCAGCTTCTTCTGGTGGGGTGGGTGAGTGAAGGGTTGCCCTGCCCTCTCCTGCCAGGT:HIGH:frameshift_variant&splice_acceptor_variant&splice_region_variant&intr…	0.142857	0.5	0	0	0.5	0.5	1	0.4	0
XRCC1 - chr19:43543504 GCCTGCAGGGTGGGGTGGAGTCCATACGGGAATGTGTCATCGAGGGGAGGACGGAGGAGATGCAAAGGTGTGCCCGGGTCTCCCATTCTCTGCCTCTTTGGTACTCA>G	.	XRCC1:ENST00000262887.9:c.1788+2_1789del:HIGH:frameshift_variant&splice_acceptor_variant&splice_donor_variant&splice_region_variant&intron_variant;XRCC1:ENST00000543982.5:c.1695+2_1696del:HIGH:frameshift_variant&splice_acceptor_variant&splice_donor_variant&splice_region_variant&intron_variant	0.214286	0.5	0	0	0.5	1	1	0.4	0
RTN2 - chr19:45494420 TCTGATACGGTAGAGAGAGGAGGCCGTGAGCTTTCTTCTTGGAGGTGCCCCAAGGAGAAACCACCCACCCCTCTTGGCTTTGGTCCCAGCACCTCGGACATCTCAC>T	.	RTN2:ENST00000245923.8:c.559+1_560-1del:HIGH:splice_acceptor_variant&splice_donor_variant&splice_region_variant&intron_variant;RTN2:ENST00000344680.8:c.559+1_560-1del:HIGH:splice_acceptor_variant&splice_donor_variant&splice_region_variant&intron_variant;RTN2:ENST00000591286.5:c.559+1_560-1del:HIGH:splice_acceptor_variant&splice_donor_variant&splice_region_variant&intron_variant;RTN2:ENST000005920…	0.142857	0.166667	0	0	0.5	0.5	1	0.4	0
STRN4 - chr19:46725378 TCCTGTGGGATGACAGAGGAGCCTGATGTCACTGAGACCCTGTCACCCCCGTCCCCAGATGCCCCTGCCCCCGGCTCTGAGCTTGCTGCCCTCA>T	.	STRN4:ENST00000263280.10:c.1424+2_1425delTGAGGGCAGCAAGCTCAGAGCCGGGGGCAGGGGCATCTGGGGACGGGGGTGACAGGGTCTCAGTGACATCAGGCTCCTCTGTCATCCCACAGG:HIGH:frameshift_variant&splice_acceptor_variant&splice_donor_variant&splice_region_variant&intron_variant;STRN4:ENST00000539396.5:c.1067+2_1068delTGAGGGCAGCAAGCTCAGAGCCGGGGGCAGGGGCATCTGGGGACGGGGGTGACAGGGTCTCAGTGACATCAGGCTCCTCTGTCATCCCACAGG:HIGH:frameshift_variant&…	0.142857	0.166667	0	0	0.5	1	1	0.6	0
ARHGAP35 - chr19:46919247 C>CA	.	ARHGAP35:ENST00000404338.7:c.578dupA:HIGH:frameshift_variant;ARHGAP35:ENST00000614079.1:c.578dupA:HIGH:frameshift_variant;ARHGAP35:ENST00000615647.1:c.578dupA:HIGH:frameshift_variant	0.0714286	0.166667	0	0	0.5	1	1	0.4	0
RRAS - chr19:49636926 ACTGCAGAGACAGGGAGAGGGGCCATCGTGGGGACCAGGCTCCCCGCAGTCACCCCCAAGAGCCCTCAGCCCCCACTGACACCACCCCCATCCATCATCCATCCTTGCCGCCCTCAC>A	.	RRAS:ENST00000246792.3:c.241+1_242-1del:HIGH:splice_acceptor_variant&splice_donor_variant&splice_region_variant&intron_variant;RRAS:ENST00000601532.1:n.266_381del:MODIFIER:non_coding_transcript_exon_variant	0.357143	0.166667	0	0	0.5	1	1	0.8	0
PPP1R12C - chr19:55092661 CCCTGTGGGCAGGTAGACGGGGGTTCAATGGGTATGGGAGGGACTTTAGCGGGTATGGGAAGGGCTTTGCCCGCCCCCCGGCCCACCCTCTGCACCAGCTCGGCCCCACCTGAGCCCCTCA>C	.	PPP1R12C:ENST00000263433.7:c.1911+2_1912del:HIGH:frameshift_variant&splice_acceptor_variant&splice_donor_variant&splice_region_variant&intron_variant;PPP1R12C:ENST00000592993.1:c.1773+2_1774del:HIGH:frameshift_variant&splice_acceptor_variant&splice_donor_variant&splice_region_variant&intron_variant;PPP1R12C:ENST00000435544.6:c.1686+2_1687del:HIGH:frameshift_variant&splice_acceptor_variant&splice_…	0.285714	0.666667	0	0	0.5	1	1	0.8	0
PTPRA - chr20:3035709 GGGTAAGATGGGTCGTGGGTGGACTCTGCCCACAGGAAAAGCAGGGTTACCCCTGCCTCCCTGATCCCCTTTTTTCCAAA>G	.	PTPRA:ENST00000380393.7:c.2046+2_2047delTAAGATGGGTCGTGGGTGGACTCTGCCCACAGGAAAAGCAGGGTTACCCCTGCCTCCCTGATCCCCTTTTTTCCAAAGG:HIGH:frameshift_variant&splice_acceptor_variant&splice_donor_variant&splice_region_variant&intron_variant;PTPRA:ENST00000216877.10:c.2019+2_2020delTAAGATGGGTCGTGGGTGGACTCTGCCCACAGGAAAAGCAGGGTTACCCCTGCCTCCCTGATCCCCTTTTTTCCAAAGG:HIGH:frameshift_variant&splice_acceptor_variant&spli…	0.142857	0.5	0	0	0.5	1	1	0.6	0
E2F1 - chr20:33677330 TCTGGGTGGAAGCAGCAGGCAGGGTAAACTGAGGCCCAGGTGACCACCAGCCCAGCCCAGCCCAGCCCAGTTGGGCCCGGAGTTCCCAGATCTCAC>T	.	E2F1:ENST00000343380.5:c.840+1_841-1delGTGAGATCTGGGAACTCCGGGCCCAACTGGGCTGGGCTGGGCTGGGCTGGTGGTCACCTGGGCCTCAGTTTACCCTGCCTGCTGCTTCCACCCAG:HIGH:splice_acceptor_variant&splice_donor_variant&splice_region_variant&intron_variant;NECAB3:ENST00000375238.8:c.-3073_-2979delGTGAGATCTGGGAACTCCGGGCCCAACTGGGCTGGGCTGGGCTGGGCTGGTGGTCACCTGGGCCTCAGTTTACCCTGCCTGCTGCTTCCACCCAG:MODIFIER:upstream_gene_variant;NECAB3:EN…	0.285714	0	0	0	1	1	1	0.6	0
PCIF1 - chr20:45939120 CCAGGTACTGAGGGGGAGCAGTAGTGGGGTGGTGGGGTAGGAAGGGCACCCTGGGAGCAGTCCTGACCCTGGCTGGGCTCCGTGCCTGTTTG>C	.	PCIF1:ENST00000372409.7:c.124+1_125-1delGTACTGAGGGGGAGCAGTAGTGGGGTGGTGGGGTAGGAAGGGCACCCTGGGAGCAGTCCTGACCCTGGCTGGGCTCCGTGCCTGTTTGCAG:HIGH:splice_acceptor_variant&splice_donor_variant&splice_region_variant&intron_variant;PCIF1:ENST00000616084.1:n.*1149_*1239delCAGGTACTGAGGGGGAGCAGTAGTGGGGTGGTGGGGTAGGAAGGGCACCCTGGGAGCAGTCCTGACCCTGGCTGGGCTCCGTGCCTGTTTG:MODIFIER:downstream_gene_variant	0.0714286	0.166667	0	0	0.5	0.5	1	0.6	0
USP25 - chr21:15830521 ATATCCT>A	.	USP25:ENST00000400183.6:c.1694-7_1694-2delTCCTTA:HIGH:splice_acceptor_variant&splice_region_variant&intron_variant;USP25:ENST00000285679.10:c.1694-7_1694-2delTCCTTA:HIGH:splice_acceptor_variant&splice_region_variant&intron_variant;USP25:ENST00000285681.6:c.1694-7_1694-2delTCCTTA:HIGH:splice_acceptor_variant&splice_region_variant&intron_variant;USP25:ENST00000453553.1:c.278-7_278-2delTCCTTA:HIGH:s…	0.0714286	0.166667	0	0	1	1	1	0.2	0
GABPA - chr21:25745351 C>CCAGCTGGATCCAGAACGAAGTTTATTTGACCAAGGAGTAAAAACAGATGGAACTGTACAGCTTAGTGTA	.	GABPA:ENST00000354828.7:c.222_222+1insCTGGATCCAGAACGAAGTTTATTTGACCAAGGAGTAAAAACAGATGGAACTGTACAGCTTAGTGTACAG:HIGH:splice_donor_variant&intron_variant;GABPA:ENST00000400075.3:c.222_222+1insCTGGATCCAGAACGAAGTTTATTTGACCAAGGAGTAAAAACAGATGGAACTGTACAGCTTAGTGTACAG:HIGH:splice_donor_variant&intron_variant;GABPA:ENST00000487266.1:n.335_335+1insCTGGATCCAGAACGAAGTTTATTTGACCAAGGAGTAAAAACAGATGGAACTGTACAGCTTAGT…	0.0714286	0.333333	0	0	0.5	1	1	0.6	0
PTTG1IP - chr21:44856191 A>T	.	PTTG1IP:ENST00000330938.7:c.449+2T>A:HIGH:splice_donor_variant&intron_variant;PTTG1IP:ENST00000474737.5:n.551+2T>A:HIGH:splice_donor_variant&intron_variant;PTTG1IP:ENST00000397886.3:c.386+2T>A:HIGH:splice_donor_variant&intron_variant;PTTG1IP:ENST00000494690.5:n.593+2T>A:HIGH:splice_donor_variant&intron_variant;PTTG1IP:ENST00000480234.1:n.*4983T>A:MODIFIER:downstream_gene_variant;PTTG1IP:ENST00000…	0.285714	0.5	0	0	1	0.5	1	0.6	0
SEPT5 - chr22:19720665 GGGTGAGCCTGCCGTCGCACAGGGGCCTGGCCAGGGCCCTGGGGCTGAGAGTACCAGGGGGACTTGTCTGGCCTCAAATCTGATGGTCCTTGCCCCACCACA>G	.	SEPT5:ENST00000455784.6:c.615+1_616-1del:HIGH:splice_acceptor_variant&splice_donor_variant&splice_region_variant&intron_variant;SEPT5:ENST00000455843.5:c.642+1_643-1del:HIGH:splice_acceptor_variant&splice_donor_variant&splice_region_variant&intron_variant;SEPT5:ENST00000431044.5:c.474+1_475-1del:HIGH:splice_acceptor_variant&splice_donor_variant&splice_region_variant&intron_variant;SEPT5:ENST00000…	0.357143	0.333333	0	0	1	0.5	1	0.8	0
GAS2L1 - chr22:29310545 GGGTAAGGGCCTGGGGCCGCCCCAGCGGGCAGCAGCCAAGGTGGTGGGCTGCGGGGCGCCCGGGGCACAGCCGTGACCTGCCCACACCTGCA>G	.	GAS2L1:ENST00000616432.4:c.741+3_743delAAGGGCCTGGGGCCGCCCCAGCGGGCAGCAGCCAAGGTGGTGGGCTGCGGGGCGCCCGGGGCACAGCCGTGACCTGCCCACACCTGCAGGT:HIGH:frameshift_variant&splice_acceptor_variant&splice_region_variant&intron_variant;GAS2L1:ENST00000406549.7:c.741+3_743delAAGGGCCTGGGGCCGCCCCAGCGGGCAGCAGCCAAGGTGGTGGGCTGCGGGGCGCCCGGGGCACAGCCGTGACCTGCCCACACCTGCAGGT:HIGH:frameshift_variant&splice_acceptor_variant&spli…	0.214286	0.166667	0	0	1	0.5	1	0.6	0
GAS2L1 - chr22:29310733 TGGTCAGTGCCAGGGTGGGGCTGGGGCTGGACGGGCAGGGGACTTGCTTCTGTGGCTCTGTCCCTCACATGCTGCCTGTCCTCTCTCCCCGCA>T	.	GAS2L1:ENST00000616432.4:c.838+1_839-1delGTCAGTGCCAGGGTGGGGCTGGGGCTGGACGGGCAGGGGACTTGCTTCTGTGGCTCTGTCCCTCACATGCTGCCTGTCCTCTCTCCCCGCAG:HIGH:splice_acceptor_variant&splice_donor_variant&splice_region_variant&intron_variant;GAS2L1:ENST00000406549.7:c.838+1_839-1delGTCAGTGCCAGGGTGGGGCTGGGGCTGGACGGGCAGGGGACTTGCTTCTGTGGCTCTGTCCCTCACATGCTGCCTGTCCTCTCTCCCCGCAG:HIGH:splice_acceptor_variant&splice_donor_va…	0.214286	0.333333	0	0	0.5	0.5	1	0.6	0
SMTN - chr22:31090017 AAGGTGAGTCTGGATGAGGGGCAGGGATGCCAGGCAAGTGAGCAGGTCTGGGAGTCAGGCCTTGCTCAGGCCCTGTTCTTCTCCCTTGC>A	.	SMTN:ENST00000333137.11:c.792+1_793-1delGTGAGTCTGGATGAGGGGCAGGGATGCCAGGCAAGTGAGCAGGTCTGGGAGTCAGGCCTTGCTCAGGCCCTGTTCTTCTCCCTTGCAG:HIGH:splice_acceptor_variant&splice_donor_variant&splice_region_variant&intron_variant;SMTN:ENST00000347557.6:c.792+1_793-1delGTGAGTCTGGATGAGGGGCAGGGATGCCAGGCAAGTGAGCAGGTCTGGGAGTCAGGCCTTGCTCAGGCCCTGTTCTTCTCCCTTGCAG:HIGH:splice_acceptor_variant&splice_donor_variant&splic…	0.0714286	0.5	0	0	0.5	0.5	1	0.6	0
GTPBP1 - chr22:38726149 CGGTAAGTGGCTCTGGGCGGGTAGCTGGGTGGGCACTTCCTACAGTGGCATCAGGGGGTGGGTCTGTGCTGGGGATGCACTTATGAGGCCAGGGTCTTCTCCTTGGCA>C	.	GTPBP1:ENST00000216044.9:c.1218+2_1219del:HIGH:frameshift_variant&splice_acceptor_variant&splice_donor_variant&splice_region_variant&intron_variant;GTPBP1:ENST00000475959.1:n.344+2_345del:HIGH:splice_acceptor_variant&splice_donor_variant&splice_region_variant&intron_variant&non_coding_transcript_exon_variant;GTPBP1:ENST00000460605.1:n.410+2_411del:HIGH:splice_acceptor_variant&splice_donor_variant…	0.0714286	0.333333	0	0	0.5	1	1	0.2	0
HDAC10 - chr22:50250905 GCTGGGGCAGATGAGGAGCTCAGTTCAGAGGTCCCTCCCCGCACCCCACCTCGGCCAGGTCCCACTTAC>G	.	HDAC10:ENST00000216271.9:c.59+1_60-1delGTAAGTGGGACCTGGCCGAGGTGGGGTGCGGGGAGGGACCTCTGAACTGAGCTCCTCATCTGCCCCAG:HIGH:splice_acceptor_variant&splice_donor_variant&splice_region_variant&intron_variant;HDAC10:ENST00000415993.5:c.59+1_60-1delGTAAGTGGGACCTGGCCGAGGTGGGGTGCGGGGAGGGACCTCTGAACTGAGCTCCTCATCTGCCCCAG:HIGH:splice_acceptor_variant&splice_donor_variant&splice_region_variant&intron_variant;HDAC10:EN…	0.0714286	0.666667	0	0	0.5	0.5	1	0.4	0
GK - chrX:30720739 TAGGTTAGTAAGTCTTCATTCCTTTAAACTCCCAGAGTAATGTTTCTTGTGGAATAACTAGTTCTTTGGGCATATGTAACCACAAAGATATTGATGGAACTCTCTCTCCTC>T	.	GK:ENST00000378946.7:c.1357+1_1358-1del:HIGH:splice_acceptor_variant&splice_donor_variant&splice_region_variant&intron_variant;GK:ENST00000378945.7:c.1339+1_1340-1del:HIGH:splice_acceptor_variant&splice_donor_variant&splice_region_variant&intron_variant;GK:ENST00000481024.5:c.*1213+1_*1214-1del:HIGH:splice_acceptor_variant&splice_donor_variant&splice_region_variant&intron_variant;GK:ENST000003789…	0.0714286	0.666667	0	0	0.5	1	1	0.8	0
UBA1 - chrX:47198919 CGTGAGTGTCCTCTCCGTGGAGACTGGCAGACGAGGTGGTGGGTGGGAAAGTCTTTTGTATCACTGTCTGTCTATCCATGCTCCACTCCTGTGTGTCTCCCTAAACTTGTTCTTTTCCTCTATTCCTAG>C	.	UBA1:ENST00000335972.10:c.117+2_118del:HIGH:frameshift_variant&splice_acceptor_variant&splice_donor_variant&splice_region_variant&intron_variant;UBA1:ENST00000377351.8:c.117+2_118del:HIGH:frameshift_variant&splice_acceptor_variant&splice_donor_variant&splice_region_variant&intron_variant;UBA1:ENST00000412206.5:c.117+2_118del:HIGH:frameshift_variant&splice_acceptor_variant&splice_donor_variant&spl…	0.142857	0.833333	0	0	0.5	1	1	0.6	0
UBA1 - chrX:47199106 TGTAAGTGGGGCCAAGGCCGGGCTGAGGGGTGTGGAATGGGACATTGAGAGGATAAGGTTGGGTGGGGCAGGCCCTGACCTAGAGTACCCCCTAACCTGGCAG>T	.	UBA1:ENST00000335972.10:c.176+4_179del:HIGH:splice_acceptor_variant&disruptive_inframe_deletion&splice_region_variant&intron_variant;UBA1:ENST00000377351.8:c.176+4_179del:HIGH:splice_acceptor_variant&disruptive_inframe_deletion&splice_region_variant&intron_variant;UBA1:ENST00000412206.5:c.176+4_179del:HIGH:splice_acceptor_variant&disruptive_inframe_deletion&splice_region_variant&intron_variant;UB…	0.214286	0.833333	0	0	0.5	1	1	0.8	0
UBA1 - chrX:47206113 CGTGAGTTTGGAGGCGGGTGAGGTGGTCACGGGCAAAGTTGTGTGTGTTTCGGTGTGTATATACCAAGAGGGGTGTCCGTCTTTCTGTCCTCTCCTGATGTTTCTTTCCTAGCTCTCGCTTTGTGCTCCCCACAG>C	.	UBA1:ENST00000335972.10:c.1741+2_1742del:HIGH:frameshift_variant&splice_acceptor_variant&splice_donor_variant&splice_region_variant&intron_variant;UBA1:ENST00000377351.8:c.1741+2_1742del:HIGH:frameshift_variant&splice_acceptor_variant&splice_donor_variant&splice_region_variant&intron_variant;UBA1:ENST00000490869.1:n.500+2_501del:HIGH:splice_acceptor_variant&splice_donor_variant&splice_region_vari…	0.214286	0.166667	0	0	0.5	0.5	1	0.4	0
CDK16 - chrX:47224516 GAGGTGCTTGACCCCGTCTGGATGGTGGAGGAACTGGAAAAGGGGGTTGGACCTGGGGAGGTGGAGCTCATGATCCTGTTTCTCTCTTGCCTTACCTGCT>G	.	CDK16:ENST00000457458.6:c.354+2_355delTGCTTGACCCCGTCTGGATGGTGGAGGAACTGGAAAAGGGGGTTGGACCTGGGGAGGTGGAGCTCATGATCCTGTTTCTCTCTTGCCTTACCTGCTAGG:HIGH:frameshift_variant&splice_acceptor_variant&splice_donor_variant&splice_region_variant&intron_variant;CDK16:ENST00000357227.8:c.336+2_337delTGCTTGACCCCGTCTGGATGGTGGAGGAACTGGAAAAGGGGGTTGGACCTGGGGAGGTGGAGCTCATGATCCTGTTTCTCTCTTGCCTTACCTGCTAGG:HIGH:frameshift_v…	0.142857	0.166667	0	0	0.5	0.5	1	0.6	0
ARAF - chrX:47565139 AGTGAGCCCAGCCTGGGGTGGGTGGGGGGATGGGGAGCACAGAGGCCCAGCCACGAGGCCCTTACAGACAGCTGACCCGTGTCCCCTTGCTTTATACCCTTCATGCCCTCAAG>A	.	ARAF:ENST00000290277.10:c.458+3_469del:HIGH:frameshift_variant&splice_acceptor_variant&splice_region_variant&intron_variant;ARAF:ENST00000377045.8:c.458+3_460del:HIGH:frameshift_variant&splice_acceptor_variant&splice_region_variant&intron_variant;ARAF:ENST00000377039.2:c.458+3_460del:HIGH:frameshift_variant&splice_acceptor_variant&splice_region_variant&intron_variant;ARAF:ENST00000489496.1:n.381_…	0.142857	0.666667	0	0	0.5	0.5	1	0.4	0
ARAF - chrX:47566910 TGGTGAGTCCCCTGTGCCTGCACCCTGACCCCCGCTGCCCCACTTACCTCCACTCACATCCTCTCTGCAACTGCA>T	.	ARAF:ENST00000290277.10:c.736+1_737-1delGTGAGTCCCCTGTGCCTGCACCCTGACCCCCGCTGCCCCACTTACCTCCACTCACATCCTCTCTGCAACTGCAG:HIGH:splice_acceptor_variant&splice_donor_variant&splice_region_variant&intron_variant;ARAF:ENST00000377045.8:c.727+1_728-1delGTGAGTCCCCTGTGCCTGCACCCTGACCCCCGCTGCCCCACTTACCTCCACTCACATCCTCTCTGCAACTGCAG:HIGH:splice_acceptor_variant&splice_donor_variant&splice_region_variant&intron_vari…	0.214286	0.833333	0	0	0.5	1	1	0.6	0
OTUD5 - chrX:48923744 TACCTGAAGCAGACGGACAGTCAAAGGTAGGGACCCAGGATCCAGGACCCAGGACCCAGGACGTGCCTCCTAACTCCCAGCACATTCCCTGTGGGCAAGTCACTG>T	.	OTUD5:ENST00000156084.8:c.1480+3_1482del:HIGH:frameshift_variant&splice_acceptor_variant&splice_region_variant&intron_variant;OTUD5:ENST00000396743.7:c.1465+3_1467del:HIGH:frameshift_variant&splice_acceptor_variant&splice_region_variant&intron_variant;OTUD5:ENST00000376488.7:c.1465+3_1467del:HIGH:frameshift_variant&splice_acceptor_variant&splice_region_variant&intron_variant;OTUD5:ENST00000428668…	0.142857	0.333333	0	0	0.5	0.5	1	0.8	0
GRIPAP1 - chrX:48981471 TCCTGTGGGAGAAAGCAGGCATGGCTGGTAGATGCCGGAAGGGCTGCCTGAAGCATGCTCCCTCCCTGCCCCTCCTGTACGCTGAGGATCAGGGGTGTGTCTGGGGCTGTGCAGTGACCACTGA>T	.	GRIPAP1:ENST00000376423.8:c.1773+2_1774del:HIGH:frameshift_variant&splice_acceptor_variant&splice_donor_variant&splice_region_variant&intron_variant;GRIPAP1:ENST00000593475.5:c.1680+2_1681del:HIGH:frameshift_variant&splice_acceptor_variant&splice_donor_variant&splice_region_variant&intron_variant;GRIPAP1:ENST00000622599.4:c.1638+2_1639del:HIGH:frameshift_variant&splice_acceptor_variant&splice_don…	0.214286	0.833333	0	0	0.5	1	1	0.8	0
GRIPAP1 - chrX:48989709 TCCTAGGAGTGATGGGGAGGGGGTGTGTTGGACATGGCTTGAGGCCCAGTCTCCTAGCTCTGCCCCTGTAATCTTCACTGGGCACTGTCCCAATTGTCCACCAATACCCGCAAATCTGGCAGTTA>T	.	GRIPAP1:ENST00000376423.8:c.770+2_771del:HIGH:frameshift_variant&splice_acceptor_variant&splice_donor_variant&splice_region_variant&intron_variant;GRIPAP1:ENST00000593475.5:c.770+2_771del:HIGH:frameshift_variant&splice_acceptor_variant&splice_donor_variant&splice_region_variant&intron_variant;GRIPAP1:ENST00000622599.4:c.635+2_636del:HIGH:frameshift_variant&splice_acceptor_variant&splice_donor_var…	0.0714286	0.666667	0	0	0.5	1	1	0.8	0
WDR45 - chrX:49075752 TCCTGGGGTAGGAGGGAGGAGTCTGAGGTTGGGGTGGTATGGAGGGAAGGGGCCAAGAGTCCACAAGGAAGCCAGTCCACCAACCTACCCACCCTTGTCCACTGGACGGCTCA>T	.	WDR45:ENST00000376372.8:c.516+2_517del:HIGH:frameshift_variant&splice_acceptor_variant&splice_donor_variant&splice_region_variant&intron_variant;WDR45:ENST00000356463.7:c.519+2_520del:HIGH:frameshift_variant&splice_acceptor_variant&splice_donor_variant&splice_region_variant&intron_variant;WDR45:ENST00000376368.7:c.519+2_520del:HIGH:frameshift_variant&splice_acceptor_variant&splice_donor_variant&s…	0.214286	0.5	0	0	0.5	1	1	0.6	0
WDR45 - chrX:49077910 GCCTGGGGGATGGAAGGAATCCAGACTGCCTTAAAGAATGCCCAGGTAGGAAGCTGGGGGCCCATGGCCCACTTCTGACCCCTCTTTTCCTCGCTTCCTCCCACAAGGGTACAGGCCCAATCCTCTCTCA>G	.	WDR45:ENST00000376372.8:c.55+2_56del:HIGH:frameshift_variant&splice_acceptor_variant&splice_donor_variant&splice_region_variant&intron_variant;WDR45:ENST00000356463.7:c.55+2_56del:HIGH:frameshift_variant&splice_acceptor_variant&splice_donor_variant&splice_region_variant&intron_variant;WDR45:ENST00000376368.7:c.55+2_56del:HIGH:frameshift_variant&splice_acceptor_variant&splice_donor_variant&splice_…	0.142857	0.666667	0	0	0.5	1	1	0.6	0
MED12 - chrX:71119875 AAGGTAAGGTACTGTTTCCTGTCCTTCAGGCCAAGGAGGGAGCATGGGGTACCAAGTACCCTCCTATTCCCATATTAAGCTACATGGGTGTCAGCTCATGGGGATAATAGAGACCTCACTATTTGCAATGTCCATCC>A	.	MED12:ENST00000374080.7:c.396+3_398del:HIGH:frameshift_variant&splice_acceptor_variant&splice_region_variant&intron_variant;MED12:ENST00000374102.5:c.396+3_398del:HIGH:frameshift_variant&splice_acceptor_variant&splice_region_variant&intron_variant;MED12:ENST00000429213.2:c.348+3_350del:HIGH:frameshift_variant&splice_acceptor_variant&splice_region_variant&intron_variant;MED12:ENST00000333646.10:c.…	0.142857	0.333333	0	0	0.5	0.5	1	0	0
BRWD3 - chrX:80689845 CCCTAAGAAACAAGTCATTTCAAAAGCTTCAGTAATTTTTACAATTTTTCAATTAATTTTTTTAAAATTAATTTTTTAAAAACCTTAAGTTAGACTCTCTGGAAGCTAAAACTGCTTCTTA>C	.	BRWD3:ENST00000373275.4:c.3728+2_3729del:HIGH:frameshift_variant&splice_acceptor_variant&splice_donor_variant&splice_region_variant&intron_variant;BRWD3:ENST00000473691.1:n.1864+2_1865del:HIGH:splice_acceptor_variant&splice_donor_variant&splice_region_variant&intron_variant&non_coding_transcript_exon_variant	0.0714286	0.333333	0	0	0.5	0.5	1	0.8	0
BRWD3 - chrX:80691978 GCTAGGTATAAGATAAAAAAAAAAAAATTAGAAAAAATTATTTTCCAATATCATGTGATTACCATTTTACTTTTAAAAGAATTATAATTCATTTTTTAAAAGCATATTTAC>G	.	BRWD3:ENST00000373275.4:c.3325+1_3326-1del:HIGH:splice_acceptor_variant&splice_donor_variant&splice_region_variant&intron_variant;BRWD3:ENST00000473691.1:n.1461+1_1462-1del:HIGH:splice_acceptor_variant&splice_donor_variant&splice_region_variant&intron_variant	0.142857	0.333333	0	0	0.5	0.5	1	0.8	0
SYTL4 - chrX:100701329 TCTGGGAAGAAATAAAAGAAAATGACAGATGGATAAAGAATGGTTCTTGTCTAATAAAGGCTGAGGAAAGAAATTCTCACCACGGCCAAGGCCTCGCCCCCTCTCTACTCAGCCATAGGTGACACTCAC>T	.	SYTL4:ENST00000372989.5:c.326+1_327-1del:HIGH:splice_acceptor_variant&splice_donor_variant&splice_region_variant&intron_variant;SYTL4:ENST00000276141.10:c.326+1_327-1del:HIGH:splice_acceptor_variant&splice_donor_variant&splice_region_variant&intron_variant;SYTL4:ENST00000263033.9:c.326+1_327-1del:HIGH:splice_acceptor_variant&splice_donor_variant&splice_region_variant&intron_variant;SYTL4:ENST0000…	0.142857	0.333333	0	0	0.5	0.5	1	0.8	0
ATP6AP1 - chrX:154432928 T>TACACAGCC	.	ATP6AP1:ENST00000369762.6:c.558-2_558-1insCACAGCCA:HIGH:splice_acceptor_variant&intron_variant;ATP6AP1:ENST00000619046.4:c.-10-2_-10-1insCACAGCCA:HIGH:splice_acceptor_variant&intron_variant;ATP6AP1:ENST00000455205.5:c.*2636-2_*2636-1insCACAGCCA:HIGH:splice_acceptor_variant&intron_variant;ATP6AP1:ENST00000491569.5:n.600-2_600-1insCACAGCCA:HIGH:splice_acceptor_variant&intron_variant;ATP6AP1:ENST000…	0	0.5	0	0	0.5	0.5	1	0.6	0
ATP6AP1 - chrX:154432972 G>A	.	ATP6AP1:ENST00000369762.6:c.598+1G>A:HIGH:splice_donor_variant&intron_variant;ATP6AP1:ENST00000619046.4:c.31+1G>A:HIGH:splice_donor_variant&intron_variant;ATP6AP1:ENST00000455205.5:c.*2676+1G>A:HIGH:splice_donor_variant&intron_variant;ATP6AP1:ENST00000491569.5:n.640+1G>A:HIGH:splice_donor_variant&intron_variant;ATP6AP1:ENST00000484908.1:n.418+1G>A:HIGH:splice_donor_variant&intron_variant;ATP6AP1:…	0	0.5	0	0	0.5	0.5	1	0.6	0
GDI1 - chrX:154442255 AGTGAGGGACTGGGCTGAGCCCAAGGGGGAGAGGGAGGGAGCCCAGCAGCTGGGCTTAGGGACCAGGAAGGGCATGGCCCATTGTGAGGCCTGTCCCCTCCCCTCTGTCTGCCCCTCAG>A	.	GDI1:ENST00000447750.6:c.1136+3_1138del:HIGH:frameshift_variant&splice_acceptor_variant&splice_region_variant&intron_variant;GDI1:ENST00000468483.5:n.1416+3_1418del:HIGH:splice_acceptor_variant&splice_region_variant&intron_variant&non_coding_transcript_exon_variant;GDI1:ENST00000465640.1:n.490+3_492del:HIGH:splice_acceptor_variant&splice_region_variant&intron_variant&non_coding_transcript_exon_va…	0.285714	0.833333	0	0	1	1	1	0.6	0
UBL4A - chrX:154485648 TCCTGGGGAGAGAAGGGCAGGAAGATTCAGGGGCTGCCAGTGGTGGGGGGGCATACACTGCAACAGAGGTAGGGGCTGGGAGCAACTGGGCCTGAAGAGGATGCCCAGGGTTACCCTTCTCA>T	.	UBL4A:ENST00000369660.8:c.363+2_364del:HIGH:frameshift_variant&splice_acceptor_variant&splice_donor_variant&splice_region_variant&intron_variant;UBL4A:ENST00000369653.8:c.363+2_364del:HIGH:frameshift_variant&splice_acceptor_variant&splice_donor_variant&splice_region_variant&intron_variant;UBL4A:ENST00000477777.1:n.332+2_333del:HIGH:splice_acceptor_variant&splice_donor_variant&splice_region_varian…	0.214286	0.333333	0	0	0.5	0.5	1	0.8	0
FAM3A - chrX:154507328 TCCTGCAGCATGGGAGGAAGGGGTGTCAGCTGTTGCTGCAGAAGGGCAAGGCTGAGGCTGGCCTCCCCAAGCACCTA>T	.	FAM3A:ENST00000447601.6:c.470+2_471delTAGGTGCTTGGGGAGGCCAGCCTCAGCCTTGCCCTTCTGCAGCAACAGCTGACACCCCTTCCTCCCATGCTGCAGG:HIGH:frameshift_variant&splice_acceptor_variant&splice_donor_variant&splice_region_variant&intron_variant;FAM3A:ENST00000359889.9:c.470+2_471delTAGGTGCTTGGGGAGGCCAGCCTCAGCCTTGCCCTTCTGCAGCAACAGCTGACACCCCTTCCTCCCATGCTGCAGG:HIGH:frameshift_variant&splice_acceptor_variant&splice_donor_va…	0.0714286	0.666667	0	0	0.5	1	1	0.4	0
