# Supplementary material for: Circulating messenger RNA variants as a potential biomarker for surveillance of hepatocellular carcinoma
Source: Front Oncol. 2022 Dec 13;12:963641. doi: 10.3389/fonc.2022.963641 (PMC9793749; doi:10.3389/fonc.2022.963641)
Supplement: Supplementary Table 7 — Characteristics of HCC and CCA patients whose specimens were used. CH, NJ: Capital Health Cancer Center, NJ. UPEN, PA: Veterans hospital University of Pennysylvania, PA. Biochemed. [file Table_7.xlsx]

## Sheet: Sheet1
	Supplementary table 7. Characteristics of HCC and CCA patients whose specimens were used. CH, NJ: Capital Health Cancer Center, NJ. UPEN, PA: Veterans hospital Univesity of Pennysylvania, PA. Biochemed Services, VA
	Patient ID	Age	Gender	Source/Place	Race	HBV/HCV	NAFLD/NASH	Grade	Bleed date	cirrhosis	stage BCLC	stage AJCC	tumor size cm	serum AFP, mg/dl	serum GPC3, pg/ml
	HCC001	69	M	CH, NJ	W	N/A	HLD		2019-08-06	No cirrhosis			10.2	1.4	Not done
	HCC004	58	M	CH,NJ	Hisp	N/A			2019-12-20	Liver Cirrhosis		pT3N0	8.6
	HCC005	60	M	UPEN, PA	B	HCV	EtOH		2007-09-06	Liver Cirrhosis	B		1.5	12600	820.7
	HCC006	76	M	CH, NJ	Hisp	N/A	NASH	1	2020-02-06	Liver Cirrhosis		pT1bN0Mx	3		Negative
	HCC007	59	M	CH, NJ	W	HCV	EtOH	3, 4	2020-04-09	No cirrhosis		pTxpNx	2.8
	HCC011	63	M	UPEN, PA	B	HCV	EtOH		2008-09-02	Liver Cirrhosis	B		10	5	169.8
	HCC025	59	M	UPEN, PA	W	N/A	NAFLD		2009-01-28	Liver Cirrhosis	A		5	82	<50
	HCC029	58	M	UPEN, PA	B	HCV	EtOH		2009-11-05	Liver Cirrhosis	D		2	14	76
	HCC031	62	M	UPEN, PA	B	HCV			2009-12-15	Liver Cirrhosis	C		3.8	2110	68.2
	HCC032	59	M	UPEN, PA	W	HCV	EtOH		2010-01-21	Liver Cirrhosis	B		5	53	850.1
	HCC101	57	F	Biochemed, VA	W	HBV		3	2014-03-14	Liver Cirrhosis		I (pT1)	3	18.1
	HCC103	76	F	Biochemed, VA	B	N/A		2	2014-04-10	No report		I (pT1,pN0)		295.9
	HCC105	79	M	Biochemed, VA	W	N/A		2	2014-07-12	Liver Cirrhosis		IIIA(pT3a(m),pN0)		7.1
	HCC109	63	F	Biochemed, VA	B	HCV	NAFLD	3	2016-11-05	Liver Cirrhosis		IIIC(pT4)		35.8
	CCA002	62	M	CH, NJ	B	N/A	NASH	3	2019-10-21	Non cirrhotic		IA (pT1aNxMx)	4.2	not done	not done
	CCA005	81	M	CH,NJ	W	N/A	NASH		2020-01-20	Liver Cirrhosis				0.9
